# Supplementary material for: Multi-State Redox and Light-Driven Switching of Pseudorotaxanation and Cation Shuttling
Source: J Am Chem Soc. 2025 Apr 11;147(16):13649–57. doi: 10.1021/jacs.5c00997 (PMC12023027; doi:10.1021/jacs.5c00997)
Supplement: Supplementary file 2 — ja5c00997_si_002.zip [file ja5c00997_si_002.zip]

Archive with 8 entries (8 files):
- BTX-Conformers/BTX-21c7-anti-folded.xyz
- BTX-Conformers/BTX-21c7-anti-folded-DBA-complex.xyz
- BTX-Conformers/BTX-21c7-syn-folded.xyz
- BTX-Conformers/BTX-21c7-syn-folded-DBA-complex.xyz
- BTX-Conformers/BTX-24c8-anti-folded.xyz
- BTX-Conformers/BTX-24c8-anti-folded-DBA-complex.xyz
- BTX-Conformers/BTX-24c8-syn-folded.xyz
- BTX-Conformers/BTX-24c8-syn-folded-DBA-complex.xyz
