# Supplementary material for: Multi-State Redox and Light-Driven Switching of Pseudorotaxanation and Cation Shuttling
Source: J Am Chem Soc. 2025 Apr 11;147(16):13649–57. doi: 10.1021/jacs.5c00997 (PMC12023027; doi:10.1021/jacs.5c00997)
Supplement: Supplementary file 2 — ja5c00997_si_002.zip [file ja5c00997_si_002.zip › BTX-Conformers/BTX-21c7-anti-folded.xyz]

Conformer 1
G(CENSO)=       -2792.81648853  G(xTB)=        -135.13628758
C   -4.5525423259   0.2449388763  -0.4634791680
C   -5.4242398599  -0.7525748393  -0.9160576614
C   -6.6361973538  -0.4215460369  -1.5065902758
C   -6.9939494324   0.9186012735  -1.6617350240
C   -6.1206943677   1.9251447531  -1.2661589918
C   -4.8961211651   1.5875232401  -0.6868972303
S   -3.7715042808   2.8788373104  -0.1907759882
C   -2.2342706375   2.0511784624  -0.5583229414
C   -1.1390402114   2.7872052324  -1.0006484911
C    0.0617499977   2.1551982534  -1.3094059504
C    0.1476950905   0.7601091816  -1.2182855277
C   -0.9473748934   0.0233581304  -0.7630299579
C   -2.1234789100   0.6613185241  -0.3818473404
C   -3.2704889176  -0.0670818194   0.2049807256
C   -3.1673830537  -0.9019095628   1.2712992045
C   -1.8844591259  -1.2328648255   1.9319560851
C   -0.9455721895  -0.2455428781   2.2594495994
C    0.2807670594  -0.5988764523   2.8152414159
O    1.2659223198   0.2910142364   3.1113907064
C    1.1947868466   1.5914254099   2.4986927761
C    2.5002831748   2.2956837349   2.7436327941
O    3.5489413803   1.6250431818   2.0535395162
C    4.8246392325   2.1415196729   2.4237974653
C    5.9353088063   1.2873253978   1.8735435721
O    6.1342614766   1.5163512026   0.4786893656
C    7.3456458616   0.8972286689   0.0453801813
C    7.7047888986   1.3031067029  -1.3597861355
O    6.9252607195   0.5879965381  -2.3158002009
C    7.4326989409   0.7739973740  -3.6364044754
C    6.7193090204  -0.1427894354  -4.5926299180
O    5.4004293672   0.3419267560  -4.8400188467
C    4.5586101155  -0.6426632408  -5.4472418789
C    3.8864352068  -1.5590809951  -4.4403584540
O    2.9072408733  -0.8722798762  -3.6597336282
C    3.4218166814  -0.2779659524  -2.4661720625
C    2.4246881138   0.7342676733  -1.9768109568
O    1.2507397319   0.0325734132  -1.5303804539
C    0.5579819808  -1.9414741832   3.1070308529
C   -0.3895132236  -2.9144485983   2.8436519296
C   -1.6102689236  -2.5676417832   2.2564266566
S   -2.7925866206  -3.8515869192   1.8958169202
C   -4.2906814880  -2.9347519383   2.1823914343
C   -4.3419575157  -1.5642923965   1.8834912222
C   -5.5090392458  -0.8593486084   2.2066480091
C   -6.6174111263  -1.5134313635   2.7257445416
C   -6.5758633591  -2.8916025178   2.9426251920
C   -5.4087804756  -3.6010378770   2.6889355266
H   -5.1454514479  -1.7946115236  -0.7846792791
H   -7.3035256197  -1.2079078755  -1.8475247142
H   -7.9430425828   1.1825809798  -2.1197749240
H   -6.3802007718   2.9687593588  -1.4227635780
H   -1.2170093966   3.8649288458  -1.1175809609
H    0.9017965083   2.7565617081  -1.6366466186
H   -0.8562986855  -1.0547103835  -0.6683894721
H   -1.1830094778   0.7900261487   2.0477302730
H    0.3842872882   2.1853717372   2.9436624326
H    1.0046069114   1.4822867924   1.4219959106
H    2.7111266636   2.3228741589   3.8257022785
H    2.4002472757   3.3373083733   2.3931360592
H    4.9178959273   2.1380595932   3.5220094107
H    4.9388325906   3.1823475137   2.0798078043
H    5.7225488621   0.2224581191   2.0669947546
H    6.8550872046   1.5496388906   2.4228267547
H    7.2659501196  -0.2009412540   0.1099063570
H    8.1725559247   1.2118136459   0.7039671523
H    8.7728160931   1.0705228503  -1.5086392045
H    7.5776442246   2.3914915202  -1.4860837431
H    8.5073438923   0.5284539929  -3.6627237651
H    7.3185278162   1.8237002160  -3.9538162167
H    6.6987091558  -1.1587340905  -4.1706439374
H    7.2864109356  -0.1807953940  -5.5375493214
H    5.1278284808  -1.2475495906  -6.1731306813
H    3.7853275331  -0.0925625378  -5.9973088849
H    4.6260195375  -2.0528440190  -3.7911350546
H    3.3539975551  -2.3435002045  -4.9948709089
H    4.3689295587   0.2439189240  -2.6554026441
H    3.5978050116  -1.0497400637  -1.6975798789
H    2.1685565943   1.4190332865  -2.7959296994
H    2.8546615645   1.3108415606  -1.1450555893
H    1.5134798845  -2.2039458515   3.5517089160
H   -0.1797558780  -3.9508992525   3.0938930449
H   -5.5427209812   0.2121947957   2.0313954336
H   -7.5153558224  -0.9495851901   2.9616682712
H   -7.4428397921  -3.4108498906   3.3411810391
H   -5.3571203090  -4.6656341085   2.9014823473

Conformer 2
G(CENSO)=       -2792.81646070  G(xTB)=        -135.13868202
C   -4.6348171595   0.6413663562   0.1113416797
C   -5.7076480879  -0.1002659633  -0.3986255864
C   -7.0015487471   0.4005302595  -0.3590191108
C   -7.2452185124   1.6616897006   0.1865071606
C   -6.1887980743   2.4383349902   0.6467179085
C   -4.8865505861   1.9377597917   0.5904245267
S   -3.5387666341   2.9554022374   1.1624885742
C   -2.2847860399   2.4191083959   0.0142685873
C   -1.3125292129   3.3146292374  -0.4249565420
C   -0.3265853287   2.9095663786  -1.3207031844
C   -0.3454123846   1.5984866875  -1.8114274564
C   -1.3248675399   0.7053431028  -1.3786620787
C   -2.2664334064   1.0864500163  -0.4276625684
C   -3.2482659130   0.1277157174   0.1277992500
C   -2.8936458742  -1.0914681697   0.6117729059
C   -1.4916199677  -1.5619655542   0.6180762830
C   -0.4572697563  -0.7462542904   1.0935890326
C    0.8697092387  -1.1326356690   0.9344589634
O    1.9358783215  -0.3603122036   1.2768091397
C    1.6643539132   0.9272557390   1.8605206262
C    2.9526352645   1.6976118970   1.9693685761
O    3.2945477031   2.2138660518   0.6824417911
C    4.3070830811   3.2218790738   0.7055427991
C    5.7177823416   2.6824661949   0.6371063341
O    6.0215817544   1.9906393869   1.8453401907
C    7.3810356589   1.5750347125   1.9553453913
C    7.9006634728   0.7705011417   0.7805246637
O    7.0209094100  -0.3159647899   0.5253054117
C    7.3574428197  -1.0173149736  -0.6671006971
C    6.1837485380  -1.8490692184  -1.1158610766
O    5.1309901212  -0.9822262138  -1.5211341375
C    4.1068203274  -1.6613371708  -2.2359503975
C    2.9937839965  -0.6944161472  -2.5515792449
O    3.5047835584   0.3344651665  -3.3988336103
C    2.5161831032   1.1129089052  -4.0617936404
C    1.6217294437   1.9331673746  -3.1531418452
O    0.5475660458   1.0903329938  -2.7015030178
C    1.1673483257  -2.3811066814   0.3664726672
C    0.1442017591  -3.2301120514  -0.0189081581
C   -1.1903484941  -2.8287186342   0.1097732021
S   -2.4956343847  -3.9188171870  -0.4206588229
C   -3.7762265835  -3.4127311565   0.7095521109
C   -3.8552191875  -2.0790267830   1.1442316392
C   -4.8350930965  -1.7433101115   2.0870172283
C   -5.7604962983  -2.6828816528   2.5186348898
C   -5.7157001119  -3.9856979380   2.0197781236
C   -4.7158545412  -4.3571651231   1.1297976715
H   -5.5152741373  -1.0846021626  -0.8160374806
H   -7.8220403818  -0.1919362672  -0.7534809418
H   -8.2565706285   2.0562897823   0.2252015102
H   -6.3708500078   3.4384003445   1.0311225414
H   -1.3211836308   4.3433823285  -0.0748890491
H    0.4217168189   3.6250581106  -1.6420093336
H   -1.3127195170  -0.3122200112  -1.7576710989
H   -0.7203679597   0.2095919864   1.5289410279
H    1.2284564440   0.7910000033   2.8606603171
H    0.9566157291   1.4881971460   1.2341736853
H    3.7520271446   1.0596385071   2.3710852948
H    2.7896228963   2.5278789443   2.6754238872
H    4.1842070727   3.8633653853   1.5927950786
H    4.1446967170   3.8394123678  -0.1872523802
H    6.4083535020   3.5326200763   0.4892985894
H    5.8080511816   2.0107305754  -0.2304276680
H    7.4278505572   0.9768529443   2.8723411365
H    8.0458022961   2.4483658801   2.0787186466
H    8.9162457034   0.4171488737   1.0333830016
H    7.9927518954   1.4014947943  -0.1186070633
H    8.2264264800  -1.6769951336  -0.5004011118
H    7.6208778293  -0.3048533538  -1.4662448173
H    5.8456211002  -2.5169239384  -0.3048496235
H    6.5135816028  -2.4803844194  -1.9585553633
H    3.6904478573  -2.4886668737  -1.6355601383
H    4.5130727758  -2.0900851635  -3.1681461136
H    2.5904669306  -0.2694811862  -1.6188997700
H    2.1822902233  -1.2471077783  -3.0527065868
H    1.8888219286   0.4781805790  -4.7103825246
H    3.0749458291   1.8062333407  -4.7001431486
H    1.2100672209   2.7833442721  -3.7159599710
H    2.1950766011   2.3172317680  -2.2967597011
H    2.2052221114  -2.6811956242   0.2563912016
H    0.3834897567  -4.2103546434  -0.4228115897
H   -4.8727140582  -0.7260293328   2.4660937160
H   -6.5190583891  -2.4005843072   3.2429974101
H   -6.4424946488  -4.7235312625   2.3475526012
H   -4.6528338238  -5.3820969003   0.7739824715

Conformer 3
G(CENSO)=       -2792.81626081  G(xTB)=        -135.14291578
C   -4.5975882506   0.6262331324  -0.1201168594
C   -5.5976392253  -0.2063417827  -0.6383896243
C   -6.8570504254   0.2945690612  -0.9375040513
C   -7.1374900230   1.6462672275  -0.7321054629
C   -6.1425940065   2.5025739577  -0.2764608794
C   -4.8727496658   1.9964285077   0.0078183565
S   -3.5919236056   3.1033683652   0.5608222053
C   -2.2006944781   2.3043338454  -0.2177399084
C   -1.1668392886   3.0789722317  -0.7365407852
C   -0.0707966284   2.4815763874  -1.3481570432
C   -0.0186907373   1.0857106895  -1.4543080397
C   -1.0671014075   0.3090607971  -0.9553950751
C   -2.1462587460   0.9018289624  -0.3027904076
C   -3.2628944498   0.1115412200   0.2653087241
C   -3.0996554514  -0.9757277392   1.0616195575
C   -1.7836501938  -1.5425969255   1.4336585564
C   -0.7585823728  -0.7499106342   1.9664199110
C    0.4800431614  -1.3160568290   2.2621868277
O    1.5385682303  -0.6498779861   2.7981493047
C    1.4449918781   0.7657477415   3.0224281819
C    1.5617831200   1.5822177463   1.7462267611
O    2.7434092808   1.3328548844   0.9933897509
C    3.9409553954   1.7439896886   1.6453787087
C    5.0468602407   1.7798727225   0.6051167937
O    6.2394083862   2.1101654531   1.3120663573
C    7.3193125883   2.5701340983   0.5029115626
C    8.0702045394   1.4834186741  -0.2361222917
O    7.3591113154   1.0933733279  -1.4077900622
C    8.0489688392   0.0697775859  -2.1181975966
C    7.3670364696  -0.1928874488  -3.4348830483
O    6.1030311015  -0.8055246088  -3.2090494628
C    5.4126755562  -1.0741475859  -4.4269460973
C    4.0030199728  -1.5433003657  -4.1273975152
O    3.0764115992  -0.4947552414  -3.8462179890
C    3.3195028283   0.1809776968  -2.6135513470
C    2.1978790562   1.1440135599  -2.3449865541
O    1.0132719686   0.3993565115  -2.0085837212
C    0.6949867012  -2.6833515693   2.0328396513
C   -0.3336367350  -3.4805445247   1.5648497413
C   -1.5812222048  -2.9193911598   1.2795878669
S   -2.9077797260  -3.9685510492   0.7156071605
C   -4.2634934447  -3.1294353772   1.5101736392
C   -4.2368417964  -1.7317635754   1.6338524033
C   -5.2799928042  -1.1042603475   2.3257736545
C   -6.3539484603  -1.8376461237   2.8107629324
C   -6.3985668096  -3.2195631745   2.6200204268
C   -5.3483762580  -3.8699680354   1.9837233005
H   -5.3799821605  -1.2600632941  -0.7888242144
H   -7.6222134029  -0.3689229147  -1.3300806258
H   -8.1233930866   2.0424967833  -0.9582649405
H   -6.3430322466   3.5642672726  -0.1591864944
H   -1.2164625550   4.1629119570  -0.6760162612
H    0.7173751909   3.1107274953  -1.7447777441
H   -1.0154268186  -0.7712744159  -1.0530261142
H   -0.9550475292   0.3039004899   2.1230266068
H    2.2674664791   0.9883280430   3.7082930383
H    0.5073911718   1.0243270041   3.5340180913
H    1.4939264289   2.6473822270   2.0282835521
H    0.7328486913   1.3577927625   1.0693494379
H    4.2204785074   1.0442174949   2.4485819346
H    3.8146131177   2.7446325511   2.0903602055
H    4.8261410771   2.5407054465  -0.1607706604
H    5.1343712597   0.8033727954   0.1048305930
H    8.0200684316   3.0473981994   1.1981005425
H    6.9695702507   3.3345533111  -0.2103272520
H    8.2254015748   0.6183824662   0.4316695518
H    9.0650189534   1.8748594609  -0.5156294969
H    8.0894294262  -0.8555596515  -1.5185654434
H    9.0869228085   0.3827777314  -2.3250291605
H    8.0143482364  -0.8532773959  -4.0378600580
H    7.2410317363   0.7534979972  -3.9878501357
H    5.9407301009  -1.8598443930  -4.9965157626
H    5.3745916060  -0.1704589178  -5.0599439800
H    4.0244797405  -2.2723849861  -3.2995846346
H    3.6101088052  -2.0471548677  -5.0175733663
H    4.2550210626   0.7577923053  -2.6569396793
H    3.4063657075  -0.5437585105  -1.7872935474
H    2.0097062931   1.7714974752  -3.2278915344
H    2.4846257122   1.7809601110  -1.4988632618
H    1.6644462098  -3.1126006770   2.2680907118
H   -0.1723953144  -4.5474878236   1.4363191518
H   -5.2470870737  -0.0270805621   2.4639362489
H   -7.1580358778  -1.3322972904   3.3378170394
H   -7.2385505509  -3.7974939494   2.9949579307
H   -5.3590938191  -4.9508492058   1.8713870341

Conformer 4
G(CENSO)=       -2792.81561346  G(xTB)=        -135.14012011
C   -4.3352836856   0.6302708551  -0.2965891976
C   -5.2351536785  -0.1998819715  -0.9753722935
C   -6.5390811887   0.2116979452  -1.2145128563
C   -6.9640246383   1.4694351956  -0.7838015315
C   -6.0716966057   2.3310010631  -0.1569494867
C   -4.7568727883   1.9188757966   0.0667312104
S   -3.6068570133   3.0348483157   0.8471622390
C   -2.1322289790   2.5444469866  -0.0279424758
C   -1.1688286462   3.5025860929  -0.3521398194
C   -0.0437015356   3.1394407993  -1.0708762712
C    0.1176492487   1.8153457141  -1.5041409253
C   -0.8249739840   0.8504773960  -1.1576928845
C   -1.9394047784   1.2053025218  -0.3874519628
C   -2.9534776206   0.2091853221   0.0256279344
C   -2.6581777854  -0.9559968507   0.6556019660
C   -1.2820077838  -1.3796873619   1.0004200101
C   -0.3796194552  -0.5227272261   1.6254990709
C    0.9139738866  -0.9469915495   1.9335344886
O    1.7171281610  -0.0102867812   2.5022924103
C    3.1029393401  -0.3406043817   2.6895087530
C    3.8278369730   0.9059427735   3.1162647053
O    3.8354437309   1.8286399714   2.0357297021
C    4.6647159486   2.9573086874   2.2931371497
C    4.6151406998   3.9016853421   1.1140689958
O    5.2024833520   3.3467980683  -0.0626928414
C    4.2492605315   2.7950291091  -0.9735857272
C    4.9826581581   2.0783059762  -2.0766425255
O    5.4628774400   0.8242896976  -1.5980868381
C    6.3232613241   0.1868100322  -2.5381361800
C    6.5903652397  -1.2396577438  -2.1118894582
O    5.4652492821  -2.0950564332  -2.3171458941
C    4.6109705425  -2.2358825227  -1.1820724978
C    3.2521275271  -2.7147654371  -1.6474113193
O    2.5480483084  -1.7821306282  -2.4697190195
C    2.1300742811  -0.6141498135  -1.7730501512
C    1.4520721565   0.2752300263  -2.8024024229
O    1.2189759924   1.5892451034  -2.2735959359
C    1.3048211549  -2.2614026427   1.6549300983
C    0.3928556486  -3.1335467822   1.0692111388
C   -0.8907303311  -2.7057126964   0.7435006343
S   -2.0375123736  -3.8471452327  -0.0060899879
C   -3.5246300387  -3.2887869833   0.8012124238
C   -3.6933480391  -1.9244850033   1.0856514346
C   -4.8303285455  -1.5330476146   1.8042938088
C   -5.8075706099  -2.4556163832   2.1507210443
C   -5.6603356610  -3.7962366881   1.7920527354
C   -4.5122411243  -4.2181619048   1.1329296385
H   -4.9036145001  -1.1826673642  -1.2987293177
H   -7.2266334735  -0.4483856841  -1.7354805760
H   -7.9850451403   1.7941079710  -0.9633733976
H   -6.3879110974   3.3271577939   0.1407233701
H   -1.3099307475   4.5402334862  -0.0622604156
H    0.6997413095   3.8817948727  -1.3454878749
H   -0.7144876112  -0.1856457921  -1.4559646313
H   -0.6687134059   0.4968522185   1.8618392407
H    3.5278818042  -0.7183040444   1.7483993395
H    3.2095539549  -1.1108950617   3.4663541899
H    4.8562897777   0.6212727277   3.3950453450
H    3.3452607268   1.3486972064   4.0039447927
H    5.7041921171   2.6309900792   2.4681596271
H    4.3215355156   3.4964638129   3.1942461809
H    5.1939944803   4.7970734760   1.3778541542
H    3.5779811139   4.2169890810   0.9205090887
H    3.6433719195   3.6020735793  -1.4186565345
H    3.5727033370   2.0986504145  -0.4596165723
H    5.8207315103   2.7024159996  -2.4307194243
H    4.2970706677   1.9222934884  -2.9269250989
H    7.2827257666   0.7304795578  -2.6071918834
H    5.8630827994   0.1839223401  -3.5411168246
H    6.9254736296  -1.2716500715  -1.0635122692
H    7.4041961064  -1.6311257109  -2.7358344211
H    4.5284746330  -1.2876152528  -0.6358832434
H    5.0173045338  -2.9900377782  -0.4846055415
H    2.6511561612  -2.9743820608  -0.7609905858
H    3.3705252367  -3.6162043264  -2.2597948235
H    2.9852792931  -0.0641002603  -1.3524293486
H    1.4476391022  -0.8782760426  -0.9482404986
H    0.5222142914  -0.1658208241  -3.1832657485
H    2.1307521624   0.4248259198  -3.6479518148
H    2.2966585376  -2.6231433181   1.9006512313
H    0.6890044661  -4.1613432440   0.8772815020
H   -4.9466454200  -0.4883362999   2.0782123155
H   -6.6852053463  -2.1304087921   2.7019582001
H   -6.4244799096  -4.5218835475   2.0558170695
H   -4.3710904306  -5.2690954731   0.8952165647

Conformer 5
G(CENSO)=       -2792.81536391  G(xTB)=        -135.14010837        
C   -4.5992757121   0.6154943756   0.1832811417
C   -5.6615610093  -0.2534637106  -0.0948757972
C   -6.9768475002   0.1467482094   0.0965690752
C   -7.2544923083   1.4324262529   0.5632901304
C   -6.2187037102   2.3294028929   0.7934031028
C   -4.8976821625   1.9282622529   0.5845903357
S   -3.5832984952   3.1007650057   0.8611575405
C   -2.4514667477   2.5480874991  -0.3999726147
C   -1.6243380242   3.4704002733  -1.0486209956
C   -0.7463005273   3.0460354707  -2.0309565794
C   -0.7134474579   1.6949158476  -2.4091854300
C   -1.5448536522   0.7772184701  -1.7740304848
C   -2.3760859001   1.1909600653  -0.7263094020
C   -3.1826053722   0.2169540884   0.0397549629
C   -2.6501707791  -0.9146386418   0.5690262042
C   -1.2137603950  -1.2585788271   0.4587922396
C   -0.2166454515  -0.3259694790   0.7742898020
C    1.1274205286  -0.6668566837   0.6497733800
O    2.1599007729   0.1690552911   0.9403720243
C    1.8517567120   1.5348550121   1.2738930747
C    3.1290570015   2.2213089523   1.6778224495
O    3.4643381028   1.8052749817   2.9971535793
C    4.7036486488   2.3345649341   3.4711257474
C    5.9192361674   1.6188232553   2.9247726564
O    5.9096254902   0.2752813106   3.4135329405
C    6.7971511396  -0.6094027981   2.7318172889
C    6.2517014294  -1.1312472002   1.4190392970
O    6.4046332976  -0.1439505156   0.3979219814
C    5.6394059497  -0.4398040668  -0.7658799130
C    6.0287664190   0.5894443399  -1.8231251945
O    5.0408211158   0.7413929349  -2.8350372737
C    4.9440595269  -0.3823377544  -3.7086583208
C    3.7907642659  -0.1665880692  -4.6520935850
O    2.5810823926  -0.1809747218  -3.9016284594
C    1.4219230677  -0.1519716940  -4.7239981428
C    0.2197891050   0.0061064904  -3.8336397106
O    0.1686659206   1.3748301644  -3.3920447163
C    1.4850665872  -1.9502332468   0.2086484006
C    0.5040125273  -2.8887416374  -0.0594055054
C   -0.8465895837  -2.5536506393   0.0801433822
S   -2.1020150008  -3.7806749374  -0.2345996338
C   -3.2789663455  -3.2804889843   1.0074837988
C   -3.4334123313  -1.9201180681   1.3210846756
C   -4.3029405040  -1.5733142921   2.3630568759
C   -5.0565574897  -2.5407512947   3.0132174177
C   -4.9467305211  -3.8805254026   2.6381322377
C   -4.0469985005  -4.2550344728   1.6478219576
H   -5.4420205840  -1.2559853246  -0.4510694719
H   -7.7879008569  -0.5428802926  -0.1187106821
H   -8.2818031860   1.7494480617   0.7190159458
H   -6.4341980844   3.3450018006   1.1145749815
H   -1.6723110920   4.5248501739  -0.7899467897
H   -0.0967676488   3.7556368688  -2.5352287508
H   -1.5416201804  -0.2720531162  -2.0432847077
H   -0.5194334855   0.6629492519   1.0965745663
H    1.1369938244   1.5759540020   2.1063368645
H    1.4136322147   2.0375032405   0.3995490709
H    2.9645221492   3.3117389590   1.6492799403
H    3.9254538277   1.9787094585   0.9568972205
H    4.6744282836   2.2304346459   4.5624144863
H    4.7845529793   3.4080809569   3.2314499072
H    6.8247411237   2.1465484614   3.2738423472
H    5.9227930518   1.6341856596   1.8283349833
H    6.9377169718  -1.4657196848   3.4023028038
H    7.7809608551  -0.1382257406   2.5726135352
H    5.1885040896  -1.3902198608   1.5467492729
H    6.7935408964  -2.0500848469   1.1375390498
H    4.5601804347  -0.3561656089  -0.5509752380
H    5.8445761617  -1.4688286868  -1.1013819764
H    7.0073800987   0.3383340543  -2.2641865616
H    6.1151342455   1.5681836674  -1.3373122394
H    4.7783862457  -1.3122867070  -3.1441691559
H    5.8727865847  -0.4963771624  -4.2929354776
H    3.7950382027  -0.9767215919  -5.4009041079
H    3.9015076988   0.7924565965  -5.1854423788
H    1.3224842228  -1.0942923078  -5.2883748242
H    1.4707331202   0.6759953032  -5.4501739421
H    0.3159308809  -0.6705404344  -2.9736728640
H   -0.6991519295  -0.2409826231  -4.3830030080
H    2.5360332824  -2.2062868518   0.1104360390
H    0.7893275902  -3.8919040558  -0.3644436921
H   -4.3910345661  -0.5296465241   2.6511424409
H   -5.7301613047  -2.2516661922   3.8147864734
H   -5.5380760728  -4.6410974932   3.1400599760
H   -3.9240773385  -5.3027833516   1.3866096620

Conformer 6
G(CENSO)=       -2792.81533505  G(xTB)=        -135.14069117
C   -4.7193595649   0.3577191202  -0.3827218897
C   -5.5962716967  -0.6133479693  -0.8816687276
C   -6.8499838228  -0.2601361899  -1.3611893128
C   -7.2463782894   1.0780131514  -1.3594550324
C   -6.3715848033   2.0641629977  -0.9198122102
C   -5.1066173427   1.7053261672  -0.4500092805
S   -3.9881396707   2.9742815667   0.1081440813
C   -2.4516934486   2.2291469216  -0.4056331590
C   -1.3989400762   3.0416027971  -0.8167651085
C   -0.1912876486   2.4852182238  -1.2245266481
C   -0.0546546225   1.0917949013  -1.2631566862
C   -1.1112824316   0.2766321861  -0.8529371807
C   -2.2941296092   0.8325457740  -0.3724899292
C   -3.3958420578   0.0124561476   0.1820458926
C   -3.2236232156  -0.9344399290   1.1413879434
C   -1.9032078840  -1.3121811524   1.6944931553
C   -0.9662572361  -0.3501281971   2.0940239601
C    0.2977802670  -0.7399848905   2.5268633360
O    1.2866311680   0.1294157369   2.8649080373
C    1.1470090050   1.4988136448   2.4464610085
C    2.4963929869   2.1533489462   2.5542032747
O    3.3657936993   1.5940425797   1.5755577364
C    4.7007432179   2.0630214393   1.7225736642
C    5.5835715329   1.2940624118   0.7563977784
O    6.9051847652   1.7962922876   0.9384003121
C    7.9599841569   0.8732526505   0.6788781561
C    8.4240721011   0.8325916962  -0.7580222219
O    7.4604477098   0.1848945320  -1.5845143928
C    7.9793466435  -0.0334639980  -2.8953584746
C    6.9606346014  -0.7350188312  -3.7533360972
O    5.9646472540   0.1951892771  -4.1746000319
C    4.9916039385  -0.3925388618  -5.0421088477
C    3.8672560560  -1.1276350596  -4.3291308022
O    2.8949806477  -0.2578202421  -3.7494672438
C    3.2996967828   0.3305138931  -2.5148353056
C    2.2037381551   1.2425205062  -2.0397989389
O    1.0697148352   0.4426338532  -1.6633400521
C    0.6147643500  -2.1011827857   2.6343525111
C   -0.3306297471  -3.0569223702   2.3082656906
C   -1.5885981269  -2.6696924282   1.8363666986
S   -2.7720121189  -3.9259323243   1.3921624901
C   -4.2602379233  -3.0801098197   1.8802201521
C   -4.3509646837  -1.6864820603   1.7390774192
C   -5.5039395487  -1.0467218840   2.2133461458
C   -6.5632169910  -1.7774426946   2.7326251867
C   -6.4851828608  -3.1694459792   2.7981855136
C   -5.3293256451  -3.8215332801   2.3879622741
H   -5.2876002026  -1.6550696265  -0.8737539658
H   -7.5204775741  -1.0277835839  -1.7367185364
H   -8.2282847887   1.3592126594  -1.7294073437
H   -6.6620416703   3.1106618634  -0.9561982922
H   -1.5164413074   4.1219163555  -0.8292359874
H    0.6149390403   3.1436309812  -1.5253104479
H   -0.9821509733  -0.8014660366  -0.8659903068
H   -1.2350647143   0.6975112027   2.0307677414
H    0.4314071327   2.0274898329   3.0919746135
H    0.7874026230   1.5371032888   1.4088858335
H    2.9097521657   2.0041217338   3.5653424501
H    2.3715679804   3.2377314125   2.3944739438
H    5.0556260809   1.8947795966   2.7527956746
H    4.7605605348   3.1451361539   1.5149095522
H    5.2415060290   1.4355622674  -0.2802725206
H    5.5379518809   0.2191053197   0.9875386541
H    7.6792523339  -0.1376781212   1.0142456967
H    8.8104732007   1.2076073802   1.2869199709
H    9.3802473380   0.2790507955  -0.7874094652
H    8.6183458372   1.8561732178  -1.1218788167
H    8.8827493435  -0.6643837062  -2.8378262976
H    8.2652327133   0.9239186250  -3.3631708394
H    6.5189400212  -1.5733633951  -3.1913518433
H    7.4748206033  -1.1525656554  -4.6356093140
H    5.4831214087  -1.0860343244  -5.7459060759
H    4.5595682506   0.4311579358  -5.6243314783
H    4.2645412990  -1.8223525400  -3.5714062653
H    3.3257709184  -1.7215612228  -5.0763571174
H    4.2094111672   0.9340872897  -2.6408410307
H    3.5083511736  -0.4514191120  -1.7646500103
H    1.9255301695   1.9361729766  -2.8450467550
H    2.5587986187   1.8179280110  -1.1725669740
H    1.5994751908  -2.3923179911   2.9878645109
H   -0.0905080089  -4.1108882469   2.4187760632
H   -5.5653844929   0.0364421330   2.1577800320
H   -7.4505776129  -1.2623234874   3.0890899487
H   -7.3126493553  -3.7471040285   3.2003558669
H   -5.2462791476  -4.9011415569   2.4809988992

Conformer 7
G(CENSO)=       -2792.81513099  G(xTB)=        -135.14148629
C   -4.1534132240   0.7385167012   0.0859784309
C   -5.2962339870   0.0140876385  -0.2753644012
C   -6.5464027364   0.6169089858  -0.2883735501
C   -6.6750704245   1.9637479131   0.0534438710
C   -5.5473284758   2.7168155105   0.3566622442
C   -4.2896513790   2.1105574897   0.3503426758
S   -2.8436136480   3.0949451208   0.6954033776
C   -1.6964815733   2.2657959550  -0.3899372960
C   -0.7222646765   3.0050428964  -1.0665236888
C    0.1528198947   2.3737427277  -1.9335537813
C    0.0513506117   0.9920244470  -2.1513081199
C   -0.9126162140   0.2511062073  -1.4719221338
C   -1.7738522270   0.8795775887  -0.5639881601
C   -2.8121055299   0.1176973484   0.1631500058
C   -2.5625979381  -1.0423120211   0.8200683532
C   -1.2221102308  -1.6633382549   0.9002745795
C   -0.1026210570  -0.9424319423   1.3344076711
C    1.1451609140  -1.5590083688   1.3875099241
O    2.2794869871  -0.9493301607   1.8237044240
C    2.1600850443   0.3577350427   2.4079833492
C    3.4898224009   0.6555478932   3.0775231961
O    3.3980309620   1.9315767647   3.7149316300
C    4.2981730315   2.9292065091   3.2299523631
C    3.8728065040   3.5725240730   1.9290780316
O    4.0034688788   2.6309553041   0.8700600965
C    3.6905480039   3.1914721438  -0.4005508096
C    3.8129143614   2.1233699479  -1.4640936718
O    5.1493312293   1.6885617106  -1.6955155233
C    5.6386691678   0.6921888984  -0.7937055001
C    6.6184066758  -0.2141896693  -1.5118767531
O    5.9891206784  -1.1384795938  -2.4003644164
C    5.7332017686  -0.6301077780  -3.7130314795
C    4.4950077048  -1.2852688789  -4.2683178646
O    3.3680174501  -0.8589413282  -3.5097690701
C    2.1439559546  -1.3246438417  -4.0533835753
C    1.0187026581  -0.9685312667  -3.1198088301
O    0.9225050809   0.4643058984  -3.0506616358
C    1.2851462525  -2.8949415953   0.9835637917
C    0.1724283911  -3.6220664967   0.5981352660
C   -1.0883361587  -3.0188925652   0.5811782632
S   -2.5285632431  -3.9804737704   0.1518333572
C   -3.7020070407  -3.2059877088   1.2491545156
C   -3.6059763109  -1.8303544355   1.5113317673
C   -4.4898371205  -1.2634755552   2.4370757606
C   -5.4912882576  -2.0265680157   3.0215172864
C   -5.6205951712  -3.3769320353   2.6939689540
C   -4.7183318317  -3.9732778378   1.8209456162
H   -5.1949570089  -1.0361413728  -0.5338273994
H   -7.4222470508   0.0371091570  -0.5651390264
H   -7.6519762313   2.4388340566   0.0515961779
H   -5.6391783997   3.7770938105   0.5763091317
H   -0.6574098144   4.0804939421  -0.9258848967
H    0.9057542778   2.9429313127  -2.4699628289
H   -1.0157422012  -0.8162711352  -1.6279360234
H   -0.2306672183   0.0978418079   1.6117512952
H    1.3574798634   0.3634860870   3.1574185748
H    1.9406846514   1.1065849059   1.6345901019
H    4.3003150851   0.6313625447   2.3406043903
H    3.6911972507  -0.1053836615   3.8453678334
H    5.3134227217   2.5142227516   3.1281339356
H    4.3240132256   3.7077775711   4.0015233575
H    4.5186991228   4.4501330100   1.7466347412
H    2.8300328093   3.9276598223   2.0030291529
H    4.3721522243   4.0304032299  -0.6244517804
H    2.6566953090   3.5815074829  -0.4067325718
H    3.4616624567   2.5497298667  -2.4125338655
H    3.1668831679   1.2649101000  -1.2196713289
H    4.8048580791   0.0876145287  -0.4031183620
H    6.1474801052   1.1623845616   0.0644322623
H    7.1341624089  -0.8190307402  -0.7545662068
H    7.3800339489   0.3844524040  -2.0378964340
H    6.5832462869  -0.8583616994  -4.3782489048
H    5.5872048142   0.4554646315  -3.6878798327
H    4.5869030836  -2.3845263707  -4.2328615821
H    4.3872507957  -0.9890321584  -5.3263142571
H    2.1506824031  -2.4223615828  -4.1625615880
H    1.9677706400  -0.8879210172  -5.0508729987
H    1.2096114813  -1.3733608693  -2.1151243043
H    0.0842148211  -1.3993389269  -3.5063065621
H    2.2650048548  -3.3619760395   1.0193661856
H    0.2806677404  -4.6707078697   0.3342076721
H   -4.3932672837  -0.2090499609   2.6804974631
H   -6.1735430739  -1.5689050431   3.7321207401
H   -6.4069397845  -3.9766217389   3.1434853260
H   -4.7902841138  -5.0344761366   1.5984559753

Conformer 8
G(CENSO)=       -2792.81490693  G(xTB)=        -135.14444387       
C   -4.3044430802   0.3544280683  -0.4332457688
C   -5.2402420901  -0.5719372104  -0.9104365035
C   -6.4304108284  -0.1488515057  -1.4854604204
C   -6.7027884787   1.2152276098  -1.6022865666
C   -5.7650088260   2.1519609457  -1.1851976395
C   -4.5626779954   1.7212311183  -0.6208155231
S   -3.3550684143   2.9252934974  -0.1092896067
C   -1.8766928616   2.0031235424  -0.4884606910
C   -0.7376641688   2.6846630799  -0.9283764070
C    0.4172923043   1.9844037038  -1.2235513540
C    0.4376688594   0.5855226998  -1.1184303876
C   -0.7002229372  -0.0996640213  -0.7031097352
C   -1.8489451983   0.6122457280  -0.3320666117
C   -3.0444185509  -0.0626284822   0.2208872979
C   -2.9985297172  -0.9622144125   1.2382007767
C   -1.7391511109  -1.4216550652   1.8649755017
C   -0.7466923915  -0.5218003053   2.2760958339
C    0.4751256756  -0.9954287372   2.7456784091
O    1.5237384152  -0.2019531811   3.0887667138
C    1.4203463903   1.2090392172   2.8337279854
C    2.7916806420   1.8090930142   2.9914269775
O    3.5915130782   1.4048965377   1.8883776169
C    4.9530382896   1.8087095004   2.0187696706
C    5.7271861848   1.3885126341   0.7847841403
O    5.6371328867   2.2789964240  -0.3245340013
C    4.3280875603   2.4023828971  -0.8845345894
C    4.4256371299   3.0214848519  -2.2613605070
O    4.8980203376   2.1290321637  -3.2716537958
C    6.3189890779   2.0884535402  -3.4139608131
C    6.6866333602   1.2022096714  -4.5865972587
O    6.6372113152  -0.2052898159  -4.3424502894
C    5.3270076164  -0.7611399399  -4.2187414027
C    5.0304275254  -1.0788461424  -2.7620752299
O    3.6643778922  -1.4766856307  -2.6811884462
C    3.2386999355  -1.7266916415  -1.3462801790
C    1.7704124810  -1.4154632645  -1.2205275987
O    1.6203895917  -0.0028250074  -1.4288898627
C    0.6882508789  -2.3759425986   2.8761695075
C   -0.3187182655  -3.2652251581   2.5470252627
C   -1.5360572740  -2.7949280468   2.0440879665
S   -2.8081339199  -3.9631165495   1.6052941190
C   -4.2382676433  -2.9808440659   2.0062924410
C   -4.2083389741  -1.5910454339   1.8125215626
C   -5.3239282269  -0.8404077164   2.2051125404
C   -6.4622996339  -1.4616903098   2.6989314116
C   -6.5013979059  -2.8516256488   2.8201259892
C   -5.3865094014  -3.6118500133   2.4898565723
H   -5.0274116604  -1.6329417180  -0.8121652674
H   -7.1468030253  -0.8820753899  -1.8446720398
H   -7.6340389957   1.5518561049  -2.0489745708
H   -5.9554654387   3.2140856872  -1.3145721028
H   -0.7570351453   3.7650391604  -1.0442485580
H    1.3117373078   2.5025127344  -1.5571348844
H   -0.7084638650  -1.1803271880  -0.6215462328
H   -0.9383384965   0.5399532893   2.1786196849
H    0.7245115907   1.6726160871   3.5472511170
H    1.0554389877   1.3846690597   1.8115959552
H    3.2434743739   1.4830976623   3.9435983255
H    2.6921651636   2.9076919141   3.0213524272
H    5.4027504624   1.3245912997   2.9028214790
H    5.0267203376   2.9012331971   2.1590037349
H    5.4079224717   0.3739717070   0.4902119086
H    6.7923273886   1.3522135179   1.0391633536
H    3.6962013016   3.0482402564  -0.2520213588
H    3.8395763750   1.4182663431  -0.9491406705
H    5.0501819003   3.9291382474  -2.2253243030
H    3.4149227900   3.3204254663  -2.5680733282
H    6.8025999620   1.7245038483  -2.4963485019
H    6.6989856173   3.1044339466  -3.6195962114
H    7.7308246301   1.4101665640  -4.8487681187
H    6.0581739933   1.4605326903  -5.4549093942
H    5.2971035406  -1.6838254751  -4.8153068578
H    4.5645980843  -0.0740926580  -4.6080508940
H    5.2034032515  -0.1817491838  -2.1463670612
H    5.6978486651  -1.8817366209  -2.4027022459
H    3.8011865323  -1.0975930515  -0.6386906138
H    3.4041149692  -2.7812352970  -1.0695153437
H    1.4343007559  -1.6948245299  -0.2109894363
H    1.1786245987  -1.9717509548  -1.9614312113
H    1.6419131774  -2.7334608262   3.2535069166
H   -0.1597140784  -4.3317931301   2.6815770349
H   -5.2923296207   0.2408635134   2.1044398998
H   -7.3204634260  -0.8630993435   2.9906069624
H   -7.3915167544  -3.3436201451   3.2017845545
H   -5.3991624408  -4.6901411275   2.6243413082

Conformer 9
G(CENSO)=       -2792.81484764  G(xTB)=        -135.13979147       
C   -3.9854456818   0.4783707193   0.2210194061
C   -5.1879424859  -0.2399813239   0.1987470225
C   -6.3928246675   0.3774121550   0.5045331151
C   -6.4186907954   1.7346802770   0.8284679071
C   -5.2465263608   2.4802330683   0.7999640870
C   -4.0388873320   1.8574083076   0.4781363692
S   -2.5454551748   2.8282348110   0.4133625351
C   -1.7300747995   1.9659407011  -0.9195695458
C   -0.9536223584   2.6788691834  -1.8302312370
C   -0.3172277552   2.0318748928  -2.8832705803
C   -0.4864383350   0.6516725677  -3.0451376689
C   -1.2667745392  -0.0620570630  -2.1337624299
C   -1.8623388794   0.5740507280  -1.0453068278
C   -2.6773976003  -0.1614592440  -0.0515600940
C   -2.2764535343  -1.3095871247   0.5498928627
C   -0.9867218205  -1.9805227703   0.2670210743
C    0.2314311998  -1.3068772239   0.3109971527
C    1.4237851848  -1.9680266755   0.0074626788
O    2.5508057669  -1.2115232636   0.0806927852
C    3.8115795329  -1.8602461998  -0.1639335061
C    4.9124179058  -0.8693796184   0.0960568485
O    4.9444015103  -0.5701012792   1.4875858172
C    6.0634944563   0.2425421406   1.8432596083
C    5.9611545594   0.6655301285   3.2945730756
O    5.0731341862   1.7579608614   3.5202915076
C    3.6901256696   1.4065059768   3.5852201702
C    2.8617203150   2.6384668273   3.2749137613
O    3.1670633537   3.2547011302   2.0244676185
C    2.9234221871   2.4295850287   0.8925873731
C    3.5482963128   3.1213125244  -0.3032417488
O    3.4515740219   2.2254380232  -1.4022847083
C    4.0278468943   2.7558802484  -2.5913875721
C    3.8611073651   1.7525731449  -3.7006529856
O    2.4769264602   1.6518612257  -4.0187156365
C    2.1989330799   0.6479919622  -4.9832958145
C    0.7068748396   0.5273974954  -5.1675285479
O    0.0572613673  -0.0995882935  -4.0430915373
C    1.4011514823  -3.3232478099  -0.3448395187
C    0.1919378275  -4.0115357957  -0.3351123606
C   -0.9936327152  -3.3572744901  -0.0149397228
S   -2.5268654653  -4.2698369169   0.0215157604
C   -3.3087144523  -3.4157444233   1.3778801919
C   -3.1019764161  -2.0369887061   1.5408743678
C   -3.6682596250  -1.4052666430   2.6548281388
C   -4.4803003276  -2.1082505021   3.5343695797
C   -4.7341822350  -3.4634184655   3.3180368985
C   -4.1375582917  -4.1233613890   2.2502242433
H   -5.1642438055  -1.2973016374  -0.0494544903
H   -7.3137233481  -0.1984408395   0.4890397155
H   -7.3583084630   2.2223586052   1.0725617016
H   -5.2713545636   3.5468376617   1.0067872277
H   -0.8427545289   3.7551431217  -1.7273530500
H    0.3041736404   2.6057043771  -3.5579917353
H   -1.3947358632  -1.1311523023  -2.2743668049
H    0.2622899482  -0.2521394240   0.5682285525
H    3.8646447443  -2.1991389280  -1.2083733195
H    3.9215845426  -2.7282322996   0.5006768518
H    4.7529395477   0.0474633878  -0.4957346813
H    5.8629791734  -1.3281591723  -0.2247915184
H    6.1113463688   1.1379129399   1.2005722651
H    6.9981057139  -0.3274643833   1.7001323341
H    6.9508785102   1.0171284340   3.6103100614
H    5.6951969214  -0.2011337290   3.9218949836
H    3.4241920200   1.0659263488   4.6016157074
H    3.4622873052   0.5885025607   2.8923356558
H    3.0493896332   3.4126785710   4.0277008830
H    1.7950130250   2.3583125772   3.3267439038
H    1.8386284122   2.2866808870   0.7378210036
H    3.3827505137   1.4375773588   1.0026738353
H    4.6039550396   3.3537397733  -0.0811189790
H    3.0301835677   4.0695795186  -0.5251963688
H    5.1035774936   2.9522659681  -2.4446369147
H    3.5413449789   3.7074394810  -2.8645745999
H    4.2547949069   0.7716563537  -3.3850192783
H    4.4386026453   2.0861302078  -4.5794673280
H    2.6144025553  -0.3229193046  -4.6652129578
H    2.6478498924   0.9050962235  -5.9592792980
H    0.5186440108  -0.1443022118  -6.0118540264
H    0.2474276189   1.4968953195  -5.3936122018
H    2.3082157672  -3.8597231071  -0.5976715406
H    0.1852109524  -5.0732663322  -0.5668065858
H   -3.4773158257  -0.3474293933   2.8129910333
H   -4.9178579951  -1.6002173248   4.3889004796
H   -5.3739050813  -4.0168921781   3.9996973481
H   -4.2997083546  -5.1881117000   2.1054386139

Conformer 10
G(CENSO)=       -2792.81450287  G(xTB)=        -135.14306821
C   -4.4052229004   0.8340453283  -0.0407286209
C   -5.5587500861   0.1790852694  -0.4910643227
C   -6.7557004864   0.8651342702  -0.6410462661
C   -6.8187015421   2.2291650655  -0.3525765830
C   -5.6738264708   2.9119895917   0.0385438500
C   -4.4677599575   2.2208069777   0.1741380210
S   -3.0069442374   3.1218130567   0.6528009532
C   -1.7897924596   2.1784876065  -0.2439343959
C   -0.6491170735   2.8174673340  -0.7420572794
C    0.3078129181   2.0957288979  -1.4345425340
C    0.1119590231   0.7280721945  -1.6772585737
C   -1.0280199493   0.0932985100  -1.1949431090
C   -1.9604195582   0.8024570346  -0.4277590153
C   -3.1265291254   0.1248434295   0.1814361200
C   -3.0206854694  -1.0352294168   0.8799628511
C   -1.7325912627  -1.7316556610   1.0956509303
C   -0.6109489869  -1.0706667622   1.5851867887
C    0.6140860874  -1.7289296110   1.6938090096
O    1.6354548064  -0.9689515249   2.1672489157
C    2.9681436446  -1.5127772232   2.1586129298
C    3.9073610298  -0.4495277215   2.6870791373
O    4.2465554136   0.5821277123   1.7675137869
C    3.1634260841   1.4395766951   1.3948711765
C    3.7073159325   2.7761870226   0.9619153305
O    4.4938350783   2.6190382037  -0.2113617668
C    5.0270450364   3.8578693781  -0.6736103748
C    6.1313885523   3.5856248358  -1.6629696404
O    7.2837077001   3.1014038935  -0.9609265930
C    7.9971550603   2.0439148711  -1.5964834017
C    7.3849683573   0.6778550622  -1.3710527982
O    6.2394462601   0.5190636342  -2.2044506646
C    5.4008227137  -0.5482542320  -1.7873193538
C    4.2219044057  -0.5755683413  -2.7380914368
O    3.4055334883  -1.6860987083  -2.3694111099
C    2.2438020851  -1.8392976857  -3.1868719160
C    0.9947467504  -1.3330503366  -2.5112693967
O    1.0865822332   0.0977883675  -2.3869267298
C    0.7211327184  -3.0760543663   1.3300537341
C   -0.4173164335  -3.7592320794   0.9097043035
C   -1.6413683206  -3.1031178561   0.8064342260
S   -3.0941088052  -3.9960667157   0.2823315531
C   -4.3109308635  -3.1248325569   1.2528565967
C   -4.1688111502  -1.7463903922   1.4822473657
C   -5.1035518964  -1.1072979290   2.3058096524
C   -6.1892662334  -1.8020245783   2.8208870980
C   -6.3547701438  -3.1561269531   2.5265758512
C   -5.4099548116  -3.8233178908   1.7559683757
H   -5.5089535721  -0.8836548487  -0.7100494690
H   -7.6410364405   0.3373371677  -0.9838586274
H   -7.7537700799   2.7707925701  -0.4634243640
H   -5.7097289399   3.9830563597   0.2188774447
H   -0.5110833010   3.8847151391  -0.5905634224
H    1.2012467755   2.5832003918  -1.8150435542
H   -1.2001356172  -0.9613707945  -1.3712354400
H   -0.6677623953  -0.0184613554   1.8480972383
H    3.2474849028  -1.8135138620   1.1383960944
H    3.0188259009  -2.3921771256   2.8169934822
H    4.8550118211  -0.9375687966   2.9418151900
H    3.4825732874  -0.0204069683   3.6103391846
H    2.4888125960   1.6045300621   2.2487310756
H    2.5749418310   0.9879780073   0.5802875499
H    4.3143556220   3.2142238248   1.7729844663
H    2.8535728943   3.4526318165   0.7734583870
H    5.4257420237   4.4438954440   0.1716122828
H    4.2372706592   4.4588577807  -1.1574872317
H    6.3851072324   4.5261171806  -2.1800286655
H    5.7876957056   2.8578737886  -2.4065278057
H    8.9973673411   2.0432575749  -1.1456918882
H    8.1154249729   2.2346514705  -2.6756753914
H    7.1068872005   0.5745729850  -0.3094849451
H    8.1347487696  -0.1001239693  -1.6040531997
H    5.0538733285  -0.3841702846  -0.7535097057
H    5.9395137386  -1.5112638823  -1.8252312281
H    4.5803328569  -0.6923309340  -3.7739600955
H    3.6638912017   0.3698194287  -2.6694812294
H    2.1045354204  -2.9134185177  -3.3681452511
H    2.3843654097  -1.3475283894  -4.1600375891
H    0.8960274764  -1.7859914309  -1.5139372994
H    0.1176248435  -1.6080573850  -3.1162926702
H    1.6631663932  -3.6081219187   1.3996713952
H   -0.3438009316  -4.8174064485   0.6731887984
H   -4.9754641839  -0.0512902803   2.5266039304
H   -6.9077823206  -1.2886575104   3.4533098405
H   -7.2049799683  -3.7033262513   2.9237332342
H   -5.5138104852  -4.8874582351   1.5616033160

Conformer 11
G(CENSO)=       -2792.81443824  G(xTB)=        -135.13769305       
C   -4.1462924870   0.1001139481  -0.4145148487
C   -4.8170625994  -1.0033153950  -0.9550060624
C   -6.1237147610  -0.8870263094  -1.4096212475
C   -6.7801022894   0.3424690318  -1.3393665538
C   -6.1137778388   1.4632654906  -0.8577394837
C   -4.7951910780   1.3444081484  -0.4153033545
S   -3.9335539982   2.7839251561   0.1871483128
C   -2.3001006079   2.3768759803  -0.4047391031
C   -1.4607901631   3.3884127010  -0.8629323719
C   -0.2005449871   3.0867632742  -1.3676143274
C    0.2084507661   1.7496825989  -1.4430303873
C   -0.6214612919   0.7365484348  -0.9578679836
C   -1.8639394922   1.0407172359  -0.4057561547
C   -2.7743961341   0.0042357424   0.1331546942
C   -2.4098670099  -0.9207880005   1.0569239630
C   -1.0422134973  -1.0300272357   1.6097822427
C   -0.3459492789   0.0930042665   2.0731573534
C    0.9518043851  -0.0390489983   2.5570470792
O    1.7018574997   1.0060352089   2.9999369659
C    1.3148607686   2.3285479818   2.5853255705
C    2.4834375129   3.2524220763   2.8350790623
O    3.6111236235   2.9007881730   2.0356431119
C    4.6365454582   2.2124421061   2.7604828609
C    5.6719908007   1.6744669300   1.7943645247
O    5.3523097211   0.4142545340   1.2121638674
C    4.2433415374   0.4285541303   0.3140762866
C    4.2916171369  -0.8236603039  -0.5238867871
O    5.3438491876  -0.6836810334  -1.4768972825
C    5.7046124779  -1.8861893448  -2.1445802888
C    4.5722656755  -2.5493276657  -2.9251419622
O    3.7661031218  -1.6572833140  -3.6867293552
C    4.4829097417  -0.8290235147  -4.5923704001
C    3.4867964359   0.0457487584  -5.3307064974
O    2.5856157201   0.7643945294  -4.4912545092
C    3.2179094211   1.5534366396  -3.4898762283
C    2.1533080623   2.3003274173  -2.7314091085
O    1.3960480505   1.3448292938  -1.9649072147
C    1.5569875444  -1.3015628450   2.6159057154
C    0.8532840288  -2.4221910939   2.2100203795
C   -0.4466381230  -2.2935447040   1.7121130610
S   -1.3327049233  -3.7515318576   1.1944810515
C   -2.9693445445  -3.2628059911   1.6993833461
C   -3.3531806797  -1.9152622859   1.6171635879
C   -4.6148192470  -1.5537783131   2.1075179728
C   -5.4965764969  -2.5142088151   2.5829382758
C   -5.1272007578  -3.8599846869   2.5865213379
C   -3.8588581742  -4.2349985547   2.1613460143
H   -4.3059324440  -1.9612585320  -0.9974425503
H   -6.6325793937  -1.7553425413  -1.8181997243
H   -7.8042031186   0.4374489873  -1.6891267579
H   -6.6088728162   2.4304978900  -0.8414505601
H   -1.7939463338   4.4226293846  -0.8466426877
H    0.4345576335   3.8921663456  -1.7180785889
H   -0.2831647823  -0.2944138879  -1.0094258126
H   -0.8319812378   1.0611455868   2.0369790898
H    0.4395366139   2.6752176639   3.1547937784
H    1.0624879941   2.3179883323   1.5150897612
H    2.7452959765   3.2637595823   3.9031372289
H    2.1690074970   4.2672615725   2.5557138111
H    4.2158250999   1.3808569557   3.3443559045
H    5.1282568971   2.9111942419   3.4584498423
H    6.6025111522   1.5066762866   2.3487845400
H    5.8706546460   2.4249447756   1.0101522180
H    4.2864921340   1.3150321896  -0.3393555115
H    3.2910977649   0.4623409573   0.8653464218
H    3.3206378721  -0.9553468153  -1.0271270251
H    4.4669713020  -1.7002156037   0.1225588013
H    6.0934389451  -2.6338459994  -1.4306601964
H    6.5282218493  -1.6102581341  -2.8120701319
H    3.8757819799  -3.0497241753  -2.2431806912
H    5.0253268659  -3.3244629421  -3.5688148594
H    5.0307461689  -1.4303047503  -5.3394452075
H    5.2198078825  -0.2096658753  -4.0613700092
H    2.8481747052  -0.5714630155  -5.9725023679
H    4.0581908638   0.7380145932  -5.9741617560
H    3.9000830768   2.2945282176  -3.9423771999
H    3.7990214137   0.9271561781  -2.7971559965
H    1.4882219104   2.8259237999  -3.4299684590
H    2.6250355923   3.0351767845  -2.0638229786
H    2.5686284990  -1.3902697476   3.0015782034
H    1.3142328968  -3.4033347350   2.2848726443
H   -4.9036085922  -0.5065832118   2.0984204546
H   -6.4730748123  -2.2144308226   2.9522100149
H   -5.8153575113  -4.6166305407   2.9526591968
H   -3.5503218383  -5.2759167120   2.2074843842

Conformer 12
G(CENSO)=       -2792.81436213  G(xTB)=        -135.13942270      
C   -4.4282545993   0.5705649108  -0.4835936788
C   -5.2073883820  -0.3237520366  -1.2266772383
C   -6.5085215259  -0.0006449036  -1.5871068689
C   -7.0510716721   1.2302299531  -1.2147927309
C   -6.2762986408   2.1545923285  -0.5242339928
C   -4.9628819244   1.8316767574  -0.1791694089
S   -3.9619048149   3.0229277351   0.6884110042
C   -2.3845948975   2.6202605330  -0.0391458064
C   -1.4552195332   3.6369262841  -0.2723133992
C   -0.2411494811   3.3426192967  -0.8654179549
C    0.0466349737   2.0296241862  -1.2654847416
C   -0.8683941291   1.0087816045  -1.0193575916
C   -2.0746127829   1.2946267383  -0.3670818247
C   -3.0589453122   0.2420287512  -0.0266388924
C   -2.7634800910  -0.8835219733   0.6735053856
C   -1.4041208931  -1.2301547734   1.1486193617
C   -0.5780276240  -0.2994106411   1.7740480293
C    0.7081843075  -0.6461910770   2.1913310047
O    1.4415936075   0.3730528112   2.7084875737
C    2.8406540090   0.1653718652   2.9709963083
C    3.5263743601   1.5024218464   2.8726800024
O    3.6119690640   1.8416462644   1.4951778432
C    4.1460071308   3.1414930286   1.2690278055
C    4.3790539742   3.3151465987  -0.2093633614
O    5.4876974103   2.5123519328  -0.6000972256
C    5.7030424578   2.5307957373  -2.0082302168
C    6.9174793143   1.6909912182  -2.3540741347
O    6.6912029560   0.2860892299  -2.4301849725
C    6.3443223806  -0.3205434647  -1.1838379105
C    6.5138446767  -1.8206205350  -1.3014891259
O    5.6012500795  -2.4333801323  -2.2157464207
C    4.5051103432  -3.1111686363  -1.6083354666
C    3.5057077914  -2.2189387921  -0.9039406759
O    2.9468216187  -1.3115106992  -1.8462530090
C    2.1721065460  -0.2930771755  -1.2277115167
C    1.6359413005   0.5727457192  -2.3588306079
O    1.2410825524   1.8729640427  -1.9003434999
C    1.1554259921  -1.9650625404   2.0567896810
C    0.3190398946  -2.9090909043   1.4703253428
C   -0.9460788544  -2.5529860819   1.0108824930
S   -1.9777455022  -3.7863382834   0.2417878921
C   -3.5513816959  -3.2447616908   0.8753773734
C   -3.7946131918  -1.8749463659   1.0619711255
C   -5.0058086712  -1.4939052901   1.6549544574
C   -5.9756056302  -2.4357980645   1.9679713830
C   -5.7479079503  -3.7867217755   1.7021528432
C   -4.5302327940  -4.1952493323   1.1729690318
H   -4.7853707597  -1.2867792926  -1.5009840385
H   -7.1026169445  -0.7092535997  -2.1569704104
H   -8.0709314340   1.4847976140  -1.4888762571
H   -6.6818566371   3.1301147839  -0.2694935889
H   -1.6900144649   4.6640023111  -0.0064370330
H    0.4820370620   4.1277789655  -1.0650782169
H   -0.6628398888  -0.0179646263  -1.2992021733
H   -0.9156304617   0.7220870989   1.9181720707
H    3.2764575070  -0.5114627969   2.2255328021
H    2.9717290440  -0.2678865743   3.9717554153
H    4.5322873849   1.4224419768   3.3181499929
H    2.9629499946   2.2655761287   3.4353862837
H    5.0946983227   3.2717234048   1.8166537482
H    3.4415163210   3.9149706786   1.6187907852
H    4.5794484825   4.3795362269  -0.4220496915
H    3.4727323572   3.0195521204  -0.7650947519
H    5.8831637866   3.5659514450  -2.3489916204
H    4.8142952970   2.1504054241  -2.5428818649
H    7.7240811720   1.9110478133  -1.6331419536
H    7.2629577741   1.9824789511  -3.3524979217
H    5.3153729520  -0.0587824062  -0.9020086653
H    7.0156264013   0.0414170753  -0.3855798544
H    6.4218455488  -2.2660126443  -0.2988178246
H    7.5263889076  -2.0334345186  -1.6719980692
H    4.8651063861  -3.8588903574  -0.8811740168
H    4.0031400494  -3.6455347705  -2.4238546729
H    3.9795752342  -1.6680590060  -0.0742640580
H    2.7200446615  -2.8592013062  -0.4661800022
H    2.7941731633   0.3260655801  -0.5583856379
H    1.3603887503  -0.7353709770  -0.6278690288
H    0.8142562622   0.0838025495  -2.8983560768
H    2.4477604332   0.7621502330  -3.0680870302
H    2.1310526180  -2.2747222453   2.4128459605
H    0.6591954303  -3.9373210733   1.3822000522
H   -5.1850359166  -0.4419043528   1.8575335626
H   -6.9101322205  -2.1174783604   2.4208748480
H   -6.5055963848  -4.5280963703   1.9395339856
H   -4.3287392385  -5.2508215245   1.0114720918

Conformer 13
G(CENSO)=       -2792.81433949  G(xTB)=        -135.14238968     
C   -4.9343177485   0.5586481801  -0.1184190210
C   -5.9555377280  -0.3540603962  -0.4129141900
C   -7.2739494027   0.0637080089  -0.5267610627
C   -7.5959299337   1.4112809682  -0.3573758214
C   -6.5927664682   2.3427060833  -0.1208285079
C   -5.2657736248   1.9191146206  -0.0217916399
S   -3.9862474373   3.1263860989   0.2531051327
C   -2.6734683217   2.3505804725  -0.6699418550
C   -1.7367963506   3.1529625104  -1.3291373977
C   -0.7053369241   2.5727754456  -2.0447638505
C   -0.6204273358   1.1762735233  -2.1446343201
C   -1.5616346676   0.3737710049  -1.5057353680
C   -2.5657511824   0.9557878194  -0.7191540952
C   -3.5262418860   0.1362399082   0.0549400448
C   -3.1587979174  -0.8992944074   0.8539892835
C   -1.7621498733  -1.3701599524   0.9892204848
C   -0.7041058379  -0.5035237577   1.2491880008
C    0.6132898424  -0.9626961817   1.2351184297
O    1.5684976939  -0.0160507617   1.4353765839
C    2.9329697831  -0.3755171681   1.1500510851
C    3.7802635086   0.8695597870   1.2629137289
O    3.9889173858   1.2952759384   2.6144128148
C    5.0560163540   0.6174133047   3.2837330544
C    6.4240308886   1.1990588572   2.9965003616
O    6.8244696215   0.8615974535   1.6704152252
C    8.0756932071   1.4389623188   1.3125351000
C    8.3954566928   1.0922400875  -0.1183726692
O    7.5286567848   1.8197206279  -0.9868025720
C    7.7848335205   1.5665353688  -2.3714687689
C    7.1020654696   0.3250753957  -2.9316152106
O    5.7264125526   0.5057844582  -3.2657297532
C    4.8713591610   0.6637605068  -2.1342617728
C    3.4331387816   0.5656517449  -2.5751261543
O    3.1192228899  -0.8005569438  -2.8541501508
C    1.9422419841  -0.9981066332  -3.6295685922
C    0.6440833888  -0.7205491096  -2.9018250000
O    0.4179298537   0.7014023891  -2.8841972391
C    0.8790021752  -2.3184951808   1.0059806796
C   -0.1814383867  -3.2011539539   0.8275780392
C   -1.4952719123  -2.7404371064   0.8269374753
S   -2.8322124095  -3.8931508075   0.5767942066
C   -4.0751948676  -3.0971662357   1.5737766212
C   -4.1234584881  -1.6958455241   1.6438094052
C   -5.0722053960  -1.1033022796   2.4864104278
C   -5.9950940821  -1.8784526746   3.1748275355
C   -5.9794020372  -3.2674997328   3.0387266352
C   -5.0115169781  -3.8802175151   2.2521243241
H   -5.7032093027  -1.4032499297  -0.5384637626
H   -8.0525837862  -0.6604262304  -0.7484578852
H   -8.6269192743   1.7435014366  -0.4401942956
H   -6.8343923872   3.3986748509  -0.0333093872
H   -1.8183432688   4.2357191971  -1.2851373855
H    0.0308216064   3.1880718092  -2.5539194838
H   -1.5182227411  -0.7065794772  -1.5746450049
H   -0.8921532387   0.5543710820   1.4064514283
H    3.0011616973  -0.7715888572   0.1254506214
H    3.2764360725  -1.1509665456   1.8483608468
H    3.2756663956   1.6989363683   0.7529349071
H    4.7385465249   0.6902542177   0.7646278373
H    5.0524013566  -0.4587537493   3.0513874699
H    4.8607833687   0.7274229968   4.3572765107
H    7.1422540384   0.7886167695   3.7294024207
H    6.3990259300   2.2944907392   3.1236698184
H    8.8785324025   1.0464067574   1.9600901179
H    8.0436545405   2.5343904392   1.4362591179
H    8.2935482195   0.0052486625  -0.2669964587
H    9.4456203877   1.3642900654  -0.3194359833
H    8.8711648391   1.4813612003  -2.5414905020
H    7.4269444272   2.4471095775  -2.9204189309
H    7.2178516680  -0.5254734804  -2.2387802637
H    7.5972207440   0.0617583994  -3.8744503307
H    5.0275274207   1.6432779694  -1.6582624444
H    5.0891475602  -0.1150762590  -1.3847161798
H    3.2718869409   1.1869832486  -3.4705847372
H    2.7901718620   0.9592208348  -1.7722842761
H    1.9452621665  -2.0592014226  -3.9043462810
H    1.9819686711  -0.4026927047  -4.5568495459
H    0.6957954928  -1.1080662918  -1.8734390213
H   -0.1814148246  -1.2206041705  -3.4295189617
H    1.8922352402  -2.7028378894   0.9907919544
H    0.0259132513  -4.2594603273   0.6924843010
H   -5.0874304711  -0.0211729769   2.5829383643
H   -6.7283993079  -1.4010127232   3.8184336189
H   -6.7038212166  -3.8784882872   3.5698619696
H   -4.9710296130  -4.9637161451   2.1779765429
  
Conformer 14
G(CENSO)=       -2792.81428135  G(xTB)=        -135.14127888      
C   -4.1383545050   0.2822168044  -0.5861731344
C   -5.0308286943  -0.6974536167  -1.0404410274
C   -6.2101979830  -0.3449054480  -1.6811503125
C   -6.5159211285   1.0009356055  -1.8891682062
C   -5.6185249200   1.9874322969  -1.4995775691
C   -4.4253051145   1.6266309715  -0.8697942464
S   -3.2655469576   2.8966262258  -0.4065726836
C   -1.7536256063   1.9901709619  -0.6714613754
C   -0.6185640929   2.6659689215  -1.1312045042
C    0.5617728791   1.9774954523  -1.3478253566
C    0.6115065931   0.5915826776  -1.1387560804
C   -0.5169574503  -0.0856146279  -0.6871675545
C   -1.6962598671   0.6166537718  -0.4074853721
C   -2.8937451130  -0.0615337752   0.1374373525
C   -2.8601651684  -0.9210768680   1.1896604848
C   -1.6143017272  -1.3138231742   1.8854713208
C   -0.6715549415  -0.3669954594   2.3072787697
C    0.5349073277  -0.7822917128   2.8638370353
O    1.5327710387   0.0595981808   3.2398806908
C    1.4340932956   1.4391446751   2.8491386036
C    2.7540563716   2.0965550466   3.1452887060
O    3.7395020668   1.5901888095   2.2547648389
C    5.0410083439   2.0678279673   2.5814398000
C    6.0470862111   1.5155213933   1.6069515926
O    5.8886972123   2.1467256058   0.3424527211
C    6.8785022679   1.7225826136  -0.5883295313
C    6.6190593337   2.3661047786  -1.9250975355
O    5.4855271730   1.7492120191  -2.5229035533
C    5.1165269434   2.3544025910  -3.7591706418
C    3.9868448278   1.5708192894  -4.3931408181
O    4.4058252175   0.3590612086  -5.0282441235
C    4.5743600989  -0.7514875397  -4.1386849822
C    3.2420853988  -1.4411217087  -3.8510419709
O    3.3837769827  -2.4050161855  -2.7997638102
C    3.3352187860  -1.8641518988  -1.4785522553
C    1.9559178797  -1.3965599997  -1.0541895923
O    1.8053919573  -0.0053563887  -1.4027265535
C    0.7843498128  -2.1482221024   3.0607972741
C   -0.1725259769  -3.0828530043   2.7095782068
C   -1.3747715601  -2.6722883143   2.1251167972
S   -2.5808924693  -3.8990238144   1.6608598912
C   -4.0601696975  -2.9585094536   1.9711878726
C   -4.0699548125  -1.5742950418   1.7376599743
C   -5.2260291504  -0.8537447925   2.0633590444
C   -6.3615137462  -1.5017296179   2.5292567538
C   -6.3581647759  -2.8884584936   2.6880048116
C   -5.2048631743  -3.6170344256   2.4251158438
H   -4.7934585705  -1.7441895655  -0.8726241127
H   -6.8921684840  -1.1191172528  -2.0207817593
H   -7.4399168667   1.2827749945  -2.3860743838
H   -5.8322586686   3.0335863655  -1.7017110099
H   -0.6621459412   3.7339041389  -1.3279407096
H    1.4489622392   2.4955367865  -1.7006300089
H   -0.4995112446  -1.1539531895  -0.5115049597
H   -0.8868153860   0.6838215123   2.1537846284
H    0.6396405942   1.9423936772   3.4182809330
H    1.2029022868   1.5098095293   1.7759497064
H    3.0422186097   1.9056245529   4.1930480624
H    2.6359581869   3.1863500488   3.0204956740
H    5.3206099713   1.7429015691   3.5979194439
H    5.0648301893   3.1707326797   2.5597362960
H    5.9203741000   0.4231817610   1.5127077530
H    7.0585354864   1.7045786031   2.0067000633
H    6.8625977796   0.6242312957  -0.6969474989
H    7.8839966962   2.0128811999  -0.2375769305
H    7.5091310980   2.2364241332  -2.5637720193
H    6.4488951459   3.4484407276  -1.7957894911
H    5.9790304545   2.3897537986  -4.4468225160
H    4.7777432868   3.3917492564  -3.5869048278
H    3.5463996825   2.1879201887  -5.1854309084
H    3.2054584478   1.3786870633  -3.6413399007
H    5.0526449647  -0.4339222513  -3.2050716343
H    5.2493544779  -1.4504826918  -4.6463083584
H    2.9083770890  -1.9994281558  -4.7330995669
H    2.4675708803  -0.7018240667  -3.6088489935
H    4.0585189626  -1.0449497285  -1.3414602212
H    3.6335328249  -2.6878641101  -0.8214649312
H    1.8393721211  -1.5050442128   0.0345007307
H    1.1924577340  -2.0075395692  -1.5553341314
H    1.7263513504  -2.4580154771   3.5037664931
H    0.0135665570  -4.1381017976   2.8903487244
H   -5.2285716054   0.2245533830   1.9309023890
H   -7.2510996075  -0.9264951785   2.7690010932
H   -7.2456959877  -3.4015062727   3.0474175862
H   -5.1850663834  -4.6911348616   2.5895728261

Conformer 15
G(CENSO)=       -2792.81427211  G(xTB)=        -135.14545694       
C   -3.9470627405   0.8042259298  -0.0064320308
C   -5.1876734482   0.2925223624  -0.4070486702
C   -6.3190724222   1.0960637431  -0.4189976960
C   -6.2273859430   2.4357854492  -0.0386314794
C   -4.9966829274   2.9790747725   0.3088458076
C   -3.8581575238   2.1704537585   0.3057173833
S   -2.2837609906   2.8869089113   0.7322093589
C   -1.2397543247   1.9127191405  -0.3343853719
C   -0.0866211370   2.4840714115  -0.8820263872
C    0.7331115196   1.7387941287  -1.7118669789
C    0.3828461282   0.4206982659  -2.0392951835
C   -0.7704361515  -0.1469671339  -1.5068369951
C   -1.5602249390   0.5779761892  -0.6065291709
C   -2.7295505479  -0.0325596427   0.0634028259
C   -2.6798552842  -1.2357648357   0.6928000067
C   -1.4576195690  -2.0686467529   0.7564637247
C   -0.2204947781  -1.5285154829   1.1305127342
C    0.9240580168  -2.3190429824   1.1089531343
O    2.1692878270  -1.8623768753   1.4174089551
C    2.3083134930  -0.4629490423   1.6907023541
C    3.7756285930  -0.2165180871   1.9729170594
O    3.9095947697   1.1821096275   2.1775201095
C    5.2379937087   1.5522799802   2.5416229740
C    5.3420933388   3.0581456196   2.6278413804
O    5.3010000285   3.6955560640   1.3511770671
C    3.9943310555   4.1094046403   0.9404167755
C    4.0424926803   4.5802071638  -0.4967636106
O    4.1177746532   3.5191654980  -1.4485715659
C    5.4440742956   3.0512712754  -1.7038159756
C    5.3689225089   1.8790000975  -2.6451377099
O    4.8425697787   0.7513003621  -1.9520799199
C    4.5305574933  -0.3225704758  -2.8292690027
C    3.8655833713  -1.4045889477  -1.9911922540
O    3.3954204111  -2.5023595291  -2.7744701521
C    2.3141715697  -2.2261743474  -3.6708825323
C    1.0728240480  -1.6595186106  -3.0171592723
O    1.2324492550  -0.2333291833  -2.8767477158
C    0.8375732706  -3.6709410776   0.7477218137
C   -0.3928235931  -4.2245410663   0.4397047342
C   -1.5449841673  -3.4317619442   0.4527499470
S   -3.1202322615  -4.1658402927   0.0587181728
C   -4.1512915687  -3.1934354175   1.1381437697
C   -3.8401374786  -1.8456439295   1.3794827992
C   -4.6275340932  -1.1362230567   2.2953908392
C   -5.7362474805  -1.7245595375   2.8877004364
C   -6.0735346259  -3.0437706405   2.5817053146
C   -5.2740721280  -3.7851793153   1.7207014824
H   -5.2569839294  -0.7523359785  -0.6960848744
H   -7.2741337833   0.6788722585  -0.7249754655
H   -7.1104528556   3.0684624997  -0.0421945688
H   -4.9143705782   4.0323323177   0.5635145395
H    0.1696401909   3.5165532558  -0.6594144538
H    1.6389026782   2.1724353400  -2.1263176987
H   -1.0599711223  -1.1628670514  -1.7477126349
H   -0.1747308590  -0.4804551126   1.4003183124
H    1.7039847054  -0.1778811925   2.5630275688
H    1.9824464001   0.1296777831   0.8223805520
H    4.3918635429  -0.5508841600   1.1223523966
H    4.0910220723  -0.7774891258   2.8683371220
H    5.9570780985   1.1729675812   1.7965129015
H    5.4996407270   1.1167685193   3.5220431494
H    6.3165337599   3.3002107765   3.0713356171
H    4.5598154644   3.4593366307   3.2910929239
H    3.6482071822   4.9441640580   1.5756886734
H    3.2737173623   3.2841938241   1.0294211445
H    4.8734095675   5.2910989329  -0.6387130241
H    3.1049473456   5.1104981837  -0.7068341052
H    5.9430257405   2.7538657823  -0.7716381166
H    6.0424601054   3.8489644241  -2.1764754484
H    6.3803483984   1.6599176266  -3.0292454969
H    4.7266433806   2.1316193784  -3.5064737104
H    5.4420597029  -0.7161751925  -3.3120171039
H    3.8501439574   0.0282240422  -3.6204950666
H    3.0546217717  -0.9570447929  -1.3978093824
H    4.5934959667  -1.8377805277  -1.2959987159
H    2.0535670687  -3.2001054413  -4.0992309027
H    2.6291734399  -1.5714167429  -4.4975083495
H    0.9188410645  -2.1237448976  -2.0318215461
H    0.1979846969  -1.8719318632  -3.6478007677
H    1.7370487547  -4.2796053686   0.7359793130
H   -0.4612084858  -5.2810933669   0.1949899059
H   -4.3671617540  -0.1075130711   2.5274829380
H   -6.3389192142  -1.1552464157   3.5895148256
H   -6.9427924733  -3.5077642585   3.0389999038
H   -5.5071597716  -4.8265927135   1.5157124042

Conformer 16
G(CENSO)=       -2792.81384545  G(xTB)=        -135.14220267        
C   -4.4661837057   0.7581468804  -0.0721868081
C   -5.4244439550  -0.0390656745  -0.7110585857
C   -6.7083908516   0.4360662345  -0.9391705705
C   -7.0564172371   1.7270697947  -0.5395100068
C   -6.1055337463   2.5561082038   0.0428647802
C   -4.8109947853   2.0785894133   0.2555780542
S   -3.5842644719   3.1610670473   0.9643998389
C   -2.1617777884   2.5587835026   0.0718897089
C   -1.1783279944   3.4607396139  -0.3440536124
C   -0.0866761979   3.0132733705  -1.0652260801
C    0.0226145790   1.6557056877  -1.3991066214
C   -0.9502449404   0.7513393543  -0.9832775680
C   -2.0371387398   1.1945964273  -0.2166136384
C   -3.1012922208   0.2674916971   0.2313655491
C   -2.8599383294  -0.9173631124   0.8464957667
C   -1.5041553621  -1.4333585995   1.1444293129
C   -0.5582988462  -0.6671507699   1.8373411990
C    0.7058354979  -1.1913295552   2.1025560018
O    1.6797871671  -0.5643996898   2.8165460644
C    1.4919563075   0.8065846357   3.2164831481
C    1.7127071431   1.7719374450   2.0783591766
O    3.0695163247   1.6738448902   1.6652978501
C    3.3153309737   2.3736902749   0.4466599070
C    4.7004499381   2.0522080882  -0.0448643059
O    5.6685060281   2.7326856584   0.7585520445
C    6.9580305410   2.1229520229   0.7581423104
C    7.6756066705   2.1488988826  -0.5827749015
O    7.1666175982   1.2298337522  -1.5543407840
C    7.5945711164  -0.1106748911  -1.3272505819
C    7.0358535790  -1.0171437380  -2.3920257877
O    5.6234644543  -1.1522290086  -2.2317859955
C    5.1110902697  -2.2521478683  -2.9828108549
C    3.6058504121  -2.3211169019  -2.8534118637
O    2.9195459783  -1.3985514800  -3.7068941069
C    2.6912021537  -0.1060967377  -3.1519908136
C    1.3455453331  -0.0636058878  -2.4423963309
O    1.1178268441   1.3207589025  -2.1325847877
C    1.0361453095  -2.4779595350   1.6500762418
C    0.0897365679  -3.2534394094   1.0039726378
C   -1.1907417640  -2.7456019301   0.7710841030
S   -2.4265892314  -3.7769546646  -0.0000401841
C   -3.8499757357  -3.1963271029   0.9043644752
C   -3.9341360661  -1.8440430315   1.2708856572
C   -5.0235497234  -1.4295359982   2.0465314950
C   -6.0386229711  -2.3168161558   2.3769928512
C   -5.9763186464  -3.6416238209   1.9427235765
C   -4.8761401336  -4.0884516012   1.2204662198
H   -5.1544295725  -1.0460478115  -1.0161538397
H   -7.4398854896  -0.1997744944  -1.4294998846
H   -8.0614520469   2.1020885991  -0.7109559001
H   -6.3607385816   3.5775935501   0.3116652406
H   -1.2750749246   4.5186895549  -0.1166032965
H    0.6799736519   3.7067488094  -1.3978955814
H   -0.8865129574  -0.3003077814  -1.2381632226
H   -0.8374956722   0.3312914334   2.1526716085
H    2.2446914123   0.9687614081   3.9940373126
H    0.5010450401   0.9549035916   3.6637736248
H    1.4742601524   2.7914908882   2.4303517773
H    1.0406162649   1.5453319959   1.2345291145
H    3.1969145602   3.4620391192   0.5903220085
H    2.5960628548   2.0518302740  -0.3229279058
H    4.7846100375   2.3633154050  -1.0974863905
H    4.8623268303   0.9637904921  -0.0043643605
H    6.8864915154   1.0919658181   1.1415874404
H    7.5569812423   2.7032814129   1.4709304435
H    8.7486687606   1.9565746557  -0.4097178634
H    7.5767810883   3.1475669591  -1.0262265988
H    7.2742508393  -0.4750719208  -0.3387674653
H    8.6965461293  -0.1655202371  -1.3660265888
H    7.5246511331  -2.0011952116  -2.2867446843
H    7.2728534149  -0.6267961629  -3.3966493831
H    5.5445220900  -3.1952276032  -2.6049221037
H    5.3836918778  -2.1588613722  -4.0475688935
H    3.3082159133  -2.1893459009  -1.8019223533
H    3.2839522575  -3.3199542074  -3.1716913408
H    2.6753264782   0.6030144224  -3.9888676336
H    3.4987541458   0.1869772223  -2.4687181957
H    1.3581766748  -0.6625789751  -1.5197351797
H    0.5541972968  -0.4407608733  -3.1051608536
H    2.0281065574  -2.8711832434   1.8524122247
H    0.3414556896  -4.2659001133   0.7000787627
H   -5.0737103683  -0.3948495254   2.3740558375
H   -6.8808075864  -1.9764949265   2.9726002362
H   -6.7712790398  -4.3382854564   2.1932572654
H   -4.8050368819  -5.1302782269   0.9200309276

Conformer 17
G(CENSO)=       -2792.81384185  G(xTB)=        -135.14171226       
C   -4.5229116637   0.7932620926  -0.1019566010
C   -5.5107514170  -0.0011246433  -0.6983373224
C   -6.7778803263   0.5060033467  -0.9491555235
C   -7.0795826289   1.8269236905  -0.6148348577
C   -6.0980284226   2.6509506077  -0.0780519515
C   -4.8194977795   2.1405388658   0.1559793858
S   -3.5550106769   3.2176594992   0.8013847570
C   -2.1503921205   2.5137260114  -0.0417648751
C   -1.1194819706   3.3507197631  -0.4788929572
C   -0.0223838814   2.8197536970  -1.1338777771
C    0.0432247761   1.4419549576  -1.3841511491
C   -0.9940446814   0.6083973919  -0.9767982140
C   -2.0783230224   1.1328741303  -0.2622330261
C   -3.1763132517   0.2673943730   0.2199553535
C   -2.9786284894  -0.9022026405   0.8793395678
C   -1.6462448636  -1.4799957615   1.1733905039
C   -0.6428959863  -0.7510722013   1.8265718759
C    0.5985825322  -1.3378925343   2.0713643418
O    1.6296189547  -0.7526516531   2.7393123847
C    1.5172460514   0.6173709173   3.1628747451
C    1.7676569799   1.5919737816   2.0384603274
O    3.1241724219   1.4833128015   1.6252406026
C    3.3662966550   2.2263315540   0.4315058501
C    4.7626499303   1.9782088931  -0.0701042087
O    5.7022311069   2.7026132428   0.7256961241
C    7.0552648221   2.2969095405   0.5286242250
C    7.6201024264   2.6203501284  -0.8480896887
O    7.1558495728   1.7594051841  -1.8921177938
C    7.8828949957   0.5362610490  -1.9656254276
C    7.2223391404  -0.3957327535  -2.9480879742
O    5.9949925660  -0.8781785466  -2.4082686780
C    5.4807782556  -1.9801404986  -3.1538918590
C    4.2772641814  -2.5710699492  -2.4451565205
O    3.0215458339  -1.9672013279  -2.7512197134
C    2.8821981144  -0.6092791392  -2.3438769375
C    1.3994096252  -0.4082936269  -2.0844159193
O    1.1653690792   1.0069316941  -2.0206135704
C    0.8464005207  -2.6505167380   1.6415310054
C   -0.1561892561  -3.3872128553   1.0375972494
C   -1.4126483561  -2.8153341676   0.8229012518
S   -2.7165871512  -3.7973165889   0.1022371517
C   -4.0872007322  -3.1220473045   1.0199569488
C   -4.0912383190  -1.7581874397   1.3495703359
C   -5.1407465749  -1.2631432307   2.1324213398
C   -6.1939302438  -2.0854345999   2.5090740240
C   -6.2105982126  -3.4237548583   2.1136567384
C   -5.1517722037  -3.9491208014   1.3822322498
H   -5.2763737577  -1.0309416217  -0.9525468063
H   -7.5319265108  -0.1282092152  -1.4064393699
H   -8.0716106093   2.2275317793  -0.8034603888
H   -6.3159403702   3.6932378294   0.1390642997
H   -1.1776347124   4.4224130633  -0.3093145125
H    0.7876231046   3.4619799224  -1.4669190013
H   -0.9783729850  -0.4542435316  -1.1876954976
H   -0.8579179160   0.2702152376   2.1190551482
H    2.2855411945   0.7309972819   3.9339284264
H    0.5399749301   0.8086492707   3.6237240124
H    1.5443509439   2.6111918508   2.4006974400
H    1.0941272478   1.3854114423   1.1904325748
H    3.2116019576   3.3051232989   0.6075295634
H    2.6628858777   1.9076627205  -0.3525905418
H    4.8128194646   2.2996558730  -1.1207627742
H    4.9892487812   0.9001097867  -0.0430895986
H    7.1629320095   1.2208403876   0.7459357825
H    7.6399371403   2.8507736788   1.2736558522
H    8.7217141937   2.5923385940  -0.7943535229
H    7.3235864422   3.6387341081  -1.1297952912
H    7.9393610991   0.0448401427  -0.9819459514
H    8.9146790893   0.7310755057  -2.3063164189
H    7.9111164561  -1.2380517396  -3.1303018196
H    7.0515983847   0.1154569614  -3.9105639703
H    6.2548030791  -2.7627749910  -3.2336683058
H    5.2082347744  -1.6732614347  -4.1787002753
H    4.4563643304  -2.5557690483  -1.3571326738
H    4.1686088217  -3.6144659113  -2.7604965782
H    3.2321431343   0.0788399243  -3.1293290941
H    3.4592733755  -0.4079694186  -1.4295952380
H    1.1217752541  -0.8863927389  -1.1355732070
H    0.8052591691  -0.8526460864  -2.8954043283
H    1.8206393033  -3.0924332093   1.8288466554
H    0.0320194427  -4.4184791409   0.7513613502
H   -5.1295919722  -0.2175739181   2.4278018964
H   -7.0044253455  -1.6838641374   3.1105669180
H   -7.0354850284  -4.0696009986   2.4010576902
H   -5.1419583338  -5.0008243541   1.1090621465

Conformer 18
G(CENSO)=       -2792.81382859  G(xTB)=        -135.14028980       
C   -4.8063638874   0.6625796351  -0.2313337465
C   -5.8909073058  -0.1610018009  -0.5570290027
C   -7.1820649526   0.3469804194  -0.5972137249
C   -7.4106093723   1.6951024859  -0.3177755071
C   -6.3423465876   2.5430676638  -0.0509794757
C   -5.0436102845   2.0311085100  -0.0316950074
S   -3.6688951841   3.1269681168   0.2634930294
C   -2.4767717521   2.3314009044  -0.7991193968
C   -1.5777635749   3.1077948468  -1.5339282548
C   -0.6834516471   2.5023489230  -2.3991156532
C   -0.6922669694   1.1094497664  -2.5616985340
C   -1.5621452044   0.3282088635  -1.8024814690
C   -2.4471700710   0.9348935384  -0.9024763225
C   -3.4228514589   0.1446157998  -0.1189700553
C   -3.1034785491  -0.9419180230   0.6259265220
C   -1.7343833476  -1.4901320046   0.7617139528
C   -0.6467800157  -0.6978936455   1.1240126033
C    0.6167159769  -1.2646164237   1.3018231084
O    1.6070481338  -0.4008882213   1.6595263081
C    2.8662346888  -0.9619169452   2.0531530528
C    3.7825831993   0.2035119908   2.3637657587
O    5.0273951647  -0.3752166331   2.7368215010
C    6.0306971344   0.5854419617   3.0595081861
C    6.4767511791   1.3875872519   1.8421334594
O    7.7966845703   1.8539369295   2.1172605357
C    8.2824376926   2.8174932713   1.1818128490
C    8.4253529873   2.3014744842  -0.2356768428
O    7.1610037789   2.3541029199  -0.8919060651
C    7.1766021616   1.7064976586  -2.1570316423
C    5.7982856304   1.7960448424  -2.7768412125
O    4.7678474588   1.1364886656  -2.0476559079
C    4.8812286855  -0.2840265070  -2.0413076420
C    3.5444795179  -0.8825868153  -1.6858439786
O    2.6344455418  -0.6808571750  -2.7608032279
C    1.3525905565  -1.2336207791  -2.4931192875
C    0.4077208043  -0.7831709860  -3.5805271957
O    0.1527044098   0.6318928574  -3.5166869556
C    0.8043153963  -2.6382634594   1.1139526216
C   -0.2842866955  -3.4350148933   0.7761129146
C   -1.5482648244  -2.8759558540   0.6155538540
S   -2.9428404608  -3.9272125456   0.2469997538
C   -4.1500026222  -3.1061654197   1.2707593133
C   -4.1092473085  -1.7094038994   1.3979650398
C   -5.0096770968  -1.0943631688   2.2760754516
C   -5.9739466566  -1.8389663400   2.9418057200
C   -6.0484519127  -3.2188086643   2.7468498964
C   -5.1276602282  -3.8576489813   1.9246297409
H   -5.7111095450  -1.2126338392  -0.7625388315
H   -8.0123164456  -0.3079548831  -0.8454801278
H   -8.4201536702   2.0956955446  -0.3401834740
H   -6.5128730644   3.6025716082   0.1203693846
H   -1.5912489205   4.1907200594  -1.4452177604
H    0.0055617069   3.0996798438  -2.9889816206
H   -1.5817252852  -0.7513792875  -1.8938400342
H   -0.7763964948   0.3691348830   1.2807812214
H    3.3012120415  -1.5613653068   1.2427203222
H    2.7336929190  -1.6013838876   2.9373537809
H    3.3730901765   0.8166628280   3.1835305792
H    3.8804789034   0.8404426101   1.4704101077
H    6.8854598380   0.0085725035   3.4300329344
H    5.6840209275   1.2499240000   3.8674339450
H    5.8107699363   2.2410935204   1.6425221899
H    6.4611279191   0.7315158282   0.9578791458
H    9.2725091015   3.1055780066   1.5520755820
H    7.6381397815   3.7129500259   1.1818341611
H    8.8122081904   1.2678591326  -0.2180105504
H    9.1589570654   2.9252773953  -0.7759085589
H    7.4971503348   0.6564219535  -2.0469802880
H    7.8918289176   2.1986364795  -2.8402915895
H    5.8567153290   1.3966691767  -3.8037413607
H    5.4936781425   2.8475908981  -2.8346351888
H    5.6220333719  -0.6216146901  -1.2982368549
H    5.2010409299  -0.6504091690  -3.0309940965
H    3.1545194374  -0.4136987314  -0.7667731278
H    3.6793873161  -1.9605275012  -1.4898269297
H    0.9874522927  -0.9054199247  -1.5053647724
H    1.3921419801  -2.3371902780  -2.4850139383
H   -0.5249199387  -1.3587947602  -3.5487422817
H    0.8673561915  -0.9375651291  -4.5614406945
H    1.7738173867  -3.1028511293   1.2507202281
H   -0.1433542388  -4.5065223703   0.6635109638
H   -4.9562133261  -0.0186507982   2.4188022407
H   -6.6693404377  -1.3440817941   3.6137184078
H   -6.8049090256  -3.8050115715   3.2609953498
H   -5.1535479729  -4.9376187143   1.8064900464

Conformer 19
G(CENSO)=       -2792.81355704  G(xTB)=        -135.14291818       
C   -3.2614305902   0.7554982874   0.0059392979
C   -4.5990448577   0.4489048574  -0.2758618026
C   -5.5348712677   1.4548633698  -0.4725390787
C   -5.1464748458   2.7932760836  -0.3988042082
C   -3.8139130265   3.1201601068  -0.1782209698
C   -2.8730668637   2.1042788750   0.0006805756
S   -1.1575914273   2.5302193352   0.2356311780
C   -0.4385011627   1.1526968645  -0.6411106104
C    0.6997050415   1.3493257525  -1.4181110308
C    1.2725453119   0.2958241715  -2.1230537713
C    0.6778356969  -0.9697364192  -2.0603622082
C   -0.4632468019  -1.1700102199  -1.2812629472
C   -1.0183219282  -0.1245662609  -0.5450232853
C   -2.2485553048  -0.2957272259   0.2623620035
C   -2.4541206754  -1.3178099447   1.1313403544
C   -1.4825298076  -2.4077029591   1.3762952501
C   -0.1435441569  -2.1492620027   1.6954949096
C    0.7414446577  -3.2062246358   1.8995876693
O    2.0549132120  -3.0725678128   2.2383744667
C    2.6102363481  -1.7539873258   2.3840350423
C    2.9763451084  -1.1814233892   1.0192384343
O    3.6307046042   0.0756069665   1.1328782882
C    2.7715846755   1.1356345804   1.5649851826
C    3.3139354107   2.4153197499   0.9610301827
O    2.4488629066   3.4719164772   1.3726406479
C    2.9279032551   4.7820263665   1.0678820275
C    2.8460824060   5.1488596595  -0.3984202207
O    3.9034279392   4.5088664046  -1.1052677921
C    3.7351921973   4.5438012930  -2.5164582714
C    4.7877959688   3.6730740877  -3.1503041873
O    4.5367376815   2.3170500541  -2.7974916097
C    5.5352710010   1.4350158051  -3.2964785095
C    5.2072044726   0.0308915845  -2.8641898980
O    4.0279272072  -0.3972688088  -3.5397854409
C    3.5608130871  -1.6627105783  -3.0770471007
C    2.1849442489  -1.9277203613  -3.6889533695
O    1.1301674513  -2.0738159568  -2.7179698700
C    0.2919507589  -4.5289048505   1.7789785894
C   -1.0402630732  -4.7875431113   1.5105854057
C   -1.9363539206  -3.7315776982   1.3291592598
S   -3.6597519232  -4.0822979249   1.0329277159
C   -4.3618702869  -2.7061959481   1.9209534484
C   -3.6994239827  -1.4690499192   1.9190017289
C   -4.2333826888  -0.4268123569   2.6869982989
C   -5.4311186589  -0.5887395800   3.3698906807
C   -6.1142710594  -1.8040237466   3.3036009068
C   -5.5746132294  -2.8693244009   2.5928040234
H   -4.9017133828  -0.5932488290  -0.3264151029
H   -6.5683226686   1.1964619950  -0.6850579980
H   -5.8754631593   3.5850680094  -0.5468293834
H   -3.4990192267   4.1602626196  -0.1675835278
H    1.1466276914   2.3380959863  -1.4850477391
H    2.1646594423   0.4746772849  -2.7154000182
H   -0.9182782927  -2.1558534266  -1.2568476039
H    0.1799043576  -1.1163728134   1.7572461049
H    3.5151276985  -1.8889069354   2.9847277565
H    1.9223795356  -1.1040045949   2.9391673993
H    2.0828005716  -1.0941414022   0.3808078103
H    3.6852858071  -1.8584287510   0.5294175047
H    2.7542412016   1.2057813191   2.6632480546
H    1.7426900355   0.9647264807   1.2123625037
H    3.3499323479   2.3243038284  -0.1330138968
H    4.3415622800   2.5981680383   1.3187627434
H    3.9637150072   4.9043123057   1.4257696833
H    2.2872977589   5.4693631317   1.6316659016
H    2.9200965151   6.2463791675  -0.5024114073
H    1.8668624955   4.8368044271  -0.8005983905
H    3.8386289687   5.5730955927  -2.9008471917
H    2.7317854689   4.1773349499  -2.7916384708
H    5.7896941653   3.9802111578  -2.8066400508
H    4.7488523027   3.8039275146  -4.2446995551
H    6.5262023456   1.7044519077  -2.8946684066
H    5.5881785318   1.4917309984  -4.3965780768
H    5.0506288786   0.0025120545  -1.7726047439
H    6.0556275467  -0.6304387731  -3.1057841210
H    3.4834374539  -1.6691684551  -1.9769791289
H    4.2724799759  -2.4517385361  -3.3655898011
H    2.1748709128  -2.8807044007  -4.2221469612
H    1.9345736118  -1.1282375654  -4.3995454817
H    0.9921877010  -5.3437429217   1.9373593595
H   -1.3892957821  -5.8154726513   1.4627439557
H   -3.7048390505   0.5216762229   2.7272143243
H   -5.8344614826   0.2330225170   3.9546541674
H   -7.0544433158  -1.9341261337   3.8321330311
H   -6.0818063066  -3.8302705107   2.5748578745

Conformer 20
G(CENSO)=       -2792.81355322  G(xTB)=        -135.14522075 
C   -4.5625644192   0.5994907934   0.0459151661
C   -5.5845266735  -0.1725215416  -0.5206658145
C   -6.8993577896   0.2720041822  -0.5160135387
C   -7.2158170903   1.5080791671   0.0492599909
C   -6.2101974464   2.3157743799   0.5659413984
C   -4.8869624976   1.8704080384   0.5470410838
S   -3.6085368215   2.9228088910   1.2031867531
C   -2.2751548365   2.4568089939   0.1157648331
C   -1.3059410229   3.3971655506  -0.2248809509
C   -0.2441293511   3.0543892750  -1.0562172644
C   -0.1809959892   1.7612287835  -1.5897877001
C   -1.1625385528   0.8252464716  -1.2625501851
C   -2.1821777350   1.1410586531  -0.3671239144
C   -3.1599254327   0.1343667788   0.1063441822
C   -2.7974772022  -1.0882451346   0.5750506902
C   -1.3919500990  -1.5471058516   0.6078673863
C   -0.3740047444  -0.7443919346   1.1379311423
C    0.9582899370  -1.1177652011   0.9907271932
O    2.0197939591  -0.3505344888   1.3595656034
C    1.7671591760   0.9030560786   2.0232716763
C    3.0147795586   1.7450214494   1.9570068136
O    3.0848356359   2.3276627143   0.6550216514
C    4.0550477067   3.3654130438   0.5087668842
C    5.4204538319   2.8685118114   0.0946643997
O    6.0578127086   2.2427238855   1.2049612722
C    7.3064696270   1.6370681660   0.8674552759
C    7.1606573229   0.3059475423   0.1630117568
O    6.5683857934  -0.6164736835   1.0760286855
C    6.2640073079  -1.8864689695   0.5067015104
C    5.0239990910  -1.9098966216  -0.3665145750
O    5.3322969771  -1.4836508949  -1.6954945891
C    4.2496030586  -1.6757628479  -2.6060673097
C    3.1896981519  -0.5926710067  -2.5803773914
O    3.7583808300   0.6274533285  -3.0634091661
C    2.8379534936   1.5206346036  -3.6789996055
C    1.8729322566   2.2174542085  -2.7435419966
O    0.7963155317   1.3160164822  -2.4249134355
C    1.2727742551  -2.3488529188   0.3935864686
C    0.2638882411  -3.1887558869  -0.0433786949
C   -1.0733780565  -2.7944912475   0.0630428042
S   -2.3598183520  -3.8725515078  -0.5346105482
C   -3.6575076332  -3.4205292393   0.5983486631
C   -3.7584870009  -2.0994934195   1.0641869835
C   -4.7502429382  -1.8003279560   2.0067439654
C   -5.6606202249  -2.7657773986   2.4132832341
C   -5.5899337811  -4.0569168620   1.8878429742
C   -4.5812577483  -4.3906150701   0.9926234321
H   -5.3363881648  -1.1379202667  -0.9526590697
H   -7.6794618057  -0.3450558277  -0.9524819354
H   -8.2438112585   1.8588968571   0.0607935841
H   -6.4477624930   3.2969559630   0.9680465005
H   -1.3749279891   4.4125778196   0.1562821467
H    0.5025060053   3.8038325115  -1.2919055934
H   -1.0890756006  -0.1770763958  -1.6740201361
H   -0.6528730376   0.1937679525   1.6010761011
H    1.4887201908   0.7094863299   3.0681566713
H    0.9530096218   1.4474066912   1.5283513816
H    3.9075032512   1.1412802164   2.1760292760
H    2.9364401018   2.5358806169   2.7208506010
H    4.1275978381   3.9588604017   1.4340809848
H    3.6816257378   4.0235432976  -0.2862881653
H    6.0228630874   3.7263620097  -0.2553612382
H    5.3034823164   2.1707176316  -0.7498656919
H    7.8385253947   1.4909011628   1.8151370764
H    7.9064671338   2.3134674379   0.2362296122
H    8.1626405028  -0.0451543144  -0.1415054475
H    6.5517944253   0.4023036353  -0.7458771108
H    6.0826919538  -2.5509354162   1.3598223481
H    7.1263145392  -2.2817771240  -0.0564665314
H    4.2490400321  -1.2731714279   0.0892654767
H    4.6432697142  -2.9453381224  -0.3981818898
H    3.7613018111  -2.6457861515  -2.4131498937
H    4.6962326847  -1.7099911013  -3.6067090458
H    2.7796696030  -0.4546601384  -1.5677117233
H    2.3642336024  -0.9174887218  -3.2338727848
H    2.2723526918   1.0072324257  -4.4742712409
H    3.4544465326   2.2968059778  -4.1464243252
H    1.4707605378   3.1052182246  -3.2521037841
H    2.3848480922   2.5266457434  -1.8225769930
H    2.3121967869  -2.6459690633   0.3014494907
H    0.5167884942  -4.1559342896  -0.4695377144
H   -4.8081960467  -0.7920804221   2.4072853553
H   -6.4267017051  -2.5132752312   3.1407189270
H   -6.3026819311  -4.8153798793   2.1988656137
H   -4.4973551633  -5.4059581350   0.6144720268

Conformer 21
G(CENSO)=       -2792.81349965  G(xTB)=        -135.14522886
C   -4.3732771631   0.6391036778  -0.3368436537
C   -5.3897584418  -0.1652439739  -0.8674810948
C   -6.6320730430   0.3700048957  -1.1777947571
C   -6.8786352160   1.7278902267  -0.9692380880
C   -5.8676780027   2.5554800635  -0.4965325506
C   -4.6139064010   2.0160360636  -0.2009703892
S   -3.3231674254   3.0953265268   0.3853284004
C   -1.9168257086   2.2691694763  -0.3328121830
C   -0.7970800534   3.0140746673  -0.7156610313
C    0.3089419427   2.3798249970  -1.2533337578
C    0.2952652810   0.9914353446  -1.4628690720
C   -0.8348532548   0.2550789722  -1.1208063605
C   -1.9170011593   0.8799188035  -0.4881699518
C   -3.0521561439   0.0977949486   0.0485171217
C   -2.8843680748  -0.9917782751   0.8428704555
C   -1.5524248776  -1.5242349226   1.2139556850
C   -0.5316824867  -0.7047930603   1.6915194155
C    0.7470748111  -1.2135414070   1.9202751126
O    1.6751866122  -0.3052759971   2.3267118953
C    3.0301384026  -0.7620792542   2.5048189659
C    3.8933200388   0.4073210813   2.9258543726
O    4.3146249293   1.2701904124   1.8752742346
C    3.2901881990   2.1104362493   1.3330099455
C    3.9160780914   3.3971778425   0.8355199690
O    4.7805967815   3.2514940143  -0.2921653224
C    4.0732398243   3.1941697828  -1.5330010138
C    5.0377917976   3.2413218129  -2.7017425210
O    5.6108413820   1.9834467122  -3.0505286582
C    6.6663685565   1.5626597838  -2.1868137379
C    7.0788983050   0.1660586016  -2.5941273392
O    6.0558931332  -0.8116235217  -2.3985237960
C    5.9062780129  -1.2058764032  -1.0371911788
C    4.7200844043  -2.1315361376  -0.9094594838
O    3.4609962430  -1.4671500473  -1.0155614847
C    2.9281449967  -1.3823537935  -2.3365635245
C    1.4866407195  -0.9591162380  -2.2286639395
O    1.4385078824   0.4586278746  -1.9737264487
C    1.0026355355  -2.5758261913   1.7197174426
C   -0.0341384911  -3.4119375523   1.3170188716
C   -1.3057349962  -2.8996148539   1.0709099941
S   -2.6075283302  -3.9935217960   0.5340298855
C   -3.9936832427  -3.1731520339   1.2956223084
C   -4.0091407911  -1.7730627770   1.4025179313
C   -5.0844110672  -1.1690303217   2.0665662331
C   -6.1479177476  -1.9267327042   2.5368954295
C   -6.1501664487  -3.3112063311   2.3600069600
C   -5.0679684818  -3.9380659603   1.7548347783
H   -5.1966604575  -1.2231923187  -1.0214578913
H   -7.4103973493  -0.2706029302  -1.5823540979
H   -7.8510695909   2.1511678353  -1.2044363367
H   -6.0444789141   3.6208276935  -0.3747355568
H   -0.7896773889   4.0939235358  -0.5931168333
H    1.1846806061   2.9531102441  -1.5396190600
H   -0.8862766613  -0.8147642731  -1.2792693417
H   -0.7093358486   0.3558529633   1.8417594206
H    3.4021072099  -1.1947420155   1.5667407047
H    3.0595113679  -1.5262501408   3.2950304757
H    4.8154700287  -0.0058684179   3.3507843828
H    3.3797564413   0.9804871338   3.7154951678
H    2.5571691167   2.3723501815   2.1120255444
H    2.7495938663   1.5903387098   0.5274681904
H    4.5305787528   3.8247305947   1.6367544871
H    3.1086229685   4.1118369953   0.6019668680
H    3.3975079776   4.0643972714  -1.6058881447
H    3.4634679397   2.2792478659  -1.6048579456
H    5.8236857443   3.9914220295  -2.5105301899
H    4.4736271704   3.5594630702  -3.5865199798
H    6.3472190253   1.5935524627  -1.1367806948
H    7.5378026792   2.2331934691  -2.2914849436
H    7.9919784034  -0.1139186793  -2.0427327579
H    7.3084243258   0.1507866399  -3.6661974082
H    5.7521011688  -0.3361253242  -0.3803486652
H    6.8124757452  -1.7344899723  -0.6931203556
H    4.7487015593  -2.5784521591   0.0929364092
H    4.7893555065  -2.9471630566  -1.6463315292
H    2.9584926636  -2.3713206637  -2.8210526089
H    3.4993873088  -0.6773724933  -2.9571253148
H    1.0219347111  -1.5168892214  -1.4064769213
H    0.9503842818  -1.1777306793  -3.1622573123
H    1.9846915464  -3.0006083420   1.8927778302
H    0.1578912414  -4.4752385326   1.1996562822
H   -5.0833403833  -0.0905126717   2.1970529098
H   -6.9765517432  -1.4390904399   3.0421434733
H   -6.9823609808  -3.9088551851   2.7212143469
H   -5.0478924406  -5.0200359293   1.6545764318

Conformer 22
G(CENSO)=       -2792.81335603  G(xTB)=        -135.14383484    
C   -3.7678837270   0.2596192081  -0.5832470031
C   -4.7109661233  -0.6587441464  -1.0613408223
C   -5.8399189104  -0.2289313094  -1.7448627943
C   -6.0420567341   1.1333574001  -1.9715581375
C   -5.0901271882   2.0573338946  -1.5582848551
C   -3.9478768929   1.6181808741  -0.8860828348
S   -2.7107724140   2.8016179812  -0.3937600340
C   -1.2674797532   1.7786490363  -0.6220802851
C   -0.0871712011   2.3527537077  -1.1048319111
C    1.0269519548   1.5647603994  -1.3242279988
C    0.9663527747   0.1855958455  -1.0779486695
C   -0.1983127419  -0.3916873907  -0.5823516136
C   -1.3177945204   0.4117468950  -0.3244057467
C   -2.5793876499  -0.1583234883   0.1952070591
C   -2.6507767153  -0.9839303735   1.2690298116
C   -1.4791524070  -1.4237769849   2.0612634975
C   -0.5396454105  -0.5125840714   2.5626196865
C    0.5245840436  -0.9620586251   3.3425219916
O    1.4442481835  -0.1599547582   3.9470010185
C    1.6130672034   1.1952259087   3.4921640180
C    2.4198026627   1.2648477066   2.2173216997
O    3.7411546506   0.8228002448   2.5164353723
C    4.5365605919   0.4767965949   1.3838950817
C    5.2202791244   1.6492488915   0.7176799780
O    4.2848989664   2.3801490963  -0.0677307512
C    4.8834281924   3.4990681168  -0.7137480853
C    3.9524506508   3.9950893962  -1.7984478959
O    3.7817600583   3.0636933734  -2.8676507420
C    4.8431986651   3.1056235480  -3.8223243624
C    4.6377053091   2.0440924828  -4.8818423361
O    5.0269425093   0.7267479755  -4.4985237598
C    4.0758838800   0.0330048782  -3.6895441635
C    4.4645582155  -1.4412760632  -3.7372153647
O    3.4711874908  -2.2945235412  -3.1736743221
C    3.4600002546  -2.3920089991  -1.7471984378
C    2.1393287098  -1.9163841342  -1.1895561482
O    2.1058727576  -0.4954734876  -1.3543492415
C    0.6698124006  -2.3328137347   3.6011232604
C   -0.2718153893  -3.2328172182   3.1345886727
C   -1.3584725048  -2.7822749437   2.3817429024
S   -2.5950599781  -3.9475911528   1.8376622648
C   -4.0290806725  -2.9088725426   2.0396692946
C   -3.9296284215  -1.5347399715   1.7737276843
C   -5.0447740240  -0.7259927884   2.0256231766
C   -6.2446199776  -1.2806006324   2.4489184556
C   -6.3481152026  -2.6595814332   2.6373930641
C   -5.2378598836  -3.4741631368   2.4496229509
H   -4.5555819129  -1.7178502734  -0.8758101370
H   -6.5639572365  -0.9557323243  -2.1015511173
H   -6.9267265256   1.4756647515  -2.5010575514
H   -5.2211162798   3.1141928617  -1.7746399191
H   -0.0493776917   3.4155868681  -1.3288141932
H    1.9532665089   1.9849320626  -1.7043063996
H   -0.2582247827  -1.4546401989  -0.3776720817
H   -0.6692873083   0.5389879268   2.3347423064
H    2.1548436779   1.6920210816   4.3029283029
H    0.6497463024   1.7039454948   3.3688371692
H    2.4136252972   2.3025275110   1.8488373665
H    1.9675223229   0.6277120376   1.4401851506
H    3.9337150482  -0.0716736053   0.6421342495
H    5.3164160848  -0.1961967214   1.7611448286
H    6.0302555698   1.2617029503   0.0736918067
H    5.6806264269   2.2974917901   1.4836121637
H    5.8597322205   3.2154331336  -1.1398753176
H    5.0616552144   4.3162310208   0.0073096564
H    4.3259258942   4.9589365301  -2.1809951635
H    2.9552825336   4.1644773851  -1.3725752931
H    5.8222908966   2.9518364171  -3.3423805656
H    4.8584299007   4.0942397350  -4.3136175256
H    5.2732588543   2.3019232025  -5.7377531829
H    3.5884520853   2.0512689744  -5.2203990688
H    3.0593381985   0.1571405446  -4.0969496838
H    4.0766395231   0.4157728334  -2.6614053278
H    5.4387835774  -1.5979679458  -3.2480362322
H    4.5618360573  -1.7452522761  -4.7864151410
H    4.2854151414  -1.8178094824  -1.3035993130
H    3.5892806414  -3.4473150861  -1.4658436510
H    2.0589349455  -2.1839656166  -0.1242885414
H    1.3095154896  -2.3859103927  -1.7364440757
H    1.5078618715  -2.6710093345   4.2035384392
H   -0.1726815222  -4.2881880924   3.3734574542
H   -4.9640625345   0.3458818008   1.8679908416
H   -7.1012969698  -0.6383752259   2.6318057316
H   -7.2865404426  -3.0993943820   2.9629444444
H   -5.3024680871  -4.5420053081   2.6403715894

Conformer 23
G(CENSO)=       -2792.81329440  G(xTB)=        -135.14238716     
C   -4.1260117192   0.7610105335   0.0188232224
C   -5.2523704124   0.1758819588  -0.5716723387
C   -6.4753349102   0.8325308204  -0.5720970605
C   -6.5907036150   2.0940443860   0.0137437739
C   -5.4728671228   2.7165244832   0.5566938520
C   -4.2414958514   2.0592913011   0.5396137477
S   -2.8018926334   2.8685073449   1.2109957564
C   -1.5880258223   2.2243828159   0.0731733231
C   -0.5211253629   3.0300411684  -0.3332699489
C    0.3953819392   2.5538120445  -1.2534919393
C    0.2419652544   1.2738580004  -1.8070389506
C   -0.8058711168   0.4571902895  -1.3838408028
C   -1.7057697784   0.9175416411  -0.4147062079
C   -2.8161269885   0.0747930772   0.0845929627
C   -2.6576797341  -1.1810446800   0.5754898679
C   -1.3531080767  -1.8754397041   0.6601003433
C   -0.2145611150  -1.2379533674   1.1698408538
C    1.0008919034  -1.9135779055   1.2296102111
O    2.1627088965  -1.3442790156   1.6537019193
C    2.1707794180   0.0814483132   1.8127936683
C    3.6121670337   0.5033921336   2.0109018939
O    3.5873454348   1.9218973683   2.0699553018
C    4.8832603715   2.4972354234   2.2543598863
C    4.8435445322   3.9689613000   1.8877026417
O    5.0236051965   4.2411580598   0.4993826504
C    3.9435957195   3.8486625585  -0.3591408385
C    4.4890425951   3.0924932715  -1.5459337621
O    5.0319686898   1.8594836395  -1.0950619358
C    5.6698305959   1.1230237938  -2.1320583855
C    6.4514108221  -0.0119359990  -1.5085379026
O    5.6273442851  -1.0005444587  -0.8931010966
C    5.2224323994  -2.0777159862  -1.7429994071
C    3.7287940594  -2.2799287733  -1.7028056995
O    3.0905755763  -1.2717558338  -2.4807969314
C    1.6796072826  -1.4437727962  -2.5174443406
C    1.0828787519  -0.3544154230  -3.3752760252
O    1.1566528762   0.9441903983  -2.7591512574
C    1.0804317685  -3.2548190852   0.8311111065
C   -0.0501603812  -3.9026502084   0.3660994895
C   -1.2668140280  -3.2196765099   0.2762935200
S   -2.7056648657  -4.0747525101  -0.3366764083
C   -3.9269347190  -3.3238062317   0.7203905334
C   -3.7849981685  -1.9821362675   1.1074705739
C   -4.7067825296  -1.4565663088   2.0224469137
C   -5.7830819360  -2.2125305124   2.4649629702
C   -5.9538010235  -3.5194482805   2.0060959932
C   -5.0177891339  -4.0832568472   1.1482644770
H   -5.1612378537  -0.8112831117  -1.0163246381
H   -7.3409916695   0.3611041365  -1.0283418622
H   -7.5469847262   2.6094188997   0.0207820289
H   -5.5506323947   3.7163759327   0.9751243946
H   -0.4189718889   4.0402983237   0.0540149846
H    1.2181721059   3.1790514062  -1.5876283330
H   -0.9406260892  -0.5468480152  -1.7684652645
H   -0.3014163385  -0.2104483088   1.5018352956
H    1.5593251507   0.3764338764   2.6768766251
H    1.7670563591   0.5627001209   0.9095940699
H    4.2283752398   0.1594847160   1.1645152438
H    4.0180024188   0.0724089520   2.9417284531
H    5.6232684515   1.9840807393   1.6216916046
H    5.1903139557   2.3896815709   3.3087912090
H    5.6801184402   4.4703085184   2.3875164014
H    3.9089812683   4.4180266035   2.2631652356
H    3.4218385318   4.7484954553  -0.7227874265
H    3.2257112868   3.2208816334   0.1791044687
H    5.2676166972   3.6917421785  -2.0493153037
H    3.6724288942   2.9249044511  -2.2710116188
H    6.3786443166   1.7696311367  -2.6794949579
H    4.9265684561   0.7395388623  -2.8513654684
H    7.0947214856   0.3938825053  -0.7172248555
H    7.1030134818  -0.4635953349  -2.2716204448
H    5.7058045760  -3.0026904642  -1.3924008155
H    5.5387104908  -1.9045226481  -2.7810663307
H    3.3734149409  -2.2466371171  -0.6599726627
H    3.4936214799  -3.2789965314  -2.1109439049
H    1.2612480994  -1.4163593806  -1.4980585293
H    1.4182960429  -2.4209525196  -2.9609751709
H    0.0475332906  -0.5975818166  -3.6440636497
H    1.6612369437  -0.2565413493  -4.2990293802
H    2.0296796784  -3.7778111798   0.8986090424
H    0.0104282235  -4.9477919955   0.0753809029
H   -4.5770693519  -0.4371369077   2.3743669399
H   -6.4902966415  -1.7835119059   3.1689236839
H   -6.7981793068  -4.1136540503   2.3439059473
H   -5.1195818532  -5.1166853459   0.8278002130

Conformer 24
G(CENSO)=       -2792.81320515  G(xTB)=        -135.14153612
C   -4.1443149258   0.7649066421  -0.0359353429
C   -5.2525518514   0.1401135745  -0.6202242880
C   -6.4873672584   0.7732521362  -0.6561299527
C   -6.6330702493   2.0505755917  -0.1128892217
C   -5.5334504202   2.7110326375   0.4222722854
C   -4.2902898940   2.0766324999   0.4410255831
S   -2.8747072206   2.9330867346   1.1037173664
C   -1.6328580840   2.2722111779   0.0064289882
C   -0.5733537925   3.0829646417  -0.4077447112
C    0.3688014771   2.5925841491  -1.2935935081
C    0.2512868050   1.2904003537  -1.8028027420
C   -0.7902197909   0.4700317773  -1.3720423085
C   -1.7185432447   0.9478275243  -0.4382904145
C   -2.8238566609   0.1044304180   0.0702800642
C   -2.6521670008  -1.1313886153   0.6038306201
C   -1.3382243108  -1.8021417406   0.7235898069
C   -0.2159265500  -1.1375624170   1.2368244147
C    1.0072812497  -1.7958160763   1.3265611041
O    2.1542120221  -1.2164952773   1.7693070420
C    2.1490261933   0.1991800774   2.0135154356
C    3.5914067190   0.5827849782   2.3035455825
O    3.6402777216   1.9435915682   2.7371512180
C    4.3155927472   2.8295093028   1.8410188508
C    3.4786878565   3.1425012547   0.6077930762
O    4.1463205220   4.1443408773  -0.1678771349
C    4.4536932671   3.7808259221  -1.5144160443
C    5.7561090597   3.0272216378  -1.6665585019
O    5.6520620762   1.7719137695  -1.0072981289
C    6.7110431627   0.8831373406  -1.3378116148
C    6.6313462487  -0.3231147548  -0.4248965377
O    5.3845422605  -1.0100196794  -0.4965209159
C    5.2788692076  -1.9030714869  -1.6029826655
C    3.8327303773  -2.2825350731  -1.7896520132
O    3.1417285115  -1.2003652711  -2.4093113593
C    1.7454575603  -1.4455442342  -2.5191562176
C    1.1281202871  -0.3471853971  -3.3507845605
O    1.1939623233   0.9456731360  -2.7209732701
C    1.1106380128  -3.1420353932   0.9475512903
C   -0.0032525084  -3.8145575612   0.4790968699
C   -1.2288300952  -3.1515814868   0.3657189674
S   -2.6485685473  -4.0408662011  -0.2441889261
C   -3.8928716603  -3.2868194113   0.7827838026
C   -3.7743629074  -1.9354036352   1.1417627764
C   -4.7157588580  -1.4017298347   2.0315940662
C   -5.7876375302  -2.1626165887   2.4765645626
C   -5.9340745702  -3.4819318491   2.0453855495
C   -4.9787484351  -4.0518188990   1.2130693013
H   -5.1381120697  -0.8593096546  -1.0308981676
H   -7.3388568954   0.2711382935  -1.1061885757
H   -7.5986170864   2.5479942077  -0.1331330525
H   -5.6348067881   3.7223771662   0.8067380072
H   -0.4969730472   4.1075126421  -0.0538064469
H    1.1867541628   3.2216403934  -1.6324825914
H   -0.8965794060  -0.5493790103  -1.7239499878
H   -0.3198586042  -0.1045396564   1.5477943464
H    1.5113615607   0.4360758946   2.8769436583
H    1.7699554702   0.7360863108   1.1316994485
H    4.2123444908   0.4199926297   1.4120856550
H    3.9787463373  -0.0522863284   3.1131604465
H    5.2872175350   2.4141175438   1.5347865450
H    4.4926040731   3.7517655557   2.4073594570
H    2.4996090865   3.5350166028   0.9238306630
H    3.3147793522   2.2343588056   0.0145803426
H    4.5371826093   4.7188693531  -2.0768697434
H    3.6324118969   3.1933246220  -1.9510837717
H    6.5923099381   3.6124151266  -1.2472238201
H    5.9463576187   2.8880694335  -2.7458623569
H    7.6938608485   1.3639085673  -1.1848235890
H    6.6449052042   0.5932131821  -2.4002643926
H    6.7340644775   0.0074552416   0.6159317769
H    7.4712784710  -0.9998499805  -0.6528363535
H    5.8716080011  -2.8132661666  -1.4112032915
H    5.6539463088  -1.4433175386  -2.5298088812
H    3.3800123229  -2.5222847522  -0.8129898643
H    3.7720881687  -3.1838102845  -2.4236122143
H    1.2834274904  -1.5013651860  -1.5197044571
H    1.5549414861  -2.4050381710  -3.0317972475
H    0.0933778599  -0.5998554553  -3.6118974692
H    1.6967401338  -0.2295295968  -4.2781357952
H    2.0658113739  -3.6500109029   1.0405009748
H    0.0763452118  -4.8637473281   0.2078779238
H   -4.6054215707  -0.3725478700   2.3613070435
H   -6.5108886249  -1.7277936027   3.1604269740
H   -6.7751078268  -4.0800112976   2.3846692292
H   -5.0622560386  -5.0933628228   0.9143372566

Conformer 25
G(CENSO)=       -2792.81319830  G(xTB)=        -135.14594350
C   -4.3295790197   0.4341969170  -0.2278910470
C   -5.0790288631  -0.5152357422  -0.9336297032
C   -6.4350963139  -0.3255628462  -1.1599480540
C   -7.0662131989   0.8270857157  -0.6897407192
C   -6.3304582321   1.8084680229  -0.0367430973
C   -4.9629882528   1.6205510231   0.1742424283
S   -4.0226926387   2.8950275335   0.9903692133
C   -2.4731917787   2.6834415853   0.1338250604
C   -1.6657374765   3.7978697069  -0.1142531409
C   -0.4649111477   3.6511596388  -0.7857449182
C   -0.0723373930   2.3874893286  -1.2506715596
C   -0.8729522890   1.2754261874  -1.0070667236
C   -2.0581130971   1.4101017527  -0.2719277721
C   -2.8955057801   0.2410404665   0.0787539471
C   -2.4011772002  -0.8895358683   0.6458659008
C   -0.9661100980  -1.0865264042   0.9438924774
C   -0.2158572335  -0.1135809218   1.6142098673
C    1.1500615314  -0.2941138014   1.8101190986
O    1.9539473146   0.6234609011   2.4139187214
C    1.4434731542   1.9600628918   2.5433728501
C    2.5817228176   2.8586519321   2.9819689939
O    3.7482429411   2.7799963271   2.1739787042
C    3.5506473520   3.1446524903   0.8092209439
C    4.8626146589   3.0088534789   0.0635182449
O    5.2066583579   1.6711727311  -0.2915199198
C    5.6439054618   0.8653772028   0.8046896739
C    6.2153483842  -0.4234520651   0.2781652383
O    5.1664792719  -1.2415285820  -0.2326870564
C    5.6609538525  -2.4863348790  -0.7192881524
C    4.5152606925  -3.3520099078  -1.1982284885
O    4.0269517166  -3.0608471854  -2.5062287268
C    3.2563935559  -1.8633745179  -2.6459548495
C    4.1042924113  -0.7533327363  -3.2696300882
O    3.3085186012   0.2522265868  -3.9055124560
C    2.9064649208   1.3430835221  -3.0856836133
C    1.5864261106   1.0678986278  -2.3746069981
O    1.1069526135   2.3466789116  -1.9278042004
C    1.7716493339  -1.4721221782   1.3733094799
C    1.0194522183  -2.4664091175   0.7711459941
C   -0.3500102274  -2.2834874526   0.5610956755
S   -1.3005130378  -3.5733339109  -0.2204371220
C   -2.8377169818  -3.3397273301   0.6500010252
C   -3.2411420194  -2.0477494953   1.0228672411
C   -4.4116560081  -1.9087651732   1.7792570549
C   -5.1969107228  -3.0115676839   2.0849036660
C   -4.8197372610  -4.2806912413   1.6433750466
C   -3.6336454200  -4.4497578580   0.9395375979
H   -4.5854471346  -1.4151187828  -1.2898220970
H   -7.0020723999  -1.0763160982  -1.7028626935
H   -8.1287113214   0.9776586900  -0.8587336119
H   -6.8111424971   2.7260284467   0.2920407485
H   -1.9829395178   4.7849715218   0.2110880599
H    0.1682442189   4.5116079358  -0.9817819325
H   -0.5834021068   0.2877376661  -1.3464010682
H   -0.7163423084   0.7878719854   1.9473617678
H    0.6534865986   2.0080695937   3.3069534240
H    1.0122918745   2.2825916140   1.5856977561
H    2.9066295739   2.5812037028   3.9908323159
H    2.1901890739   3.8904081277   3.0165301593
H    3.2001981032   4.1900881444   0.7407798922
H    2.7987105261   2.5025496895   0.3235613500
H    5.6745201241   3.4709279431   0.6502392721
H    4.7742524878   3.5527451240  -0.8844386638
H    4.8140729084   0.6546450049   1.4936378887
H    6.4304942032   1.3924072129   1.3701625055
H    6.7272834390  -0.9422945111   1.1072850024
H    6.9637537952  -0.2193516586  -0.5062619494
H    6.1877080924  -3.0209147488   0.0911929241
H    6.3809884568  -2.3264453676  -1.5409588394
H    3.6964916333  -3.3121659164  -0.4618325904
H    4.8745651658  -4.3863241823  -1.2520063862
H    2.8325528395  -1.5629490958  -1.6780820171
H    2.4281973427  -2.0904085460  -3.3321561768
H    4.7119372192  -1.2030358783  -4.0648384497
H    4.7738842295  -0.3025267307  -2.5237482565
H    2.7613594559   2.1992580976  -3.7565249125
H    3.6910273868   1.5971429327  -2.3584724294
H    1.7144554571   0.3971295745  -1.5127977527
H    0.8739009690   0.6170511197  -3.0799514082
H    2.8404635560  -1.5993168918   1.5194613363
H    1.4990493555  -3.3910715248   0.4614551485
H   -4.7064394622  -0.9186466314   2.1154401560
H   -6.1038124361  -2.8832150382   2.6687094865
H   -5.4330940857  -5.1467604773   1.8752462569
H   -3.3144166520  -5.4423169811   0.6332729409

Conformer 26
G(CENSO)=       -2792.81317172  G(xTB)=        -135.13764277
C   -4.5941266223   0.6065254589  -0.2980330833
C   -5.4782570022  -0.3247519248  -0.8574521306
C   -6.7611020725   0.0483083560  -1.2332792719
C   -7.1817069576   1.3684390676  -1.0641834999
C   -6.3021415645   2.3216179195  -0.5659250256
C   -5.0073359014   1.9444766856  -0.2043859038
S   -3.8773227107   3.1799889667   0.4045418216
C   -2.3653979245   2.5134128286  -0.2658790697
C   -1.3609429178   3.3864109260  -0.6941398453
C   -0.1903131512   2.8872038807  -1.2359663774
C   -0.0235488712   1.5030494102  -1.3868167358
C   -1.0160049223   0.6289496891  -0.9524027619
C   -2.1794982244   1.1290553200  -0.3529686231
C   -3.2380460311   0.2318065880   0.1622133947
C   -2.9980770996  -0.8255168206   0.9791782332
C   -1.6447364950  -1.2238700343   1.4278064468
C   -0.7372395036  -0.3084114869   1.9546378841
C    0.5461121607  -0.7085719335   2.3291648588
O    1.3572596308   0.2837658952   2.7842399480
C    2.6384367595  -0.0845272730   3.3319403499
C    3.3782755535   1.1827322760   3.7143676539
O    4.1903077401   1.7271246308   2.6800245361
C    3.4679305041   2.2057068359   1.5452470458
C    4.4360969413   2.9197677326   0.6380168948
O    5.3185748921   1.9698216096   0.0474005968
C    6.5002197367   2.5772495051  -0.4634253472
C    7.3399757196   1.5403489622  -1.1615899557
O    6.7618206570   1.2423511850  -2.4302778763
C    7.4992924300   0.2776659495  -3.1741064099
C    7.2949151459  -1.1607389646  -2.7180647105
O    5.9349508941  -1.5840102677  -2.6514384621
C    5.2413054666  -1.4692274629  -3.8886990539
C    3.9385707182  -2.2352232907  -3.8106946094
O    3.0523505279  -1.8122978794  -2.7734586753
C    2.6964223308  -0.4376129142  -2.8443944845
C    1.3897425805  -0.2968436023  -2.0902542900
O    1.1399375808   1.1106801379  -1.9725532817
C    0.9227917785  -2.0516971195   2.2134098923
C    0.0011069240  -2.9785002524   1.7366989517
C   -1.2752190245  -2.5778389216   1.3521791253
S   -2.4342708137  -3.7915020415   0.7481285918
C   -3.9272726218  -3.0931605232   1.4250461049
C   -4.0705591786  -1.6992246842   1.5071339286
C   -5.2201380363  -1.1848609722   2.1200699011
C   -6.2310594821  -2.0284202070   2.5594537402
C   -6.1057607550  -3.4094037621   2.4014461971
C   -4.9482166742  -3.9451249786   1.8503965245
H   -5.1510017226  -1.3534440593  -0.9801786169
H   -7.4354624218  -0.6895452499  -1.6583660953
H   -8.1865944415   1.6649581543  -1.3512071694
H   -6.6118610634   3.3593111763  -0.4757862903
H   -1.5015021745   4.4610761389  -0.6164418188
H    0.5921760470   3.5582289583  -1.5781500709
H   -0.9034686239  -0.4445589213  -1.0467741634
H   -1.0135150426   0.7366779957   2.0576148847
H    3.2285404298  -0.6487857661   2.5965098020
H    2.4811572777  -0.7137328312   4.2192424590
H    4.0712077370   0.9440668099   4.5278834197
H    2.6579330192   1.9311406219   4.0850525112
H    2.6805157512   2.9121530643   1.8574043778
H    2.9859180652   1.3774067950   1.0014870376
H    5.0043234097   3.6613275210   1.2232331928
H    3.8729286090   3.4606041744  -0.1416910811
H    7.0876508614   3.0113591292   0.3630423661
H    6.2518817890   3.3898206053  -1.1659369746
H    7.4115159017   0.6423444608  -0.5286058311
H    8.3581388111   1.9408791959  -1.2993351037
H    8.5814265931   0.4912189552  -3.1311408180
H    7.1848459735   0.3975329513  -4.2164990445
H    7.6955604193  -1.3116992361  -1.7103259295
H    7.8661779717  -1.8066620003  -3.4086552099
H    5.8332179196  -1.9033354133  -4.7137650398
H    5.0521072686  -0.4138912994  -4.1382166663
H    4.1360747448  -3.2937642720  -3.6094088425
H    3.4417310198  -2.1525251919  -4.7926515431
H    2.5616622842  -0.1145309771  -3.8889650852
H    3.4669652956   0.1994405442  -2.3818072151
H    1.4708059364  -0.7516390734  -1.0916964453
H    0.5779729499  -0.7883867624  -2.6429657383
H    1.9073756641  -2.3944331507   2.5092627432
H    0.2842119398  -4.0259891379   1.6788694849
H   -5.3195494945  -0.1090957361   2.2345258028
H   -7.1185934347  -1.6105928439   3.0257518429
H   -6.8962519753  -4.0742454720   2.7379289473
H   -4.8278104196  -5.0220197151   1.7684503149

Conformer 27 
G(CENSO)=       -2792.81313036  G(xTB)=        -135.14012197
C   -4.1125869973   0.3576835397  -0.5681620180
C   -5.0218083713  -0.5978791260  -1.0381180715
C   -6.1884235967  -0.2114699216  -1.6836693649
C   -6.4623400663   1.1430453566  -1.8793066465
C   -5.5474126200   2.1059076198  -1.4707322447
C   -4.3682043531   1.7119182490  -0.8356717012
S   -3.1845323247   2.9493180050  -0.3398299519
C   -1.6923287972   2.0145565399  -0.6260217696
C   -0.5459895773   2.6641013815  -1.0931162514
C    0.6008980255   1.9396088506  -1.3625542209
C    0.6075845873   0.5458187309  -1.1977154573
C   -0.5213851787  -0.1008898777  -0.7004096171
C   -1.6685332577   0.6374940817  -0.3811244263
C   -2.8820241694  -0.0089209438   0.1678722064
C   -2.8684891730  -0.8387666491   1.2413590255
C   -1.6349905860  -1.1847084798   1.9829481793
C   -0.7287275417  -0.2121093796   2.3981173109
C    0.4411055638  -0.5650475592   3.0715779408
O    1.2642878765   0.4704725327   3.3894247511
C    2.4105241943   0.2003940130   4.2190322031
C    3.1863493748   1.4910549482   4.3975222198
O    4.1761774726   1.7269036586   3.3998737235
C    3.6614484668   1.9088929889   2.0827608900
C    4.8307105758   2.3566380884   1.2272016181
O    4.4342196985   2.2588151785  -0.1344752915
C    5.4624345562   2.6744067573  -1.0262212929
C    5.1061056137   2.1626615885  -2.4071591347
O    6.1394886738   2.5979009875  -3.2853380724
C    6.0460571538   2.0679249953  -4.6089002946
C    6.2900201716   0.5724033402  -4.6978620288
O    5.0573344388  -0.1358494374  -4.5511882723
C    5.2627833108  -1.5131963078  -4.2579938253
C    3.9486283646  -2.2566355251  -4.3793918773
O    2.8904116636  -1.7515112259  -3.5704455040
C    3.0638578669  -1.9664783099  -2.1744553121
C    1.8081440719  -1.5157052363  -1.4765049456
O    1.7559604713  -0.0813893157  -1.5571805768
C    0.6999716404  -1.9083386759   3.3679947298
C   -0.2279162764  -2.8780557476   2.9994591203
C   -1.3912795987  -2.5268391351   2.3199066193
S   -2.5660528873  -3.7891727571   1.8649324254
C   -4.0661087285  -2.8523619716   2.0861331377
C   -4.0852742457  -1.4799158483   1.7897614887
C   -5.2570987881  -0.7599675922   2.0560519774
C   -6.3978256197  -1.4008281934   2.5192884603
C   -6.3843316904  -2.7794387433   2.7360510689
C   -5.2156151364  -3.5042064131   2.5373111081
H   -4.8095254797  -1.6511235986  -0.8768703514
H   -6.8859575929  -0.9659314710  -2.0358622502
H   -7.3757327838   1.4508877907  -2.3804384919
H   -5.7375413253   3.1586328327  -1.6619701334
H   -0.5569117517   3.7366882844  -1.2675727497
H    1.4901274680   2.4329287634  -1.7432179082
H   -0.5317224296  -1.1719400004  -0.5351241161
H   -0.9168263660   0.8358051805   2.1844304786
H    3.0549095262  -0.5603353660   3.7567004927
H    2.0690669203  -0.1701030270   5.1959538672
H    3.7388404924   1.4332827017   5.3409806277
H    2.4832826520   2.3378451043   4.4594989834
H    2.8563440894   2.6612147032   2.0781645125
H    3.2537768341   0.9686617845   1.6778304292
H    5.6953995196   1.7005913792   1.4221046993
H    5.1230034428   3.3894765107   1.4785486822
H    6.4311961216   2.2476871614  -0.7221866706
H    5.5586706484   3.7719478597  -1.0275330521
H    4.1288833095   2.5579881440  -2.7313753147
H    5.0371661406   1.0667896375  -2.3823480000
H    6.8230484166   2.5887215893  -5.1785984321
H    5.0686359083   2.3103884583  -5.0588239739
H    7.0066481995   0.2754775863  -3.9136741199
H    6.7418771312   0.3279659026  -5.6741110961
H    5.7049113676  -1.6257621142  -3.2535154248
H    5.9652411590  -1.9694670189  -4.9775605922
H    4.1344054652  -3.3213733085  -4.1554646287
H    3.5846551572  -2.1815307454  -5.4104800700
H    3.9290254124  -1.4105913831  -1.7801910421
H    3.2178838220  -3.0377161332  -1.9608147948
H    1.8262424060  -1.8330533550  -0.4237039114
H    0.9310453537  -1.9551620201  -1.9697084908
H    1.5937486929  -2.2110414601   3.9011019493
H   -0.0411398307  -3.9162635056   3.2606547482
H   -5.2679273271   0.3119290700   1.8801922963
H   -7.2991475665  -0.8261605017   2.7120811620
H   -7.2760456924  -3.2876605044   3.0920981318
H   -5.1891420552  -4.5696023627   2.7502783880

Conformer 28
G(CENSO)=       -2792.81309352  G(xTB)=        -135.14161221
C   -4.5482132478   0.8300708310   0.0559616775
C   -5.6516871382   0.2244871355  -0.5576425900
C   -6.8996811673   0.8320294881  -0.5352611598
C   -7.0648763504   2.0650280435   0.0974183857
C   -5.9719546703   2.7104557323   0.6633528088
C   -4.7153790543   2.1034495035   0.6228438039
S   -3.3089449333   2.9498458302   1.3189880792
C   -2.0707286469   2.3895302680   0.1629402487
C   -1.0464874658   3.2566584609  -0.2265170319
C   -0.1096020721   2.8496055015  -1.1592227595
C   -0.2000715563   1.5761021574  -1.7412755781
C   -1.1983150765   0.6947891054  -1.3267484302
C   -2.1263089625   1.0895088608  -0.3528818620
C   -3.2133229289   0.1902331784   0.1049333459
C   -3.0148884116  -1.0816450105   0.5357383287
C   -1.6806064497  -1.7151805589   0.6020424576
C   -0.5991454518  -1.0606859794   1.2032455317
C    0.6658181412  -1.6407743976   1.1887199499
O    1.7886991192  -1.0397090128   1.6637206385
C    1.6576115273   0.2496531829   2.2924816746
C    3.0229715247   0.8756446241   2.3775830189
O    3.3327158408   1.4524564806   1.1137202019
C    4.6403143157   2.0253568377   1.0900023532
C    4.7408652059   2.8626975335  -0.1755747291
O    5.9301027779   3.6496994902  -0.1928263192
C    7.0432700468   3.1331973874  -0.9272611324
C    8.0063996068   2.2986343521  -0.0983109259
O    7.5721587254   0.9588144956   0.1503373695
C    7.8639701255   0.0747912389  -0.9285492688
C    7.2768541555  -1.2883081579  -0.6338061252
O    5.8591726079  -1.3126063385  -0.4781878568
C    5.1497221434  -0.8966263572  -1.6400230297
C    3.6918259681  -1.2442433580  -1.4170756405
O    2.9390711838  -0.5871901916  -2.4339750960
C    1.5600852829  -0.9427731403  -2.3940141437
C    0.7955657456   0.0041595079  -3.2852981581
O    0.7117649573   1.3274734560  -2.7220460363
C    0.8424614380  -2.9163125803   0.6310251726
C   -0.2395708621  -3.5972468711   0.1008894862
C   -1.5060029833  -3.0037249205   0.0867556145
S   -2.8965169728  -3.8888897890  -0.5946600863
C   -4.1648221958  -3.2883536450   0.5061141329
C   -4.1057837258  -1.9721604724   0.9918830150
C   -5.0659710867  -1.5645588411   1.9266122925
C   -6.0990770445  -2.4117859025   2.3020452913
C   -6.1878257040  -3.6907967767   1.7504042474
C   -5.2145782576  -4.1369006189   0.8647458627
H   -5.5230309281  -0.7400001252  -1.0409286836
H   -7.7463476439   0.3444951142  -1.0098340951
H   -8.0406656951   2.5419004965   0.1229372180
H   -6.0892638762   3.6916236788   1.1156462852
H   -0.9935662485   4.2608305550   0.1851204587
H    0.6786681698   3.5239484782  -1.4808060856
H   -1.2785317973  -0.3056036057  -1.7358042065
H   -0.7723416689  -0.0881184506   1.6466417481
H    1.2220750072   0.1241208682   3.2932578865
H    1.0079972504   0.9061939678   1.6985693866
H    3.7745405889   0.1221145324   2.6653382570
H    3.0078897896   1.6554426459   3.1569835409
H    5.4106675486   1.2412666756   1.1058133857
H    4.7843762315   2.6818405130   1.9649950591
H    3.8953898087   3.5642822835  -0.1969186367
H    4.6754804379   2.2280192937  -1.0716919965
H    7.5937136524   4.0129804371  -1.2875768631
H    6.6936312728   2.5740373845  -1.8083491247
H    8.1330683142   2.7726237611   0.8830416236
H    8.9886425013   2.2888212159  -0.6001181460
H    8.9560537192  -0.0452234672  -1.0403097037
H    7.4813122354   0.4705887001  -1.8819385721
H    7.6805547355  -1.6673732528   0.3120255016
H    7.5862518268  -1.9724760012  -1.4425422568
H    5.5390627574  -1.4074516866  -2.5367724718
H    5.2412390129   0.1890195230  -1.7991436115
H    3.3766624846  -0.8959279777  -0.4207088576
H    3.5459135933  -2.3363159705  -1.4691703983
H    1.1802751624  -0.8867568406  -1.3616342287
H    1.4130567320  -1.9767468828  -2.7516852833
H   -0.2017855875  -0.3908532279  -3.5117922077
H    1.3297507127   0.1382006147  -4.2309984589
H    1.8308523063  -3.3664029526   0.6350737071
H   -0.0993834135  -4.5980860951  -0.2986179388
H   -5.0001945477  -0.5652048493   2.3473403457
H   -6.8383550842  -2.0752523465   3.0231780182
H   -6.9982442228  -4.3558386506   2.0351438259
H   -5.2548262871  -5.1495919963   0.4727033364

Conformer 29
G(CENSO)=       -2792.81304376  G(xTB)=        -135.14034378
C   -4.2227509839   0.5664512472  -0.2730136057
C   -5.2133174512  -0.2549732768  -0.8257387134
C   -6.4334173106   0.2724770266  -1.2251493643
C   -6.6826031632   1.6385229864  -1.0844119223
C   -5.6924710742   2.4810276124  -0.5936245397
C   -4.4603064866   1.9476306454  -0.2109827254
S   -3.1800341164   3.0333734875   0.3830573384
C   -1.7690324822   2.1577596567  -0.2671778880
C   -0.6668316529   2.8841752388  -0.7266236555
C    0.4344148317   2.2249297505  -1.2424432915
C    0.4377157419   0.8255530990  -1.3275911550
C   -0.6589580338   0.0968446025  -0.8719238806
C   -1.7582950073   0.7572680861  -0.3073673207
C   -2.9341332230   0.0252803758   0.2166389676
C   -2.8631134342  -1.0296013566   1.0694047756
C   -1.5966136516  -1.6308473283   1.5414974527
C   -0.5452228968  -0.8500872921   2.0369826120
C    0.6484990215  -1.4513949085   2.4243952463
O    1.7334588516  -0.7631506747   2.8736655891
C    1.7720674998   0.6488687418   2.6179259043
C    3.1790189292   1.1066027081   2.9509290869
O    3.3549563928   2.3697103764   2.3263910554
C    4.6406319512   2.9365367521   2.5950473097
C    4.9903879654   3.9448642672   1.5194364580
O    5.5476670243   3.3754139664   0.3368762982
C    4.6270057509   2.6156188440  -0.4456323198
C    5.2954614743   2.1873772559  -1.7252494068
O    6.2805087765   1.1970993730  -1.4239893628
C    7.0756040848   0.8004415494  -2.5392789047
C    6.4754296288  -0.3242353248  -3.3556001822
O    5.3498034466   0.1582232235  -4.0865515118
C    4.8387057973  -0.7747438593  -5.0362363073
C    4.0907177772  -1.9538131511  -4.4400467812
O    2.9118902755  -1.5559101981  -3.7358121290
C    3.0763398298  -1.5090657418  -2.3211871398
C    1.7584542485  -1.1414336373  -1.6942802456
O    1.5519266782   0.2707220342  -1.8753323747
C    0.7903161560  -2.8436753182   2.3602325795
C   -0.2647628048  -3.6241045904   1.9216841820
C   -1.4606294244  -3.0251564836   1.5160856779
S   -2.8013162549  -4.0538049595   0.9475317751
C   -4.1589858143  -3.0953330735   1.5870626859
C   -4.0663562665  -1.6956518704   1.6191779249
C   -5.1110597593  -0.9746573822   2.2114942144
C   -6.2470435037  -1.6208631528   2.6785500853
C   -6.3560741336  -3.0078933327   2.5683968099
C   -5.3070772839  -3.7491572520   2.0385979095
H   -5.0198650317  -1.3197088396  -0.9231238043
H   -7.1925356144  -0.3811713875  -1.6450703751
H   -7.6388724266   2.0553751892  -1.3874941963
H   -5.8670366686   3.5514009054  -0.5247403869
H   -0.6750735089   3.9701510927  -0.6882216236
H    1.2939877820   2.7818716070  -1.6035948155
H   -0.6770481770  -0.9851373579  -0.9267102740
H   -0.6740185633   0.2245869582   2.0888793258
H    1.0264209648   1.1764122428   3.2276940451
H    1.5656646278   0.8418130098   1.5547250411
H    3.9041899511   0.3752103374   2.5564741466
H    3.3229431056   1.1779861368   4.0417682704
H    5.4114982705   2.1492126588   2.6174514383
H    4.6326623187   3.4321351362   3.5801834095
H    5.7642068827   4.6145053849   1.9118678111
H    4.1012394741   4.5524953207   1.2779404940
H    3.7437330501   3.2284383780  -0.6945077042
H    4.2756680944   1.7279846263   0.1015217066
H    5.7679245929   3.0548005833  -2.2159075681
H    4.5278236383   1.7872006894  -2.4035144068
H    8.0261836157   0.4375545187  -2.1274679446
H    7.2931198560   1.6648607978  -3.1870445003
H    6.1921949266  -1.1495209203  -2.6826021280
H    7.2457900774  -0.7029729089  -4.0507849935
H    5.6553887216  -1.1643176297  -5.6699835613
H    4.1542214212  -0.2032892629  -5.6740378318
H    4.7406843583  -2.5593065194  -3.7915374590
H    3.7720173395  -2.5943754261  -5.2743013151
H    3.8487325617  -0.7808205767  -2.0283568400
H    3.3714161232  -2.4996468581  -1.9376991876
H    1.7804148912  -1.3711036412  -0.6189379720
H    0.9518977620  -1.7173645903  -2.1674406725
H    1.7265934681  -3.2992895681   2.6687930200
H   -0.1601502291  -4.7053535570   1.8960115097
H   -5.0278703267   0.1059514849   2.2878726320
H   -7.0491453106  -1.0437348742   3.1295238486
H   -7.2456843473  -3.5182951662   2.9264338392
H   -5.3689827356  -4.8332224051   1.9937363352

Conformer 30
G(CENSO)=       -2792.81288344  G(xTB)=        -135.14092210   
C   -4.0284860202   0.4238781048  -0.4437242443
C   -5.0182454630  -0.4667585585  -0.8771121407
C   -6.2161511876   0.0008046080  -1.3999279225
C   -6.4423758423   1.3736915355  -1.5076097730
C   -5.4513628957   2.2747567080  -1.1372451495
C   -4.2416772436   1.8002792443  -0.6271067644
S   -2.9665722698   2.9679937349  -0.1862501926
C   -1.5444508942   1.9869363113  -0.6305153312
C   -0.4114586618   2.6007933637  -1.1729692694
C    0.6716187383   1.8346169141  -1.5670576348
C    0.6240840085   0.4369326550  -1.4481500248
C   -0.4879707202  -0.1745324314  -0.8758827620
C   -1.5666970396   0.6028918248  -0.4356799663
C   -2.7605807380  -0.0234101754   0.1744240581
C   -2.6820784503  -0.9091392496   1.1985104076
C   -1.4020578282  -1.2690169634   1.8495788585
C   -0.5189374386  -0.2947051547   2.3068664741
C    0.6774761322  -0.6519158732   2.9300035942
O    1.4550670778   0.3877503989   3.3356090482
C    2.6411049146   0.0984654885   4.0992038088
C    3.3135914574   1.4038500478   4.4615127103
O    4.0067052815   2.0094745590   3.3737378028
C    3.2158384719   2.9111217182   2.5935971484
C    4.0115755050   3.3260579783   1.3854032995
O    4.1295656459   2.2099862574   0.5077177161
C    4.8922487817   2.4983899764  -0.6573269430
C    4.9827272807   1.1975897609  -1.4398388132
O    5.7332304587   1.3301107746  -2.6421253550
C    5.0444423383   2.0081182679  -3.7027688745
C    5.2879740397   1.3077153126  -5.0240639704
O    4.4969327043   0.1346830273  -5.2110653531
C    5.0213029511  -1.0415767689  -4.5912906217
C    3.9978668018  -2.1478345578  -4.7183095113
O    2.7953696911  -1.9069846483  -3.9832810957
C    2.9196936718  -2.1671571139  -2.5892477757
C    1.6802520346  -1.6726663127  -1.8939621611
O    1.7046604535  -0.2339761988  -1.9240737122
C    0.9998592588  -2.0030786035   3.1034104640
C    0.0983631404  -2.9786611055   2.6853496525
C   -1.1021109062  -2.6214541584   2.0776589862
S   -2.2686210616  -3.8772938703   1.5815525081
C   -3.7750977421  -3.0019696347   1.9692424465
C   -3.8474889150  -1.6116164338   1.7805464450
C   -5.0140211805  -0.9463436147   2.1765474635
C   -6.1047918999  -1.6528516524   2.6652243813
C   -6.0440666937  -3.0425428349   2.7755376301
C   -4.8755305590  -3.7177861878   2.4437640237
H   -4.8431372340  -1.5348746708  -0.7859001671
H   -6.9754256574  -0.7047718892  -1.7246714326
H   -7.3801943768   1.7450683252  -1.9109361930
H   -5.6078381156   3.3427110617  -1.2632976359
H   -0.3846602824   3.6783759865  -1.3108702009
H    1.5481311748   2.3011945848  -2.0076819432
H   -0.5390695953  -1.2500809773  -0.7523785516
H   -0.7535858350   0.7579884792   2.1780114234
H    3.3282981075  -0.5264131770   3.5126121742
H    2.3660668335  -0.4377884202   5.0200384304
H    4.0692755301   1.1771370094   5.2242068917
H    2.5841379850   2.0995628073   4.9052654065
H    2.9673056026   3.8081715792   3.1851291379
H    2.2770074410   2.4391079910   2.2724323759
H    5.0102610476   3.6828719467   1.6889589216
H    3.4897862756   4.1583507392   0.8828124892
H    5.9021321006   2.8523245059  -0.3887870386
H    4.4027033584   3.2857738033  -1.2566673614
H    3.9687182617   0.8269669992  -1.6528576543
H    5.5029633777   0.4463731546  -0.8333477205
H    5.4054822944   3.0462819348  -3.7779672807
H    3.9625286562   2.0372784185  -3.5045319515
H    6.3609779103   1.0818424535  -5.1411232487
H    4.9995993832   1.9953753556  -5.8293629507
H    5.2687510046  -0.8531192490  -3.5388772542
H    5.9477945804  -1.3604597257  -5.1011078587
H    4.4597532603  -3.0986427692  -4.4044792960
H    3.6926778338  -2.2471341894  -5.7667965880
H    3.8037370078  -1.6719989329  -2.1595871183
H    3.0151019013  -3.2507942338  -2.4057292144
H    1.6730335941  -2.0280500661  -0.8533264899
H    0.7817502657  -2.0436581823  -2.4059305469
H    1.9221247704  -2.3086104265   3.5839833259
H    0.3344761714  -4.0255807342   2.8558620447
H   -5.0623436596   0.1347980403   2.0835234564
H   -7.0041250950  -1.1203746443   2.9610984978
H   -6.8969389263  -3.6008006319   3.1512245720
H   -4.8100711218  -4.7948713731   2.5729008431 

Conformer 31
G(CENSO)=       -2792.81275640  G(xTB)=        -135.14155737
C   -3.8715721280   0.8528524684   0.1990297345
C   -5.1328231341   0.3540289731  -0.1519162428
C   -6.2725069872   1.1324320493  -0.0060120040
C   -6.1697673033   2.4342963715   0.4869509241
C   -4.9231311012   2.9698628037   0.7866005513
C   -3.7779721386   2.1876963706   0.6232110743
S   -2.1819410477   2.8920239364   0.9835283427
C   -1.2245566868   2.0361961516  -0.2537158932
C   -0.1467271110   2.6905372016  -0.8571994827
C    0.6178533927   2.0379593933  -1.8083510040
C    0.2885823999   0.7313019290  -2.1936227272
C   -0.8035211716   0.0870958873  -1.6182493647
C   -1.5363860149   0.7161772290  -0.6042394573
C   -2.6423562786   0.0321660058   0.1036008332
C   -2.5415442640  -1.2163515872   0.6312102549
C   -1.3314395666  -2.0643369965   0.5210922119
C   -0.0540879411  -1.5674325374   0.8092370479
C    1.0690923367  -2.3739144215   0.6455151422
O    2.3516551631  -1.9657288866   0.8554922129
C    2.6108992335  -0.5578096196   1.0077826655
C    2.4936931452  -0.1303931612   2.4667033730
O    2.7967379980   1.2575257956   2.5896972244
C    4.1880786487   1.5130474347   2.8215425063
C    4.4652395633   2.9966297107   2.7095698439
O    4.5982866045   3.4697596377   1.3705407653
C    3.3596209950   3.7165586834   0.7002861295
C    3.6405627810   4.0881233893  -0.7373468158
O    4.0292867523   2.9680749373  -1.5356860095
C    5.4413636914   2.7508902847  -1.5961409683
C    5.6998458489   1.4328377098  -2.2778781000
O    5.3561851529   0.3755276188  -1.3837316508
C    5.6559445595  -0.9242275342  -1.8846387230
C    4.7942076312  -1.3708045379  -3.0478878178
O    3.4333666448  -1.3524496963  -2.6403313230
C    2.5232891834  -1.6400148910  -3.6936119631
C    1.1422152243  -1.2673318023  -3.2246388586
O    1.0920799715   0.1706403978  -3.1351335901
C    0.9176456210  -3.7046124299   0.2307801260
C   -0.3465424183  -4.2193117431   0.0017716157
C   -1.4746403217  -3.4076323890   0.1512299613
S   -3.0924379922  -4.0943868289  -0.1508299054
C   -4.0035794845  -3.1854335601   1.0806327270
C   -3.6429082971  -1.8627886154   1.3815743156
C   -4.3242897510  -1.2086990768   2.4166647102
C   -5.3850872046  -1.8199648345   3.0697071654
C   -5.7801233390  -3.1080347522   2.7049311663
C   -5.0808920334  -3.7990448962   1.7233038229
H   -5.2099054396  -0.6623629996  -0.5280313744
H   -7.2428507552   0.7253253591  -0.2756776826
H   -7.0591184484   3.0459383149   0.6094986336
H   -4.8366269110   3.9980568424   1.1278833754
H    0.0973457507   3.7122859120  -0.5784813928
H    1.4745069280   2.5255917762  -2.2633041105
H   -1.0836073358  -0.9155892240  -1.9211897751
H    0.0327770231  -0.5385155451   1.1358313056
H    1.9384395952   0.0301289704   0.3690204917
H    3.6339213785  -0.4109780044   0.6474005698
H    3.1638738495  -0.7414929765   3.0909612117
H    1.4710216550  -0.2702489250   2.8353879233
H    4.8184320681   0.9681849590   2.1006829339
H    4.4580268453   1.1745354286   3.8367241424
H    5.4300572706   3.1941241720   3.1923687618
H    3.6914510378   3.5660245715   3.2515168751
H    2.8220105024   4.5471825466   1.1926188203
H    2.7141057039   2.8275077940   0.7262287592
H    4.3985256907   4.8858255321  -0.7888566452
H    2.7124427678   4.4798164876  -1.1743154171
H    5.8802738363   2.7419383758  -0.5890759003
H    5.9220445011   3.5547463800  -2.1808250594
H    6.7690959748   1.3716475367  -2.5457768983
H    5.1117278560   1.3808381351  -3.2079013245
H    5.5068455753  -1.6061028960  -1.0388861454
H    6.7135681249  -0.9869159112  -2.1946704278
H    5.1102087229  -2.3895074479  -3.3355924705
H    4.9383662951  -0.7223967255  -3.9275323879
H    2.5379992232  -2.7133454681  -3.9501554400
H    2.7827145756  -1.0699458919  -4.6011730889
H    0.9547417339  -1.7121104944  -2.2381064146
H    0.3846658861  -1.6299658268  -3.9323766623
H    1.7991610270  -4.3268134727   0.1068034259
H   -0.4570743971  -5.2598517638  -0.2913722274
H   -4.0198830724  -0.2033110172   2.6935308808
H   -5.9057977451  -1.2933338079   3.8643152307
H   -6.6143044652  -3.5888647622   3.2079631212
H   -5.3563713273  -4.8193818930   1.4706249458

Conformer 32
G(CENSO)=       -2792.81274314  G(xTB)=        -135.13621421
C   -3.9378632377   0.7535359578  -0.1523819268
C   -5.1055322898   0.1637464673  -0.6509468328
C   -6.2775544295   0.8984629146  -0.7702105535
C   -6.2993013152   2.2439478440  -0.4007388545
C   -5.1379624112   2.8636492815   0.0449125889
C   -3.9579750464   2.1251153844   0.1501492582
S   -2.4675335077   2.9359120628   0.7000049676
C   -1.2945391170   2.0315403627  -0.2929274891
C   -0.1664085629   2.6772683425  -0.8056997393
C    0.7171546154   1.9888257125  -1.6194367649
C    0.4624389710   0.6528446415  -1.9629694398
C   -0.6388012733  -0.0056468167  -1.4205926579
C   -1.5054101964   0.6735542533  -0.5561827333
C   -2.6793686347   0.0005140457   0.0427323188
C   -2.5954383531  -1.1751814313   0.7140534402
C   -1.3146301559  -1.8732717631   0.9666664884
C   -0.2183334269  -1.1949001957   1.5144280633
C    0.9679493683  -1.8766240058   1.7758652679
O    2.0730457345  -1.3009185939   2.3162904955
C    1.9916761770   0.0893231172   2.6733269507
C    3.3098559106   0.4881570550   3.2938187429
O    4.3776896503   0.5405320727   2.3453840235
C    4.7921117178   1.8600593322   1.9971563439
C    3.7787086588   2.5901099509   1.1273498920
O    4.3532833372   3.8601734267   0.8153858020
C    3.7294581455   4.5236653846  -0.2858022945
C    4.4392836351   4.2407432377  -1.5912561200
O    4.2671580351   2.8681045383  -1.9272689304
C    5.2195130309   2.3927662575  -2.8705941719
C    5.0357448329   0.9066552099  -3.0459279231
O    5.3785553816   0.2496936050  -1.8287779963
C    5.4862191096  -1.1658190097  -1.9452045303
C    4.2299146601  -1.8731091416  -2.4127772668
O    3.1739534282  -1.6059433154  -1.4954666776
C    1.9015595096  -2.0816948733  -1.9177363144
C    1.3164773903  -1.3079643041  -3.0895659464
O    1.3244781084   0.1109951458  -2.8656654176
C    1.0652723951  -3.2470813338   1.4914522846
C   -0.0290452838  -3.9286830053   0.9892007037
C   -1.2266104845  -3.2505872692   0.7406020059
S   -2.6551992958  -4.1456165556   0.1580199775
C   -3.9039353281  -3.2589178530   1.0731346337
C   -3.7612763719  -1.8791753883   1.2942474279
C   -4.7120002688  -1.2324681098   2.0937168934
C   -5.8116661036  -1.9198860912   2.5888979806
C   -5.9763694546  -3.2750104480   2.2997971178
C   -5.0165763404  -3.9503208472   1.5555153572
H   -5.0883227383  -0.8860646828  -0.9297942909
H   -7.1762923033   0.4225002817  -1.1517749055
H   -7.2146706241   2.8222059682  -0.4892282427
H   -5.1402832706   3.9220640639   0.2911060087
H    0.0103813402   3.7266069923  -0.5848436451
H    1.5952242733   2.4803917884  -2.0297981112
H   -0.8487765996  -1.0446431654  -1.6473198435
H   -0.3204940722  -0.1370507471   1.7253643973
H    1.1882148344   0.2384473508   3.4104257843
H    1.7734853008   0.6921648118   1.7806023794
H    3.5804303119  -0.2514175433   4.0597486554
H    3.1797171192   1.4580287778   3.7946250574
H    5.7263767862   1.7444745543   1.4356908808
H    5.0075885161   2.4489085340   2.9036638101
H    2.8245666626   2.7351567770   1.6616899975
H    3.5892927270   2.0050725840   0.2178012046
H    3.7865641931   5.6024449054  -0.0904634819
H    2.6658308503   4.2478420554  -0.3532670034
H    5.5104734470   4.4747193024  -1.4779591146
H    4.0298830850   4.8949831263  -2.3824005523
H    6.2422008130   2.6092940589  -2.5195669827
H    5.0825886896   2.8839264626  -3.8498277831
H    5.6887251662   0.5676521465  -3.8686327644
H    3.9910401365   0.6986365844  -3.3247434105
H    5.7603398681  -1.5209075543  -0.9450486927
H    6.2989935277  -1.4350699434  -2.6431065456
H    4.4429601008  -2.9558294810  -2.4542615167
H    3.9678911634  -1.5538615242  -3.4315037256
H    1.2510087672  -1.9917004625  -1.0416514089
H    1.9423470391  -3.1480170873  -2.2010809269
H    0.3047223298  -1.6783140309  -3.3048165987
H    1.9118519002  -1.4403963517  -3.9967601562
H    1.9952156608  -3.7686548971   1.6984540187
H    0.0400678212  -4.9979885039   0.8084205773
H   -4.5853938359  -0.1764333277   2.3140980369
H   -6.5410346023  -1.3995516863   3.2029609332
H   -6.8362694169  -3.8168105585   2.6833252549
H   -5.1167475358  -5.0161575163   1.3688882880

Conformer 33
G(CENSO)=       -2792.81274003  G(xTB)=        -135.14546361
C   -4.6228508914   0.5804623747  -0.0503676063
C   -5.5100436071  -0.2960553158  -0.6887286629
C   -6.8675778779  -0.0152882141  -0.7519765160
C   -7.3647256508   1.1588229661  -0.1842355036
C   -6.4957466530   2.0719035132   0.3996710098
C   -5.1283983844   1.7921056439   0.4465004132
S   -4.0223019546   2.9874738568   1.1679249848
C   -2.5988388152   2.6981429824   0.1353765082
C   -1.7622245433   3.7692551206  -0.1931672481
C   -0.6436058070   3.5628012280  -0.9810924611
C   -0.3679274181   2.2822250045  -1.4791229378
C   -1.2122884251   1.2182248174  -1.1768895130
C   -2.3080459275   1.4085291280  -0.3259008488
C   -3.1785099949   0.2836911459   0.0831542040
C   -2.7048319265  -0.9053030006   0.5406035383
C   -1.2644078373  -1.2294666428   0.6563907152
C   -0.3589032150  -0.3585742400   1.2770050512
C    0.9974912829  -0.6719953223   1.3170023992
O    1.9531931504   0.1270440930   1.8609923819
C    1.5478761584   1.4166846567   2.3497717566
C    2.7684462085   2.1345220524   2.8541547532
O    3.6188017094   2.4576396838   1.7611333551
C    4.7451687589   3.2257666916   2.1834499114
C    5.6749336165   3.4761595610   1.0162300792
O    6.5415100809   2.3881318270   0.7011471961
C    5.9115157869   1.2875707045   0.0468244698
C    7.0382428529   0.4176223226  -0.4933943718
O    6.5542225843  -0.7498649567  -1.1522602018
C    6.2528815545  -1.8280436707  -0.2637604600
C    5.9121077457  -3.0680731821  -1.0631327393
O    4.6027610805  -3.0966449874  -1.6308773628
C    4.3866098214  -2.2108831824  -2.7349779653
C    3.4766608664  -1.0809092743  -2.2900770028
O    3.1969245223  -0.2631181747  -3.4301139048
C    2.6265290823   0.9937540571  -3.0874181128
C    1.2153789661   0.8404110131  -2.5394727209
O    0.7523222991   2.1674320704  -2.2442771217
C    1.4551479168  -1.8796059030   0.7707192023
C    0.5573521847  -2.7683387710   0.2079117928
C   -0.8038276672  -2.4529969040   0.1555779712
S   -1.9448907044  -3.6179692993  -0.5659725094
C   -3.3426560635  -3.3123896995   0.4951880907
C   -3.5864182600  -2.0144815661   0.9708752760
C   -4.6440419290  -1.8240873173   1.8694322294
C   -5.4808124529  -2.8753028149   2.2170318945
C   -5.2687574166  -4.1445730515   1.6767466487
C   -4.1914806288  -4.3696850521   0.8287448069
H   -5.1224233444  -1.2130428027  -1.1235170981
H   -7.5406481848  -0.7119871007  -1.2433346699
H   -8.4273465017   1.3808541554  -0.2249012141
H   -6.8733026206   3.0087470264   0.8005577312
H   -1.9885094258   4.7689072355   0.1677845155
H    0.0176883472   4.3868505976  -1.2324220598
H   -1.0237093241   0.2243316218  -1.5649857577
H   -0.7359789967   0.5671713315   1.6947379713
H    0.8337450431   1.3020229990   3.1776375108
H    1.0696606770   1.9902147634   1.5421649926
H    3.3016791996   1.5081033461   3.5888229059
H    2.4336475369   3.0506664344   3.3699506569
H    5.2913538379   2.7022567949   2.9866065204
H    4.4060268524   4.1974813507   2.5837217275
H    6.3372793961   4.3077406488   1.2836408116
H    5.0902585386   3.7735029147   0.1296731112
H    5.2792434845   1.6440356034  -0.7828576298
H    5.2736254153   0.7254672699   0.7443784306
H    7.7234867217   0.1441840837   0.3252104214
H    7.6086969209   0.9833804482  -1.2397346523
H    5.4187913752  -1.5755862798   0.4107891873
H    7.1369740516  -2.0524446444   0.3575424511
H    5.9477751130  -3.9251935176  -0.3803577835
H    6.6734587728  -3.2215667617  -1.8448910800
H    3.8960127171  -2.7835681757  -3.5344775684
H    5.3338638884  -1.8156653313  -3.1205746554
H    3.9673954514  -0.4849674824  -1.5046226530
H    2.5528389148  -1.5110016505  -1.8759387155
H    2.6076155598   1.5892515320  -4.0070729796
H    3.2538229751   1.5148126845  -2.3453429914
H    1.2171221054   0.2411041650  -1.6187523001
H    0.5631201682   0.3572939643  -3.2810361784
H    2.5146021598  -2.1144074474   0.8132603833
H    0.9141930436  -3.7163421159  -0.1856457624
H   -4.8126313759  -0.8330366759   2.2813823577
H   -6.3000844691  -2.7067151165   2.9099641782
H   -5.9237147221  -4.9697560676   1.9417497315
H   -3.9962591917  -5.3666176866   0.4426945482

Conformer 34
G(CENSO)=       -2792.81264173  G(xTB)=        -135.14109785   
C   -4.7337050624   0.5605328731  -0.1775002958
C   -5.6781318628  -0.3648752393  -0.6391536748
C   -7.0174342005  -0.0187325332  -0.7520092037
C   -7.4369650039   1.2682550007  -0.4117677503
C   -6.5088630250   2.2190458923  -0.0052127243
C   -5.1602439049   1.8707098156   0.0908908679
S   -3.9730641511   3.1055826869   0.5807093078
C   -2.5959354204   2.5555925366  -0.4092308574
C   -1.7176550187   3.4974840244  -0.9529694523
C   -0.6576914381   3.0858330207  -1.7407916221
C   -0.4826137629   1.7233477463  -2.0223296942
C   -1.3503465024   0.7807752614  -1.4782843008
C   -2.3903894789   1.1897443609  -0.6339973159
C   -3.3054076042   0.2145464412  -0.0009804448
C   -2.8817715418  -0.8820329790   0.6777478006
C   -1.4559020689  -1.2418560880   0.8530868652
C   -0.5068864430  -0.3223949501   1.2948788358
C    0.8298367378  -0.6925851657   1.4453374551
O    1.6678072879   0.2933654115   1.8667939685
C    2.9968879983  -0.0755835540   2.2625952697
C    3.6521191807   1.1968395452   2.7633999302
O    4.8586203215   0.8106497516   3.4116954419
C    5.7018586974   1.9177488011   3.7500017057
C    6.8685111145   2.0470203118   2.7997797293
O    6.3810303531   2.3324993575   1.4947260649
C    7.4284426670   2.4501581169   0.5323638416
C    6.8514300270   2.3426730602  -0.8652409906
O    6.6714739343   1.0055843978  -1.3278297324
C    5.6658209583   0.2691683427  -0.6327371662
C    5.4377619228  -1.0354458850  -1.3499526649
O    4.7554041482  -0.7895477397  -2.5744843003
C    4.5686043922  -1.9740927785  -3.3413872263
C    3.7041216275  -1.6676730393  -4.5431404560
O    2.3463755170  -1.3920156700  -4.1881281343
C    2.0737290184  -0.0125946426  -3.9516013522
C    0.8318704612   0.0312704819  -3.0853500813
O    0.5621290692   1.4175677701  -2.8374217117
C    1.2310536671  -2.0040474609   1.1677967931
C    0.2784457774  -2.9366399598   0.7695663553
C   -1.0567753068  -2.5699996257   0.6237606188
S   -2.2599836895  -3.7955443573   0.1424824321
C   -3.6314032280  -3.2158870965   1.1219390549
C   -3.8087356488  -1.8383452901   1.3248033908
C   -4.8479004510  -1.4190416756   2.1651392241
C   -5.7318160011  -2.3358716109   2.7168478470
C   -5.5847621360  -3.6970641328   2.4460700227
C   -4.5258308978  -4.1411985491   1.6634928919
H   -5.3503463011  -1.3683597925  -0.8955057118
H   -7.7363788831  -0.7517894264  -1.1063296038
H   -8.4847053112   1.5432070122  -0.4941061729
H   -6.8252469716   3.2347467479   0.2167423550
H   -1.8717226893   4.5573472619  -0.7692936279
H    0.0267801084   3.8110465300  -2.1709282371
H   -1.2303497103  -0.2778046139  -1.6764583435
H   -0.7995927759   0.6989087909   1.5195668982
H    3.5558398449  -0.4898252613   1.4123734410
H    2.9564861793  -0.8258144510   3.0653008039
H    2.9755800141   1.7034555817   3.4719459181
H    3.8506119468   1.8774586120   1.9230258689
H    6.0986672374   1.7386477907   4.7581629953
H    5.1207143905   2.8507689418   3.7768318320
H    7.4489326525   1.1087556405   2.7908776768
H    7.5335697909   2.8525802199   3.1600576220
H    8.1814915775   1.6572670532   0.6788316724
H    7.9377907794   3.4225710119   0.6474312567
H    7.5537378613   2.8006382824  -1.5707565032
H    5.9007032295   2.9004550308  -0.9140718427
H    4.7271542543   0.8470395594  -0.5921005159
H    5.9755620056   0.0556447889   0.4010858681
H    4.8371454565  -1.6988701613  -0.7042307897
H    6.4042514701  -1.5327245498  -1.5393315898
H    4.0855446423  -2.7554000757  -2.7296056980
H    5.5406191407  -2.3677273494  -3.6896076433
H    3.6876788110  -2.5560942712  -5.1865893660
H    4.1312256191  -0.8360969727  -5.1240849170
H    1.8969601479   0.5157638158  -4.9029274067
H    2.9036014589   0.4745007462  -3.4262601192
H    1.0162119060  -0.4971662315  -2.1382364013
H   -0.0178274687  -0.4409344374  -3.5985346050
H    2.2621365046  -2.3185068925   1.2835761695
H    0.5836728873  -3.9641577251   0.5906128589
H   -4.9647355929  -0.3584067733   2.3689482390
H   -6.5369700005  -1.9901177085   3.3587902299
H   -6.2765959108  -4.4188226673   2.8710765240
H   -4.3815380567  -5.2039788860   1.4882719468

Conformer 35
G(CENSO)=       -2792.81257025  G(xTB)=        -135.14210240
C   -4.9844092495   0.3648480114  -0.2694522288
C   -5.8090460504  -0.6830129769  -0.6984444029
C   -7.1568445158  -0.4706161792  -0.9521661105
C   -7.7058510601   0.8020706469  -0.7880759857
C   -6.8952340509   1.8680125000  -0.4182208880
C   -5.5359180493   1.6526406184  -0.1812200128
S   -4.5019220133   3.0321739271   0.2633017619
C   -2.9886502442   2.5060517859  -0.5173768946
C   -2.1185367307   3.4684339197  -1.0390939287
C   -0.9264399086   3.0837301654  -1.6261865214
C   -0.6067423155   1.7224464531  -1.7362870732
C   -1.4859350083   0.7601019329  -1.2473455810
C   -2.6570541648   1.1476236878  -0.5829397490
C   -3.5555260731   0.1609526825   0.0574165841
C   -3.1188197679  -0.8276196096   0.8807763113
C   -1.6896952245  -1.0729565329   1.1790150601
C   -0.8232978231  -0.0544454964   1.5670537636
C    0.5408420419  -0.3004597036   1.7183784020
O    1.3016436612   0.7863035748   2.0230194602
C    2.7290134806   0.6517803960   1.9523888270
C    3.2786936617   2.0669806236   2.0797443404
O    4.6860124563   2.1086609483   1.8925970099
C    5.4345330610   1.7038091165   3.0443483206
C    6.9092946123   1.9611475571   2.8085846236
O    7.5828482412   0.9515927249   2.0593393477
C    7.1988961802   0.8765671212   0.6878339530
C    8.1996358509  -0.0370413656  -0.0049252560
O    7.7998587642  -0.3020338361  -1.3478245069
C    6.9281122087  -1.4276895428  -1.4555481465
C    6.3877071332  -1.5104557242  -2.8582953615
O    5.4502087808  -0.4605861233  -3.0672146829
C    4.9421350132  -0.4518019504  -4.3988662989
C    3.8829158649   0.6222216160  -4.5374078866
O    2.5889514550   0.2590391693  -4.0584921765
C    2.5137992987   0.0653924351  -2.6486354018
C    1.0701151093   0.0852080615  -2.2263050555
O    0.5875060156   1.4379196144  -2.3198456268
C    1.0468779004  -1.5923409702   1.5385245098
C    0.1715520072  -2.6278494247   1.2257800696
C   -1.1877445138  -2.3793987256   1.0515798741
S   -2.2818937483  -3.7228012948   0.6299857956
C   -3.7455144437  -3.1609706988   1.4764774285
C   -4.0270144974  -1.7874891283   1.5461730451
C   -5.1463529106  -1.3734722244   2.2787038153
C   -6.0021395864  -2.3015137168   2.8556205167
C   -5.7472144018  -3.6666357497   2.7164306498
C   -4.6120098511  -4.0987733823   2.0413789385
H   -5.3812302112  -1.6745198121  -0.8177766630
H   -7.7814579869  -1.2972441594  -1.2782858364
H   -8.7615625421   0.9728916900  -0.9789471235
H   -7.3103923669   2.8686703441  -0.3320211553
H   -2.3748041947   4.5229651966  -0.9826610125
H   -0.2380262402   3.8260197383  -2.0195194146
H   -1.2637510101  -0.2966517794  -1.3331007396
H   -1.1931515551   0.9580623133   1.6970891379
H    3.0231307999   0.2212068798   0.9842772469
H    3.0890336022   0.0005038112   2.7603590332
H    2.9990247836   2.4958565771   3.0555358491
H    2.8399848568   2.6894008164   1.2909446593
H    5.2793677209   0.6371554287   3.2713350422
H    5.1074783275   2.2904733236   3.9192205121
H    7.4109825391   1.9816668193   3.7827187897
H    7.0390513366   2.9475388552   2.3324885638
H    7.2165726952   1.8767972651   0.2246731751
H    6.1803143910   0.4754647034   0.5831447962
H    8.3090936568  -0.9725646182   0.5666275769
H    9.1824003376   0.4475058305  -0.0508567473
H    6.0912316433  -1.3534317617  -0.7434308110
H    7.4821025528  -2.3550945017  -1.2342106593
H    5.9010849431  -2.4921082839  -2.9898700040
H    7.2136678539  -1.4422027445  -3.5866830794
H    4.5146952266  -1.4358989563  -4.6595025232
H    5.7579026581  -0.2403694508  -5.1123010732
H    3.7460938971   0.8358602564  -5.6033230445
H    4.2298145420   1.5444926837  -4.0416536339
H    3.0727969147   0.8514357927  -2.1166577333
H    2.9410898945  -0.9066533910  -2.3586645037
H    0.9995976747  -0.2632108504  -1.1859224757
H    0.4709097386  -0.5787123242  -2.8654252494
H    2.1020697964  -1.8091467368   1.6614148827
H    0.5583678946  -3.6383239739   1.1238753987
H   -5.3459660370  -0.3101059834   2.3781445155
H   -6.8693204620  -1.9618315885   3.4146690851
H   -6.4169246822  -4.3975068979   3.1607887263
H   -4.3882772480  -5.1596927343   1.9680030685

Conformer 36
G(CENSO)=       -2792.81253128  G(xTB)=        -135.14098915
C   -4.8841117609   0.2442472923  -0.3495442678
C   -5.6408087626  -0.8345847127  -0.8233146564
C   -7.0088297112  -0.7108334065  -1.0226155170
C   -7.6452000792   0.5032094559  -0.7596888352
C   -6.9050042139   1.6027041151  -0.3424938865
C   -5.5267284463   1.4779542087  -0.1571719377
S   -4.5868707923   2.8995146207   0.3650628445
C   -3.0658726764   2.5573117657  -0.5001750161
C   -2.2853775512   3.6106620857  -0.9699663471
C   -1.0958269113   3.3635020856  -1.6488270703
C   -0.7126454518   2.0407589543  -1.8987737336
C   -1.4944858959   0.9855744154  -1.4293334234
C   -2.6439806370   1.2301571575  -0.6839872943
C   -3.4345465801   0.1371420341  -0.0761976773
C   -2.8833679454  -0.8477645071   0.6783864972
C   -1.4312810972  -0.9484105805   0.9523379903
C   -0.6833686865   0.1423792523   1.3896948545
C    0.6932309423   0.0322522145   1.5823870300
O    1.3236796812   1.1769943696   1.9629201776
C    2.7385060633   1.1234717356   2.1963050092
C    3.1625356822   2.5589033059   2.4768083171
O    4.5338365602   2.6565277823   2.8429946460
C    5.4535025193   2.3583729217   1.7859331188
C    6.1645141452   1.0467857579   2.0783052618
O    6.9341579139   0.7172570114   0.9316595090
C    7.7085052398  -0.4688440109   1.1038662155
C    8.0054992584  -1.0495068946  -0.2536581771
O    6.7938784028  -1.5782955409  -0.7794489975
C    6.8896412173  -1.9502827790  -2.1494233326
C    5.5288578355  -2.3892853145  -2.6453824512
O    4.6056137400  -1.3237038035  -2.8568095789
C    3.9752413026  -0.8319156870  -1.6714842757
C    2.8491644617   0.0849150196  -2.0710926356
O    3.3992970265   1.3128674584  -2.5618838835
C    2.5840175824   2.0081846194  -3.4971772826
C    1.3737340391   2.6910495648  -2.8991699549
O    0.4005518127   1.6781098861  -2.5889535928
C    1.3349024825  -1.1945084209   1.3782236919
C    0.5820304368  -2.3007713791   0.9972988188
C   -0.7909157130  -2.1889104366   0.7930754747
S   -1.7316470053  -3.6255883368   0.3122324570
C   -3.2446420731  -3.2593779988   1.1795113430
C   -3.6741830522  -1.9288225715   1.3078443471
C   -4.8266396807  -1.6726821248   2.0615714779
C   -5.5717977690  -2.7128956265   2.5992531221
C   -5.1702407631  -4.0346816086   2.4008140729
C   -3.9987093610  -4.3098177052   1.7062813743
H   -5.1436976886  -1.7805211154  -1.0195107677
H   -7.5811830584  -1.5608068314  -1.3829296107
H   -8.7164691497   0.6043768448  -0.9090462035
H   -7.3917109878   2.5603370551  -0.1779300718
H   -2.6064753741   4.6377245288  -0.8177234657
H   -0.5047945471   4.2001066652  -2.0040768138
H   -1.1697725187  -0.0339147904  -1.6150321331
H   -1.1624509397   1.1027446383   1.5546820279
H    3.2526501614   0.7298605044   1.3083329038
H    2.9583614700   0.4775686384   3.0582438604
H    2.5915989245   2.9483495629   3.3271384818
H    2.9459533090   3.1860399496   1.5969275365
H    6.1830125167   3.1773290295   1.7299483290
H    4.9397412451   2.2967711529   0.8159398999
H    5.4271033204   0.2534749056   2.2880725423
H    6.8040236590   1.1552848497   2.9710546555
H    7.1510805609  -1.2066374902   1.7021074151
H    8.6503645594  -0.2435214010   1.6295876918
H    8.7697363704  -1.8396836297  -0.1590180229
H    8.4067731912  -0.2657747945  -0.9176626535
H    7.6023967474  -2.7855470746  -2.2765193119
H    7.2511555586  -1.1015533447  -2.7550194274
H    5.1032763514  -3.1368177916  -1.9550238415
H    5.6631848399  -2.8674073723  -3.6231544991
H    4.6939401623  -0.2996988449  -1.0317712147
H    3.5590662796  -1.6714082471  -1.0884663988
H    2.2087582880   0.2696467642  -1.1938861186
H    2.2332502983  -0.3961032849  -2.8453175371
H    2.2630528555   1.3337637338  -4.3082619582
H    3.2222976596   2.7862793247  -3.9320330637
H    0.9601403921   3.4018365871  -3.6299698226
H    1.6516887102   3.2369065028  -1.9861929428
H    2.4012529848  -1.3105862724   1.5355706361
H    1.0756170692  -3.2609677129   0.8733214736
H   -5.1411080151  -0.6435798454   2.2104220393
H   -6.4670178919  -2.4943019205   3.1742239947
H   -5.7523817323  -4.8529541280   2.8152043395
H   -3.6586818403  -5.3353256467   1.5892252237

Conformer 37
G(CENSO)=       -2792.81242796  G(xTB)=        -135.13691902
C   -4.4968019253   0.5671331429  -0.2330671122
C   -5.5305753896  -0.2619587727  -0.6881786145
C   -6.7815399712   0.2578814764  -0.9888406240
C   -7.0202048305   1.6261602147  -0.8501661930
C   -5.9936032353   2.4757984518  -0.4577295839
C   -4.7325303060   1.9490003028  -0.1699166480
S   -3.4191588356   3.0489106478   0.3110712376
C   -2.0455651547   2.1703864845  -0.4075104209
C   -0.9568986479   2.8996261059  -0.8965841605
C    0.1363463715   2.2438928557  -1.4318944298
C    0.1381695116   0.8443769406  -1.5210369937
C   -0.9615989956   0.1161500358  -1.0732140495
C   -2.0385096076   0.7704675453  -0.4585143086
C   -3.1701320508   0.0311526999   0.1487520052
C   -3.0252425695  -1.0271835977   0.9910765826
C   -1.7206904944  -1.6360093126   1.3354617135
C   -0.6206899357  -0.8620630112   1.7255933635
C    0.6269161115  -1.4559412147   1.8974256027
O    1.7730427585  -0.7715216677   2.1507409015
C    1.7639949543   0.6595522102   1.9848841004
C    3.1588612777   1.1079283921   1.6432217895
O    4.0189495943   0.9414660229   2.7699403152
C    5.3815685581   0.6820178361   2.4391561584
C    6.1589816607   1.8860896198   1.9533837493
O    5.6575213752   2.2961527440   0.6859805056
C    6.4694519171   3.2820355492   0.0652261536
C    5.7706396687   3.7995730319  -1.1756321617
O    5.4393071004   2.8148824384  -2.1513261486
C    6.5581983252   2.1668205925  -2.7577754682
C    6.7648695336   0.7498554868  -2.2463866482
O    5.6664304863  -0.1333870369  -2.4743149802
C    5.4313327289  -0.4212553596  -3.8509328919
C    4.4708951626  -1.5835373220  -3.9790187983
O    3.1277472748  -1.2668807840  -3.6064867161
C    2.8505268124  -1.4860569749  -2.2254173464
C    1.4151856525  -1.1388410413  -1.9426026363
O    1.2679269811   0.2890049748  -2.0335218702
C    0.7620128644  -2.8471441056   1.7803565022
C   -0.3411814720  -3.6263391133   1.4824322716
C   -1.5841834416  -3.0274832356   1.2548560195
S   -2.9793652198  -4.0525808697   0.8314673939
C   -4.2656550046  -3.0990027543   1.6087963058
C   -4.1739119982  -1.6989176318   1.6400636102
C   -5.1655156791  -0.9838567610   2.3241876042
C   -6.2534472084  -1.6354990431   2.8876470027
C   -6.3657371055  -3.0230248265   2.7851704659
C   -5.3661652108  -3.7583099888   2.1605958805
H   -5.3445563800  -1.3276776817  -0.7879241041
H   -7.5726450722  -0.4030269117  -1.3311016276
H   -7.9992973094   2.0380234809  -1.0779821759
H   -6.1635910631   3.5471786859  -0.3920539065
H   -0.9654189691   3.9855061327  -0.8540746759
H    0.9952035585   2.8014148664  -1.7944533965
H   -0.9851578304  -0.9645298838  -1.1457447812
H   -0.7544872369   0.2070485111   1.8379182750
H    1.3973498059   1.1395447671   2.9028540065
H    1.1098531937   0.9418388652   1.1492897547
H    3.1137309709   2.1628173088   1.3342091980
H    3.5279339057   0.5248532879   0.7859970313
H    5.4413573647  -0.1231127369   1.6879338053
H    5.8535299999   0.3251911516   3.3625050537
H    7.2227471260   1.5979524222   1.8759498385
H    6.0837365553   2.7122011815   2.6814716383
H    7.4627201437   2.8650478058  -0.1751205166
H    6.6297538730   4.1423904118   0.7389021925
H    6.4066761142   4.5855484684  -1.6179724664
H    4.8155056959   4.2552646619  -0.8891452018
H    7.4874686196   2.7322384548  -2.5883084299
H    6.3812580317   2.1580016903  -3.8416448579
H    6.9056338974   0.7608985946  -1.1605170743
H    7.6785674374   0.3455457470  -2.7183915822
H    6.3776050790  -0.6960191418  -4.3509187423
H    5.0125507918   0.4513795227  -4.3760075638
H    4.8360308510  -2.4478976711  -3.4020500350
H    4.4377586180  -1.8707110014  -5.0377414595
H    3.5127407197  -0.8848645392  -1.5867897288
H    2.9975179426  -2.5493590082  -1.9696565695
H    1.1700174558  -1.4765772589  -0.9254865405
H    0.7415408620  -1.6346247470  -2.6559935269
H    1.7372244392  -3.3010377894   1.9309179312
H   -0.2357531253  -4.7060882007   1.4187902910
H   -5.0803293339   0.0969796845   2.3947535515
H   -7.0156976989  -1.0624111986   3.4075771030
H   -7.2176613057  -3.5378955806   3.2201249723
H   -5.4280521847  -4.8424465515   2.1174854258

Conformer 38
G(CENSO)=       -2792.81234441  G(xTB)=        -135.14155425 
C   -4.4983959189   0.5461395966   0.0453123485
C   -5.3680022506  -0.3706862978  -0.5601078432
C   -6.7350073988  -0.1365082461  -0.6028314989
C   -7.2602235893   1.0318194518  -0.0487381534
C   -6.4115720287   1.9837168828   0.5018438692
C   -5.0346655571   1.7500136364   0.5304977732
S   -3.9633118839   2.9940642100   1.2208470997
C   -2.5285923214   2.7314858964   0.1982696947
C   -1.7032223790   3.8163376957  -0.1167633261
C   -0.5693592196   3.6297404356  -0.8885246168
C   -0.2713362355   2.3564352994  -1.3931708355
C   -1.1080655522   1.2817185132  -1.1089878377
C   -2.2112112062   1.4486531493  -0.2621860443
C   -3.0443511592   0.2991560849   0.1590080399
C   -2.5192384673  -0.8696690153   0.6139247802
C   -1.0639544784  -1.1194454688   0.7067997538
C   -0.2021458302  -0.2025519534   1.3207636565
C    1.1745534294  -0.3984741441   1.2721664053
O    2.0872896994   0.4856993262   1.7603135533
C    1.5900185592   1.6878066407   2.3815111137
C    2.7549948404   2.6138247839   2.6806106671
O    3.0154717668   3.5737783720   1.6542862668
C    3.5299576348   3.0617796975   0.4204480759
C    5.0205247319   2.7649455459   0.4565659576
O    5.3675547451   1.5477938654   1.1219442598
C    5.1632545966   0.3982284326   0.3044849505
C    5.5792672490  -0.8102020188   1.1335407357
O    5.1422459877  -2.0419220911   0.5608996787
C    6.0942903220  -2.7279064998  -0.2526488992
C    6.2212219704  -2.2134893711  -1.6701226765
O    4.9903974527  -2.4255978556  -2.3552043237
C    4.9499401946  -1.8103877522  -3.6422405914
C    4.5413864460  -0.3538436636  -3.5994853215
O    3.1810388314  -0.2803319911  -3.1824220399
C    2.7360596797   1.0519745447  -2.9806953147
C    1.3208649183   0.9331696913  -2.4525845488
O    0.8649311421   2.2558838002  -2.1385819881
C    1.6986641855  -1.5510503641   0.6668327118
C    0.8435379997  -2.4996109589   0.1335579349
C   -0.5397647665  -2.2934976539   0.1567105419
S   -1.6295672722  -3.5211695207  -0.5388970369
C   -3.0192547687  -3.3043037288   0.5550723302
C   -3.3342940573  -2.0262715199   1.0447367616
C   -4.3880219901  -1.9047482793   1.9592044148
C   -5.1523117588  -3.0074102358   2.3144782646
C   -4.8693545762  -4.2591611238   1.7657061290
C   -3.7954714203  -4.4132281258   0.8977340378
H   -4.9584743885  -1.2819280923  -0.9865436662
H   -7.3931997743  -0.8646840103  -1.0680300022
H   -8.3302233422   1.2178483699  -0.0734092452
H   -6.8135059476   2.9148137786   0.8924107815
H   -1.9477497907   4.8108626283   0.2466590767
H    0.0853896611   4.4644942184  -1.1214637410
H   -0.9011638761   0.2920527635  -1.4974921935
H   -0.6323526608   0.6776274731   1.7823438526
H    1.0718073557   1.4204879683   3.3135536038
H    0.8778932451   2.1976259534   1.7161155305
H    3.6494644107   2.0214850966   2.9186524017
H    2.4925664018   3.2130724581   3.5591502574
H    3.3654013317   3.8612404128  -0.3128458338
H    2.9588159538   2.1832141169   0.0882925069
H    5.5312563433   3.5699118326   0.9994688007
H    5.4068403147   2.7499977392  -0.5770513538
H    5.7657076664   0.4889768836  -0.6126686338
H    4.1061798605   0.2895399380   0.0155935548
H    5.0975795951  -0.7297238900   2.1172247416
H    6.6687660820  -0.8180349362   1.2887615903
H    5.7581980976  -3.7717574234  -0.2804045821
H    7.0898394523  -2.7016928113   0.2179548405
H    7.0341208379  -2.7759219632  -2.1642275222
H    6.5072349043  -1.1512496905  -1.6767671624
H    4.2145607600  -2.3719714328  -4.2315201044
H    5.9257749981  -1.8943797367  -4.1472557816
H    4.6611774848   0.0807453689  -4.6072267840
H    5.1828864065   0.2172144697  -2.9080925104
H    2.7600719542   1.6272789935  -3.9214712520
H    3.3715001128   1.5710798652  -2.2432925967
H    1.3234396559   0.3084558631  -1.5483602999
H    0.6660108739   0.4690239607  -3.2034500130
H    2.7747760310  -1.7007415506   0.6350429199
H    1.2537634216  -3.4073089931  -0.3014034561
H   -4.6098931360  -0.9278288597   2.3795728838
H   -5.9691823108  -2.8931081418   3.0211990708
H   -5.4662747531  -5.1249167696   2.0382183499
H   -3.5463333096  -5.3943504936   0.5023585630

Conformer 39
G(CENSO)=       -2792.81231055  G(xTB)=        -135.14013538
C   -4.0837946255   0.5248071401  -0.2389810424
C   -5.0941453807  -0.3432785983  -0.6717378084
C   -6.3410772130   0.1435123608  -1.0394731617
C   -6.5987342697   1.5141755726  -0.9877378323
C   -5.5932452036   2.3986936104  -0.6164414491
C   -4.3354207214   1.9053036650  -0.2653780471
S   -3.0344413688   3.0458099123   0.1636173947
C   -1.6635142282   2.1403334729  -0.5313150472
C   -0.6241919433   2.8337262450  -1.1575321069
C    0.4248703585   2.1399450130  -1.7328637956
C    0.4393852084   0.7368918657  -1.7041704022
C   -0.5880258792   0.0417507475  -1.0708767851
C   -1.6345951423   0.7428998380  -0.4566893334
C   -2.7560901027   0.0395610079   0.2043302232
C   -2.5940488769  -0.9549707695   1.1123216032
C   -1.2760806042  -1.4585140990   1.5625682406
C   -0.2702216932  -0.5961820992   2.0227997607
C    0.9451707985  -1.1164376766   2.4624009675
O    1.9690945116  -0.3744111188   2.9607269889
C    1.8549743226   1.0572203826   2.9553314961
C    3.0601007808   1.5786119669   3.7252494385
O    3.1829476670   2.9890007366   3.5334195106
C    4.2882777901   3.3988267513   2.7229537322
C    4.1382531030   3.1083871851   1.2448223311
O    4.3119523186   1.7099969932   1.0178655794
C    3.7418713272   1.2508146205  -0.2067387001
C    4.5159874445   1.6251550848  -1.4500580593
O    5.7501774014   0.9021559404  -1.4580012919
C    6.5397574666   1.1123355215  -2.6282064610
C    6.2176279642   0.1562432156  -3.7568672230
O    4.9576360077   0.4992754083  -4.3319129517
C    4.5755776430  -0.3449749754  -5.4178940629
C    4.0103046477  -1.6919201213  -5.0020436844
O    2.7860419011  -1.5601458240  -4.2740012385
C    2.9498453882  -1.6559075910  -2.8610836519
C    1.6568426652  -1.2730340411  -2.1925042201
O    1.4957064126   0.1498372557  -2.3227153253
C    1.1731759691  -2.4999623548   2.4222454116
C    0.1719199315  -3.3550711679   2.0000325783
C   -1.0616884560  -2.8417198183   1.5905064878
S   -2.3611302551  -3.9633484917   1.1057248578
C   -3.7451578957  -3.0599613057   1.7715371688
C   -3.7319844018  -1.6567894786   1.7498382242
C   -4.7936992632  -0.9723462141   2.3542415582
C   -5.8734856310  -1.6629954692   2.8873615392
C   -5.9058688356  -3.0572477373   2.8339105259
C   -4.8356553730  -3.7590613082   2.2922279269
H   -4.8943388428  -1.4107050808  -0.7033206640
H   -7.1140220638  -0.5456029244  -1.3674083774
H   -7.5745650099   1.8998129246  -1.2691404161
H   -5.7757312113   3.4699759822  -0.6208114646
H   -0.6449582972   3.9188549351  -1.2098340513
H    1.2310955056   2.6695309138  -2.2322906242
H   -0.5998653351  -1.0417205603  -1.0400819360
H   -0.4621113249   0.4707372560   2.0274049519
H    0.9234112715   1.3727290269   3.4440380972
H    1.8621441193   1.4303788645   1.9223228613
H    3.9621839297   1.0514130835   3.3959817124
H    2.9204789975   1.3945916982   4.7994241737
H    5.2223244143   2.9493829087   3.0976250641
H    4.3577877690   4.4856547555   2.8516863689
H    4.8951969057   3.6966249713   0.6978334830
H    3.1416198625   3.4349508528   0.8991428018
H    2.7146534564   1.6359373799  -0.3083288810
H    3.6912646118   0.1571621177  -0.1247028101
H    4.7124037536   2.7105398872  -1.4786115543
H    3.9036712679   1.3682557494  -2.3248706226
H    7.5838406085   0.9414360187  -2.3354266785
H    6.4510991265   2.1543007812  -2.9753072588
H    6.2138759782  -0.8750029417  -3.3684355222
H    7.0128787143   0.2278260666  -4.5204433832
H    5.4303215933  -0.5111221580  -6.0970462590
H    3.8045809709   0.2072111302  -5.9688812799
H    4.7414951776  -2.2789379456  -4.4270231930
H    3.7863448226  -2.2541114446  -5.9194329369
H    3.7601702008  -1.0005018299  -2.5103885914
H    3.1918587607  -2.6923697469  -2.5705985032
H    1.6970883819  -1.5492072651  -1.1287189890
H    0.8132761057  -1.7959969234  -2.6640621005
H    2.1290063921  -2.8899393770   2.7595592343
H    0.3413006473  -4.4283702026   2.0094127359
H   -4.7716933383   0.1134928645   2.3842555462
H   -6.6925199265  -1.1147120629   3.3439078312
H   -6.7514166813  -3.6022792511   3.2440732501
H   -4.8364000743  -4.8458566487   2.2906512266

Conformer 40
G(CENSO)=       -2792.81229755  G(xTB)=        -135.14061515
C   -4.5788013956   0.5201729298   0.1772318610
C   -5.5466058500  -0.4187403572  -0.2001074208
C   -6.8931631067  -0.1914613305   0.0490619181
C   -7.2981288227   0.9890544131   0.6735873838
C   -6.3602985113   1.9600978438   1.0036534483
C   -5.0091208206   1.7324463603   0.7371335724
S   -3.8109223775   2.9907889915   1.1302186853
C   -2.6928942643   2.7143701034  -0.2319007161
C   -2.0706330441   3.8054182569  -0.8421706151
C   -1.2309729986   3.6097161974  -1.9243297959
C   -1.0202577505   2.3182822921  -2.4266650005
C   -1.6192524339   1.2236485446  -1.8058088499
C   -2.4438232972   1.4132068764  -0.6884042447
C   -3.1292754430   0.2843250439  -0.0160595207
C   -2.5116484045  -0.8539559082   0.3892232713
C   -1.0699748194  -1.1180588920   0.1966081563
C   -0.0953842687  -0.1827160156   0.5680762596
C    1.2516435650  -0.4510485352   0.3356121071
O    2.2649127816   0.4079741060   0.6285335650
C    1.9237304115   1.6631408582   1.2354713349
C    3.1931109176   2.4423498849   1.4468783060
O    3.9903839830   1.7854075232   2.4232235027
C    5.1713825626   2.5212737405   2.7381001200
C    6.0819405062   1.6865608489   3.6131320115
O    6.7621359915   0.6522828135   2.9028203659
C    6.0344661610  -0.5750128549   2.8188297765
C    6.7961770258  -1.5242235300   1.9183157535
O    6.8353498887  -1.1146252686   0.5497924610
C    5.6310623637  -1.3923549641  -0.1560951036
C    5.7203429444  -0.6700500577  -1.4868226446
O    4.5975463104  -1.0552937941  -2.2702783207
C    4.4156128248  -0.1978013422  -3.3921716904
C    3.1997614324  -0.6352279166  -4.1821725450
O    1.9855449338  -0.6532907478  -3.4290479657
C    1.4755333700   0.6277413394  -3.0720708863
C    0.2944469930   0.9890115814  -3.9637993889
O   -0.2509686423   2.2550138266  -3.5523073064
C    1.6338796935  -1.6617713735  -0.2585628809
C    0.6786326039  -2.6099444932  -0.5727832684
C   -0.6737606916  -2.3511997920  -0.3330055149
S   -1.8896225194  -3.5960636489  -0.7205601520
C   -3.0288728521  -3.2784898348   0.6115058647
C   -3.2209748091  -1.9641330935   1.0652530345
C   -4.0588591572  -1.7573485770   2.1681987955
C   -4.7476664654  -2.8142511250   2.7469011745
C   -4.6029391868  -4.1050185583   2.2361840088
C   -3.7321050193  -4.3425845654   1.1797989430
H   -5.2277725965  -1.3415859495  -0.6765350665
H   -7.6288357720  -0.9354573713  -0.2424972359
H   -8.3501600370   1.1693788543   0.8756791524
H   -6.6761758258   2.9000906775   1.4481271143
H   -2.2585746481   4.8130729507  -0.4815918000
H   -0.7554243448   4.4534636706  -2.4155105371
H   -1.4617939726   0.2135342669  -2.1667872649
H   -0.4190933278   0.7509860526   1.0127658045
H    1.4162564686   1.4894073613   2.1940423372
H    1.2551576680   2.2354755456   0.5762229121
H    2.9184900892   3.4567945170   1.7816604013
H    3.7453578449   2.5361581151   0.4967530334
H    4.9078123393   3.4511306483   3.2739086403
H    5.7068321903   2.8016302487   1.8152854960
H    5.5168998814   1.2726429538   4.4643477494
H    6.8592302796   2.3484473559   4.0154718241
H    5.0189043881  -0.3997728389   2.4401199627
H    5.9489818997  -1.0366260882   3.8183638556
H    6.3568389147  -2.5312609999   2.0078929767
H    7.8405985849  -1.5769896710   2.2467438971
H    4.7488863171  -1.0319544463   0.3937054068
H    5.5178428243  -2.4791106461  -0.3151935422
H    6.6625236162  -0.9296652395  -1.9995834289
H    5.7171869303   0.4195461857  -1.3143438829
H    5.2893445801  -0.2414581928  -4.0676412799
H    4.3166512827   0.8471093608  -3.0527992848
H    3.3376349627  -1.6652362168  -4.5324152933
H    3.1129853315   0.0172237362  -5.0667301589
H    2.2397738039   1.4129636506  -3.1463043427
H    1.1476257237   0.5785696787  -2.0257461703
H   -0.4658023529   0.1988248725  -3.9580856677
H    0.6199822002   1.1426470972  -4.9971291891
H    2.6825740644  -1.8374668975  -0.4739066913
H    0.9844558614  -3.5591807393  -1.0046580196
H   -4.1781721370  -0.7502685523   2.5578987020
H   -5.3995556308  -2.6328334326   3.5965294569
H   -5.1443730440  -4.9350164148   2.6812905330
H   -3.5817617578  -5.3531249706   0.8092899217

Conformer 41
G(CENSO)=       -2792.81222744  G(xTB)=        -135.14483411
C   -3.9886919179   0.8011138647   0.0127397853
C   -5.2255482207   0.2566175875  -0.3556065765
C   -6.3756309402   1.0332794792  -0.3496435985
C   -6.3078210859   2.3778089057   0.0184140134
C   -5.0829173954   2.9532896803   0.3329662081
C   -3.9258120664   2.1720740149   0.3092339271
S   -2.3574258513   2.9305142321   0.6834636875
C   -1.3249930701   1.9718995014  -0.4094333710
C   -0.2148880174   2.5716379987  -1.0120004740
C    0.5957860255   1.8386928486  -1.8611259801
C    0.2800197213   0.5034888741  -2.1505230318
C   -0.8340925911  -0.0918991860  -1.5667527137
C   -1.6139088494   0.6238047321  -0.6501173109
C   -2.7494874028  -0.0067202287   0.0586700817
C   -2.6583037950  -1.2042999891   0.6931333853
C   -1.4221152698  -2.0194798112   0.7212346532
C   -0.1823227311  -1.4698136306   1.0750005238
C    0.9688485830  -2.2493814890   1.0135284490
O    2.2177360768  -1.7940507715   1.3042050712
C    2.3668008624  -0.4111192363   1.6495154461
C    3.8535583205  -0.1867436967   1.8342801258
O    4.0232045581   1.1614276759   2.2458967098
C    5.4016882367   1.4988970726   2.4014828336
C    5.5430500457   2.9694762633   2.7296646864
O    5.4034989886   3.8611990833   1.6260786620
C    4.0643526794   4.0656823964   1.1571665684
C    3.7428963119   3.2880605349  -0.1036322253
O    4.4792295262   3.7648904359  -1.2371214111
C    5.6795460520   3.0459371801  -1.5289387814
C    5.4728543950   1.9251530805  -2.5215963209
O    4.7736073102   0.8486820487  -1.8983577109
C    4.4420287829  -0.1812735589  -2.8238604457
C    3.7532307603  -1.2827108110  -2.0329648052
O    3.3237444383  -2.3717286829  -2.8512039131
C    2.2656128650  -2.0965762635  -3.7758014738
C    0.9987138590  -1.5631482081  -3.1445277373
O    1.1243431808  -0.1335449620  -3.0050192716
C    0.8881949707  -3.5951672343   0.6284716427
C   -0.3424610958  -4.1581996194   0.3418492890
C   -1.5021656145  -3.3789226820   0.3988044777
S   -3.0787176732  -4.1273228723   0.0355263366
C   -4.0929332970  -3.1835438787   1.1558204787
C   -3.7916086880  -1.8353133303   1.4059717381
C   -4.5641786566  -1.1448909279   2.3483229090
C   -5.6511426705  -1.7533066979   2.9606132581
C   -5.9805577070  -3.0728031086   2.6471454740
C   -5.1942371687  -3.7952026418   1.7581426529
H   -5.2759845165  -0.7917883313  -0.6356292892
H   -7.3267166499   0.5914616145  -0.6325937946
H   -7.2057082898   2.9891382993   0.0297742452
H   -5.0204091645   4.0106210628   0.5759563896
H    0.0121910565   3.6167865462  -0.8198416286
H    1.4671302209   2.2919995322  -2.3254279528
H   -1.1022617547  -1.1186916837  -1.7850482308
H   -0.1402868341  -0.4261340494   1.3637800606
H    1.8255023009  -0.1867879629   2.5797183267
H    1.9758715866   0.2306649059   0.8456585244
H    4.3838824201  -0.3764591470   0.8863819306
H    4.2490088678  -0.8810083062   2.5947157019
H    5.9612440756   1.2645204318   1.4799823874
H    5.8394101290   0.9083096381   3.2250544251
H    6.5605342394   3.1288657109   3.1068009478
H    4.8369564229   3.2374436683   3.5333455255
H    3.9667350168   5.1395422966   0.9438363676
H    3.3347792220   3.8053769291   1.9389221172
H    2.6782793249   3.4435272702  -0.3287065556
H    3.9037690150   2.2150415701   0.0433247933
H    6.1399987381   2.6611600866  -0.6088502761
H    6.3767066344   3.7667701351  -1.9762979945
H    6.4586429459   1.5802806013  -2.8826272547
H    4.9032449759   2.2947978781  -3.3913039788
H    5.3501015390  -0.5762089724  -3.3113961292
H    3.7792062348   0.2189395038  -3.6069333320
H    2.9190895942  -0.8570042103  -1.4554027283
H    4.4631228904  -1.7212835270  -1.3227487565
H    2.0370702054  -3.0660079273  -4.2315925468
H    2.5944442674  -1.4184428479  -4.5779758256
H    0.8433364486  -2.0316305581  -2.1618467799
H    0.1368828902  -1.7945242413  -3.7860988374
H    1.7943414197  -4.1923824113   0.5855899508
H   -0.4042404169  -5.2113579452   0.0814402254
H   -4.3097594170  -0.1155214892   2.5846878549
H   -6.2436931070  -1.1994633044   3.6830940527
H   -6.8339106899  -3.5517294484   3.1187963807
H   -5.4217920601  -4.8365064079   1.5464649650

Conformer 42
G(CENSO)=       -2792.81222716  G(xTB)=        -135.14432398
C   -4.4389976944   0.4817294149  -0.1821798457
C   -5.2198406787  -0.4826410990  -0.8319974903
C   -6.5634092452  -0.2522173961  -1.0928548932
C   -7.1510220565   0.9555041756  -0.7130453264
C   -6.3818336060   1.9491775436  -0.1199734585
C   -5.0261022485   1.7199617923   0.1235592507
S   -4.0407041905   3.0139408188   0.8533146079
C   -2.4963725127   2.6757375089   0.0281037742
C   -1.6469860903   3.7342860802  -0.3095256837
C   -0.4513118619   3.4865456570  -0.9609064925
C   -0.1060694699   2.1740392418  -1.3125818896
C   -0.9468334706   1.1171340111  -0.9768643507
C   -2.1295579317   1.3579465298  -0.2662502560
C   -3.0176735094   0.2525092026   0.1608883347
C   -2.5746533917  -0.8533166849   0.8136953569
C   -1.1527273357  -1.0755868142   1.1581293909
C   -0.3866904026  -0.0784121114   1.7726075869
C    0.9646001348  -0.2891158238   2.0280513727
O    1.7807662711   0.6473892536   2.5850223580
C    1.3186093609   2.0093082316   2.5667727429
C    2.4649978101   2.9044009284   2.9851330157
O    3.6712984246   2.7114491728   2.2594545865
C    3.5667112373   2.9389957911   0.8544172299
C    4.9406663538   2.7872136863   0.2319047094
O    5.3441338654   1.4416670622  -0.0202288152
C    5.4813713759   0.6373766002   1.1547395713
C    6.2561155617  -0.6195005511   0.8331654475
O    5.5754797994  -1.5328404467  -0.0278235172
C    5.7505882231  -1.2607618811  -1.4187663294
C    5.3433884319  -2.5081099596  -2.1877870767
O    5.7319438474  -2.3922105655  -3.5600138395
C    4.7083158708  -2.0084104833  -4.4765078130
C    4.2130445107  -0.5834135180  -4.3470480800
O    3.2153051614  -0.5162117927  -3.3270839796
C    2.7799047923   0.8129957320  -3.0789024809
C    1.4928122213   0.6932468557  -2.2909942065
O    1.0726950855   2.0277165035  -1.9780065916
C    1.5559746953  -1.5189818286   1.7069430211
C    0.7877075974  -2.5310723645   1.1563174386
C   -0.5679342087  -2.3180917491   0.8872759821
S   -1.5446650140  -3.6321465394   0.1804076667
C   -3.0936808078  -3.2817105372   0.9898105285
C   -3.4618522051  -1.9528657865   1.2550903519
C   -4.6445469731  -1.7210489576   1.9693232022
C   -5.4740439575  -2.7723273770   2.3338927523
C   -5.1300909585  -4.0821972792   1.9966156578
C   -3.9336968926  -4.3411636982   1.3393181226
H   -4.7615182028  -1.4252940274  -1.1178191285
H   -7.1552493453  -1.0144313728  -1.5915445769
H   -8.2040737501   1.1379306822  -0.9080391466
H   -6.8270495311   2.9073585284   0.1345943192
H   -1.9272538752   4.7569817444  -0.0721605362
H    0.2138403699   4.3027016523  -1.2274526276
H   -0.6933582569   0.0941409190  -1.2272044640
H   -0.8629442317   0.8624113359   2.0214423237
H    0.4930196498   2.1549833812   3.2789732646
H    0.9513779675   2.2563225146   1.5605807929
H    2.7229170597   2.7151123098   4.0331136265
H    2.1125574765   3.9473517785   2.8995089008
H    3.1920122494   3.9596649766   0.6618849133
H    2.8714115507   2.2274307130   0.3789636258
H    5.6849625277   3.2950548591   0.8689387293
H    4.9363299928   3.2773027757  -0.7484368917
H    4.4936693446   0.3792217083   1.5645421507
H    6.0341478477   1.1900648552   1.9335489555
H    6.4212178755  -1.1530783092   1.7784153637
H    7.2406463234  -0.3636099988   0.4092167813
H    6.8096766079  -1.0437782591  -1.6315488797
H    5.1519600613  -0.3956796425  -1.7273392713
H    4.2646144983  -2.6974527422  -2.0967430743
H    5.8817015631  -3.3714243905  -1.7733092831
H    3.8506887670  -2.6979508329  -4.4086546291
H    5.1596269740  -2.1243730361  -5.4685728613
H    3.7768307355  -0.2662939816  -5.3092296539
H    5.0557636424   0.0901216431  -4.1178267145
H    2.5920932232   1.3484419116  -4.0238149572
H    3.5363278301   1.3764264560  -2.5066765285
H    1.6565680930   0.1177056172  -1.3670733309
H    0.7329174630   0.1829885063  -2.8983136991
H    2.6111542777  -1.6740731268   1.9125578332
H    1.2439609619  -3.4927743377   0.9372768914
H   -4.9136076381  -0.7003029305   2.2257785578
H   -6.3899928759  -2.5719364959   2.8822924651
H   -5.7783001854  -4.9083823076   2.2747816365
H   -3.6412488515  -5.3639732484   1.1172021099

Conformer 43
G(CENSO)=       -2792.81218538  G(xTB)=        -135.13990207
C   -5.1910411242   0.4135868876  -0.2572078823
C   -6.1040975674  -0.6057113378  -0.5556533755
C   -7.4545861899  -0.3280456867  -0.7154758740
C   -7.9168767733   0.9828789873  -0.5911484051
C   -7.0213856824   2.0179013722  -0.3527722853
C   -5.6614296174   1.7363565479  -0.2047106725
S   -4.5289631187   3.0806867194   0.0906729128
C   -3.1000661164   2.4408112298  -0.7612760142
C   -2.1997251410   3.3186264695  -1.3616062709
C   -1.0690777777   2.8368659639  -2.0147615900
C   -0.8685075135   1.4544271387  -2.1097300801
C   -1.7795348950   0.5768592902  -1.5249351238
C   -2.8636579277   1.0574728627  -0.7951395810
C   -3.7531347105   0.1535720597  -0.0312139933
C   -3.2776102418  -0.8014097691   0.8097001272
C   -1.8304023038  -1.0317154691   1.0219619265
C   -0.9511823602   0.0106402372   1.3062045984
C    0.4238544825  -0.2088952420   1.3572635247
O    1.1798532525   0.9031756369   1.5850009447
C    2.5835425964   0.8673705251   1.2807884360
C    3.4108215457   0.5075083133   2.5016898309
O    4.7653680803   0.6965997171   2.1187712940
C    5.6819300862   0.3820585477   3.1641749049
C    7.0775606897   0.7090530641   2.7052612075
O    7.4883331086  -0.2386491520   1.7215628524
C    8.6935531442   0.1426177529   1.0571408184
C    8.4663214716   1.0648420577  -0.1207211237
O    7.8259138469   0.3337631193  -1.1618877430
C    7.5990384376   1.1344556660  -2.3191963623
C    6.9626330130   0.3016797826  -3.4131328934
O    5.5536168217   0.1124092178  -3.2929464203
C    5.1609588711  -0.7284277106  -2.2078241131
C    3.7037135733  -1.0976776830  -2.3591341860
O    2.8075179831  -0.0061103423  -2.1458780699
C    2.4917279074   0.7453893541  -3.3153897691
C    1.3506020189   1.6732865973  -2.9945310630
O    0.1837474667   0.8709489043  -2.7429808777
C    0.9322326175  -1.4994173748   1.1700064735
C    0.0509268104  -2.5572381921   0.9691501163
C   -1.3232434852  -2.3347789745   0.9061351044
S   -2.4337171854  -3.7026162734   0.6344030076
C   -3.8453626017  -3.1054801951   1.5447351169
C   -4.1367126294  -1.7314904588   1.5735864178
C   -5.2157921781  -1.2957315091   2.3525559672
C   -6.0279974451  -2.2053448144   3.0155746187
C   -5.7670538474  -3.5729941203   2.9199160045
C   -4.6679155040  -4.0244296376   2.1998254505
H   -5.7424972413  -1.6260113314  -0.6468188839
H   -8.1484833899  -1.1334563948  -0.9380693037
H   -8.9733396069   1.2054692381  -0.7113466558
H   -7.3735144360   3.0446216609  -0.2991672041
H   -2.3767827816   4.3903644301  -1.3274249567
H   -0.3789971736   3.5388952116  -2.4697026539
H   -1.5945524119  -0.4911138118  -1.5881760000
H   -1.3263603421   1.0223754328   1.4269662882
H    2.8381253840   1.8838622639   0.9626283382
H    2.7822276615   0.1902458070   0.4428553072
H    3.2316949090  -0.5331863232   2.8181819899
H    3.1429289952   1.1695619706   3.3425626764
H    5.6070264329  -0.6845859546   3.4343730903
H    5.4563216992   0.9792725009   4.0637288121
H    7.7579874083   0.6730827492   3.5733233447
H    7.0951838271   1.7345736739   2.3039895020
H    9.1607932989  -0.7843222334   0.7021663763
H    9.3897408029   0.6243537000   1.7625616633
H    9.4439073695   1.4458258957  -0.4668342354
H    7.8545431765   1.9351541969   0.1718500513
H    8.5595327442   1.5294618385  -2.6949548711
H    6.9531092499   1.9964323125  -2.0776612589
H    7.4754593029  -0.6730316994  -3.4767141239
H    7.1035663525   0.8250309944  -4.3656669982
H    5.3222996850  -0.2258989629  -1.2429618460
H    5.7588461458  -1.6563362452  -2.2082805887
H    3.4677046721  -1.8461187776  -1.5914220807
H    3.5241494839  -1.5540117635  -3.3450016202
H    2.2101236330   0.0707497820  -4.1401597219
H    3.3474192869   1.3515735319  -3.6467328354
H    1.1793544467   2.3472730517  -3.8455784897
H    1.5861113650   2.2742062455  -2.1050847566
H    1.9962119567  -1.7020450312   1.2177283846
H    0.4462707185  -3.5647126782   0.8707346782
H   -5.4207641787  -0.2310265543   2.4195214460
H   -6.8659896737  -1.8493528018   3.6079061310
H   -6.4023705909  -4.2896235126   3.4326856704
H   -4.4378944159  -5.0858140100   2.1599281373

Conformer 44
G(CENSO)=       -2792.81213534  G(xTB)=        -135.13700659 
C   -4.2116836119   0.7381277285  -0.1153082931
C   -5.2745823678   0.0042201808  -0.6556488271
C   -6.5397594284   0.5638890751  -0.7688483449
C   -6.7621374088   1.8766747044  -0.3511597144
C   -5.7090632423   2.6416941078   0.1356168690
C   -4.4346597166   2.0801018697   0.2348730264
S   -3.0892013890   3.0819157683   0.8411779958
C   -1.7714492342   2.3888398667  -0.1387062530
C   -0.7207639375   3.1991921696  -0.5779150559
C    0.2850382966   2.6665174214  -1.3666054125
C    0.2355052759   1.3212659446  -1.7624976198
C   -0.8043199723   0.5100298186  -1.3147181879
C   -1.7859475492   1.0292553209  -0.4628254364
C   -2.8610489135   0.1679090017   0.0748999780
C   -2.6121518197  -1.0153895374   0.6901738530
C   -1.2427188314  -1.5256461789   0.9262646740
C   -0.2629355379  -0.7374238711   1.5232561671
C    1.0283126353  -1.2284846232   1.7193917196
O    1.8881184607  -0.3699265290   2.3284033089
C    3.2836293649  -0.7081032173   2.3525358816
C    4.0212943193   0.3924472145   3.0682585564
O    3.8690084960   1.6119702403   2.3585239149
C    4.7545950201   2.6258152442   2.8224063466
C    4.5032402007   3.9105940024   2.0627412080
O    4.8529457519   3.8153937637   0.6824651218
C    3.7597782919   3.4600033993  -0.1686189323
C    4.2934933613   2.8829200310  -1.4540918819
O    4.8849542042   1.6185107674  -1.1789352370
C    5.1229988352   0.8445257193  -2.3448602914
C    5.8286647600  -0.4200640748  -1.8834687713
O    5.9666359348  -1.3470870444  -2.9627086422
C    5.1155371311  -2.4899993886  -2.8907395127
C    3.6573535872  -2.2404419293  -3.2152272797
O    3.0097619884  -1.6050220039  -2.1111954537
C    1.5958442295  -1.5160035816  -2.2630210438
C    1.1380533059  -0.3970723025  -3.1856233190
O    1.2381049625   0.9114583328  -2.5887628946
C    1.3501804828  -2.5298809981   1.3138679503
C    0.3569015364  -3.3393988044   0.7694060768
C   -0.9358247057  -2.8538434554   0.5904355724
S   -2.2103884905  -3.9109724176  -0.0727345172
C   -3.5891378231  -3.2909554721   0.8753450787
C   -3.6640790149  -1.9247865395   1.1939018339
C   -4.7182994261  -1.4866759482   2.0045642298
C   -5.7112876064  -2.3650277038   2.4163581329
C   -5.6612865775  -3.7053600229   2.0315333832
C   -4.5935969084  -4.1741850732   1.2753613535
H   -5.0996247048  -1.0200547991  -0.9725322105
H   -7.3545109217  -0.0231019270  -1.1829326918
H   -7.7512495967   2.3180621598  -0.4339353353
H   -5.8703633862   3.6782418529   0.4193816549
H   -0.6993935665   4.2548463670  -0.3208176876
H    1.0947820209   3.2949494167  -1.7250615449
H   -0.8705083131  -0.5368749610  -1.5856045370
H   -0.4914099279   0.2802265006   1.8267647760
H    3.6523742310  -0.8206164367   1.3230738020
H    3.4473167910  -1.6479759025   2.8978356699
H    5.0825421066   0.0971727283   3.1226066513
H    3.6453764942   0.4962085653   4.0999596334
H    5.8019854531   2.3077397932   2.6807247234
H    4.5998048614   2.8166698400   3.9001067912
H    5.1394139581   4.6887317782   2.5048420293
H    3.4548396088   4.2264675976   2.1811418074
H    3.1568025130   4.3542088595  -0.4007619521
H    3.1152014901   2.7169750390   0.3183187337
H    5.0317722415   3.5653954690  -1.9099648289
H    3.4530764247   2.7687435707  -2.1595875322
H    5.7539351607   1.3941983264  -3.0644500026
H    4.1723369091   0.5873612815  -2.8380428318
H    5.2675397214  -0.8631918382  -1.0507220976
H    6.8370398040  -0.1710249723  -1.5248581685
H    5.1960314288  -2.9666986808  -1.9001149021
H    5.5047345351  -3.1914596624  -3.6382313679
H    3.1782508429  -3.2151179418  -3.4126215211
H    3.5822349317  -1.6335726943  -4.1316252703
H    1.1981201217  -1.3606520030  -1.2548850165
H    1.1918061168  -2.4689934671  -2.6442874687
H    0.1083518243  -0.5776832556  -3.5217547363
H    1.7738665848  -0.3453386576  -4.0742589028
H    2.3481287324  -2.9340008322   1.4406666742
H    0.5974146619  -4.3633392212   0.4956895974
H   -4.7585277356  -0.4417557581   2.2986610292
H   -6.5255459648  -2.0053458812   3.0388867392
H   -6.4377236132  -4.3961038611   2.3478822871
H   -4.5280088856  -5.2266054144   1.0127044143

Conformer 45
G(CENSO)=       -2792.81206730  G(xTB)=        -135.14084625
C   -4.8751244703   0.5662543252  -0.0437167584
C   -5.9066481177  -0.2616108140  -0.5034464787
C   -7.1901650572   0.2350309715  -0.6841665194
C   -7.4636019365   1.5772741051  -0.4171172635
C   -6.4434394452   2.4295945350  -0.0125503531
C   -5.1506618103   1.9293022646   0.1556618946
S   -3.8524461925   3.0372624611   0.6696742833
C   -2.4885353745   2.2965592137  -0.2068474061
C   -1.4406643916   3.0939020840  -0.6617511307
C   -0.3647015393   2.5306977769  -1.3416559023
C   -0.3690255982   1.1575761402  -1.6105012755
C   -1.4195409997   0.3596393527  -1.1594723153
C   -2.4546946286   0.9068415755  -0.4064648969
C   -3.5066975704   0.0683254879   0.2123604552
C   -3.2265276117  -1.0224073042   0.9730235899
C   -1.8441340491  -1.4768874112   1.2414674061
C   -0.8517769811  -0.5748810504   1.6435598447
C    0.4675255825  -0.9952958219   1.7806056887
O    1.4985914263  -0.1633912479   2.0924381627
C    1.2031414003   1.2430554691   2.1394360050
C    2.4823677033   2.0180546044   2.2856031774
O    3.2715696764   1.8817046283   1.1085046316
C    4.2470796472   2.9202229277   1.0044210211
C    5.2900365106   2.5639049812  -0.0311463991
O    6.2460839428   1.6151689206   0.4318502357
C    5.8766769769   0.2503540633   0.2229409022
C    7.0466861220  -0.6237622963   0.6204712704
O    8.2643825198  -0.3600160002  -0.0740398690
C    8.4857134072  -1.0614868101  -1.2964078025
C    8.1109755491  -0.2954761520  -2.5483745589
O    6.7141725411  -0.4087212673  -2.8002240755
C    6.3145009512   0.3022055382  -3.9668477582
C    4.8617355249   0.0178724057  -4.2409878287
O    4.0424971820   0.7185982815  -3.3031520119
C    2.7257713871   0.1869107554  -3.2615327175
C    1.8497816336   1.1836380720  -2.5280630225
O    0.6089456769   0.5022669645  -2.2940425978
C    0.7935299628  -2.3449010761   1.5804933514
C   -0.1992105595  -3.2561928905   1.2629630867
C   -1.5212460127  -2.8296849664   1.0964369288
S   -2.7840589403  -4.0111104900   0.6678380926
C   -4.1624570226  -3.2639589999   1.5146921079
C   -4.2576530422  -1.8659063078   1.6156250937
C   -5.3116947792  -1.3246394479   2.3631739341
C   -6.2842263616  -2.1426705750   2.9205789079
C   -6.2158674196  -3.5258009168   2.7473268027
C   -5.1487117727  -4.0894445019   2.0594779039
H   -5.6926863796  -1.3077932034  -0.7032597312
H   -7.9797959213  -0.4239997655  -1.0333903339
H   -8.4673782966   1.9699724786  -0.5526582349
H   -6.6448008989   3.4841372560   0.1562204528
H   -1.4585680957   4.1672905045  -0.4920778590
H    0.4456106234   3.1703686342  -1.6729050912
H   -1.3898364349  -0.7089982965  -1.3502768321
H   -1.1325765091   0.4590682223   1.7995520444
H    0.5516829675   1.4632350414   2.9974637390
H    0.6917409729   1.5462061647   1.2150139298
H    3.0485008773   1.6818492161   3.1701585428
H    2.1999578666   3.0719363768   2.4453606029
H    4.7452367766   3.0796060216   1.9748822559
H    3.7556284455   3.8666539011   0.7164345483
H    5.8500048226   3.4786534857  -0.2667255383
H    4.8072789363   2.2128639148  -0.9580579974
H    5.6063580566   0.0925587023  -0.8308226736
H    5.0173236993  -0.0297336685   0.8543783817
H    6.7501618408  -1.6786320117   0.5028543304
H    7.2722543630  -0.4539480721   1.6817202147
H    7.9724601407  -2.0360979627  -1.2885796541
H    9.5664559518  -1.2515975074  -1.3414284860
H    8.6757048643  -0.7179126754  -3.3988294628
H    8.4065838464   0.7620050351  -2.4396154301
H    6.9064811152  -0.0280609360  -4.8376115828
H    6.4768869490   1.3863318815  -3.8390169060
H    4.6858056230  -1.0672330343  -4.1666421204
H    4.6147072223   0.3344535765  -5.2674934798
H    2.7157199644  -0.7809966086  -2.7331212775
H    2.3329680984   0.0249031583  -4.2786542498
H    1.6954669947   2.0820786439  -3.1401022896
H    2.3075078528   1.4732832262  -1.5701329979
H    1.8237722301  -2.6684036518   1.6972688223
H    0.0539382775  -4.3063149408   1.1433994030
H   -5.3660290690  -0.2477085804   2.4939967592
H   -7.0963024518  -1.7031706221   3.4925739736
H   -6.9771540584  -4.1707587038   3.1769836853
H   -5.0681669890  -5.1689636345   1.9631401034

Conformer 46
G(CENSO)=       -2792.81206060  G(xTB)=        -135.14164558
C   -4.0342531307   0.7890407558   0.1483184723
C   -5.1950609461   0.1356978964  -0.2846905650
C   -6.4179795994   0.7916974581  -0.2987972444
C   -6.5006319781   2.1231377485   0.1117020462
C   -5.3527801356   2.8076963683   0.4920821630
C   -4.1229362275   2.1467213328   0.4915168996
S   -2.6493457875   3.0352711011   0.9523201074
C   -1.5016671365   2.2272666835  -0.1481175826
C   -0.4686646708   2.9720434923  -0.7246979046
C    0.4150378439   2.3706818710  -1.6022719452
C    0.2626133668   1.0161129159  -1.9324505300
C   -0.7607906635   0.2679123511  -1.3548908243
C   -1.6331124578   0.8620986538  -0.4327513160
C   -2.7241008640   0.1024461414   0.2211641124
C   -2.5576551048  -1.0990502159   0.8325655466
C   -1.2700414871  -1.8262100811   0.8864935536
C   -0.0806867734  -1.1870178100   1.2556311407
C    1.1220505448  -1.8885740354   1.2574347601
O    2.3335411972  -1.3430527329   1.5556033366
C    2.4479393749   0.0925381965   1.6099822823
C    2.1426417275   0.6222788558   3.0075029843
O    2.1671707315   2.0452342544   3.0366233962
C    3.4748869724   2.6365800092   3.0649245644
C    3.7234879025   3.5020874971   1.8528229506
O    3.8798143584   2.6736709408   0.7083178995
C    4.0606111191   3.4159394677  -0.4929724763
C    4.2302583745   2.4597756087  -1.6536909519
O    5.5034828847   1.8209500836  -1.7112909961
C    5.6714021010   0.7161355247  -0.8158384075
C    6.7061741732  -0.2453333991  -1.3700298015
O    6.1924810855  -1.1701122490  -2.3278735985
C    5.9358141197  -0.6231414225  -3.6263088668
C    4.6786867073  -1.2336043331  -4.1896840766
O    3.5653728944  -0.8037504931  -3.4108445988
C    2.3275131504  -1.2049768534  -3.9782014460
C    1.2105096935  -0.8975451603  -3.0179469791
O    1.1535084144   0.5269862425  -2.8352325106
C    1.1369229123  -3.2507486061   0.9266971410
C   -0.0441386505  -3.9010252027   0.6142263905
C   -1.2510311234  -3.1969376713   0.5991093472
S   -2.7611579224  -4.0564421201   0.1991807404
C   -3.8626671610  -3.1748899190   1.2862163585
C   -3.6578063663  -1.8074087486   1.5266326063
C   -4.4853582445  -1.1665097752   2.4579485191
C   -5.5342177681  -1.8434720569   3.0640384309
C   -5.7707745147  -3.1839999975   2.7555335736
C   -4.9267090826  -3.8563244845   1.8804835765
H   -5.1292724405  -0.9030349439  -0.5962028024
H   -7.3086857466   0.2660407628  -0.6307752298
H   -7.4559761251   2.6402806733   0.1064690875
H   -5.4069034434   3.8565823805   0.7708969052
H   -0.3652656219   4.0296442908  -0.4972650313
H    1.2148870961   2.9433686373  -2.0620685417
H   -0.8962466425  -0.7798020341  -1.5965784597
H   -0.1232781993  -0.1366734208   1.5167713355
H    1.7968276969   0.5613454852   0.8605515861
H    3.4836722559   0.3074482677   1.3399191908
H    2.8565444050   0.1974652920   3.7305151445
H    1.1350671469   0.3273959293   3.3219420710
H    4.2516092111   1.8624269694   3.1384808173
H    3.5425362849   3.2708051885   3.9606330703
H    4.6353074011   4.1003468688   2.0264133362
H    2.8816878773   4.2017170224   1.7109726133
H    4.9438491956   4.0731018750  -0.4133994816
H    3.1792089299   4.0545901008  -0.6823212577
H    4.1426232324   3.0359310003  -2.5834841463
H    3.4269639694   1.7059962097  -1.6408577769
H    4.7176941091   0.1825649772  -0.6839380000
H    6.0026594951   1.0733300380   0.1718465116
H    7.0757883646  -0.8618964647  -0.5417274527
H    7.5623935830   0.3170812269  -1.7786569433
H    6.7758010959  -0.8557322080  -4.3022074406
H    5.8182816940   0.4647706944  -3.5741380333
H    4.7444741321  -2.3353319117  -4.1842751072
H    4.5696576504  -0.9063973289  -5.2382376062
H    2.3132420310  -2.2918092918  -4.1690301308
H    2.1563492101  -0.6916654958  -4.9400037625
H    1.3852129514  -1.3856491745  -2.0478119453
H    0.2678839780  -1.2708181328  -3.4421075435
H    2.0800416478  -3.7892739231   0.9336705393
H   -0.0292066842  -4.9632279413   0.3860142713
H   -4.3040680300  -0.1211090409   2.6914608639
H   -6.1686632503  -1.3273388147   3.7788735800
H   -6.5935426874  -3.7175366706   3.2229276641
H   -5.0788838186  -4.9124790676   1.6748120344

Conformer 47
G(CENSO)=       -2792.81205544  G(xTB)=        -135.14116585
C   -5.0111754167   0.7016139907  -0.0825589602
C   -6.0720187186  -0.1582161046  -0.3938134091
C   -7.3863593561   0.2846120156  -0.3397563478
C   -7.6640164954   1.6039757971   0.0204585592
C   -6.6246254650   2.4904529649   0.2744457853
C   -5.3037059418   2.0447302984   0.2002908645
S   -3.9737670301   3.1985129291   0.4788458901
C   -2.7989305737   2.5184327650  -0.6787838630
C   -1.9768732749   3.3754889002  -1.4141761645
C   -1.0935548206   2.8608087825  -2.3469227844
C   -1.0355367232   1.4781604090  -2.5747765467
C   -1.8293203521   0.6181138630  -1.8186775097
C   -2.7040939308   1.1324517297  -0.8531142115
C   -3.6003029791   0.2493893484  -0.0729625286
C   -3.1872158742  -0.8674578180   0.5753464938
C   -1.7831828337  -1.3373330552   0.6053086942
C   -0.7312626549  -0.5050675783   0.9826169330
C    0.5724436178  -0.9977119806   1.0546547139
O    1.5233104301  -0.1051725504   1.4471041109
C    2.8034364280  -0.6350145517   1.8184240286
C    3.6222289770   0.5161016363   2.3657960284
O    4.7770534366  -0.0834612101   2.9454336928
C    5.8165597056   0.8420216901   3.2594480969
C    6.6242547615   1.2107224066   2.0229572407
O    7.8520029319   1.7722450820   2.4817593798
C    8.6328863397   2.3857288498   1.4556123728
C    9.0348188517   1.4532000980   0.3307228180
O    7.9711226638   1.3753561634  -0.6163836300
C    8.1452153881   0.3179576388  -1.5510750575
C    7.0266312126   0.3595549351  -2.5565310416
O    5.7945957650  -0.0096570611  -1.9369615161
C    4.7090819982   0.1383308224  -2.8431562189
C    3.4483441927  -0.3890264691  -2.1869013596
O    2.3955313184  -0.1488046387  -3.1128138237
C    1.1610834857  -0.7440537932  -2.7297172651
C    0.1132900139  -0.3074725155  -3.7249633366
O   -0.2082108080   1.0895392661  -3.5849374914
C    0.8373464610  -2.3349501642   0.7387311169
C   -0.2147457320  -3.1748154790   0.3898551493
C   -1.5187918887  -2.6917289387   0.3401218445
S   -2.8653985914  -3.8014204411  -0.0362692918
C   -4.0630023786  -3.1345949656   1.1057782436
C   -4.1035578053  -1.7504612624   1.3342274384
C   -4.9934021956  -1.2606660835   2.2978541291
C   -5.8711542236  -2.1133407175   2.9534538312
C   -5.8677187284  -3.4779752771   2.6617183194
C   -4.9539599925  -3.9939555067   1.7503301406
H   -5.8540169140  -1.1873710141  -0.6648861100
H   -8.1965140411  -0.3984726102  -0.5781407496
H   -8.6911349150   1.9540638004   0.0712974740
H   -6.8360016457   3.5305821307   0.5075896321
H   -2.0420418634   4.4508156569  -1.2721978770
H   -0.4654723517   3.5219801735  -2.9367301856
H   -1.7968705495  -0.4557427003  -1.9584613917
H   -0.9213719430   0.5342151270   1.2348201885
H    3.3089912857  -1.0812440316   0.9516954628
H    2.6785320506  -1.4042815027   2.5938674750
H    3.0472924799   1.0683443504   3.1269147723
H    3.8854807409   1.2141399862   1.5576081016
H    6.4747014452   0.3295585781   3.9709678581
H    5.4085460990   1.7383037066   3.7522123968
H    6.0915290530   1.9296649022   1.3836698282
H    6.8004704438   0.2995880211   1.4323260475
H    9.5357568613   2.7486515430   1.9583995740
H    8.0985712974   3.2531250569   1.0328915623
H    9.2689872966   0.4559205381   0.7403278130
H    9.9467289676   1.8382080118  -0.1571324551
H    8.1607119454  -0.6568251971  -1.0343497372
H    9.1013008642   0.4292106745  -2.0911189468
H    7.2607499624  -0.3367635715  -3.3792062227
H    6.9487887094   1.3739540252  -2.9819632078
H    4.9015750461  -0.4231405328  -3.7730000275
H    4.5712527682   1.1996196164  -3.1112499800
H    3.2574360282   0.1347149399  -1.2346745114
H    3.5474260529  -1.4668091772  -1.9756639350
H    0.8786612431  -0.4369657008  -1.7087576323
H    1.2375495558  -1.8447379883  -2.7442785658
H   -0.7828212369  -0.9335991449  -3.6520951072
H    0.5086776976  -0.4014972860  -4.7408586025
H    1.8416223595  -2.7401125638   0.7827914312
H   -0.0114633368  -4.2215161525   0.1808387274
H   -5.0006757859  -0.1964619178   2.5163272387
H   -6.5595232567  -1.7144134165   3.6929215997
H   -6.5561357070  -4.1485694757   3.1682705515
H   -4.9179988687  -5.0623391036   1.5550909614

Conformer 48
G(CENSO)=       -2792.81203366  G(xTB)=        -135.14160700 
C   -4.8725368468   0.6557195705   0.0846928357
C   -5.8823705217  -0.2194727540  -0.3345036843
C   -7.2209064876   0.0955727682  -0.1451318992
C   -7.5753023687   1.3018555165   0.4607753300
C   -6.5918554857   2.2113295609   0.8304327757
C   -5.2477144760   1.8960449728   0.6231095596
S   -3.9923652684   3.0787032322   1.0696363209
C   -2.8236042755   2.7221875928  -0.2296129521
C   -2.0907230964   3.7659111725  -0.7973729886
C   -1.1956095435   3.5076016689  -1.8221720955
C   -1.0453362958   2.2043982290  -2.3101755694
C   -1.7649584681   1.1578910152  -1.7391615088
C   -2.6400850653   1.4048045878  -0.6737969586
C   -3.4345115361   0.3251497605  -0.0434515068
C   -2.9102328410  -0.8512147388   0.3842346629
C   -1.4796350665  -1.2091762435   0.2645449296
C   -0.4665523145  -0.3413939279   0.6934083530
C    0.8682278372  -0.7156154742   0.5674174689
O    1.9194410456   0.0573531262   0.9428179538
C    1.6519226419   1.3396618707   1.5312000702
C    2.9818900703   1.9711502492   1.8421122953
O    3.6143032347   1.2071019329   2.8652666737
C    4.9711797543   1.5717983175   3.0996836134
C    5.9069450376   1.0953341122   1.9921467124
O    7.2297023127   1.1654549236   2.5258992784
C    8.2659153558   1.3105264599   1.5572987368
C    8.5419231986   0.0789729949   0.7225143044
O    7.5332353043  -0.0730436657  -0.2724037504
C    7.7919501122  -1.1803754780  -1.1297397017
C    6.6868800666  -1.2955483168  -2.1461683135
O    5.5074687478  -1.7884701901  -1.5070486058
C    4.3380924100  -1.6675773438  -2.3127899529
C    3.6871110767  -0.3089360861  -2.1077320132
O    2.4873710326  -0.2813186206  -2.8787318418
C    1.7400822493   0.9044860841  -2.6531769966
C    0.5283874877   0.8628153520  -3.5673483293
O   -0.2308039158   2.0720143959  -3.4027185222
C    1.2023729950  -1.9632616843   0.0214302941
C    0.2042154873  -2.8382311371  -0.3654460687
C   -1.1384672998  -2.4731999141  -0.2307435767
S   -2.4151640055  -3.6346281468  -0.6805260013
C   -3.5844602806  -3.2383602815   0.6050903434
C   -3.7155951433  -1.9092805888   1.0367141885
C   -4.5774330328  -1.6399737237   2.1073987191
C   -5.3424020547  -2.6487384806   2.6762351860
C   -5.2525421733  -3.9530408252   2.1878846088
C   -4.3635373949  -4.2537857392   1.1630904427
H   -5.6039614666  -1.1624566926  -0.7966561366
H   -7.9900522433  -0.5994519170  -0.4693992964
H   -8.6211926302   1.5503869662   0.6172680554
H   -6.8658414421   3.1709861867   1.2604493115
H   -2.2285796350   4.7851582917  -0.4469644287
H   -0.6275699101   4.3134736474  -2.2774544069
H   -1.6696183282   0.1422757750  -2.1070350188
H   -0.7454320372   0.6188185317   1.1114545189
H    1.0548477898   1.2168313220   2.4458458022
H    1.0993108695   1.9786884890   0.8258208072
H    2.8117426098   3.0079123959   2.1776620544
H    3.5916384163   2.0053301468   0.9267356088
H    5.2577849778   1.0785005929   4.0357726488
H    5.0667922973   2.6606779127   3.2424269852
H    5.8286246165   1.7259598098   1.0949017855
H    5.6461940074   0.0644004823   1.7062940639
H    9.1713716652   1.5378831433   2.1322840771
H    8.0540120023   2.1664551587   0.8954344923
H    8.5872805985  -0.8143066933   1.3693029183
H    9.5304297182   0.1993832359   0.2440516896
H    7.8672837635  -2.1141109111  -0.5464817316
H    8.7480866619  -1.0361990742  -1.6622122585
H    7.0037985969  -1.9923051362  -2.9402812920
H    6.5081205933  -0.3120630377  -2.6073824066
H    3.6452983533  -2.4559078575  -1.9945773242
H    4.5701141608  -1.8301597102  -3.3771447737
H    4.3623751594   0.5023841552  -2.4269804656
H    3.4615448623  -0.1669069674  -1.0396670322
H    2.3446592919   1.7983240220  -2.8816410230
H    1.4183684203   0.9699524713  -1.5993165353
H   -0.0749802287  -0.0339868223  -3.3860243802
H    0.8399204203   0.8575040792  -4.6161058600
H    2.2482557313  -2.2418301466  -0.0630191883
H    0.4677614541  -3.8185200419  -0.7531263290
H   -4.6506935680  -0.6227665309   2.4817098153
H   -6.0091311202  -2.4193731422   3.5024431334
H   -5.8512674015  -4.7456663840   2.6276232266
H   -4.2570378959  -5.2767189090   0.8121488421

Conformer 49
G(CENSO)=       -2792.81196881  G(xTB)=        -135.14411967
C   -4.1567642304   0.6415703349  -0.3885349031
C   -5.1290734613  -0.2175894010  -0.9158742062
C   -6.3163817408   0.2821969669  -1.4321593956
C   -6.5492306188   1.6581841685  -1.4399513602
C   -5.5739502051   2.5326737772  -0.9765227651
C   -4.3744595132   2.0262972579  -0.4720194063
S   -3.1193170492   3.1607967376   0.0901123784
C   -1.6771842479   2.2207673994  -0.3769521077
C   -0.5303130769   2.8839064816  -0.8260095500
C    0.5795577577   2.1610469909  -1.2264652163
C    0.5467490608   0.7580654017  -1.2114497142
C   -0.5841036405   0.0955665061  -0.7409924209
C   -1.6922559227   0.8250469507  -0.2898586357
C   -2.9036796107   0.1443763127   0.2211510923
C   -2.8619608451  -0.8423720060   1.1513268390
C   -1.6013565108  -1.3198072138   1.7605532940
C   -0.6900369321  -0.4471011750   2.3478334051
C    0.5125926295  -0.9186065188   2.8758507942
O    1.2930863338   0.0293436494   3.4643193289
C    2.6161089346  -0.3296830394   3.9097686946
C    3.6335941663  -0.3737117688   2.7824712793
O    4.0925928296   0.9112513648   2.3776098369
C    3.1701452801   1.6466652074   1.5713081511
C    3.8685604106   2.8734000329   1.0454640716
O    4.8241434832   2.4859516126   0.0654130228
C    5.6369271930   3.5714403260  -0.3723840782
C    6.5820410070   3.0921283272  -1.4524645361
O    5.9439181567   2.8853651977  -2.7162584027
C    5.3423313997   1.5949920157  -2.8722196041
C    6.3421082835   0.5760670632  -3.4137313477
O    5.7385651612  -0.7185994680  -3.4700831120
C    5.0152386895  -0.9583720798  -4.6803712464
C    3.9768053884  -2.0322084641  -4.4503528643
O    2.8536183641  -1.5773872034  -3.6928105572
C    2.9711324833  -1.7659447515  -2.2834828088
C    1.6939480796  -1.3040832980  -1.6361363866
O    1.6604126702   0.1347103126  -1.6780279314
C    0.8183731399  -2.2835655397   2.7981115937
C   -0.1196567437  -3.1650914988   2.2684708632
C   -1.3340999503  -2.6975965482   1.7746742836
S   -2.5484056939  -3.8417509763   1.1429578816
C   -4.0214782264  -2.9774647154   1.6600361829
C   -4.0516332306  -1.5732450450   1.6397280312
C   -5.1968655550  -0.9232270348   2.1148048967
C   -6.3064999247  -1.6490326508   2.5261551279
C   -6.2859548314  -3.0435382529   2.4772854421
C   -5.1405480590  -3.7105655265   2.0590447307
H   -4.9483663156  -1.2885561117  -0.9036421971
H   -7.0617318905  -0.4008227922  -1.8293063881
H   -7.4791183356   2.0545217395  -1.8378220047
H   -5.7336006836   3.6064043910  -1.0245364780
H   -0.5125383205   3.9691293099  -0.8803293316
H    1.4699441078   2.6675814205  -1.5887582750
H   -0.6279083970  -0.9862268415  -0.7029073820
H   -0.9019401416   0.6176201292   2.3852604440
H    2.5950332278  -1.2827039750   4.4529501171
H    2.8936797169   0.4573140689   4.6184256539
H    3.2341363444  -0.9316237626   1.9189758932
H    4.5194781924  -0.9062150440   3.1497650473
H    2.2935727343   1.9648487201   2.1551437126
H    2.8153087518   1.0206627585   0.7350314893
H    4.3632322621   3.4029901987   1.8772375371
H    3.1194658233   3.5557521816   0.6089316319
H    6.2311358460   3.9664316142   0.4711947283
H    5.0116488314   4.3935941639  -0.7608457107
H    7.1005839054   2.1817872834  -1.1156434439
H    7.3383972363   3.8697706671  -1.6144725318
H    4.5097723544   1.7247737401  -3.5761167468
H    4.9307080650   1.2322021685  -1.9223493628
H    7.2012057474   0.4939853011  -2.7361726996
H    6.7185295751   0.8833271691  -4.4026014291
H    5.7080685293  -1.2902368849  -5.4732660863
H    4.5140288702  -0.0440738179  -5.0301777678
H    4.4346437047  -2.9142856498  -3.9754082414
H    3.5872395098  -2.3398400581  -5.4294515399
H    3.8297167053  -1.2137112666  -1.8750547475
H    3.1046330781  -2.8354493036  -2.0501969564
H    1.6604462381  -1.6449507791  -0.5910933700
H    0.8311500382  -1.7170703477  -2.1757129817
H    1.7555051127  -2.6817336406   3.1689262263
H    0.1015614565  -4.2290037143   2.2567935788
H   -5.2121065552   0.1626857838   2.1439071526
H   -7.1891735512  -1.1281555377   2.8859267882
H   -7.1531969325  -3.6158360635   2.7944179915
H   -5.1077453315  -4.7968416689   2.0601090305

Conformer 50
G(CENSO)=       -2792.81189263  G(xTB)=        -135.14564130
C   -4.4951361571   0.6222508722  -0.1063635289
C   -5.4096176474  -0.1796290888  -0.7991388974
C   -6.7574119126   0.1509189352  -0.8360831920
C   -7.2135206251   1.2980445273  -0.1850196677
C   -6.3147614879   2.1362062565   0.4641632064
C   -4.9583145945   1.8081953356   0.4853902134
S   -3.8037353699   2.8991606690   1.2956442130
C   -2.4179389294   2.6715463165   0.1969929129
C   -1.5684994319   3.7442018918  -0.0849506721
C   -0.5174498851   3.5819259609  -0.9704480949
C   -0.3232514241   2.3510942125  -1.6138544700
C   -1.1545833668   1.2736303443  -1.3198968661
C   -2.1820185072   1.4190218195  -0.3807714778
C   -3.0575791678   0.2870196811  -0.0029603388
C   -2.5918481679  -0.9158913795   0.4212673906
C   -1.1520688196  -1.2301271326   0.5668236176
C   -0.2738352550  -0.3431911842   1.2040042277
C    1.0769438060  -0.6587955335   1.3280420755
O    2.0003698867   0.1567850009   1.9012608911
C    1.5576597635   1.4428659831   2.3646564212
C    2.7499474404   2.1901371514   2.8928963899
O    3.6081706287   2.5295872179   1.8117475149
C    4.7076486890   3.3312061081   2.2400145363
C    5.6529276061   3.5729522172   1.0831446101
O    6.5457317467   2.4941515814   0.8127564455
C    5.9560451778   1.3738112000   0.1547509163
C    7.1126794413   0.4932647018  -0.2994857634
O    6.6605076350  -0.6590424489  -1.0036785429
C    6.3160089385  -1.7570577293  -0.1540436475
C    5.8577771893  -2.9250420453  -1.0062117213
O    4.4847605440  -2.8895350906  -1.3965858984
C    4.1335888838  -1.7466545654  -2.1737893751
C    2.7672817664  -2.0176259616  -2.7853346831
O    2.2221381413  -0.8462399905  -3.3930471548
C    1.7138999233   0.0982087536  -2.4530738164
C    0.9382384098   1.1241962014  -3.2660814311
O    0.6978346871   2.3232391774  -2.5148101071
C    1.5572184834  -1.8863707141   0.8513647468
C    0.6844332683  -2.7881655866   0.2697211150
C   -0.6687899467  -2.4676194886   0.1248607278
S   -1.7708248815  -3.6452615474  -0.6324233067
C   -3.2158736937  -3.3303920390   0.3600684746
C   -3.4814492725  -2.0309894902   0.8212056325
C   -4.5706963160  -1.8452803721   1.6829245089
C   -5.4169856656  -2.8979510201   2.0012845536
C   -5.1833194156  -4.1668968145   1.4696108092
C   -4.0739782315  -4.3894345444   0.6638648631
H   -5.0517754478  -1.0774027110  -1.2954759354
H   -7.4548533793  -0.4859719400  -1.3725079633
H   -8.2677336406   1.5589972937  -0.2085845750
H   -6.6602838971   3.0525295670   0.9351670959
H   -1.7417689687   4.7143595219   0.3729524668
H    0.1398004822   4.4135655220  -1.2067184691
H   -1.0166483108   0.3048597900  -1.7852153677
H   -0.6701206486   0.5896858394   1.5858114354
H    0.8205890872   1.3217034633   3.1711399039
H    1.0945492220   2.0019871057   1.5387538596
H    3.2857431458   1.5780591197   3.6377498453
H    2.3844330636   3.0989395541   3.4006841898
H    5.2498839819   2.8372316050   3.0642943100
H    4.3399625182   4.3038009459   2.6123717323
H    6.2929847262   4.4252782850   1.3389521851
H    5.0771824869   3.8339920727   0.1796354338
H    5.3702567382   1.7043606467  -0.7192627616
H    5.2824850995   0.8266696665   0.8299373717
H    7.7295294528   0.2058641801   0.5672979818
H    7.7460667546   1.0582232216  -0.9943298205
H    5.5242576272  -1.4833244147   0.5623228571
H    7.2031396900  -2.0666567306   0.4238001023
H    5.9679308293  -3.8465599206  -0.4243649043
H    6.5065623958  -2.9965059057  -1.8955311200
H    4.8773012381  -1.5708883265  -2.9669164916
H    4.1001146396  -0.8479963487  -1.5406750557
H    2.0838018878  -2.4049300626  -2.0148192908
H    2.8490105365  -2.7671977511  -3.5805106519
H    2.5206813041   0.6156064330  -1.9101994441
H    1.0760985967  -0.4093197322  -1.7130822618
H   -0.0013046771   0.7125025932  -3.6568130712
H    1.5537620698   1.4423604727  -4.1132545697
H    2.6117284208  -2.1257488929   0.9549195162
H    1.0544699799  -3.7517310372  -0.0697735377
H   -4.7551832219  -0.8567932716   2.0934693698
H   -6.2598969130  -2.7303780237   2.6654889561
H   -5.8453794938  -4.9936561310   1.7109277027
H   -3.8590904841  -5.3866327342   0.2890742709

Conformer 51
G(CENSO)=       -2792.81185598  G(xTB)=        -135.14530646
C   -4.1173737474   0.3603077403  -0.5230576714
C   -5.0821762428  -0.5534192941  -0.9660147468
C   -6.2761374277  -0.1150789354  -1.5213682297
C   -6.5240178863   1.2520273848  -1.6536094221
C   -5.5575908799   2.1752633828  -1.2738475769
C   -4.3515548329   1.7291253524  -0.7296730097
S   -3.1094010263   2.9216754181  -0.2726321509
C   -1.6580932083   1.9614467352  -0.6598036208
C   -0.5150861180   2.6028835156  -1.1470863907
C    0.6137929791   1.8678987720  -1.4622060009
C    0.6020441637   0.4715494704  -1.3260222851
C   -0.5344698186  -0.1710077605  -0.8438298192
C   -1.6567330836   0.5761321056  -0.4641412510
C   -2.8544584249  -0.0686966709   0.1175544073
C   -2.7978374123  -0.9610390341   1.1399453996
C   -1.5317064784  -1.3917000985   1.7742459134
C   -0.5685300798  -0.4652161804   2.1954864199
C    0.6380786854  -0.9055417785   2.7329444832
O    1.6391860167  -0.0829851215   3.1426624234
C    1.4974628167   1.3244552607   2.8875742300
C    2.7397817047   2.0168162443   3.3757454202
O    3.8432076662   1.6529597785   2.5566244478
C    5.0548561418   2.2536704259   3.0100416981
C    6.2137287387   1.8198101882   2.1407402479
O    6.2598267326   2.4427167863   0.8578038124
C    5.3985200244   1.8580162697  -0.1151675976
C    5.7872528973   2.4422347197  -1.4596959670
O    4.9344452302   1.8511752392  -2.4300542795
C    5.1458221698   2.3738322070  -3.7409343679
C    4.2460360422   1.6612265970  -4.7308165377
O    4.7518919545   0.4111044484  -5.2083831424
C    4.7039986823  -0.6744588294  -4.2747260511
C    3.3069860159  -1.2888862035  -4.2040371693
O    3.2770376186  -2.4066069743  -3.3069404962
C    3.1835850677  -2.0840758200  -1.9187208609
C    1.8198672022  -1.5921976424  -1.4768313430
O    1.7467585972  -0.1679520531  -1.6842221106
C    0.8789265427  -2.2796051599   2.8813607519
C   -0.0930994131  -3.1953768929   2.5204698295
C   -1.3049050705  -2.7574176094   1.9773997099
S   -2.5483905436  -3.9522376815   1.5263968683
C   -3.9981078344  -2.9954567649   1.9224587764
C   -3.9943338675  -1.6053418782   1.7253565951
C   -5.1213521714  -0.8746170204   2.1220423697
C   -6.2463530040  -1.5162793426   2.6211738216
C   -6.2606298036  -2.9065824338   2.7429313370
C   -5.1330532519  -3.6468143963   2.4098411045
H   -4.8899116396  -1.6169697083  -0.8561514712
H   -7.0151521068  -0.8389210001  -1.8525818836
H   -7.4584818218   1.6008569707  -2.0839721045
H   -5.7284573987   3.2387543023  -1.4177929236
H   -0.5126200149   3.6801577687  -1.2903718374
H    1.5053292088   2.3597530279  -1.8398756878
H   -0.5644839277  -1.2472218920  -0.7229359967
H   -0.7750757257   0.5904398662   2.0646884554
H    0.6302322160   1.7254986932   3.4304189004
H    1.3553219458   1.4963662063   1.8106349985
H    2.9333858590   1.7461081105   4.4271307713
H    2.5643226647   3.1047733385   3.3336243646
H    5.2643838859   1.9429002545   4.0490394668
H    4.9675847412   3.3537645789   2.9973825475
H    6.2144976992   0.7226025576   2.0356649724
H    7.1394317245   2.1146557982   2.6493710204
H    4.3422862877   2.0767279615   0.0987126648
H    5.5244319733   0.7625832074  -0.1316870096
H    6.8449894698   2.2212416310  -1.6810407342
H    5.6629074462   3.5385851996  -1.4471991398
H    6.2010657168   2.2564301466  -4.0408281671
H    4.9065323417   3.4514731040  -3.7551892500
H    4.1572645019   2.2903011233  -5.6239036721
H    3.2402436597   1.5531334266  -4.2958347713
H    5.0450274757  -0.3531769708  -3.2831536690
H    5.4058954864  -1.4275219080  -4.6527256256
H    3.0375970204  -1.6882955598  -5.1889829454
H    2.5563473952  -0.5389845051  -3.9242260032
H    3.9518466477  -1.3586987856  -1.6113509342
H    3.3834084992  -3.0250381683  -1.3942454999
H    1.6830744395  -1.8090433599  -0.4066226324
H    1.0313450110  -2.1040573859  -2.0463623927
H    1.8230546565  -2.6113906257   3.3034384569
H    0.0858033705  -4.2567803112   2.6698626704
H   -5.1106883629   0.2068810025   2.0199470359
H   -7.1139877754  -0.9331062798   2.9160407657
H   -7.1401880629  -3.4144714566   3.1283672995
H   -5.1245573081  -4.7249506112   2.5465036638

Conformer 52
G(CENSO)=       -2792.81184430  G(xTB)=        -135.14267886
C   -4.0596350949   0.6524300486  -0.2928929037
C   -5.1495374899  -0.0706340033  -0.7936232042
C   -6.2807049843   0.5814993771  -1.2648806159
C   -6.3384377628   1.9758371927  -1.2525760737
C   -5.2450560546   2.7145994844  -0.8168092619
C   -4.1030305599   2.0542504588  -0.3592765686
S   -2.6937793246   3.0117605495   0.1667597593
C   -1.4025771268   1.9041556544  -0.3698018360
C   -0.2069709208   2.4220932424  -0.8619803141
C    0.8092553453   1.5750017105  -1.2911429393
C    0.6106785235   0.1890397009  -1.2528734403
C   -0.5911601588  -0.3291791175  -0.7671127385
C   -1.5903445090   0.5141853409  -0.2859417605
C   -2.8602038292  -0.0084469309   0.2698557171
C   -2.9225057921  -0.9938769669   1.2007528407
C   -1.7290477528  -1.6610483563   1.7671163899
C   -0.6695968259  -0.9286293331   2.3160904103
C    0.4634370185  -1.5870858150   2.7915082125
O    1.5436762496  -0.9787849894   3.3517731372
C    1.5819365195   0.4599112598   3.4144002819
C    1.8762808003   1.0956310935   2.0692925149
O    3.1546796681   0.7200629553   1.5581443914
C    4.2286947662   1.5515587449   2.0062827127
C    4.3762761883   2.8134754854   1.1846807962
O    4.7762887999   2.4608239922  -0.1350486841
C    4.7912394849   3.5832960262  -1.0145260843
C    5.2001602002   3.1490492120  -2.4052213216
O    6.6033902187   2.9026118572  -2.5518537781
C    7.0475209297   1.5941993269  -2.1764464121
C    6.9775217055   0.5782369118  -3.2953192571
O    5.6160325756   0.2542647278  -3.5642362612
C    5.4690458651  -0.8672753632  -4.4355852791
C    4.0138805055  -1.2897627955  -4.4689912311
O    3.5884939160  -2.0936953104  -3.3623435086
C    3.7440560577  -1.5115026618  -2.0640413865
C    2.8926436358  -0.2896794854  -1.8093023729
O    1.5246538243  -0.7292149153  -1.6606680522
C    0.5324316975  -2.9871655402   2.7266979583
C   -0.5412630217  -3.7166129044   2.2468991759
C   -1.6835363665  -3.0592945142   1.7825132116
S   -3.0786704753  -4.0061539517   1.2014108160
C   -4.3826489978  -2.9250073715   1.7579987829
C   -4.1924648121  -1.5341353274   1.7359146423
C   -5.2051606438  -0.7141620794   2.2482261653
C   -6.4016497065  -1.2581038399   2.6952878681
C   -6.6032531599  -2.6382621238   2.6445104072
C   -5.5904320354  -3.4751310237   2.1912255577
H   -5.1058627019  -1.1561076238  -0.7952492634
H   -7.1193109536   0.0032456571  -1.6421361137
H   -7.2238029488   2.4914677381  -1.6138899716
H   -5.2690991813   3.8006587617  -0.8501272144
H   -0.0643183439   3.4977410350  -0.9245749409
H    1.7309950254   2.0032751870  -1.6681733393
H   -0.7257328700  -1.4065039368  -0.7388714788
H   -0.7532266958   0.1513665785   2.3377663646
H    2.3819972730   0.6795086954   4.1281788744
H    0.6426418500   0.8544026263   3.8264266707
H    1.7829631551   2.1880381032   2.1745830090
H    1.1425048262   0.7746102766   1.3231841687
H    5.1416701941   0.9500451267   1.9181500363
H    4.1065334420   1.8259071429   3.0652381059
H    5.1334314001   3.4624783162   1.6589885307
H    3.4259816986   3.3743279067   1.1579473391
H    5.4832549729   4.3582552947  -0.6402175249
H    3.7820656714   4.0320116109  -1.0716733202
H    4.9705311239   3.9727354119  -3.0923384145
H    4.6132912385   2.2739152148  -2.7131938798
H    6.4930951929   1.2290536282  -1.3022598955
H    8.1015529576   1.7021765459  -1.8901348585
H    7.5252232137  -0.3247693450  -2.9713611256
H    7.4694317491   0.9658939726  -4.2037094164
H    6.0985875729  -1.7081037259  -4.0933410329
H    5.7897453266  -0.6002967351  -5.4585365772
H    3.8562498710  -1.9237892614  -5.3484807392
H    3.3782867994  -0.3970376285  -4.5854875961
H    4.7921051156  -1.2444153831  -1.8751541552
H    3.4594427517  -2.3002222966  -1.3577836729
H    2.9734286744   0.4314847430  -2.6318880115
H    3.2200617469   0.1990312009  -0.8804796584
H    1.4205078310  -3.4913173640   3.0964945265
H   -0.4962393917  -4.8024460417   2.2471951582
H   -5.0489370448   0.3606689991   2.2762104315
H   -7.1794585146  -0.6066044060   3.0832703309
H   -7.5397836004  -3.0685478189   2.9880646264
H   -5.7287324415  -4.5530342522   2.1915870476

Conformer 53
G(CENSO)=       -2792.81183918  G(xTB)=        -135.14351331
C   -4.6783764264   0.6922180466   0.0221741523
C   -5.6821458750  -0.1613997735  -0.4533362513
C   -6.9989489953   0.2677191705  -0.5437017696
C   -7.3367065193   1.5690094280  -0.1694160745
C   -6.3485919020   2.4513906075   0.2492534671
C   -5.0229594855   2.0192825136   0.3252591511
S   -3.7623393701   3.1712138381   0.8335128575
C   -2.4211518459   2.5594484833  -0.1679355135
C   -1.4946981192   3.4593025610  -0.7045225024
C   -0.4567123486   3.0011242747  -1.4949303597
C   -0.3466013608   1.6325575358  -1.7837578229
C   -1.2707361553   0.7334739248  -1.2570465703
C   -2.2934633770   1.1875774669  -0.4128895380
C   -3.2741603569   0.2529037979   0.1843186824
C   -2.9213170166  -0.8968014442   0.8138503572
C   -1.5197521156  -1.3362618909   0.9908635028
C   -0.5529499833  -0.4856499723   1.5391034401
C    0.7615924911  -0.9228117602   1.6856619363
O    1.7655225186  -0.1881541696   2.2409953616
C    1.4484143149   1.1229763757   2.7481763513
C    1.3769647210   2.1847797695   1.6599574964
O    2.6263061832   2.7803988001   1.3238835107
C    3.5479669651   1.9561311090   0.6092554903
C    4.5852169681   1.3355377469   1.5386526297
O    5.6623433664   0.8916309094   0.7214828204
C    6.6407228869   0.1623293064   1.4569624748
C    7.8324551552  -0.0927841258   0.5702332092
O    7.4783783922  -1.0291584192  -0.4449517006
C    8.3310691945  -0.9737148581  -1.5916684981
C    7.9561884823   0.1189515565  -2.5831258915
O    6.8017164709  -0.1746965706  -3.3685520493
C    5.5749953856  -0.1147283106  -2.6420106867
C    4.4499329118  -0.1393469728  -3.6561225288
O    3.2321702420  -0.0918237567  -2.9206478045
C    2.0914026533  -0.2543025447  -3.7531344084
C    0.8481296926  -0.1075102209  -2.9182860262
O    0.6941063636   1.2812714896  -2.5839264175
C    1.1190230914  -2.2115387353   1.2621074531
C    0.1544788457  -3.0722790808   0.7670070581
C   -1.1726492804  -2.6488511101   0.6534925036
S   -2.4262652631  -3.7829445329   0.0844534642
C   -3.7739402634  -3.2131901616   1.1045345277
C   -3.8946636173  -1.8455236991   1.3983776230
C   -4.9134946003  -1.4372655975   2.2676493322
C   -5.8318304077  -2.3514710081   2.7649038931
C   -5.7410225378  -3.6973406635   2.4068524946
C   -4.7050281226  -4.1335659463   1.5895725460
H   -5.4200119315  -1.1759399799  -0.7393664948
H   -7.7640007407  -0.4123951481  -0.9069836972
H   -8.3663582765   1.9089998863  -0.2348459994
H   -6.5994193951   3.4793587562   0.4968136293
H   -1.5942895843   4.5240551905  -0.5115216086
H    0.2659527973   3.6938653572  -1.9163407497
H   -1.2126614410  -0.3268486485  -1.4722553696
H   -0.8576293089   0.5136734345   1.8257478843
H    2.2546152334   1.3639940779   3.4484447413
H    0.5091622666   1.0863171383   3.3145294321
H    0.7554120638   3.0101777933   2.0276999948
H    0.8957667303   1.7711108542   0.7597693189
H    4.0732016816   2.6106272761  -0.0994847498
H    3.0222668194   1.1805328683   0.0324595454
H    4.1617541880   0.4931569356   2.1066856381
H    4.9320820314   2.0989806718   2.2563464471
H    6.2182349200  -0.7904048724   1.8194746284
H    6.9757419300   0.7416506782   2.3343794049
H    8.6579122760  -0.4924247939   1.1842860805
H    8.1669802072   0.8606568360   0.1349127145
H    8.2481661580  -1.9495817967  -2.0866327703
H    9.3817409148  -0.8372160497  -1.2857286558
H    8.7804218005   0.2292436566  -3.2991328312
H    7.8254076353   1.0834926829  -2.0642385613
H    5.5259189499   0.8055834145  -2.0391802556
H    5.4765580465  -0.9667870785  -1.9557542459
H    4.5049052332  -1.0618818468  -4.2589786537
H    4.5245673188   0.7214823965  -4.3415983628
H    2.0857820176  -1.2583637093  -4.2094980290
H    2.0912370899   0.4898887930  -4.5667592021
H    0.9352707440  -0.7124774787  -2.0036149944
H   -0.0220902379  -0.4544818719  -3.4933583157
H    2.1486603479  -2.5394298858   1.3717652629
H    0.4298645027  -4.0864709409   0.4906272228
H   -4.9856209020  -0.3876152889   2.5382368956
H   -6.6197015668  -2.0156489031   3.4330140916
H   -6.4593852681  -4.4161164284   2.7907680288
H   -4.6056723453  -5.1878096390   1.3455660798

Conformer 54
G(CENSO)=       -2792.81178433  G(xTB)=        -135.14009717
C   -4.5026808859   0.5143791997  -0.1179413333
C   -5.4070417798  -0.4120731965  -0.6531783014
C   -6.7187420834  -0.0511838303  -0.9278685568
C   -7.1493377017   1.2532131346  -0.6816955538
C   -6.2534425625   2.2051043343  -0.2110546956
C   -4.9309135274   1.8406738847   0.0492699323
S   -3.7813838735   3.0768249737   0.6211415699
C   -2.3113258431   2.4630163877  -0.1821413167
C   -1.3734246582   3.3632191420  -0.6802676743
C   -0.2202015375   2.9113049811  -1.3130530661
C   -0.0172235992   1.5344064831  -1.4661090059
C   -0.9673162874   0.6313593591  -0.9831427237
C   -2.0997111602   1.0786143725  -0.3058103247
C   -3.1129826767   0.1457687014   0.2413868874
C   -2.8119808470  -0.9441908507   0.9924245723
C   -1.4317780691  -1.3549925243   1.3383084002
C   -0.5193917472  -0.4673082192   1.9220335221
C    0.7865170336  -0.8789078110   2.1835546495
O    1.7488555327  -0.1096342992   2.7604752040
C    1.4827235495   1.2841162757   3.0089717671
C    1.4721497094   2.1084064114   1.7364703373
O    2.7033178209   2.0414916378   1.0215913634
C    3.6780938435   2.9793004541   1.4798827158
C    5.0008497605   2.6664229141   0.8335282041
O    5.5674552411   1.5161135043   1.4642688446
C    6.7234365132   1.0214358032   0.7892605254
C    6.3359977893   0.0105251452  -0.2790583135
O    7.5324487809  -0.3407588870  -0.9716054067
C    7.4493765953  -1.5401636369  -1.7388160629
C    6.6486384204  -1.4342969343  -3.0197723508
O    5.2502423863  -1.5281957389  -2.7390109030
C    4.4525615312  -1.6538019548  -3.9209105852
C    4.1401728389  -0.3443295325  -4.6303890082
O    3.0398885077   0.3778012364  -4.0741230362
C    3.3271231371   0.9927185054  -2.8212041822
C    2.1618169496   1.8509631323  -2.4139441962
O    1.0736969365   0.9780592057  -2.0527120737
C    1.1799933180  -2.1885248156   1.8687862475
C    0.2623941927  -3.0871205730   1.3547335755
C   -1.0506892157  -2.6813883167   1.1041022331
S   -2.2361608687  -3.8598092537   0.4797867015
C   -3.6821645467  -3.2493714100   1.3258088048
C   -3.8368834127  -1.8690711115   1.5282092506
C   -4.9439567165  -1.4222055488   2.2597459405
C   -5.9072103305  -2.3156818918   2.7074240602
C   -5.7743537350  -3.6785699506   2.4375963531
C   -4.6560766395  -4.1501130344   1.7605001273
H   -5.0716111799  -1.4285701137  -0.8381063975
H   -7.4071748007  -0.7863962309  -1.3343674981
H   -8.1766537125   1.5397387142  -0.8881059351
H   -6.5738855499   3.2330690252  -0.0647064957
H   -1.5422353607   4.4326571864  -0.5879028403
H    0.4936743570   3.6352509471  -1.6882006740
H   -0.7965850030  -0.4326410579  -1.1162199191
H   -0.8544741470   0.5386184286   2.1446818936
H    2.2931351768   1.5974162060   3.6735662003
H    0.5347629807   1.4103392198   3.5500680771
H    1.2164211444   3.1490973971   1.9956564721
H    0.7041896609   1.7401581014   1.0498632110
H    3.7876239891   2.9406807789   2.5752253175
H    3.3724512217   4.0030629632   1.2038942424
H    5.6746087785   3.5317958308   0.9542473540
H    4.8526364869   2.4969306535  -0.2457010620
H    7.3573144498   0.5416013351   1.5448916215
H    7.2987425861   1.8456300555   0.3389186805
H    5.5935230533   0.4426223393  -0.9651395967
H    5.8857392080  -0.8777934145   0.1923677542
H    7.0528809022  -2.3636991522  -1.1219089819
H    8.4839032537  -1.7825029870  -2.0096527811
H    6.9469088703  -2.2663275376  -3.6810709745
H    6.8947208922  -0.4907287520  -3.5334612875
H    3.5098937045  -2.1226252894  -3.6106504285
H    4.9519226076  -2.3328543825  -4.6320837785
H    3.8406518889  -0.5751554866  -5.6597075950
H    5.0348723386   0.2988540083  -4.6736441803
H    4.2200688117   1.6358171163  -2.9077553402
H    3.5225516651   0.2416850326  -2.0418527292
H    1.8566125002   2.5117520236  -3.2372668780
H    2.4515588750   2.4554248787  -1.5438707049
H    2.2009009323  -2.4980680606   2.0723360572
H    0.5656894897  -4.1123925918   1.1605753926
H   -5.0482769736  -0.3593231875   2.4591195086
H   -6.7634011698  -1.9512711377   3.2677425032
H   -6.5274739926  -4.3814482281   2.7821834655
H   -4.5295659506  -5.2154407148   1.5878183270

Conformer 55
G(CENSO)=       -2792.81177290  G(xTB)=        -135.14019791
C   -3.2439671466   0.6536815075  -0.1918480211
C   -4.5589295861   0.3369821551  -0.5542488117
C   -5.4723874083   1.3369014245  -0.8586289931
C   -5.0817062065   2.6760136532  -0.8144593834
C   -3.7676437956   3.0100749186  -0.5087391147
C   -2.8490379008   2.0001147449  -0.2173864057
S   -1.1570474836   2.4242395472   0.1524815654
C   -0.3644281674   1.0134957429  -0.5971481290
C    0.8695470879   1.1709255872  -1.2230247344
C    1.5007232225   0.0903300873  -1.8262625366
C    0.8676233959  -1.1567888368  -1.8354695211
C   -0.3733526974  -1.3156977230  -1.2167491231
C   -0.9791522948  -0.2491051140  -0.5551071908
C   -2.2557154633  -0.3831427461   0.1835402303
C   -2.5006096208  -1.3285898006   1.1275736491
C   -1.5385941188  -2.3869728118   1.5146981315
C   -0.1849140513  -2.1070030476   1.7400239916
C    0.6982205651  -3.1242173282   2.0909453727
O    2.0373685194  -2.9409053551   2.2893704585
C    2.6701050179  -1.8350744613   1.6225715163
C    2.7596338551  -0.6018359101   2.5062070900
O    3.3570552763   0.4005567542   1.6943592877
C    3.2427976098   1.7087474446   2.2421949058
C    3.7732800652   2.6684722088   1.1966173502
O    3.5196630956   3.9853792288   1.6757399449
C    4.0643052474   5.0182226019   0.8555505420
C    3.3940661163   5.1755675744  -0.4947578635
O    3.9523409558   4.2564592453  -1.4331053094
C    3.2873900200   4.3157590813  -2.6910816828
C    4.0373769131   3.4889057872  -3.7005005520
O    3.9259650930   2.1023300633  -3.3883404362
C    4.7554544860   1.3169690194  -4.2410833102
C    4.6393687613  -0.1395466398  -3.8820587796
O    3.3748673889  -0.6451053555  -4.3171151822
C    3.2284031340  -2.0408673500  -4.0548577201
C    2.7980688043  -2.3917691452  -2.6415959523
O    1.3735244107  -2.2719956741  -2.4317228754
C    0.2272771204  -4.4303051323   2.2682411447
C   -1.1182819968  -4.7074435562   2.0952226569
C   -2.0031129404  -3.6940335742   1.7185719677
S   -3.7250533162  -4.0914518775   1.4862886853
C   -4.4318768371  -2.5789806331   2.1038719399
C   -3.7610039437  -1.3624909591   1.9066081652
C   -4.2952723832  -0.2108912272   2.5010532351
C   -5.5015736623  -0.2534237212   3.1852322947
C   -6.1959234396  -1.4585701636   3.3009207167
C   -5.6538099246  -2.6256340431   2.7782733572
H   -4.8622973069  -0.7062144376  -0.5761881235
H   -6.4909216110   1.0737640376  -1.1293055443
H   -5.7940788216   3.4624801709  -1.0470202399
H   -3.4511039412   4.0495670569  -0.5133323407
H    1.3404333113   2.1497001397  -1.2622187044
H    2.4431244830   0.2430225947  -2.3377550621
H   -0.8445676924  -2.2940519592  -1.2181964558
H    0.1584203746  -1.0870408462   1.6197904480
H    2.1363487015  -1.5959322322   0.6939587239
H    3.6769779280  -2.1807171850   1.3646513208
H    3.3707686389  -0.8072650257   3.4005622190
H    1.7612605175  -0.2827987406   2.8438661473
H    3.8117938195   1.7942167500   3.1826019021
H    2.1865886606   1.9432829202   2.4561651857
H    3.2606900842   2.4841046985   0.2416877962
H    4.8537010974   2.5149951159   1.0378319113
H    5.1481195362   4.8692233237   0.7148325020
H    3.9173056646   5.9435091063   1.4234684271
H    3.5473985242   6.2089549052  -0.8519565852
H    2.3066568670   5.0150371919  -0.3891020726
H    3.2550876401   5.3561112358  -3.0576460182
H    2.2469806224   3.9595187373  -2.5967568656
H    5.0980130477   3.7918363718  -3.7109239441
H    3.6189054420   3.6896749354  -4.7015007996
H    5.8103777289   1.6185914555  -4.1252596049
H    4.4749876439   1.4670369247  -5.2976370566
H    4.7710411570  -0.2661708996  -2.7948129650
H    5.4512709251  -0.6900420441  -4.3853970617
H    4.1766439294  -2.5627757855  -4.2637281580
H    2.4754534650  -2.4153278239  -4.7586359678
H    3.3440436033  -1.8159878876  -1.8840036891
H    3.0110098476  -3.4547204228  -2.4786188600
H    0.9226220380  -5.2153616543   2.5501243034
H   -1.4831938533  -5.7186078619   2.2533881202
H   -3.7569968210   0.7278297357   2.4074480152
H   -5.9012826604   0.6528376171   3.6310095115
H   -7.1438454682  -1.4977822706   3.8300928733
H   -6.1650643943  -3.5752781003   2.9114103382

Conformer 56
G(CENSO)=       -2792.81176725  G(xTB)=        -135.14137583        
C   -4.0629313529   0.8709541204   0.1332357557
C   -5.2187326243   0.3271640852  -0.4411969850
C   -6.4310012302   0.9998931316  -0.3734592484
C   -6.5074830881   2.2383497994   0.2655715058
C   -5.3613130725   2.8243689880   0.7888449914
C   -4.1412334982   2.1513663453   0.7018818140
S   -2.6650836646   2.9230422094   1.3348329702
C   -1.5089828200   2.2898642872   0.1326071567
C   -0.4724696568   3.1086495356  -0.3226421304
C    0.4094873744   2.6420665119  -1.2794726852
C    0.2634282342   1.3508687635  -1.8074165913
C   -0.7654967315   0.5278115946  -1.3517027471
C   -1.6444418217   0.9859523302  -0.3601749623
C   -2.7653358905   0.1543717502   0.1347228942
C   -2.6380072200  -1.1304232042   0.5505908636
C   -1.3636477326  -1.8853011394   0.5595464263
C   -0.1997974123  -1.3694654027   1.1462522853
C    0.9679853905  -2.1293078001   1.1630590519
O    2.1490172410  -1.7376535345   1.7144181450
C    2.2569648699  -0.4474083139   2.3375405529
C    2.5128867725   0.6489418587   1.3123709627
O    2.6258147590   1.8748720247   2.0416019776
C    3.7555777931   2.6715051542   1.6799338664
C    3.5364482784   3.3760427543   0.3491087074
O    4.6519004683   4.2269541129   0.0701943153
C    5.2800343305   4.0183171464  -1.1954136023
C    6.4289303667   3.0383707779  -1.1315405505
O    5.9383510895   1.7697022368  -0.7178618918
C    6.9323694097   0.7521731240  -0.7687952950
C    6.4730083840  -0.4217859653   0.0707796828
O    5.2037947878  -0.9477819699  -0.3016979184
C    5.2302858662  -1.7620816065  -1.4710079756
C    3.8190963324  -2.1791971548  -1.7958389098
O    3.1325174470  -1.0995602277  -2.4268761132
C    1.7411383743  -1.3644893694  -2.5588650475
C    1.1077187954  -0.2746582876  -3.3895854619
O    1.1672119785   1.0222224963  -2.7699213991
C    0.9781251086  -3.4121164530   0.5951054078
C   -0.1750254556  -3.9350660790   0.0398875130
C   -1.3519039553  -3.1826125429   0.0314055305
S   -2.8428200193  -3.8924290083  -0.6440177845
C   -4.0003706995  -3.2147662398   0.5298671043
C   -3.7839178269  -1.9287049963   1.0475335807
C   -4.6526091108  -1.4559660078   2.0389817713
C   -5.7506936550  -2.2053079864   2.4383637397
C   -5.9958633026  -3.4496215708   1.8558775157
C   -5.1135554901  -3.9645535863   0.9137842060
H   -5.1593471767  -0.6419004053  -0.9287581426
H   -7.3185926260   0.5585434680  -0.8175580089
H   -7.4554312724   2.7653232685   0.3280198711
H   -5.4083040421   3.8095190261   1.2450990356
H   -0.3688317100   4.1218143611   0.0563207032
H    1.2055206369   3.2780520615  -1.6536743111
H   -0.9068198334  -0.4743268436  -1.7390999977
H   -0.2320681632  -0.3732011299   1.5722556300
H    3.1198529799  -0.5282799348   3.0060050277
H    1.3705959410  -0.2286831680   2.9469001064
H    1.6865346529   0.7112947762   0.5877901014
H    3.4356121068   0.4198524628   0.7614015374
H    4.6687106742   2.0596505728   1.6294537816
H    3.8736411332   3.4135179059   2.4783960410
H    2.6250580938   3.9910118080   0.4108704534
H    3.3974162202   2.6361911545  -0.4497162141
H    5.6798164686   4.9880666973  -1.5198892278
H    4.5413122133   3.6903515207  -1.9415141577
H    7.1964093596   3.3968444681  -0.4242421536
H    6.8915622253   2.9787631919  -2.1330844790
H    7.8855458965   1.1122588849  -0.3442746018
H    7.1254026565   0.4604965166  -1.8146553129
H    6.3627929916  -0.0938312784   1.1116698199
H    7.2491325555  -1.2057485998   0.0384613449
H    5.8399327731  -2.6634798961  -1.2892824806
H    5.6647572449  -1.2258153841  -2.3290144676
H    3.3052503917  -2.4698815524  -0.8657455265
H    3.8407167416  -3.0559351401  -2.4648407772
H    1.2694887098  -1.4378031911  -1.5653564579
H    1.5711001754  -2.3230320417  -3.0811653638
H    0.0726452659  -0.5425629543  -3.6372460131
H    1.6625726575  -0.1560538625  -4.3253537475
H    1.8925907010  -3.9968754418   0.6238936147
H   -0.1675738455  -4.9419906233  -0.3683012346
H   -4.4663256246  -0.4812890743   2.4813713865
H   -6.4183681683  -1.8187753595   3.2029747226
H   -6.8584821820  -4.0362464153   2.1592485807
H   -5.2762792017  -4.9532260776   0.4929422819

Conformer 57
G(CENSO)=       -2792.81168027  G(xTB)=        -135.14526164        
C   -4.5020607651   0.6329779641   0.1012886700
C   -5.6163286121  -0.1398863760  -0.2496486628
C   -6.9015111399   0.3716344489  -0.1379466753
C   -7.0958070719   1.6754739212   0.3204437289
C   -6.0029051943   2.4793872083   0.6196953209
C   -4.7107024557   1.9657950360   0.4905099547
S   -3.3184108970   3.0170362244   0.8523935604
C   -2.1623869891   2.3625651640  -0.3364464747
C   -1.2267506917   3.2148055256  -0.9313187404
C   -0.3296283661   2.7211527504  -1.8620921490
C   -0.3831582250   1.3714245963  -2.2388630209
C   -1.3134883995   0.5205379628  -1.6516593177
C   -2.1779979775   1.0016084203  -0.6605704781
C   -3.1217950488   0.1047064647   0.0396553871
C   -2.7510525110  -1.0848328183   0.5777722835
C   -1.3735882454  -1.6225278932   0.5027493369
C   -0.2599252308  -0.8609115886   0.8818469193
C    1.0208680485  -1.3920887805   0.7578216175
O    2.1610965612  -0.7343027031   1.0986840019
C    2.0516145463   0.6107400832   1.5826288722
C    3.4561151954   1.0303572845   1.9707799758
O    3.3864348350   2.4178997617   2.2868730291
C    4.4792085244   2.9007265293   3.0695171764
C    5.8290291013   2.8364494493   2.3848552310
O    6.3772702911   1.5281697614   2.5384736650
C    7.5550661463   1.3164830797   1.7604589379
C    7.2679155250   0.9098533514   0.3324212280
O    6.6698130605  -0.3868719030   0.3367551625
C    6.3978800005  -0.8961395442  -0.9689092942
C    5.0004350816  -0.6058446132  -1.4682948273
O    4.8356205751   0.8000267349  -1.6473467050
C    3.5744838233   1.1606769038  -2.2131004770
C    3.4629102061   0.8355091559  -3.6987987279
O    3.0182943715  -0.5073604779  -3.9516593601
C    1.7102255068  -0.6239993207  -4.4995866234
C    0.5859618471  -0.4171796403  -3.5095335117
O    0.5111460753   0.9827834031  -3.1869546150
C    1.1986769978  -2.6895980846   0.2556579082
C    0.0984927636  -3.4618567921  -0.0707830177
C   -1.1909452459  -2.9405880132   0.0698841105
S   -2.6019045055  -3.9607211211  -0.3175999118
C   -3.7227981463  -3.3454831906   0.9244273923
C   -3.6884066019  -1.9882411426   1.2803908099
C   -4.5248154933  -1.5477809270   2.3132071495
C   -5.4222643435  -2.4161970549   2.9192879750
C   -5.4941282035  -3.7469343706   2.5049709895
C   -4.6361566229  -4.2181544441   1.5183466696
H   -5.4625375573  -1.1563171668  -0.6009549752
H   -7.7535489156  -0.2453460122  -0.4085393690
H   -8.0998539359   2.0790972628   0.4158523793
H   -6.1502140569   3.5091165300   0.9343176036
H   -1.2058635278   4.2697272368  -0.6713746729
H    0.4015170326   3.3756776202  -2.3278394028
H   -1.3708306453  -0.5260094576  -1.9258600053
H   -0.4202816267   0.1467695934   1.2477328090
H    1.3849917257   0.6547528745   2.4547918786
H    1.6526700090   1.2683677065   0.7957236654
H    4.1522455826   0.8411615173   1.1394026882
H    3.7977871709   0.4465848527   2.8393362223
H    4.5306832448   2.3604037058   4.0298119865
H    4.2413713050   3.9496117275   3.2775995217
H    6.5021156540   3.5781756010   2.8493680474
H    5.7139060086   3.1061996444   1.3222970613
H    8.1169974477   0.5178968502   2.2602395039
H    8.1833268202   2.2223891346   1.7523809433
H    8.2250206275   0.8838418453  -0.2176786254
H    6.6143083721   1.6407535089  -0.1639661622
H    6.5078491792  -1.9874460249  -0.9136034222
H    7.1402349434  -0.5191025716  -1.6903568099
H    4.2478028596  -0.9833366450  -0.7547198741
H    4.8658533035  -1.1462371406  -2.4188395467
H    3.4963342341   2.2468309430  -2.0806384651
H    2.7503963855   0.6835379612  -1.6567966487
H    4.4589928536   0.9452877216  -4.1519865367
H    2.7918776283   1.5552231755  -4.1826632695
H    1.6297553202  -1.6527492568  -4.8706742939
H    1.5835950267   0.0571617821  -5.3562905303
H    0.7632127320  -1.0056565250  -2.5970500305
H   -0.3574988996  -0.7476828036  -3.9692882844
H    2.2039859281  -3.0886819615   0.1572381457
H    0.2413057229  -4.4800388034  -0.4225724884
H   -4.4728958263  -0.5085349866   2.6259165271
H   -6.0670981296  -2.0564372511   3.7159138915
H   -6.1983899234  -4.4291457084   2.9726484003
H   -4.6608040762  -5.2638365408   1.2237413550

Conformer 58
G(CENSO)=       -2792.81164021  G(xTB)=        -135.14402953        
C   -4.6031490682   0.6553230509  -0.2984145581
C   -5.5457151264  -0.2391563937  -0.8217357373
C   -6.8306136707   0.1817588861  -1.1341528294
C   -7.1948784167   1.5147408657  -0.9374906793
C   -6.2587411024   2.4325477014  -0.4781535129
C   -4.9621173999   2.0075724764  -0.1802730640
S   -3.7654694490   3.2008400599   0.3824756423
C   -2.3000497191   2.4800643383  -0.3320961754
C   -1.2675738805   3.3160545865  -0.7696707755
C   -0.1228995088   2.7750839499  -1.3270620210
C   -0.0123467424   1.3865200624  -1.4875203294
C   -1.0388274642   0.5506833125  -1.0596478318
C   -2.1712684817   1.0902985102  -0.4358639430
C   -3.2449066818   0.2267232529   0.1036088699
C   -3.0106592363  -0.8483890288   0.9000103194
C   -1.6556221178  -1.2961479778   1.2953023868
C   -0.7067560547  -0.4204151361   1.8176749519
C    0.5731791363  -0.8675247140   2.1460651482
O    1.4257205195   0.0859146449   2.6111423963
C    2.6605018606  -0.3493868035   3.2132682630
C    3.3938164269   0.8676703075   3.7445146557
O    4.2780386307   1.4856421683   2.8169682528
C    3.6401804261   2.0719706793   1.6829215750
C    4.6524256479   2.9181076487   0.9538752157
O    5.6497250856   2.0756442620   0.3848729542
C    6.7891325843   2.8090403840  -0.0576242727
C    7.8390521665   1.8572864758  -0.5939973450
O    7.6553391148   1.4498915438  -1.9483804283
C    6.4803372675   0.6780947704  -2.1815669867
C    6.6500922525   0.0248436129  -3.5461244136
O    5.4576967711  -0.6380634318  -3.9578879937
C    5.3358700138  -1.9658711953  -3.4404254137
C    3.9474672623  -2.4917972363  -3.7356591433
O    2.9377348471  -2.0605633570  -2.8219551788
C    2.6751439203  -0.6614542319  -2.8474963374
C    1.3271998806  -0.4696825249  -2.1838958767
O    1.1367765049   0.9469775191  -2.0679732561
C    0.9087893974  -2.2163929902   1.9794314698
C   -0.0531847643  -3.1043838595   1.5087230019
C   -1.3300569802  -2.6582034311   1.1780991078
S   -2.5506879984  -3.8217955104   0.5961958773
C   -3.9909199376  -3.0919964170   1.3515185327
C   -4.0882063932  -1.6956385776   1.4595114569
C   -5.1920512436  -1.1555667946   2.1312162580
C   -6.2063573671  -1.9750187814   2.6068069861
C   -6.1299344277  -3.3567068637   2.4258424124
C   -5.0167330293  -3.9190629638   1.8133144774
H   -5.2619342410  -1.2778376147  -0.9659071784
H   -7.5500650720  -0.5289514331  -1.5304209208
H   -8.2014262757   1.8484948796  -1.1730840683
H   -6.5271186762   3.4798681615  -0.3679974905
H   -1.3633924608   4.3948526946  -0.6815494575
H    0.6833271063   3.4170559629  -1.6696611995
H   -0.9728864853  -0.5247999059  -1.1707696990
H   -0.9498904225   0.6287403617   1.9559059230
H    3.2896505561  -0.8745895063   2.4803996946
H    2.4315292363  -1.0368142211   4.0404234875
H    4.0304254640   0.5464114434   4.5767957401
H    2.6607295790   1.5954157221   4.1341925116
H    2.8011528492   2.7155434955   1.9983946356
H    3.2385222561   1.2975181742   1.0078561200
H    5.1127281444   3.6318315456   1.6586905369
H    4.1385570259   3.4997244396   0.1681147047
H    7.2230363771   3.3675418454   0.7898890938
H    6.5095379297   3.5421335630  -0.8347812048
H    7.9009728962   0.9761142387   0.0675397570
H    8.8091790896   2.3669477937  -0.5777442579
H    5.5826300523   1.3144930360  -2.1883936417
H    6.3534507835  -0.0781726346  -1.3915393427
H    7.5043767964  -0.6707245106  -3.5356683043
H    6.8537534457   0.8012890411  -4.2938634996
H    5.5171539107  -1.9949398872  -2.3543219484
H    6.0778894060  -2.6226424228  -3.9258822554
H    3.9630365799  -3.5841815183  -3.6512383646
H    3.6662563962  -2.2283732780  -4.7693645255
H    2.6487843383  -0.2840278464  -3.8812006245
H    3.4452785761  -0.0989792267  -2.2986857751
H    1.3211712866  -0.9370001599  -1.1875212313
H    0.5300253935  -0.9175481403  -2.7930572500
H    1.8940855194  -2.5913349439   2.2306295054
H    0.1978431455  -4.1574292593   1.4141824110
H   -5.2523257347  -0.0789676885   2.2638107906
H   -7.0578481880  -1.5377817368   3.1200428738
H   -6.9236061484  -4.0021561496   2.7913335264
H   -4.9338753894  -4.9978195202   1.7118113476

Conformer 59
G(CENSO)=       -2792.81161039  G(xTB)=        -135.14301016        
C   -4.6877683409   0.1473459349  -0.3097865124
C   -5.2123789596  -1.0553861400  -0.7996513499
C   -6.5559380523  -1.1637276374  -1.1307133710
C   -7.4014121190  -0.0626587715  -0.9856640002
C   -6.8906165932   1.1565321164  -0.5581505439
C   -5.5348136703   1.2657895487  -0.2419523054
S   -4.8933004315   2.8448323402   0.2787974496
C   -3.2513959064   2.7174632335  -0.4034614798
C   -2.5970977873   3.8684521798  -0.8545738396
C   -1.3205399505   3.7817634748  -1.3825543485
C   -0.6962648051   2.5316063821  -1.5034355439
C   -1.3460792771   1.3842911276  -1.0612300731
C   -2.6082654602   1.4773196989  -0.4607175328
C   -3.2770905870   0.2876926189   0.1109180170
C   -2.6495844169  -0.5731249390   0.9537575891
C   -1.2430345925  -0.3946720469   1.3763048878
C   -0.7701313647   0.8236490991   1.8579708834
C    0.5817173160   1.0003444655   2.1539301276
O    0.9156647179   2.2548914483   2.5629488457
C    2.2566875559   2.5614526350   2.9947540908
C    3.1771064965   2.9696038404   1.8532074045
O    3.8129063766   1.8851010482   1.1775696109
C    4.9773970320   1.4302711284   1.8725381438
C    5.5322650881   0.2053966746   1.1948373467
O    4.6513188628  -0.8957181750   1.4213717980
C    5.2371776347  -2.1773360677   1.1942258973
C    5.5508588620  -2.4905748410  -0.2533615125
O    6.7873768748  -1.8678523745  -0.6144375811
C    7.2619842468  -2.2130140386  -1.9143676655
C    6.7070512675  -1.3524979720  -3.0274431765
O    5.3435080033  -1.6943571905  -3.2747945351
C    4.7761819142  -0.9662152343  -4.3633901251
C    4.2817728401   0.4162241649  -3.9989388906
O    3.1130394981   0.2942268571  -3.1889851767
C    2.5220252063   1.5555665089  -2.9118636839
C    1.2072068190   1.2722704019  -2.2144847113
O    0.5462837309   2.5359095307  -2.0597516845
C    1.4718655130  -0.0686332740   2.0076144624
C    0.9897688986  -1.3067458266   1.5954552277
C   -0.3588998173  -1.4810123302   1.2911183692
S   -0.9547166219  -3.0730763043   0.7523476849
C   -2.5912865404  -3.0062815845   1.4553623024
C   -3.2821692796  -1.7845262021   1.5188838659
C   -4.5353812895  -1.7601373153   2.1439441882
C   -5.1176997462  -2.9279690569   2.6170814629
C   -4.4494588929  -4.1458441674   2.4809512553
C   -3.1807764381  -4.1855541572   1.9153626860
H   -4.5538385177  -1.9130505754  -0.9040871075
H   -6.9462616781  -2.1069281244  -1.5019499768
H   -8.4554143064  -0.1436136280  -1.2360332380
H   -7.5375253992   2.0269122599  -0.4875154809
H   -3.0907556823   4.8350526392  -0.7992777543
H   -0.8054907798   4.6713662586  -1.7332547837
H   -0.8793037189   0.4092063615  -1.1326574912
H   -1.4481634631   1.6651147468   1.9675287360
H    2.6710605695   1.7375310051   3.5888489430
H    2.1276621732   3.4238037545   3.6570779667
H    3.9380367597   3.6604546185   2.2523058125
H    2.5888988350   3.5116760286   1.1020347455
H    4.7454486487   1.1938492870   2.9240348960
H    5.7470585573   2.2214787870   1.8650434746
H    6.5253403979  -0.0063577877   1.6225587631
H    5.6612372476   0.3927809602   0.1181773321
H    4.4950608416  -2.9014151034   1.5497533229
H    6.1507151429  -2.2920534230   1.8026806277
H    4.7277863389  -2.1507439602  -0.9000046304
H    5.6428928575  -3.5855640142  -0.3637519789
H    7.0679774397  -3.2774405958  -2.1256210935
H    8.3489622887  -2.0637568290  -1.8919939252
H    7.3081784770  -1.5292247511  -3.9375393823
H    6.8111488457  -0.2894066320  -2.7551131002
H    3.9298615966  -1.5620446441  -4.7259729344
H    5.5069629560  -0.8762834192  -5.1833701283
H    4.0396171424   0.9551707277  -4.9310851694
H    5.0567166687   0.9942283898  -3.4691556144
H    2.3318049935   2.1111773880  -3.8457022267
H    3.1782967475   2.1703080285  -2.2728985849
H    1.3770222073   0.8051999152  -1.2330049378
H    0.5985914312   0.5965030218  -2.8314326287
H    2.5329817636   0.0443468415   2.1875943758
H    1.6811089481  -2.1415769541   1.5116602208
H   -5.0564504352  -0.8117774985   2.2421968180
H   -6.0935569010  -2.8902435751   3.0929011817
H   -4.9034362871  -5.0638454205   2.8433402659
H   -2.6404108862  -5.1260720038   1.8473717331

Conformer 60
G(CENSO)=       -2792.81158750  G(xTB)=        -135.14426712        
C   -4.5246188559   0.7927451728  -0.0672014184
C   -5.4700468579  -0.0396200058  -0.6806437919
C   -6.7637863433   0.4030536797  -0.9171278144
C   -7.1353253599   1.6981165700  -0.5533156120
C   -6.1978918258   2.5621380868  -0.0014676881
C   -4.8929279100   2.1171712185   0.2205552780
S   -3.6938061607   3.2525492727   0.8922094619
C   -2.2456685035   2.6431277185   0.0503940221
C   -1.2555411559   3.5415086867  -0.3607564184
C   -0.1287937452   3.0843074900  -1.0219201933
C    0.0069206871   1.7179517823  -1.3031981826
C   -0.9833440775   0.8228123020  -0.9103214066
C   -2.0999425972   1.2728506287  -0.1943435216
C   -3.1540149086   0.3337238549   0.2521397008
C   -2.8860600064  -0.8437363971   0.8734520811
C   -1.5149980550  -1.3009696300   1.1922277026
C   -0.6200148538  -0.4879489979   1.8964539549
C    0.6804669105  -0.9262919191   2.1368863110
O    1.6242889230  -0.2239017238   2.8218203341
C    1.2749421203   1.0710190199   3.3509973427
C    1.2666052062   2.1755365882   2.3084626123
O    2.5638176888   2.6352050438   1.9406591634
C    3.2748987800   1.7581878853   1.0681011578
C    4.4554958844   2.5470314791   0.5384367892
O    5.1811436678   1.7076639913  -0.3508068888
C    6.3926559683   2.3250560676  -0.7815871913
C    7.0891041814   1.4388946874  -1.7785593297
O    7.5864909697   0.2794346474  -1.1151399862
C    8.3162773125  -0.5920795592  -1.9801892791
C    7.4611268430  -1.3964863727  -2.9446097129
O    6.6319150393  -2.3568438874  -2.2834568414
C    5.3429607594  -1.8667770970  -1.9018361077
C    4.3584224183  -1.9744645126  -3.0646039541
O    3.0346146181  -1.6208004906  -2.6615510134
C    2.8024470585  -0.2152811308  -2.6189001185
C    1.3987951434  -0.0578269910  -2.0724248611
O    1.1422744626   1.3486313942  -1.9595229418
C    1.0897540194  -2.1839137865   1.6679848688
C    0.1876298705  -3.0149608649   1.0262714558
C   -1.1245440161  -2.5876717196   0.8061909369
S   -2.3031306553  -3.6785930193   0.0308361990
C   -3.7605190171  -3.1664138398   0.9232042963
C   -3.9214339870  -1.8181970270   1.2823727640
C   -5.0400523708  -1.4593855804   2.0439682577
C   -6.0065112673  -2.3999309756   2.3729565546
C   -5.8658245505  -3.7228292344   1.9511532618
C   -4.7376576796  -4.1119713934   1.2389171609
H   -5.1814573659  -1.0488337545  -0.9595048153
H   -7.4840380957  -0.2614239584  -1.3857039705
H   -8.1483682965   2.0483502485  -0.7301038379
H   -6.4713422372   3.5863480374   0.2378037236
H   -1.3699331132   4.6046400683  -0.1674770108
H    0.6473667555   3.7754896079  -1.3375744776
H   -0.9053420726  -0.2342831935  -1.1331013869
H   -0.9634131511   0.4879176013   2.2180387142
H    2.0438850911   1.2808618976   4.1014074427
H    0.3041095035   1.0214954309   3.8621299256
H    0.7535217466   3.0419378462   2.7439934291
H    0.7092395055   1.8636126194   1.4119553737
H    2.6268963006   1.4345813211   0.2365849559
H    3.6279457432   0.8618635014   1.5992460110
H    5.0952786205   2.8671183566   1.3784551095
H    4.1019038673   3.4527042178   0.0163615832
H    7.0495887743   2.5151452099   0.0835812735
H    6.1776301654   3.2927893031  -1.2660092683
H    7.9217945772   2.0045969935  -2.2297137008
H    6.3858931839   1.1730650436  -2.5842115787
H    8.8580864006  -1.2812737035  -1.3215656518
H    9.0575550141  -0.0179313320  -2.5645563386
H    8.1414347195  -1.9643800242  -3.5933321069
H    6.8653768564  -0.7391632138  -3.5935125986
H    5.4084945779  -0.8391710362  -1.5235390312
H    4.9956277360  -2.5076185439  -1.0818149205
H    4.3100231454  -3.0168386899  -3.4008999098
H    4.6807537302  -1.3540689178  -3.9159045473
H    2.8799089107   0.2214198257  -3.6282625985
H    3.5178739192   0.3009659322  -1.9607811845
H    1.3306475424  -0.5355158474  -1.0838856213
H    0.6686615360  -0.5289577160  -2.7454578309
H    2.1083007685  -2.5125863090   1.8529056111
H    0.5008324434  -4.0068038895   0.7116100122
H   -5.1506625170  -0.4269332307   2.3635810976
H   -6.8710529171  -2.1027615338   2.9596028121
H   -6.6207864863  -4.4617688708   2.2043155931
H   -4.6051349876  -5.1501759611   0.9467660418

Conformer 61
G(CENSO)=       -2792.81157392  G(xTB)=        -135.14317605        
C   -4.3415964826   0.6512010259  -0.0988335083
C   -5.2699366142  -0.1554124811  -0.7679136875
C   -6.6032946960   0.2204683804  -0.8573509412
C   -7.0307817057   1.4189571807  -0.2841339782
C   -6.1157282328   2.2615466444   0.3356119103
C   -4.7726946787   1.8877927951   0.4089931142
S   -3.6009666090   2.9917684109   1.1782495171
C   -2.1883540874   2.6400635943   0.1482223161
C   -1.2791918265   3.6532277303  -0.1677439501
C   -0.2058129105   3.3889516824  -1.0022196106
C   -0.0495930760   2.1142538045  -1.5661791209
C   -0.9385039681   1.0958353106  -1.2301213683
C   -1.9884073603   1.3446312507  -0.3391021395
C   -2.9219747179   0.2700707480   0.0662936548
C   -2.5058643361  -0.9277641978   0.5502682205
C   -1.0788975164  -1.2531784541   0.7705328275
C   -0.2344938997  -0.3693274038   1.4546524711
C    1.1125329147  -0.6765633597   1.6233138564
O    2.0118060307   0.1456502207   2.2238346280
C    1.5575956772   1.4374374292   2.6636177606
C    2.7677407775   2.2572155604   3.0175134324
O    3.4333143007   2.6093850818   1.8116003544
C    4.6638112093   3.2923844789   2.0360727304
C    5.3346046599   3.5718218511   0.7077745092
O    5.9530677600   2.4474385092   0.0875925993
C    5.0567632530   1.4900039570  -0.4948184152
C    4.9474812518   0.2208123180   0.3297814177
O    6.1727419173  -0.5118803801   0.4585238886
C    6.6845935194  -1.0996120225  -0.7364421554
C    5.8258249032  -2.1901027722  -1.3461900826
O    4.7855942283  -1.6188801062  -2.1409442577
C    4.0479940890  -2.6100715704  -2.8510536369
C    2.9093570339  -1.9587781287  -3.6023243552
O    1.8194747403  -1.5894141851  -2.7515451651
C    1.8902860006  -0.2753656138  -2.2018804169
C    1.1620131521   0.7154159850  -3.1055791402
O    0.9888214673   1.9807671535  -2.4400097702
C    1.6164940069  -1.8989289204   1.1527691426
C    0.7719038679  -2.8008726738   0.5300831480
C   -0.5775922810  -2.4858078119   0.3406412868
S   -1.6606240062  -3.6583839174  -0.4536560682
C   -3.1413396441  -3.3315864992   0.4847556714
C   -3.4216429144  -2.0279213324   0.9263966142
C   -4.5451207677  -1.8294642548   1.7389362982
C   -5.4077631261  -2.8770445532   2.0303290351
C   -5.1561889596  -4.1511415416   1.5195299358
C   -4.0157390325  -4.3845393002   0.7610686048
H   -4.9350029769  -1.0917478748  -1.2053146020
H   -7.3117071772  -0.4210922569  -1.3735696250
H   -8.0741137446   1.7149593852  -0.3467581024
H   -6.4379868816   3.2160725084   0.7428999125
H   -1.4209321963   4.6574050561   0.2227418192
H    0.4965854347   4.1750128506  -1.2637722709
H   -0.8300104732   0.0911050049  -1.6209885129
H   -0.6532200073   0.5567133581   1.8294862329
H    0.9035768787   1.3281790107   3.5399242030
H    0.9988879125   1.9376597832   1.8604102073
H    3.4363747807   1.6881473783   3.6845102900
H    2.4357202269   3.1593506819   3.5584698723
H    5.3298236021   2.6911053448   2.6779266777
H    4.4767802191   4.2539169768   2.5466104907
H    6.1428990903   4.2915458222   0.8847284764
H    4.6075427542   4.0387944962   0.0224712849
H    5.4370632729   1.2644957082  -1.5001325227
H    4.0498626128   1.9148120705  -0.6093394749
H    4.1597250270  -0.4126079694  -0.1033961575
H    4.6548163540   0.4757709522   1.3516990105
H    7.6384628478  -1.5502076322  -0.4389228214
H    6.9028401583  -0.3396457195  -1.5030713720
H    5.4010173230  -2.8290339894  -0.5525810174
H    6.4692364128  -2.8240942401  -1.9809180850
H    3.6451379210  -3.3667881754  -2.1561848761
H    4.7061979388  -3.1265635946  -3.5723808793
H    2.5079751806  -2.6892282610  -4.3153370634
H    3.2772326758  -1.0938738267  -4.1741400596
H    2.9288094468   0.0409408468  -2.0498226827
H    1.4019622241  -0.3133387232  -1.2201780384
H    0.1952997432   0.3099914305  -3.4300594555
H    1.7539361196   0.9426367124  -3.9973914841
H    2.6672235084  -2.1331715737   1.2984095044
H    1.1611016631  -3.7579244226   0.1938614788
H   -4.7424871562  -0.8360363669   2.1314358879
H   -6.2776472618  -2.7016003003   2.6566987443
H   -5.8307747202  -4.9736196066   1.7399262787
H   -3.7914428448  -5.3855386082   0.4022836009

Conformer 62
G(CENSO)=       -2792.81157229  G(xTB)=        -135.14185645        
C   -4.2236283604   0.2659208414  -0.3079644232
C   -4.9963918443  -0.7697756574  -0.8467133459
C   -6.2936862912  -0.5357813122  -1.2818239451
C   -6.8390626061   0.7458275885  -1.1937065360
C   -6.0712186050   1.7996443914  -0.7118778369
C   -4.7621854913   1.5628701973  -0.2884878725
S   -3.7760027040   2.9234659054   0.3097543278
C   -2.1889738992   2.3913819504  -0.3080639560
C   -1.2622882788   3.3301329097  -0.7536261169
C   -0.0380741670   2.9241284252  -1.2776554987
C    0.2398881154   1.5560714152  -1.3930713750
C   -0.6765864873   0.6170434141  -0.9177410793
C   -1.8756579223   1.0229114313  -0.3383416303
C   -2.8529928708   0.0523681050   0.2042089299
C   -2.5194396372  -0.9204544723   1.0896327405
C   -1.1432610060  -1.0986520286   1.6003140660
C   -0.4072705640  -0.0158040742   2.0986023110
C    0.9138274797  -0.1941623293   2.4964967853
O    1.7162114343   0.8040870788   2.9540073002
C    1.1610429733   2.1294493027   3.0586572120
C    2.2685977004   3.0828149977   3.4609507580
O    2.9945092378   3.6577133645   2.3704022313
C    3.6090463803   2.7348847280   1.4687599230
C    4.7521400545   1.9475147266   2.1102556711
O    5.5787036960   1.3207066512   1.1280032819
C    4.9257469898   0.2603402418   0.4350111964
C    5.9802035734  -0.4696332363  -0.3740231160
O    5.2877681349  -1.3532704022  -1.2430649577
C    6.1429221632  -2.0418522466  -2.1523474317
C    5.3153980309  -2.4798664956  -3.3335676760
O    4.9396867475  -1.3125176011  -4.0543792546
C    3.8863921035  -1.5199455367  -4.9886447422
C    3.3701862683  -0.1749097570  -5.4545696757
O    2.5384081761   0.4947301297  -4.5079836783
C    3.2357800106   1.1033953761  -3.4196866560
C    2.2557927560   1.9385683585  -2.6403062027
O    1.3691213996   1.0429133450  -1.9459830094
C    1.4986536704  -1.4680573113   2.4348320907
C    0.7523080710  -2.5523135889   2.0084612271
C   -0.5737512749  -2.3759614949   1.6008169852
S   -1.5253165828  -3.7831412402   1.0626679860
C   -3.1306561214  -3.2675712522   1.6378674959
C   -3.4808276695  -1.9075208629   1.6268299344
C   -4.7238485902  -1.5366920219   2.1553511701
C   -5.6211513763  -2.4954655504   2.6047000793
C   -5.2856071876  -3.8488090867   2.5435520963
C   -4.0360846599  -4.2362728208   2.0758760854
H   -4.5707216068  -1.7674959182  -0.9077291347
H   -6.8811862042  -1.3525203305  -1.6914313604
H   -7.8548121134   0.9334652126  -1.5302958204
H   -6.4786400786   2.8067468361  -0.6826752275
H   -1.4966637670   4.3904459356  -0.7109845003
H    0.6657042369   3.6757337409  -1.6172990756
H   -0.4369083469  -0.4398213713  -0.9924523712
H   -0.8826548749   0.9570829826   2.1363997136
H    0.3726330186   2.1321315966   3.8244257545
H    0.7215270758   2.4428991215   2.1002554212
H    2.9402279011   2.5822628990   4.1751412345
H    1.8137781153   3.9377559327   3.9719802145
H    4.0212737534   3.3501524208   0.6597570250
H    2.8562472522   2.0608933873   1.0344149439
H    4.3703971276   1.1924740007   2.8142091672
H    5.4025953313   2.6409323887   2.6563513699
H    4.1564742867   0.6420462651  -0.2550331793
H    4.4385602643  -0.4258807185   1.1475948459
H    6.6720099178  -1.0172672580   0.2882934695
H    6.5684840404   0.2616467824  -0.9538466444
H    6.6033446650  -2.9196037663  -1.6703098140
H    6.9512668988  -1.3775289173  -2.4971715238
H    4.4219091177  -3.0220534796  -2.9830276014
H    5.9039705891  -3.1657679916  -3.9662064736
H    3.0631078928  -2.0896919555  -4.5244358948
H    4.2453264510  -2.0935129723  -5.8628083740
H    2.7417698954  -0.3352508671  -6.3381784001
H    4.2165162504   0.4685390629  -5.7480261333
H    4.0327714596   1.7658222747  -3.7968711867
H    3.7009222361   0.3502949408  -2.7685973640
H    1.6804364376   2.5809571809  -3.3200246430
H    2.7961469997   2.5703352166  -1.9213590889
H    2.5278012525  -1.5975561959   2.7567099119
H    1.1987396342  -3.5431503915   2.0023578405
H   -4.9857954243  -0.4832402303   2.1967712544
H   -6.5834736429  -2.1886554109   3.0042784593
H   -5.9855596672  -4.6036999772   2.8904496271
H   -3.7541168230  -5.2857619351   2.0686833549

Conformer 63
G(CENSO)=       -2792.81149122  G(xTB)=        -135.14263305        
C   -3.9494715503   0.2639683371  -0.3859487785
C   -4.6796055389  -0.7775028982  -0.9715534275
C   -5.9990535547  -0.5903487962  -1.3603125089
C   -6.6107251035   0.6507752055  -1.1796494725
C   -5.8875303795   1.7143535758  -0.6530527023
C   -4.5567580329   1.5255141077  -0.2759968889
S   -3.6259481720   2.9028353066   0.3705044623
C   -2.0382874012   2.4906296534  -0.3303160798
C   -1.1971283480   3.4978307171  -0.7959072968
C    0.0244152075   3.1861691752  -1.3855845869
C    0.3892009042   1.8430791777  -1.5351318415
C   -0.4437992642   0.8341196666  -1.0483344512
C   -1.6446767682   1.1445350813  -0.4178329719
C   -2.5563079104   0.0924990984   0.0843326546
C   -2.1552307045  -0.9265384421   0.8844269805
C   -0.7707478296  -1.0868525385   1.3830414366
C   -0.0960856098  -0.0319149677   2.0090162385
C    1.1911841720  -0.2201918317   2.5093704259
O    1.9079252937   0.7224243292   3.1833041405
C    1.3894164400   2.0675318066   3.2310078069
C    1.5794746824   2.8111114810   1.9168223502
O    2.8184826276   3.5176953581   1.8006667174
C    4.0038595556   2.7723145934   2.0656466996
C    4.3175410440   1.7047262842   1.0246816720
O    5.5248860909   1.0911758119   1.4791181780
C    6.2453972858   0.3502116820   0.4979559355
C    5.7154450293  -1.0434486800   0.2462047182
O    4.5161461327  -0.9707711973  -0.5141786014
C    4.0243591415  -2.2548986468  -0.8769858469
C    2.8738702347  -2.0844776516  -1.8337221911
O    3.3705090626  -1.5060656008  -3.0331632030
C    2.3688163737  -1.3411823171  -4.0355998119
C    2.8595831869  -0.3540780310  -5.0799020313
O    2.5832212460   1.0122661794  -4.7732393871
C    3.3139960695   1.5730768958  -3.6760211941
C    2.3583878382   2.3637673568  -2.8182190243
O    1.5290048170   1.4135116334  -2.1315335019
C    1.8202805291  -1.4651158381   2.3601748346
C    1.1427150228  -2.5208717822   1.7744801872
C   -0.1605272617  -2.3439215582   1.3024514906
S   -1.0514795132  -3.7239531262   0.6080172503
C   -2.6683383727  -3.3325336144   1.2516404157
C   -3.0652767506  -1.9907338279   1.3650908317
C   -4.3002215524  -1.7097235989   1.9620380903
C   -5.1492100694  -2.7349115748   2.3556447007
C   -4.7723188364  -4.0651564242   2.1656191487
C   -3.5262940145  -4.3671680361   1.6292328249
H   -4.2036636298  -1.7447565724  -1.1059470099
H   -6.5521595145  -1.4123513852  -1.8055107556
H   -7.6438965700   0.8017120296  -1.4795741253
H   -6.3467805201   2.6942102294  -0.5536093063
H   -1.4986362438   4.5388004000  -0.7152938429
H    0.6634227831   3.9885956674  -1.7366243354
H   -0.1412675093  -0.2020521689  -1.1682421584
H   -0.6052023016   0.9212206453   2.0871140974
H    1.9445173931   2.5597158502   4.0354987186
H    0.3320679535   2.0574574047   3.5207119894
H    0.8084263943   3.5855434849   1.8354999396
H    1.4420020161   2.1144697501   1.0757752737
H    3.9713776775   2.3043450830   3.0610837642
H    4.8141759238   3.5102937511   2.0741562861
H    4.4649629516   2.1652005558   0.0338136105
H    3.5064120477   0.9670073962   0.9441370118
H    7.2671003251   0.2572011329   0.8862384873
H    6.2883934860   0.9092602111  -0.4514555262
H    5.5404539553  -1.5605732907   1.2059629587
H    6.4834894356  -1.6119052288  -0.3084553745
H    3.6780557348  -2.8090473554   0.0119999406
H    4.8233183047  -2.8464901584  -1.3556180029
H    2.0993586727  -1.4356630101  -1.3892256484
H    2.4224312224  -3.0733641896  -2.0272924251
H    1.4335913313  -0.9635344702  -3.5920148926
H    2.1547837888  -2.3123316954  -4.5149402389
H    2.3305021211  -0.5452371864  -6.0202641407
H    3.9360710936  -0.5117995420  -5.2587017664
H    4.0918206302   2.2537301419  -4.0567049539
H    3.7916683384   0.7916498667  -3.0733682835
H    1.7428643329   3.0187415868  -3.4496494293
H    2.9112643382   2.9808468495  -2.0948563682
H    2.8262872190  -1.6007171121   2.7467977725
H    1.6212505359  -3.4939072546   1.7050029541
H   -4.5949973156  -0.6734215089   2.1009549227
H   -6.1062331585  -2.4978323093   2.8115187785
H   -5.4355694732  -4.8709510071   2.4671139169
H   -3.2099689838  -5.4015000064   1.5242546221

Conformer 64
G(CENSO)=       -2792.81147473  G(xTB)=        -135.13996860        
C   -4.4986204667   0.1614135435  -0.1098038040
C   -5.1781389404  -1.0381669474  -0.3580159127
C   -6.5635472130  -1.0969841426  -0.3020032970
C   -7.2995345536   0.0513126597  -0.0057174637
C   -6.6502052307   1.2644547507   0.1863502832
C   -5.2568013941   1.3212907680   0.1144202579
S   -4.4373030262   2.8866082436   0.3366824626
C   -3.0647894980   2.6366770961  -0.7727500591
C   -2.5451702095   3.7286235448  -1.4748879807
C   -1.4747770108   3.5571572720  -2.3337916740
C   -0.9335625437   2.2785094208  -2.5335648233
C   -1.4626503145   1.1847744942  -1.8536720027
C   -2.4978495218   1.3661945022  -0.9266293195
C   -3.0208101967   0.2466418014  -0.1123583609
C   -2.2280609905  -0.6142816416   0.5772445573
C   -0.7480791905  -0.5722646392   0.5534881963
C   -0.0249173764   0.6001077077   0.7744822795
C    1.3672108811   0.6140939827   0.6833418048
O    1.9480814184   1.8393875020   0.8213504102
C    3.3259052555   1.9374944633   1.2399225392
C    3.3952285870   2.1163169755   2.7415147963
O    2.8113314577   1.0162929338   3.4414459431
C    3.7175906818   0.1573402029   4.1322362146
C    4.3681092638  -0.9076255847   3.2780271189
O    5.3315775481  -0.3156995015   2.4056114044
C    6.2744242560  -1.2515847980   1.8846145077
C    5.7259472976  -2.2011034484   0.8425150009
O    5.4836005402  -1.4926297623  -0.3705549633
C    4.9642690360  -2.3505665493  -1.3839569635
C    4.9196632600  -1.6299513469  -2.7112567501
O    3.9842331216  -0.5516230242  -2.7365652971
C    4.5710410436   0.7254264387  -2.4745779038
C    3.5003824542   1.7930913068  -2.4696133496
O    2.9757894579   2.1313270640  -3.7558143787
C    2.0587922113   1.2026248284  -4.3391144797
C    0.8028826598   0.9582864397  -3.5334002676
O    0.1069337950   2.2088614478  -3.4046010740
C    2.0570397567  -0.5698780531   0.3924602713
C    1.3452316342  -1.7527206062   0.2377423681
C   -0.0452061216  -1.7658118760   0.3271315307
S   -0.9220032833  -3.3050765067   0.1261643321
C   -2.2511956427  -3.0058890084   1.2736188893
C   -2.7664662945  -1.7080427551   1.4178107485
C   -3.7576149680  -1.4899494796   2.3829757697
C   -4.2754260729  -2.5440878866   3.1229162134
C   -3.8023875573  -3.8407151179   2.9158780706
C   -2.7797212033  -4.0720140209   2.0040561204
H   -4.6030175309  -1.9325537769  -0.5807796249
H   -7.0718149596  -2.0383907482  -0.4897756458
H   -8.3839466034   0.0100703077   0.0439955484
H   -7.2221411572   2.1695888743   0.3723086943
H   -2.9827539420   4.7156097329  -1.3512075809
H   -1.0595336125   4.4008477387  -2.8772529365
H   -1.0690588966   0.1863666897  -2.0027691555
H   -0.5457572585   1.5276699759   0.9928634218
H    3.7228962697   2.8358872412   0.7532603629
H    3.9151689573   1.0764910845   0.9161561795
H    2.8281352394   3.0160320679   3.0198900104
H    4.4440967887   2.2676705268   3.0338515514
H    3.1172892715  -0.3558233821   4.8942158548
H    4.4903594769   0.7497461649   4.6470398915
H    3.5951589086  -1.4487515372   2.7098423464
H    4.8628080261  -1.6275310116   3.9529578916
H    6.7025533247  -1.8490138570   2.7066454105
H    7.0794813493  -0.6546028966   1.4399727266
H    4.8026116197  -2.6899783739   1.1969667511
H    6.4742525936  -2.9944989600   0.6717070471
H    3.9544894847  -2.6993049855  -1.1088858269
H    5.6080706467  -3.2408361696  -1.4988433372
H    4.5983644661  -2.3554364812  -3.4707164273
H    5.9248846868  -1.2756205097  -2.9863336410
H    5.3281794132   0.9579621481  -3.2426793591
H    5.0669704855   0.7316374828  -1.4909585761
H    3.9593338204   2.7177367654  -2.0991813943
H    2.7007551714   1.5174330193  -1.7666596196
H    2.5342770177   0.2292732034  -4.5214070871
H    1.7880594729   1.6425369108  -5.3060232761
H    1.0293929100   0.5487406219  -2.5398478129
H    0.1795786078   0.2269429915  -4.0692537089
H    3.1376057623  -0.5966643772   0.2990226153
H    1.8851197870  -2.6772492988   0.0520795208
H   -4.1305723192  -0.4809072610   2.5355276303
H   -5.0491452762  -2.3562919488   3.8617350118
H   -4.2073654103  -4.6702440201   3.4886312420
H   -2.3782131545  -5.0733345660   1.8729859666

Conformer 65
G(CENSO)=       -2792.81144762  G(xTB)=        -135.14155454        06
C   -4.5207684359   0.7633932088  -0.1661507096
C   -5.5069667102  -0.0541099224  -0.7337826956
C   -6.7718570110   0.4431975365  -1.0137080494
C   -7.0734018528   1.7777473330  -0.7383750803
C   -6.0927086923   2.6231086148  -0.2345201807
C   -4.8161086074   2.1215719412   0.0283585873
S   -3.5548160731   3.2243877512   0.6329055236
C   -2.1431476793   2.4742091688  -0.1569777079
C   -1.1060836459   3.2891643769  -0.6221019148
C    0.0036393244   2.7276951133  -1.2270442577
C    0.0797070884   1.3381062436  -1.3946230672
C   -0.9672801350   0.5250129326  -0.9666205104
C   -2.0689831397   1.0833011259  -0.3047651530
C   -3.1811487848   0.2446002283   0.1973545701
C   -3.0078863691  -0.8971812965   0.9119492321
C   -1.6878793275  -1.4783983432   1.2497235366
C   -0.6858453145  -0.7329758051   1.8832128449
C    0.5552024817  -1.3122398979   2.1458482288
O    1.5912902169  -0.6934344741   2.7748611687
C    1.5179030765   0.7204209324   3.0344885337
C    1.6287990576   1.5518107420   1.7697696326
O    2.8172335726   1.3142942464   1.0251423203
C    3.9748731047   1.9419541638   1.5678088801
C    5.0904926842   1.7656257719   0.5549100177
O    6.1887596695   2.5488846267   1.0131831377
C    7.4091501932   2.3225156950   0.3072252713
C    7.4088453397   2.8390005551  -1.1250567076
O    6.7690372467   1.9670519640  -2.0623245151
C    7.6473436482   0.9537908900  -2.5475919037
C    6.8812535312  -0.0247430429  -3.3982486138
O    5.9841799080  -0.7681175216  -2.5797106938
C    5.4567484555  -1.9090902488  -3.2534193264
C    4.4497119055  -2.6020379195  -2.3560866091
O    3.1089678101  -2.1229509037  -2.4686968806
C    2.9456411410  -0.7398618023  -2.1714451856
C    1.4636506363  -0.5406523560  -1.9196360081
O    1.2180674155   0.8718509397  -1.9709028588
C    0.7948506868  -2.6445375644   1.7779256031
C   -0.2124429182  -3.4012518740   1.2061140710
C   -1.4622545184  -2.8289627906   0.9564613576
S   -2.7692003694  -3.8275175110   0.2644338946
C   -4.1416633527  -3.0978504366   1.1377999665
C   -4.1358634800  -1.7201649488   1.4048169108
C   -5.1876153164  -1.1807596697   2.1548231680
C   -6.2503545777  -1.9760953283   2.5611215327
C   -6.2755689506  -3.3311383347   2.2278950645
C   -5.2164400377  -3.8982018235   1.5288177219
H   -5.2734583614  -1.0946024844  -0.9406056230
H   -7.5245918499  -0.2094924888  -1.4464148089
H   -8.0640852010   2.1710625920  -0.9482391761
H   -6.3098387043   3.6744722494  -0.0655000824
H   -1.1687565724   4.3682429092  -0.5102417196
H    0.8213930531   3.3515093112  -1.5758402214
H   -0.9418547345  -0.5478380884  -1.1162282605
H   -0.9007784842   0.2963511634   2.1450414725
H    2.3540118515   0.9141257269   3.7123007117
H    0.5900634515   0.9758059177   3.5653596380
H    1.5434665848   2.6154401824   2.0503535611
H    0.8042849058   1.3167957401   1.0909720635
H    4.2640249488   1.4971421624   2.5327662186
H    3.7877823688   3.0170666027   1.7273449984
H    4.7439577459   2.0986964570  -0.4344271236
H    5.3793684701   0.7044630085   0.4771234478
H    7.6689556058   1.2511057774   0.3308107335
H    8.1733893220   2.8693728114   0.8725755993
H    8.4491569986   3.0293763724  -1.4370955754
H    6.8680628796   3.7933334941  -1.1608838418
H    8.1288889087   0.4140516686  -1.7168609597
H    8.4436226426   1.4073373166  -3.1630675230
H    7.6094334396  -0.6989020379  -3.8809762535
H    6.3299085355   0.5039477224  -4.1945812974
H    6.2749242649  -2.6118032241  -3.4870995904
H    4.9802074829  -1.6222433941  -4.2067766676
H    4.7946917584  -2.5330988219  -1.3105543795
H    4.3945445481  -3.6604103173  -2.6317398494
H    3.2736013527  -0.1089030508  -3.0123974158
H    3.5253609180  -0.4530415897  -1.2816086572
H    1.1902714201  -0.9407114606  -0.9340386492
H    0.8728706717  -1.0569231982  -2.6901046178
H    1.7674506221  -3.0826115631   1.9823026600
H   -0.0306505233  -4.4455419459   0.9667555804
H   -5.1693380582  -0.1228734264   2.4021559603
H   -7.0615744364  -1.5406062740   3.1374446237
H   -7.1079255774  -3.9562165054   2.5387636572
H   -5.2141525823  -4.9615503942   1.3048479555

Conformer 66
G(CENSO)=       -2792.81120936  G(xTB)=        -135.14020362        
C   -4.0811578690   0.0831666308  -0.4025070961
C   -4.7482497303  -1.0281274743  -0.9313651789
C   -6.0564072695  -0.9216404790  -1.3837917215
C   -6.7181313495   0.3054978853  -1.3231276416
C   -6.0555312044   1.4336840366  -0.8536845625
C   -4.7354767658   1.3246240092  -0.4132728206
S   -3.8771256673   2.7754113137   0.1689432556
C   -2.2466554368   2.3693613478  -0.4332123452
C   -1.4175017478   3.3762012414  -0.9186094142
C   -0.1633723910   3.0708473081  -1.4376051119
C    0.2486468665   1.7340026896  -1.4982651654
C   -0.5709091793   0.7261216074  -0.9864697958
C   -1.8053992504   1.0351064674  -0.4206070678
C   -2.7050447714   0.0002056623   0.1369552267
C   -2.3241127685  -0.9149175736   1.0635494100
C   -0.9526075204  -1.0061557927   1.6119866298
C   -0.2712231832   0.1240157802   2.0828988791
C    1.0211516728   0.0012672638   2.5851150634
O    1.7574912080   1.0447679866   3.0529621482
C    1.3450949167   2.3779260361   2.7040999722
C    2.4978676489   3.3092057029   3.0032027443
O    3.6237218310   3.0366894305   2.1699320865
C    4.6618513869   2.2883626416   2.8168631632
C    5.5917978338   1.6908059696   1.7804260028
O    5.1325291150   0.4702005813   1.2015149951
C    4.0313783392   0.6248150483   0.3048370766
C    3.7392544647  -0.6953407630  -0.3569055745
O    4.7513362991  -1.0072029874  -1.3162694369
C    4.5011971092  -2.2602377407  -1.9634335270
C    3.5109913956  -2.1814354080  -3.1270246085
O    4.1356741027  -2.0620733040  -4.4110747664
C    4.7867197718  -0.8162525704  -4.6712497264
C    3.8715252970   0.2189496776  -5.3047828875
O    2.8455096400   0.7354080500  -4.4552779651
C    3.3530890808   1.5738423796  -3.4214112554
C    2.2090888167   2.2891800572  -2.7567487713
O    1.4266078501   1.3207839120  -2.0363950083
C    1.6377497194  -1.2557842962   2.6446198450
C    0.9518420956  -2.3811319230   2.2236112785
C   -0.3444239201  -2.2635737916   1.7143651667
S   -1.2129521566  -3.7300696711   1.1898151567
C   -2.8533885862  -3.2636019032   1.7041789065
C   -3.2526425585  -1.9202683823   1.6295753193
C   -4.5153728048  -1.5743633680   2.1277405505
C   -5.3842533625  -2.5467395586   2.6027468054
C   -5.0000850704  -3.8883859186   2.5985310003
C   -3.7294286608  -4.2476409085   2.1664627206
H   -4.2327199254  -1.9839773121  -0.9669702431
H   -6.5622173209  -1.7957582291  -1.7836305532
H   -7.7432584044   0.3929080226  -1.6718251749
H   -6.5546504737   2.3989671515  -0.8462319996
H   -1.7546925376   4.4093012601  -0.9161972746
H    0.4597342721   3.8733373239  -1.8148284837
H   -0.2322734401  -0.3051249883  -1.0296319744
H   -0.7670477497   1.0874271726   2.0451280650
H    0.4623158899   2.6766208284   3.2890504731
H    1.0941994741   2.4191823403   1.6338540174
H    2.7704998813   3.2563990388   4.0673132802
H    2.1601662122   4.3330171791   2.7937833413
H    4.2398104994   1.4808061036   3.4307350682
H    5.2435890689   2.9564689576   3.4749216276
H    6.5369836753   1.4402970932   2.2765217752
H    5.8053008128   2.4364974247   0.9955508634
H    4.2649998524   1.3922634707  -0.4512982998
H    3.1307021931   0.9476915956   0.8447130051
H    2.7497350605  -0.6271091036  -0.8359059298
H    3.6936711515  -1.4914057284   0.4050720284
H    4.1373182951  -2.9878406154  -1.2202233397
H    5.4664758328  -2.6212545966  -2.3396816319
H    2.7913237790  -1.3656222166  -2.9635138505
H    2.9491429073  -3.1209263941  -3.1831256792
H    5.5789802001  -1.0312548797  -5.4010400201
H    5.2734643590  -0.4255858508  -3.7667695765
H    3.3509357041  -0.2358703763  -6.1557042480
H    4.4971321133   1.0466159405  -5.6851714544
H    4.0296695351   2.3373386197  -3.8417181378
H    3.9158752975   0.9899443849  -2.6781486777
H    1.5818679248   2.7874699290  -3.5087433606
H    2.6089739027   3.0454978839  -2.0663242359
H    2.6451950288  -1.3353640270   3.0425904409
H    1.4226824432  -3.3576675726   2.2977738002
H   -4.8156670235  -0.5303492671   2.1237119190
H   -6.3624257306  -2.2596193356   2.9775344069
H   -5.6781672309  -4.6542269352   2.9643433095
H   -3.4090359465  -5.2852376741   2.2072969089

Conformer 67
G(CENSO)=       -2792.81119923  G(xTB)=        -135.14192760        
C   -4.5042181839   0.6585041335  -0.0891979124
C   -5.5832313778  -0.2018746684  -0.3258344235
C   -6.8900638331   0.2593999530  -0.2479822465
C   -7.1406220494   1.5969851495   0.0615846313
C   -6.0840391043   2.4805822792   0.2459271456
C   -4.7708540863   2.0162520982   0.1503496003
S   -3.4218647049   3.1633535909   0.3647322269
C   -2.2661444870   2.4374002817  -0.7837135336
C   -1.3908218055   3.2538955409  -1.5049168421
C   -0.5118149781   2.6952439500  -2.4166409937
C   -0.5269172105   1.3125359438  -2.6565855069
C   -1.3907144154   0.4959184512  -1.9302569885
C   -2.2279306804   1.0499770168  -0.9550722235
C   -3.0976974278   0.2001278386  -0.1123564376
C   -2.6393984451  -0.8695977529   0.5861638241
C   -1.2193624637  -1.2930164710   0.5943164292
C   -0.1830766148  -0.3912973087   0.8289213876
C    1.1490396570  -0.8097116987   0.8350325940
O    2.0625833539   0.1805534919   1.0201873264
C    3.4512239910  -0.1619283578   1.2134392122
C    3.7239086841  -0.6979764531   2.6027634380
O    3.4433258832   0.2684132348   3.6197781317
C    4.5785441298   0.8210511552   4.2853913911
C    5.2247460118   1.9849266667   3.5692728046
O    5.8883379314   1.5212994598   2.3973216375
C    6.5404141983   2.5728625625   1.6891689921
C    6.9695500147   2.0611435641   0.3408589591
O    5.8105171630   1.8905220107  -0.4720641318
C    6.0928559692   1.2314654950  -1.7007284073
C    4.7909685598   1.1703356589  -2.4846571973
O    4.9600019601   0.4182531303  -3.6883512675
C    4.7624897731  -0.9905627141  -3.5346627915
C    3.3427741179  -1.4170878310  -3.8280486241
O    2.4910701982  -0.9566898844  -2.7789932485
C    1.1297716983  -1.3463110653  -2.9248560281
C    0.3628392332  -0.5251925661  -3.9451288711
O    0.3252364040   0.8790006033  -3.6253179226
C    1.4525124414  -2.1623948995   0.6321008273
C    0.4191181374  -3.0738841076   0.4434810142
C   -0.9086677878  -2.6531899051   0.4325208106
S   -2.2181393401  -3.8454993579   0.2157086090
C   -3.4200794907  -3.1190390579   1.3149907686
C   -3.5077650235  -1.7222580158   1.4302478440
C   -4.4002235835  -1.1886785952   2.3690119001
C   -5.2393118532  -2.0142127179   3.1044036679
C   -5.1937290770  -3.3969520682   2.9209521069
C   -4.2734517584  -3.9525907099   2.0405696008
H   -5.3834483076  -1.2446518134  -0.5563726501
H   -7.7154912247  -0.4233633657  -0.4277650509
H   -8.1615975292   1.9616967816   0.1296391465
H   -6.2778317171   3.5313620323   0.4440737403
H   -1.4050750573   4.3314162460  -1.3644871261
H    0.1668884190   3.3244634680  -2.9850153677
H   -1.4213915411  -0.5767268801  -2.0776473195
H   -0.4036751520   0.6589869340   0.9953469915
H    3.9962340182   0.7715871368   1.0580972826
H    3.7843758674  -0.8837157541   0.4549201594
H    4.7716660881  -1.0267771228   2.6453483283
H    3.0892084367  -1.5720893215   2.8042478655
H    5.3278564856   0.0384123659   4.4818707315
H    4.2124799175   1.1880136530   5.2523640272
H    5.9452282076   2.4607510697   4.2585137397
H    4.4614779231   2.7365230345   3.3044843811
H    7.4245984421   2.9212295849   2.2475586700
H    5.8598160491   3.4301352987   1.5604021323
H    7.5044988804   1.1031119238   0.4545084298
H    7.6614183979   2.7850399393  -0.1216105739
H    6.4755525958   0.2133199047  -1.5120799699
H    6.8587760550   1.7795254601  -2.2761338163
H    4.4860930467   2.1810775686  -2.7829280536
H    3.9956468716   0.7449148113  -1.8595662604
H    5.0544977389  -1.3237829571  -2.5274825923
H    5.4229569927  -1.4852866501  -4.2579746243
H    3.3060838841  -2.5188356043  -3.8890560386
H    3.0332267530  -1.0105316604  -4.8031886339
H    0.6864188566  -1.2363432890  -1.9303405681
H    1.0529803850  -2.4085337879  -3.2146684910
H   -0.6548951560  -0.9239013665  -4.0563820521
H    0.8451865842  -0.5671416427  -4.9257769232
H    2.4742037986  -2.5231489372   0.6371350569
H    0.6583657355  -4.1266925861   0.3186181521
H   -4.4393440988  -0.1117382877   2.5058841754
H   -5.9300161581  -1.5803324073   3.8216955889
H   -5.8530744962  -4.0475485324   3.4885413327
H   -4.2030021781  -5.0315874096   1.9316222483

Conformer 68
G(CENSO)=       -2792.81116606  G(xTB)=        -135.14052891        
C   -4.9562858878   0.4762758858  -0.1010378293
C   -5.8567919224  -0.5578020965  -0.3889081960
C   -7.2240368694  -0.3236813215  -0.4234130706
C   -7.7185732596   0.9584754853  -0.1793457702
C   -6.8416323812   2.0115516212   0.0478905629
C   -5.4653917902   1.7742900156   0.0656120236
S   -4.3536108100   3.1431164799   0.3232353336
C   -2.9972401828   2.5872591701  -0.6917620030
C   -2.2200234906   3.5253937274  -1.3789337045
C   -1.1655585368   3.1092072573  -2.1725561732
C   -0.8964354732   1.7401756399  -2.3186296995
C   -1.6727378544   0.8040185383  -1.6420058316
C   -2.6998296521   1.2236722920  -0.7873414650
C   -3.4962000261   0.2508668428  -0.0065864500
C   -2.9390584375  -0.7532886174   0.7189347687
C   -1.4787913529  -0.9894150990   0.7961734543
C   -0.5771614126   0.0245841288   1.1124070851
C    0.7970045540  -0.2157345830   1.1149889233
O    1.5754889255   0.8707079047   1.3898917909
C    2.9952424386   0.6870786199   1.5417573039
C    3.3152308612   0.1177628712   2.9208971333
O    4.7094755774  -0.1320757247   3.0597030577
C    5.4545142441   1.0156022719   3.4772061437
C    6.9254436294   0.6654338607   3.4485582486
O    7.4198531042   0.3957373923   2.1370507373
C    7.7202552669   1.5757257828   1.3909707846
C    7.9779960004   1.2091211593  -0.0532636255
O    6.7974454155   0.9467674304  -0.8071624411
C    6.2321842205  -0.3515406285  -0.6042144060
C    5.1518411852  -0.5629388370  -1.6314424024
O    5.7523609770  -0.7140497174  -2.9174543784
C    4.8165362548  -0.8502705557  -3.9855303954
C    4.0346907039   0.4213630420  -4.2911400564
O    2.8408967852   0.5732002574  -3.5118937753
C    1.7240234266  -0.0822347934  -4.1043630612
C    0.5322687907   0.0357012193  -3.1976542414
O    0.1373290777   1.4187344543  -3.1410628820
C    1.2812661118  -1.4959186434   0.8202481303
C    0.3812900697  -2.5247767277   0.5642504775
C   -0.9904322854  -2.2854959893   0.5647907504
S   -2.1258945979  -3.6265558833   0.2568213846
C   -3.4505990152  -3.1082408989   1.3321130207
C   -3.7278301907  -1.7407281875   1.4893295538
C   -4.7264336816  -1.3633401248   2.3953994492
C   -5.4795953987  -2.3196887324   3.0623778611
C   -5.2395121210  -3.6764387318   2.8407026919
C   -4.2157554936  -4.0737094796   1.9891427161
H   -5.4698706038  -1.5558083846  -0.5736435471
H   -7.9061002288  -1.1405038026  -0.6408463765
H   -8.7883219553   1.1464870995  -0.1985997360
H   -7.2226045550   3.0192818445   0.1905953328
H   -2.4447172504   4.5855173773  -1.2981280186
H   -0.5559148055   3.8325473504  -2.7061164740
H   -1.4852755599  -0.2580615077  -1.7399329454
H   -0.9380203270   1.0255470054   1.3293927776
H    3.4197141477   1.6880634524   1.4206076726
H    3.3996165004   0.0477758091   0.7476078970
H    2.8071821873  -0.8441039341   3.0576682549
H    2.9536956688   0.8055660193   3.7012112453
H    5.1773961252   1.2921161672   4.5089069179
H    5.2433157689   1.8806856671   2.8315119175
H    7.0898951116  -0.2494576872   4.0313534399
H    7.4970044565   1.4807926344   3.9225041499
H    8.6191297430   2.0639604498   1.8073685249
H    6.8923267496   2.3002914215   1.4333250410
H    8.6713621513   0.3534350922  -0.1065290592
H    8.4589776160   2.0662593103  -0.5402692912
H    5.7948293047  -0.4369005599   0.4014440668
H    7.0126231670  -1.1243878581  -0.7035650915
H    4.4583856818   0.2908126431  -1.6159898814
H    4.5769866007  -1.4698897241  -1.3720976379
H    4.1224871727  -1.6851653543  -3.7878768390
H    5.4201289811  -1.1129951749  -4.8622006084
H    3.7824977406   0.4481937071  -5.3625741306
H    4.6680082007   1.2903294865  -4.0734700780
H    1.9211775287  -1.1563837281  -4.2563656284
H    1.4989241813   0.3629279997  -5.0883923057
H    0.7777900862  -0.3228539489  -2.1867021578
H   -0.2852087489  -0.5762498981  -3.6046869857
H    2.3417725379  -1.7186350460   0.8210828170
H    0.7617875355  -3.5255178688   0.3783080682
H   -4.9163889720  -0.3062552269   2.5590623187
H   -6.2554226780  -2.0088273860   3.7560316593
H   -5.8304286664  -4.4288688242   3.3552201977
H   -3.9988348786  -5.1292988626   1.8490918031

Conformer 69
G(CENSO)=       -2792.81114836  G(xTB)=        -135.13583548        
C   -4.4283276598   0.1543339950  -0.0493036287
C   -5.0075680927  -1.0794805141  -0.3734584675
C   -6.3844326426  -1.2508613312  -0.3416452358
C   -7.2127221392  -0.1833117389   0.0074802161
C   -6.6646083662   1.0652019551   0.2734694560
C   -5.2795858553   1.2377969608   0.2234495786
S   -4.5992045388   2.8561848727   0.5301210661
C   -3.1948301749   2.7772116104  -0.5642681951
C   -2.7528184463   3.9371132046  -1.2090436274
C   -1.6570265409   3.8908455724  -2.0537101342
C   -1.0094618026   2.6701698495  -2.2927682508
C   -1.4575755563   1.5118294696  -1.6670373018
C   -2.5228262977   1.5662624663  -0.7591993166
C   -2.9637159489   0.3610874715  -0.0227408079
C   -2.0964386172  -0.4725774834   0.6066669306
C   -0.6333915646  -0.2500957141   0.6161672453
C   -0.0699221602   0.9719602676   0.9928538040
C    1.3014870033   1.1704498370   0.8790347190
O    1.8800926127   2.3863785315   1.1521640300
C    1.7354810635   2.8560154041   2.5086847808
C    2.4021387421   1.9389879195   3.5061382298
O    3.7975991150   1.8983611286   3.2328235978
C    4.5002211665   0.9257626073   4.0053958250
C    4.3752486658  -0.4887865348   3.4811853750
O    5.0130205180  -0.5842373915   2.2109828924
C    4.8676229044  -1.8795812178   1.6439216904
C    5.3580822142  -1.8153407027   0.2107348595
O    5.1427276321  -3.1041561296  -0.3594077663
C    5.4412441277  -3.1719180990  -1.7552348632
C    4.2457804194  -2.8540398477  -2.6397248070
O    3.7685346827  -1.5110965395  -2.5670937716
C    4.6288965088  -0.5606163722  -3.1898487503
C    3.9313512965   0.7732470525  -3.2444180059
O    2.9039906281   0.7376564196  -4.2389205064
C    2.0235135911   1.8553353907  -4.1673853805
C    0.8429731218   1.5152277864  -3.2709359732
O    0.0526354195   2.7083414348  -3.1439421607
C    2.1260493587   0.1498874143   0.4056557431
C    1.5840529850  -1.0872542733   0.0849852816
C    0.2110300814  -1.2965222322   0.2159427029
S   -0.4764025814  -2.8970176097  -0.1622602203
C   -1.8215480803  -2.9045217991   1.0083783610
C   -2.4982718464  -1.7106964087   1.3070600287
C   -3.5056785444  -1.7389964305   2.2786202266
C   -3.8789586061  -2.9335472198   2.8795041884
C   -3.2421437637  -4.1233146756   2.5232057855
C   -2.2039911078  -4.1101594770   1.5993309704
H   -4.3615872333  -1.9109306518  -0.6404446681
H   -6.8138044096  -2.2173127390  -0.5896643117
H   -8.2907647752  -0.3133392639   0.0403052077
H   -7.3100757614   1.9099790614   0.4988704885
H   -3.2701537687   4.8797111822  -1.0514746575
H   -1.3042977904   4.7894125709  -2.5515084166
H   -0.9750446281   0.5579112588  -1.8415831225
H   -0.7150093620   1.7792506514   1.3275103447
H    0.6754144612   2.9705107744   2.7749214886
H    2.2056518603   3.8441888975   2.5167421319
H    1.9512091546   0.9351750445   3.4497824515
H    2.2134789053   2.3318802723   4.5206589968
H    4.1593352062   0.9414771785   5.0537206322
H    5.5543413409   1.2270401171   3.9867766323
H    3.3174496882  -0.7894636576   3.3952305134
H    4.8541626542  -1.1700201600   4.2067317251
H    3.8099701571  -2.1908790070   1.6569357470
H    5.4457999524  -2.6254229508   2.2162097916
H    6.4298410864  -1.5550201785   0.1824293508
H    4.8005363547  -1.0437442159  -0.3370489924
H    5.7305041149  -4.2104583869  -1.9642675401
H    6.3059943734  -2.5344202852  -1.9956502539
H    3.4017011889  -3.4844876220  -2.3344137296
H    4.5076195573  -3.1108330398  -3.6816212736
H    4.8942730513  -0.8917598413  -4.2078370199
H    5.5642421591  -0.4334759941  -2.6212491721
H    4.6696619902   1.5511428190  -3.4986611979
H    3.5143609290   1.0089766841  -2.2525263048
H    1.6754244792   2.0666546379  -5.1855392149
H    2.5418607027   2.7499716948  -3.7905190190
H    1.1931550240   1.1902789276  -2.2799738995
H    0.2503009347   0.7067542318  -3.7207058971
H    3.1945632172   0.3239437636   0.3380049423
H    2.2363649959  -1.8876475978  -0.2540328806
H   -4.0049958858  -0.8119038112   2.5463597195
H   -4.6670525592  -2.9388054415   3.6270299818
H   -3.5333472034  -5.0610360694   2.9879896885
H   -1.6787741793  -5.0285963336   1.3509173879

Conformer 70
G(CENSO)=       -2792.81110269  G(xTB)=        -135.14503287        
C   -4.2617108855   0.5741099276  -0.3121389984
C   -5.3221701725  -0.2246861886  -0.7584530539
C   -6.5518004607   0.3360478100  -1.0748831614
C   -6.7408224838   1.7140592566  -0.9604334668
C   -5.6872090761   2.5322059330  -0.5721167939
C   -4.4476428017   1.9659096740  -0.2672768192
S   -3.1019019005   3.0334726048   0.2095764635
C   -1.7531212673   2.1111380631  -0.5021066544
C   -0.6349607967   2.7868285003  -1.0011593428
C    0.4089473626   2.0783776213  -1.5700927213
C    0.3271664073   0.6825977621  -1.6870034126
C   -0.7821109942   0.0069055793  -1.1886235823
C   -1.8055818098   0.7147349334  -0.5464930836
C   -2.9494865802   0.0130998576   0.0752555896
C   -2.7893413567  -1.0349041626   0.9233927150
C   -1.4605071355  -1.5534183440   1.3208192685
C   -0.4536089319  -0.6980420047   1.7875155270
C    0.7988820583  -1.2073337755   2.1189878844
O    1.8296420374  -0.4544044681   2.5916625759
C    1.5804361148   0.9437753079   2.8280556150
C    2.7671994607   1.5542733324   3.5407854311
O    3.8907307673   1.8444127650   2.7178223257
C    4.6976396236   0.7093062843   2.3874159499
C    6.0349743980   1.1701295241   1.8438782660
O    6.0210370936   1.5812750672   0.4793021361
C    5.4438263755   2.8677393826   0.2547961296
C    5.6215778933   3.2207162116  -1.1989265375
O    4.7832860205   2.3710967879  -1.9725011289
C    5.0150645017   2.4666115560  -3.3754668793
C    4.3047566637   1.3214906819  -4.0678121167
O    5.0350423826   0.0898461021  -4.1068244178
C    5.4812237074  -0.4220063691  -2.8448138453
C    4.3905318438  -0.8448183575  -1.8772258497
O    3.6834020692  -2.0240326441  -2.2884448799
C    2.5826952291  -1.8218419599  -3.1727259334
C    1.3137669147  -1.3531009165  -2.4919737688
O    1.3788885681   0.0735866362  -2.2976774029
C    1.0551888597  -2.5798765125   1.9820568113
C    0.0461469630  -3.4347270816   1.5739434983
C   -1.2204599057  -2.9296764142   1.2634726257
S   -2.5280616069  -4.0440596934   0.7861514927
C   -3.9015450130  -3.1760138210   1.5205430220
C   -3.9100931444  -1.7717504732   1.5468788878
C   -4.9670487198  -1.1248615911   2.1994021181
C   -6.0206192028  -1.8497850322   2.7389300445
C   -6.0309470293  -3.2421195682   2.6439491341
C   -4.9662868373  -3.9082195823   2.0493206207
H   -5.1741332891  -1.2974873617  -0.8428716019
H   -7.3645191232  -0.3006534830  -1.4124253916
H   -7.7021037355   2.1577884022  -1.2038138066
H   -5.8195520621   3.6098192414  -0.5247939124
H   -0.5865204713   3.8715724879  -0.9555123167
H    1.2785528565   2.5962871315  -1.9640128545
H   -0.8628584154  -1.0714212319  -1.2552689160
H   -0.6693026843   0.3613726551   1.8581059785
H    0.6959653278   1.0560071888   3.4717677037
H    1.3938181132   1.4601860799   1.8742687020
H    3.0625082450   0.9139516440   4.3884811510
H    2.4368396700   2.5194643360   3.9426242866
H    4.1961095368   0.0685576249   1.6462320448
H    4.8767378252   0.1060222903   3.2935389165
H    6.7240754263   0.3179112709   1.8838308337
H    6.4413272807   1.9702896327   2.4857692154
H    5.9472929230   3.6269049854   0.8770674505
H    4.3746554485   2.8713270549   0.5113826713
H    6.6768348345   3.0900436372  -1.4926030570
H    5.3538756823   4.2808331390  -1.3513602295
H    6.0956372498   2.4307235058  -3.5965315208
H    4.6256941740   3.4241441300  -3.7633788360
H    4.1474306416   1.5842024979  -5.1197803184
H    3.3158455427   1.1836845922  -3.6026698914
H    6.1235227417   0.3088541245  -2.3308108296
H    6.0928205607  -1.2966100235  -3.0981806550
H    3.7021345795  -0.0199341068  -1.6611589895
H    4.8881458681  -1.1141065532  -0.9364886142
H    2.3703532837  -2.8082382429  -3.6024906255
H    2.8452955806  -1.1447751985  -3.9975072368
H    1.1951200322  -1.8630544979  -1.5246972480
H    0.4499579623  -1.5925869513  -3.1298234704
H    2.0381074019  -2.9660430025   2.2360707013
H    0.2383117072  -4.5026405139   1.5141945925
H   -4.9595790942  -0.0406746745   2.2670456704
H   -6.8347726727  -1.3298020617   3.2354754886
H   -6.8541110139  -3.8140827987   3.0627479169
H   -4.9498882960  -4.9942736096   2.0140503190

Conformer 71
G(CENSO)=       -2792.81110205  G(xTB)=        -135.14110218        
C   -4.6753937635   0.5828923044  -0.3550667366
C   -5.5861172390  -0.3207469219  -0.9174421692
C   -6.8410944526   0.0992469302  -1.3350759051
C   -7.2068150191   1.4400912365  -1.2060222455
C   -6.2991243860   2.3643860619  -0.7043726754
C   -5.0318636541   1.9395701162  -0.2991426389
S   -3.8739806791   3.1390080746   0.3258179922
C   -2.3612522293   2.3974736229  -0.2545564679
C   -1.2840442119   3.2194191629  -0.6011070429
C   -0.0902407674   2.6610481244  -1.0214415407
C    0.0288772753   1.2684367403  -1.1482282291
C   -1.0587866521   0.4513214561  -0.8525976166
C   -2.2368393856   1.0058286940  -0.3361978381
C   -3.3498673560   0.1581586075   0.1454928562
C   -3.1753231282  -0.8961497141   0.9860278729
C   -1.8489183214  -1.3555528030   1.4570147486
C   -0.8992835694  -0.4673074635   1.9800526706
C    0.3827208435  -0.9154909741   2.2868554614
O    1.3949165856  -0.1158604702   2.7139488769
C    1.1769049456   1.3056031794   2.7473761737
C    2.5174525711   1.9740411740   2.8917405737
O    3.2042327237   1.8793269999   1.6486568412
C    4.5517288085   2.3288703887   1.7295679287
C    5.1057495246   2.2997946565   0.3181264814
O    6.5123730889   2.5158266026   0.4019400645
C    7.1651512861   2.4628378016  -0.8662734060
C    7.3160923142   1.0306160906  -1.3619889913
O    8.0243138629   1.0936726097  -2.6012554922
C    8.3037472604  -0.1829299553  -3.1766756413
C    7.0961213788  -0.8870550206  -3.7634150060
O    6.3666034763  -1.5376938050  -2.7223627664
C    5.1248008996  -2.0931995271  -3.1479249448
C    4.0344284589  -1.0560254072  -3.3840783324
O    3.8204293233  -0.2068131086  -2.2553935271
C    3.0039906221  -0.7739453372  -1.2352570955
C    1.5202886955  -0.5949994117  -1.4715795163
O    1.2477035087   0.8166533556  -1.5405559919
C    0.7033601212  -2.2736433674   2.1414161681
C   -0.2564009900  -3.1683179891   1.7042712108
C   -1.5354663742  -2.7163968634   1.3638801358
S   -2.7473624152  -3.8862483790   0.7810950901
C   -4.2129397256  -3.1143142498   1.4343291566
C   -4.2958541552  -1.7145607322   1.4996501275
C   -5.4328582741  -1.1423259331   2.0841765741
C   -6.4869993766  -1.9350931738   2.5159458081
C   -6.4185752747  -3.3223843781   2.3789568662
C   -5.2770850708  -3.9153486888   1.8537535771
H   -5.3016493385  -1.3652221029  -1.0097949009
H   -7.5363267670  -0.6183867304  -1.7611265349
H   -8.1898701741   1.7737089779  -1.5259641628
H   -6.5648604165   3.4163369343  -0.6433235967
H   -1.3790597837   4.2999979687  -0.5345364210
H    0.7596124032   3.2911308462  -1.2675787537
H   -1.0011549676  -0.6247556571  -0.9637085753
H   -1.1726468742   0.5752673556   2.0917528177
H    0.5312288114   1.5671359029   3.5965849648
H    0.6977765845   1.6386642303   1.8168940097
H    3.0974420969   1.4932290267   3.6958245426
H    2.3590087528   3.0288952436   3.1685396943
H    5.1446845425   1.6614795991   2.3771605758
H    4.6015082191   3.3475357089   2.1491689266
H    4.6331025402   3.0812741120  -0.3003002501
H    4.8741778021   1.3239976145  -0.1323974141
H    8.1541617715   2.9133955196  -0.7230630684
H    6.6173478849   3.0634579176  -1.6108145890
H    6.3358380859   0.5575845546  -1.5023530772
H    7.8841860113   0.4372444868  -0.6247508954
H    8.7951026875  -0.8398009031  -2.4393137637
H    9.0139822514   0.0117866779  -3.9884109536
H    7.4379391152  -1.6345770382  -4.5009967439
H    6.4752166676  -0.1485444905  -4.2938337962
H    4.8242110884  -2.7867992857  -2.3540167774
H    5.2521447263  -2.6797366246  -4.0748201709
H    3.1121279302  -1.5840561183  -3.6750924947
H    4.3032755747  -0.3906907079  -4.2118716140
H    3.2710412718  -0.2652203561  -0.3010390514
H    3.2005494017  -1.8487463856  -1.1029746126
H    0.9975016959  -1.0513458794  -0.6202963632
H    1.1799259168  -1.0800028348  -2.3969066110
H    1.7046328045  -2.6134623326   2.3899299500
H   -0.0119439112  -4.2242682542   1.6248541867
H   -5.4868777055  -0.0616425145   2.1821022823
H   -7.3638540701  -1.4724289614   2.9596034433
H   -7.2426909301  -3.9474870134   2.7109478711
H   -5.2027684509  -4.9974419763   1.7859620333

Conformer 72
G(CENSO)=       -2792.81108224  G(xTB)=        -135.14137671        
C   -4.4173510411   0.6824659703  -0.0330593253
C   -5.5096006700  -0.1489677230  -0.3092111225
C   -6.8082189702   0.3354253178  -0.2351887013
C   -7.0370864760   1.6684016144   0.1092511712
C   -5.9662887291   2.5249794817   0.3342136140
C   -4.6609619141   2.0376410615   0.2437830080
S   -3.2935360883   3.1509265340   0.5130586770
C   -2.1353435468   2.4387689434  -0.6416482058
C   -1.2335923052   3.2600012212  -1.3240622576
C   -0.3592589701   2.7144535266  -2.2482509876
C   -0.4038985077   1.3418337630  -2.5370198622
C   -1.2848821679   0.5182259130  -1.8406963916
C   -2.1224895468   1.0571617068  -0.8571839179
C   -3.0198142107   0.1976530139  -0.0535155822
C   -2.5896607803  -0.9042514250   0.6119809512
C   -1.1757531844  -1.3464244779   0.6226989235
C   -0.1334379561  -0.4641937241   0.8968836111
C    1.1944244664  -0.8953841266   0.9003349933
O    2.1132516415   0.0804386757   1.1274367350
C    3.5032190472  -0.2687443512   1.2903616791
C    3.8057291886  -0.8168837592   2.6694801318
O    3.4787543933   0.0903984176   3.7227844303
C    4.5510502643   0.8658407137   4.2611810406
C    4.8364142267   2.1606751314   3.5329176939
O    5.5844243495   1.9029974909   2.3481382468
C    5.7958364695   3.0821185863   1.5744723319
C    6.4179713367   2.6979081235   0.2580914074
O    5.4598008285   1.9523524657  -0.4850163715
C    5.9646503171   1.4338147774  -1.7092523998
C    4.9322808181   0.4375606598  -2.1980785680
O    5.3198248871  -0.0007219055  -3.4983122955
C    4.7412890570  -1.2468113960  -3.8845673565
C    3.2578380131  -1.1961361815  -4.1830003005
O    2.5204175090  -1.1178664907  -2.9606830414
C    1.1347763377  -1.4130361561  -3.0951402847
C    0.3619531581  -0.4429378778  -3.9698911254
O    0.4392655237   0.9228376749  -3.5202115609
C    1.4868204851  -2.2432780293   0.6542235289
C    0.4456509973  -3.1375592721   0.4262088507
C   -0.8777374564  -2.7035806913   0.4179538236
S   -2.1980860251  -3.8726889678   0.1480172047
C   -3.4054562700  -3.1669626996   1.2552552147
C   -3.4798506333  -1.7735489351   1.4148050032
C   -4.3783749118  -1.2609410903   2.3593814190
C   -5.2351910412  -2.1003808670   3.0574968209
C   -5.2021997103  -3.4768107709   2.8295626003
C   -4.2771938865  -4.0138395446   1.9427189112
H   -5.3269043970  -1.1880975945  -0.5682849665
H   -7.6440991474  -0.3253876566  -0.4459629201
H   -8.0517079642   2.0512867963   0.1731341471
H   -6.1427815812   3.5732112130   0.5599932574
H   -1.2267469163   4.3322683878  -1.1475874990
H    0.3351999453   3.3485857466  -2.7916362623
H   -1.3292316113  -0.5491130647  -2.0193484460
H   -0.3447262655   0.5819459500   1.0969477339
H    4.0470997226   0.6624343401   1.1213268189
H    3.8165267145  -0.9912119597   0.5247581352
H    4.8707110881  -1.0946116909   2.7018934161
H    3.2183303523  -1.7265098001   2.8533544862
H    5.4703069005   0.2618736089   4.3256739070
H    4.2432000040   1.1218682824   5.2831652718
H    5.4086040746   2.8239083273   4.2054535066
H    3.8866323704   2.6652770263   3.2879059798
H    6.4668698943   3.7792542154   2.1041012610
H    4.8383087155   3.5997509686   1.3975892287
H    7.3264753461   2.0954031773   0.4275652629
H    6.7104769933   3.6134806855  -0.2844519550
H    6.9342364470   0.9338842798  -1.5514285901
H    6.1106620242   2.2391526350  -2.4491556856
H    3.9389745127   0.9096190019  -2.2179534945
H    4.8866704952  -0.4159125175  -1.5053198170
H    4.9393019299  -2.0128245622  -3.1161980531
H    5.2610832767  -1.5383056388  -4.8047984814
H    2.9820637883  -2.1131067367  -4.7321386022
H    3.0459665938  -0.3318914726  -4.8319867593
H    0.7404570848  -1.4200916273  -2.0728721545
H    0.9916046579  -2.4216977226  -3.5226563933
H   -0.6840852325  -0.7692813971  -4.0431194754
H    0.7711790002  -0.4223863965  -4.9842067905
H    2.5045446585  -2.6152735110   0.6597197504
H    0.6759765001  -4.1878579021   0.2685667181
H   -4.4069047469  -0.1888176243   2.5311579879
H   -5.9295302371  -1.6823656265   3.7806313576
H   -5.8753299829  -4.1380614277   3.3679052870
H   -4.2171771511  -5.0893987195   1.7996422795

Conformer 73
G(CENSO)=       -2792.81108209  G(xTB)=        -135.13908458        
C   -3.3494077322   0.2689598388  -0.6251144177
C   -4.4606336927  -0.4616223489  -1.0643839360
C   -5.4057753724   0.1144811694  -1.9019071162
C   -5.2507070039   1.4353951144  -2.3248066286
C   -4.1257697737   2.1595335044  -1.9495005656
C   -3.1692248794   1.5700441563  -1.1207495218
S   -1.7079002723   2.4896091034  -0.6769837125
C   -0.5512377703   1.1324564965  -0.6413582642
C    0.7487141446   1.3191272814  -1.1057477919
C    1.6605575960   0.2692016634  -1.1138578000
C    1.2523112800  -0.9938042128  -0.6704905491
C   -0.0493446188  -1.1801586032  -0.1995855488
C   -0.9547246086  -0.1217284177  -0.1543059018
C   -2.3505339081  -0.2971517109   0.3107127623
C   -2.6931444837  -0.9245165098   1.4639393128
C   -1.7098223918  -1.5121656983   2.4004704075
C   -0.6236156505  -0.7734982429   2.8848069500
C    0.3004433481  -1.3723634652   3.7370283273
O    1.3833349658  -0.7458517316   4.2763069392
C    1.5515173487   0.6643526291   4.0750473485
C    2.2231589903   0.9698338700   2.7444722381
O    2.6516479804   2.3279668715   2.8281353589
C    2.8600427458   2.9456863210   1.5616812661
C    4.0549388196   2.3598556856   0.8256491895
O    4.1923294258   3.0763258046  -0.3930167791
C    5.2502520260   2.5596389857  -1.1940427779
C    5.2387394167   3.2132547976  -2.5513130060
O    4.0574412154   2.8263454009  -3.2472768897
C    4.1287304812   2.9826437027  -4.6596023698
C    5.0847341530   2.0051038454  -5.3460065970
O    4.9792682992   0.6622769702  -4.8894054216
C    3.7558465413   0.0177407757  -5.2308488140
C    3.7278418651  -1.3345157992  -4.5637451106
O    3.4641404417  -1.1543710288  -3.1745515848
C    3.7608078222  -2.3049469141  -2.3974698563
C    3.4351504939  -2.0428290588  -0.9463825003
O    2.0256149157  -2.1147087095  -0.6604300334
C    0.1433243742  -2.7155462036   4.1079731217
C   -0.9582389121  -3.4315625230   3.6741146064
C   -1.9005554757  -2.8279505299   2.8377439548
S   -3.3444519794  -3.7403425591   2.3266718834
C   -4.5120382006  -2.3937036780   2.3073434274
C   -4.0930418733  -1.1151024960   1.9061707873
C   -5.0127574393  -0.0615744541   1.9724699616
C   -6.3284781914  -0.2896426643   2.3520120091
C   -6.7468909995  -1.5795026460   2.6819600569
C   -5.8379027687  -2.6306510296   2.6748012402
H   -4.5838822274  -1.4872394819  -0.7278861132
H   -6.2648242630  -0.4658405525  -2.2262382128
H   -5.9901603884   1.8928561110  -2.9760299011
H   -3.9776264469   3.1721055207  -2.3150835551
H    1.0525914347   2.2874067287  -1.4940007141
H    2.6508361379   0.4323718651  -1.5198400603
H   -0.3489308578  -2.1687132351   0.1358233216
H   -0.5179763851   0.2558630179   2.5624035360
H    2.2111250443   0.9897008014   4.8858537703
H    0.5944414586   1.1917292907   4.1761277933
H    1.5336350334   0.8353968184   1.8964976323
H    3.0749480037   0.2849617364   2.6073868139
H    3.0362620514   4.0078504414   1.7658609045
H    1.9564601097   2.8561386004   0.9371499560
H    3.8973552235   1.2880878909   0.6166441067
H    4.9631091645   2.4553053619   1.4466111070
H    5.1382901546   1.4681235116  -1.3138147255
H    6.2250752814   2.7510660268  -0.7127874814
H    6.1464488611   2.8850592489  -3.0784832442
H    5.2825850430   4.3115978015  -2.4545686697
H    4.4348152618   4.0064136207  -4.9391815609
H    3.1038910806   2.8384895212  -5.0188972132
H    6.1272351682   2.2887944020  -5.1659579945
H    4.9092863414   2.0733533325  -6.4347167514
H    3.6834544146  -0.1119481842  -6.3245630416
H    2.8832184133   0.6011625863  -4.8989129027
H    4.6967928544  -1.8397578437  -4.7094862595
H    2.9447299993  -1.9580718035  -5.0262353707
H    4.8356002114  -2.5474417709  -2.4674498213
H    3.1927956662  -3.1816697671  -2.7529912981
H    3.8563471828  -1.0876086044  -0.6080957026
H    3.8807989372  -2.8434767351  -0.3467078647
H    0.8716976242  -3.1705405038   4.7726607685
H   -1.0982500976  -4.4569358049   4.0054881643
H   -4.6870401952   0.9402648996   1.7066734750
H   -7.0302619903   0.5385088370   2.3913734610
H   -7.7762935363  -1.7633428641   2.9764117642
H   -6.1500356575  -3.6280460650   2.9727942626

Conformer 74
G(CENSO)=       -2792.81104233  G(xTB)=        -135.14402762        
C   -4.0344698077   0.4307535476  -0.5281862781
C   -4.9919318129  -0.4845554167  -0.9826708391
C   -6.1898667009  -0.0474931917  -1.5309370381
C   -6.4483866060   1.3194294482  -1.6430754037
C   -5.4877669729   2.2449743577  -1.2535005628
C   -4.2773005109   1.8005526586  -0.7182635021
S   -3.0388265470   2.9952277531  -0.2521069806
C   -1.5852003609   2.0439576972  -0.6568233488
C   -0.4547097045   2.6872878547  -1.1698920418
C    0.6631013388   1.9522819637  -1.5229631381
C    0.6547988334   0.5549664517  -1.3927730981
C   -0.4589399329  -0.0868415496  -0.8566541327
C   -1.5752658160   0.6596964077  -0.4562844683
C   -2.7730627563   0.0081490136   0.1200590374
C   -2.7170644811  -0.8830680452   1.1409910955
C   -1.4535227182  -1.2688855767   1.8069024692
C   -0.5540878482  -0.3173461424   2.2785391501
C    0.6391757110  -0.7051378835   2.8888449954
O    1.4356084874   0.3149534388   3.3059220943
C    2.6641764573  -0.0095941024   3.9822270921
C    3.3848099311   1.2764756451   4.3244466049
O    4.0720393761   1.8696755854   3.2283349512
C    3.2554882394   2.6723453967   2.3721459938
C    4.1169870776   3.1954432543   1.2539581744
O    4.4535660405   2.1085589657   0.3981836587
C    5.4078858021   2.4545444122  -0.5971587501
C    5.6202503908   1.2043076742  -1.4376333819
O    6.5986245275   1.4217565575  -2.4558515413
C    6.0715137850   1.9485860439  -3.6769003192
C    5.6623666001   0.8749245606  -4.6602735180
O    4.5013056765   0.1994895439  -4.1832476951
C    3.9925604906  -0.7310388358  -5.1360370730
C    2.7428330483  -1.3993402337  -4.6034880669
O    2.9910568090  -2.4304810142  -3.6401287366
C    3.1406901168  -2.0148829463  -2.2807222386
C    1.8631347807  -1.5082733540  -1.6357858125
O    1.7717153878  -0.0830295368  -1.8321385536
C    0.9398577828  -2.0640795178   3.0388612520
C    0.0176932439  -3.0170553906   2.6144072328
C   -1.1788212696  -2.6299961047   2.0175564247
S   -2.3670866727  -3.8607417104   1.5112063766
C   -3.8585343855  -2.9591407204   1.8923398514
C   -3.9019560426  -1.5680299211   1.7039510654
C   -5.0584987155  -0.8796232379   2.0901307841
C   -6.1668193867  -1.5642685041   2.5699448472
C   -6.1338916460  -2.9549832656   2.6816328944
C   -4.9763504577  -3.6532498027   2.3589487266
H   -4.7920815054  -1.5479984175  -0.8862834955
H   -6.9242114746  -0.7720918981  -1.8708937829
H   -7.3869955878   1.6671454145  -2.0653402489
H   -5.6676476812   3.3088945107  -1.3826857598
H   -0.4564127272   3.7646833784  -1.3119613565
H    1.5406261687   2.4424656215  -1.9352509250
H   -0.4829168500  -1.1627234903  -0.7296169891
H   -0.7681390038   0.7412718897   2.1629892032
H    3.2983672167  -0.6352663467   3.3390432451
H    2.4410638939  -0.5591697729   4.9087363245
H    4.1546269700   1.0289287269   5.0649620470
H    2.6852281023   1.9910119648   4.7875675955
H    2.8318733715   3.5209982847   2.9346189127
H    2.4238831594   2.0886454711   1.9517435804
H    5.0290765986   3.6610096947   1.6629785535
H    3.5581245067   3.9671248612   0.6973000828
H    6.3587539260   2.7707716546  -0.1343922127
H    5.0389245722   3.2871673144  -1.2224055141
H    4.6641003774   0.8787789310  -1.8662801107
H    6.0030775081   0.3978582545  -0.7991375826
H    6.8734702234   2.5400960802  -4.1365551710
H    5.2236997078   2.6223371149  -3.4822099247
H    6.4903677064   0.1601483711  -4.8076271050
H    5.4519904678   1.3557197730  -5.6329174217
H    4.7539543222  -1.4936803256  -5.3780992353
H    3.7325883889  -0.2034053703  -6.0724710578
H    2.2515823603  -1.9004133881  -5.4466028047
H    2.0503758011  -0.6415376607  -4.2109317269
H    3.9370960715  -1.2659874882  -2.1722704539
H    3.4460017047  -2.9211207003  -1.7461207388
H    1.8777414924  -1.7183486356  -0.5552950947
H    0.9965233525  -2.0158757606  -2.0823210260
H    1.8590118918  -2.3936628543   3.5094974868
H    0.2338110017  -4.0705639949   2.7707526046
H   -5.0846102614   0.2023301012   1.9959816141
H   -7.0580158585  -1.0140180974   2.8580156685
H   -7.0003271635  -3.4961219859   3.0513934441
H   -4.9327043886  -4.7314882187   2.4882218400

Conformer 75
G(CENSO)=       -2792.81096503  G(xTB)=        -135.14021238        
C   -4.1026338692   0.7908562424  -0.0276435831
C   -5.2803735189   0.1151398003  -0.3728821896
C   -6.4889456235   0.7909527134  -0.4648782887
C   -6.5404064340   2.1643474188  -0.2213626457
C   -5.3752413672   2.8654006372   0.0636127087
C   -4.1589161946   2.1832550258   0.1380928585
S   -2.6662592174   3.0956253670   0.4695689371
C   -1.5290733635   2.1180421527  -0.4941964641
C   -0.4555889880   2.7488688743  -1.1305727104
C    0.4475852833   2.0078468897  -1.8712429707
C    0.2717189634   0.6234070932  -2.0090928906
C   -0.8149513509  -0.0037689399  -1.4050161776
C   -1.6953976617   0.7316986933  -0.6009693408
C   -2.8095000243   0.0873478329   0.1289216935
C   -2.6714360940  -1.0367106318   0.8788304036
C   -1.4085466439  -1.8001541110   1.0045615025
C   -0.1928321011  -1.1845602057   1.3320015231
C    0.9791772840  -1.9354902199   1.3780327999
O    2.2168876688  -1.4378762272   1.6445785702
C    2.4130276358  -0.0153747798   1.7475353322
C    2.1522947295   0.4821454578   3.1679603029
O    2.5688161456   1.8353753171   3.3170059270
C    3.9805264470   2.0107141428   3.5052513581
C    4.5516312179   2.9636199692   2.4826086947
O    4.4585793146   2.3557848013   1.2023000656
C    4.9963059096   3.1372644135   0.1434483990
C    4.5319814511   2.4644339112  -1.1402907524
O    5.1028017134   3.0804151935  -2.2949332603
C    6.3458170033   2.5117216340  -2.7166580890
C    6.1751652200   1.3412861764  -3.6612539564
O    5.6760139075   0.2175266582  -2.9433939174
C    5.4203730984  -0.9035173581  -3.7807461700
C    4.8258364355  -2.0120933414  -2.9379323378
O    3.5325812736  -1.7057975715  -2.4160383875
C    2.4806736067  -1.9511860841  -3.3434887982
C    1.1879029736  -1.4614010422  -2.7508486881
O    1.2135947097  -0.0233901754  -2.7447083447
C    0.9378201365  -3.3147822445   1.1258056593
C   -0.2688778806  -3.9365910106   0.8625245924
C   -1.4470543842  -3.1870865251   0.8129938202
S   -2.9945058562  -4.0137438200   0.4923072730
C   -4.0468227618  -3.0106807393   1.5211176883
C   -3.7902778519  -1.6363739832   1.6408202781
C   -4.5868678042  -0.8839762773   2.5128865079
C   -5.6520285938  -1.4672234420   3.1850837605
C   -5.9354301193  -2.8216834986   3.0024556630
C   -5.1261391362  -3.5990180024   2.1828905526
H   -5.2393291304  -0.9550648495  -0.5552889940
H   -7.3925764853   0.2478940164  -0.7265403487
H   -7.4846208466   2.6977185643  -0.2856543314
H   -5.4045601908   3.9420683698   0.2080439288
H   -0.3303335621   3.8252564525  -1.0498766844
H    1.2862813065   2.4894431343  -2.3648426730
H   -0.9826386890  -1.0679101222  -1.5189403437
H   -0.1878729964  -0.1172017508   1.5202953084
H    1.7964209239   0.5205779759   1.0137036647
H    3.4619785082   0.1436652429   1.4867639153
H    2.6691911981  -0.1754603111   3.8844467019
H    1.0820393112   0.4605709967   3.4025124674
H    4.5046981291   1.0468059604   3.4447669887
H    4.1539071814   2.4271351757   4.5088601407
H    5.6036927809   3.1719877682   2.7449847299
H    4.0013202860   3.9192747054   2.4980212574
H    6.0985559036   3.1659143183   0.1977188836
H    4.6251675273   4.1743423290   0.1902200227
H    3.4434564008   2.5688205790  -1.2275989573
H    4.7650897946   1.3934835167  -1.1034391933
H    6.9574169378   2.2134083595  -1.8514216767
H    6.8838555714   3.3038620722  -3.2519608249
H    7.1550063079   1.1060581975  -4.1154842374
H    5.4821568897   1.6164732019  -4.4745956544
H    6.3582512285  -1.2715898211  -4.2336558796
H    4.7422395118  -0.6214837191  -4.6032172061
H    5.4715020530  -2.1885269621  -2.0693854083
H    4.7947773925  -2.9383133536  -3.5342308489
H    2.3834577532  -3.0331376324  -3.5358892438
H    2.6634598163  -1.4510443764  -4.3070761448
H    1.0775007460  -1.8390565971  -1.7242389543
H    0.3449553195  -1.8226471484  -3.3568977758
H    1.8598903299  -3.8875050354   1.1617656088
H   -0.2983732827  -5.0110471618   0.7031302910
H   -4.3685027881   0.1720323122   2.6464088656
H   -6.2626182506  -0.8665819701   3.8530811325
H   -6.7698213109  -3.2821078966   3.5238894187
H   -5.3174819760  -4.6629830066   2.0720768104

Conformer 76
G(CENSO)=       -2792.81094864  G(xTB)=        -135.14522280        
C   -4.4608472050   0.7634958280  -0.0537606216
C   -5.5862770452   0.0730975143  -0.5219208795
C   -6.7971462150   0.7258403524  -0.7066865270
C   -6.9032000550   2.0905680187  -0.4342736273
C   -5.7852900531   2.8079066708  -0.0275193385
C   -4.5654068612   2.1497879071   0.1399018005
S   -3.1304096715   3.0885728891   0.6200379032
C   -1.8955658824   2.1624464932  -0.2710834320
C   -0.8004261526   2.8360992854  -0.8208476354
C    0.1709142911   2.1361709344  -1.5131450811
C    0.0459257479   0.7498959113  -1.6858285254
C   -1.0512939175   0.0782108230  -1.1540356872
C   -2.0127801514   0.7744646291  -0.4085917701
C   -3.1703260118   0.0861994575   0.2080410915
C   -3.0694626865  -1.0539404695   0.9391758591
C   -1.7906760224  -1.7578409315   1.1815474541
C   -0.6520655730  -1.0927856018   1.6265890812
C    0.5630105012  -1.7660173238   1.7538364255
O    1.6143118254  -0.9968517396   2.1400594737
C    2.9458821913  -1.5324513474   2.0333751307
C    3.9057425864  -0.3635134892   2.0290143312
O    3.8311649784   0.3690909002   0.8076976608
C    2.9662736946   1.5119228391   0.8304308479
C    3.6594642720   2.7972218971   1.2461529539
O    4.5104234138   3.3463133650   0.2399867287
C    5.7952718628   2.7286787984   0.1542796635
C    6.5783557196   3.4948048888  -0.8991901049
O    7.9053826916   2.9737083742  -1.0135765918
C    8.1563435426   2.1599872250  -2.1594903331
C    7.5679221787   0.7660774470  -2.1044942153
O    6.1755323374   0.8108434599  -2.4089527541
C    5.5597890513  -0.4639850368  -2.2713014507
C    4.0996488841  -0.3081233888  -2.6488443075
O    3.5029371524  -1.6006799598  -2.5275772605
C    2.2631115704  -1.7542161585  -3.2112537244
C    1.0525839197  -1.2911343505  -2.4342989616
O    1.0422890211   0.1475037199  -2.3910837573
C    0.6371352057  -3.1374417082   1.4863914560
C   -0.5147037198  -3.8191402309   1.1055074983
C   -1.7234582775  -3.1435453910   0.9583777915
S   -3.1825134122  -4.0408603442   0.4634102610
C   -4.3963475593  -3.1126682096   1.3795909055
C   -4.2319265005  -1.7298344880   1.5571222113
C   -5.1662808199  -1.0446668741   2.3441768924
C   -6.2724074444  -1.6994105744   2.8678730728
C   -6.4595830725  -3.0602644466   2.6207297862
C   -5.5153484666  -3.7723449883   1.8912101607
H   -5.5044128869  -0.9908720475  -0.7254346183
H   -7.6603085064   0.1714484065  -1.0635893416
H   -7.8497499191   2.6057427382  -0.5710706880
H   -5.8520229795   3.8796870549   0.1391184534
H   -0.7136053051   3.9139851680  -0.7131622446
H    1.0228378127   2.6528249295  -1.9455207662
H   -1.1714782001  -0.9905807018  -1.2840009366
H   -0.6877282480  -0.0271100404   1.8320565441
H    3.0522118556  -2.0953860634   1.0967486845
H    3.1558335970  -2.1991359457   2.8828742857
H    4.9245710990  -0.7636940347   2.1100845569
H    3.7275342756   0.2844314310   2.8994672614
H    2.1045033825   1.3389858575   1.4901999499
H    2.5877924489   1.6281634280  -0.1930126332
H    4.2178791528   2.6514634004   2.1863984845
H    2.8826400122   3.5528198201   1.4265086602
H    5.7122723478   1.6730477542  -0.1311848806
H    6.3127020753   2.7910149919   1.1274639052
H    6.6626526137   4.5486581253  -0.5988671031
H    6.0539537096   3.4524811074  -1.8633170450
H    9.2469321562   2.0626404879  -2.2117596538
H    7.8144087699   2.6686290197  -3.0753459072
H    7.7330231177   0.3294959689  -1.1042305787
H    8.0921853994   0.1318711173  -2.8411302660
H    5.6454671110  -0.8266543472  -1.2334239008
H    6.0434616602  -1.2005868352  -2.9351791187
H    4.0181251530   0.0552516556  -3.6863479465
H    3.6139436274   0.4215142392  -1.9852164031
H    2.1396157483  -2.8311615015  -3.3815994382
H    2.2961611648  -1.2553594935  -4.1930149739
H    1.0763972503  -1.6924748025  -1.4099716833
H    0.1499531819  -1.6610667049  -2.9429620408
H    1.5648070815  -3.6869815715   1.6009280508
H   -0.4658506726  -4.8914616322   0.9361558151
H   -5.0229375583   0.0166913465   2.5270232422
H   -6.9907388994  -1.1494574602   3.4691075097
H   -7.3265065749  -3.5766344306   3.0230407169
H   -5.6353235594  -4.8410111452   1.7342883560

Conformer 77
G(CENSO)=       -2792.81077210  G(xTB)=        -135.14041515        
C   -4.6449024488   0.4523199592  -0.3293331171
C   -5.3835624320  -0.5710091918  -0.9358174111
C   -6.6999148293  -0.3632972022  -1.3240456099
C   -7.2997900971   0.8803158127  -1.1205450494
C   -6.5673386687   1.9271386499  -0.5738740884
C   -5.2387650754   1.7179411817  -0.1987117806
S   -4.2993359472   3.0728929564   0.4790433024
C   -2.6986868677   2.6474014645  -0.1816347160
C   -1.8143337881   3.6622750041  -0.5590956536
C   -0.5859763415   3.3435374672  -1.1102999207
C   -0.2407963568   2.0010583562  -1.3227617632
C   -1.1048708523   0.9858743326  -0.9221502180
C   -2.3266618540   1.3052840064  -0.3145805560
C   -3.2599864838   0.2558867558   0.1531843636
C   -2.8859473940  -0.7706959632   0.9575953728
C   -1.5055424985  -0.9479630466   1.4611709398
C   -0.8002759002   0.0929407206   2.0603550877
C    0.5063647398  -0.0931868548   2.5143521824
O    1.0792960158   1.0013904986   3.0856695213
C    2.4626686386   0.9413658540   3.4796149177
C    3.4190197657   0.9976049841   2.3122146850
O    3.3176426767   2.2826897448   1.7002003828
C    3.7601765264   2.3244134646   0.3449919798
C    5.2623173637   2.2979373322   0.1679492059
O    5.7561498737   1.0003255235   0.4820077391
C    7.1472715410   0.8679680045   0.2255747384
C    7.5804991325  -0.5441608015   0.5560437361
O    6.8873874994  -1.5736583905  -0.1478062193
C    7.0505157519  -1.5502643658  -1.5654431862
C    5.8325446198  -0.9433568386  -2.2492416530
O    6.0126286597  -1.1435642025  -3.6516621708
C    5.1622483554  -0.3516819594  -4.4773956238
C    3.7522727349  -0.8955930402  -4.6215954912
O    2.9345360132  -0.7934414237  -3.4531138764
C    2.5611828965   0.5406930570  -3.1306844122
C    1.3070826226   0.4449333139  -2.2836098787
O    0.9566677171   1.7904910295  -1.9339043143
C    1.1152809046  -1.3480846375   2.3824418414
C    0.3963746328  -2.4027796076   1.8288709264
C   -0.9078518715  -2.2161357797   1.3797123767
S   -1.8180700834  -3.5876794165   0.6927218191
C   -3.4324205955  -3.1706856740   1.3238117630
C   -3.8157533333  -1.8236206383   1.4257984454
C   -5.0561462519  -1.5275741751   2.0046311252
C   -5.9202449027  -2.5419292267   2.3938201249
C   -5.5540426272  -3.8770632360   2.2179236052
C   -4.3049722038  -4.1942447718   1.6982388738
H   -4.9166781026  -1.5406688106  -1.0845530987
H   -7.2607977027  -1.1712182130  -1.7850062200
H   -8.3317008339   1.0462016707  -1.4169720419
H   -7.0187734509   2.9086622756  -0.4559758468
H   -2.0962502601   4.7051367079  -0.4416042836
H    0.1007880406   4.1252579998  -1.4213206585
H   -0.8477082707  -0.0587825684  -1.0549385371
H   -1.2607160736   1.0705559576   2.1685980956
H    2.6560265345   0.0466106685   4.0854116028
H    2.6034431468   1.8193980173   4.1174505713
H    3.1946474054   0.2115439394   1.5761897092
H    4.4350114376   0.8152840926   2.6931207092
H    3.3855694710   3.2699996546  -0.0645689916
H    3.3067901659   1.4974765351  -0.2258629230
H    5.7359029645   3.0590146175   0.8118119951
H    5.4939678892   2.5522087771  -0.8824580724
H    7.7332401762   1.5591254564   0.8570620625
H    7.3702232070   1.1191984970  -0.8256873939
H    7.3927966977  -0.7457292857   1.6169649084
H    8.6667975646  -0.6178694143   0.3789554254
H    7.1576130156  -2.5916752735  -1.8985779943
H    7.9648553102  -1.0103986022  -1.8529692090
H    5.7446726404   0.1302301365  -2.0257253982
H    4.9207783832  -1.4404671170  -1.8867651700
H    5.6174566709  -0.3599386204  -5.4762995648
H    5.1499268683   0.6927556461  -4.1245593356
H    3.8000080598  -1.9654879500  -4.8561844255
H    3.2651800420  -0.3764436468  -5.4651321514
H    2.3477379136   1.1187447186  -4.0440087559
H    3.3548323677   1.0623912320  -2.5723962607
H    1.4895133304  -0.1544581209  -1.3791300815
H    0.4990040499  -0.0223265483  -2.8628023188
H    2.1259122414  -1.5322861539   2.7269350607
H    0.8614022959  -3.3827932975   1.7633006411
H   -5.3423959946  -0.4877332391   2.1346886932
H   -6.8804683066  -2.2928031624   2.8362400372
H   -6.2283182545  -4.6746435520   2.5167904027
H   -3.9978421386  -5.2323462435   1.6033478885

Conformer 78
G(CENSO)=       -2792.81077093  G(xTB)=        -135.14272398        
C   -4.7541402572   0.5555232965   0.0593221905
C   -5.7917600589  -0.3439379129  -0.2146146898
C   -7.1133853227   0.0800375422  -0.2367588534
C   -7.4210398412   1.4193841494   0.0066724026
C   -6.4032421696   2.3400233737   0.2251465016
C   -5.0744615141   1.9118640802   0.2314462356
S   -3.7742239764   3.1041298355   0.4878112725
C   -2.5325570109   2.3758897569  -0.5652864653
C   -1.6621951764   3.1942957721  -1.2797929620
C   -0.7041108184   2.6434785520  -2.1254765103
C   -0.6397948489   1.2528581503  -2.2781229338
C   -1.5037507956   0.4320933575  -1.5518472929
C   -2.4288670871   0.9787029278  -0.6653509430
C   -3.3381334958   0.1343590012   0.1418362650
C   -2.9100861027  -0.9139697458   0.8893842914
C   -1.4900501523  -1.3184549405   0.9768080896
C   -0.4810152307  -0.3893110232   1.2624968958
C    0.8503200549  -0.7941762774   1.2925364344
O    1.8979430880   0.0336880258   1.5470087036
C    1.6200962989   1.4255126002   1.7914440450
C    2.9219458876   2.1487823115   2.0620816003
O    3.4226822070   1.9900765283   3.3918792839
C    4.1157897084   0.7694377288   3.6772060657
C    5.5652466576   0.7584012449   3.2428276208
O    5.6417264080   0.6396313587   1.8249119260
C    6.9705383495   0.4564726516   1.3533714563
C    6.8881264539   0.4426054957  -0.1602214782
O    8.1348407235  -0.0352676094  -0.6564240506
C    8.2977041704   0.1209155216  -2.0659958045
C    7.2851837445  -0.6290911370  -2.9091089990
O    6.0892850584   0.1426216517  -3.0114975776
C    5.0287070460  -0.5692348254  -3.6327968907
C    3.8610984600   0.3923091764  -3.7457374053
O    2.7587841554  -0.3344704680  -4.2828622693
C    1.7860222766   0.4885803701  -4.9171311904
C    1.0266700757   1.4114106650  -3.9899998393
O    0.2248159284   0.6092194467  -3.1078530326
C    1.1813603432  -2.1359145469   1.0495206824
C    0.1825468015  -3.0658201798   0.8231822753
C   -1.1570058230  -2.6658446559   0.8031743447
S   -2.4370474965  -3.8785942218   0.5397639575
C   -3.6994386848  -3.1682088713   1.5777314066
C   -3.8123270835  -1.7729633390   1.6876387793
C   -4.7612435132  -1.2497851830   2.5748647779
C   -5.6245471505  -2.0869312821   3.2681823854
C   -5.5488160369  -3.4692420369   3.0909904362
C   -4.5776369939  -4.0132382381   2.2592013929
H   -5.5500811278  -1.3875210616  -0.3960210675
H   -7.9058207805  -0.6333840086  -0.4441244475
H   -8.4539564711   1.7557071200  -0.0046663606
H   -6.6363303003   3.3914823075   0.3711466831
H   -1.7364984337   4.2752221700  -1.1947740476
H   -0.0439648427   3.3055566534  -2.6735819491
H   -1.4367025362  -0.6449966847  -1.6753616698
H   -0.7611571722   0.6436903527   1.4327251011
H    0.9382168469   1.5318756614   2.6470369216
H    1.1451631966   1.8661763932   0.9010541835
H    2.7170618689   3.2209407777   1.9575784719
H    3.6729680254   1.8683310101   1.3129911424
H    3.5912107226  -0.0953756180   3.2504492444
H    4.0981623289   0.6732370590   4.7696913610
H    6.0611415739  -0.1038906098   3.7233522049
H    6.0752151899   1.6762681063   3.5816319854
H    7.3824778861  -0.5009405332   1.7160622741
H    7.6297886774   1.2676479350   1.7048140255
H    6.6763459242   1.4528232249  -0.5455209297
H    6.0606512319  -0.2142016443  -0.4672476757
H    9.2966177950  -0.2708076700  -2.2863577983
H    8.2765188891   1.1894916441  -2.3398530900
H    7.0760697311  -1.6138175312  -2.4568701046
H    7.7080561158  -0.8017756119  -3.9135954812
H    4.7401492238  -1.4478665121  -3.0305759254
H    5.3261534610  -0.9242614639  -4.6338330139
H    4.1331315156   1.2317195264  -4.4057409321
H    3.6239416177   0.8017744061  -2.7505275358
H    1.0857106071  -0.1956007147  -5.4091921848
H    2.2592432076   1.1156462287  -5.6914200052
H    0.3803512583   2.0587164883  -4.6005067652
H    1.7093158716   2.0486399490  -3.4111065677
H    2.2242273342  -2.4385145520   1.0731046334
H    0.4428601758  -4.1105088910   0.6748716827
H   -4.8246496878  -0.1730249256   2.7047811713
H   -6.3581601454  -1.6623888540   3.9475322832
H   -6.2261909781  -4.1286244989   3.6263772050
H   -4.4867875129  -5.0911162813   2.1537371460

Conformer 79
G(CENSO)=       -2792.81069833  G(xTB)=        -135.14485827        
C   -3.9217482836   0.9584192767   0.4361689080
C   -5.2245652524   0.5415772817   0.1355667711
C   -6.3127971495   1.3645183145   0.3914882180
C   -6.1161262385   2.6301198492   0.9451613474
C   -4.8286025300   3.0872200496   1.1980070924
C   -3.7352132128   2.2625702877   0.9261981594
S   -2.0901263536   2.8794611107   1.2341310142
C   -1.2397415979   2.0605389756  -0.1014323350
C   -0.1680576468   2.6837595350  -0.7358433994
C    0.5026105771   2.0560827321  -1.7807605838
C    0.0595287609   0.8055469269  -2.2278361268
C   -1.0093537638   0.1797326292  -1.5864039197
C   -1.6381130326   0.7739434960  -0.4951682148
C   -2.7381447371   0.0964789615   0.2273546396
C   -2.6477106843  -1.1919904172   0.6436785781
C   -1.4206737757  -1.9967326303   0.4585543593
C   -0.1746243022  -1.5238940573   0.8840433520
C    0.9771228738  -2.2564667886   0.6157221415
O    2.2351056648  -1.8785062622   0.9845281167
C    2.3849055533  -0.8620388553   1.9883795721
C    2.4590098560   0.5398237650   1.3989923831
O    2.7138145008   1.3883291133   2.5140008885
C    2.4065448320   2.7690647485   2.3232434897
C    3.4389926932   3.5358051326   1.5287733232
O    3.2548068036   3.2913983548   0.1337766157
C    4.2966386893   3.8300418448  -0.6839037129
C    5.2958198978   2.7767461850  -1.0986956870
O    6.0153821860   2.3346847236   0.0537746377
C    6.9106297333   1.2535889486  -0.1987247027
C    6.2625540520  -0.1151341776  -0.2007450093
O    5.5311967797  -0.3211750236  -1.4066701316
C    4.9844011264  -1.6368410889  -1.4837103558
C    4.3577490139  -1.8605348350  -2.8439359484
O    3.0572168282  -1.3042201191  -3.0265430073
C    3.0149474897   0.1210898111  -3.0690377098
C    1.8103097984   0.5462462602  -3.8773621412
O    0.5671191700   0.1227311058  -3.2912890260
C    0.8863852210  -3.4692950075  -0.0819710970
C   -0.3533767174  -3.9744175281  -0.4393964720
C   -1.5140409580  -3.2536560530  -0.1459898462
S   -3.1150999671  -3.9175310393  -0.5621733911
C   -4.0605675122  -3.2228247333   0.7820357227
C   -3.7443482710  -1.9485320861   1.2832026534
C   -4.4645432999  -1.4654839662   2.3820704066
C   -5.5186062277  -2.1940615802   2.9163691640
C   -5.8656903417  -3.4276584324   2.3636394846
C   -5.1297950784  -3.9510368590   1.3073179196
H   -5.3770981672  -0.4450317338  -0.2923827966
H   -7.3162105884   1.0200170878   0.1584199902
H   -6.9644271592   3.2765372075   1.1513580079
H   -4.6694139581   4.0895353972   1.5865140381
H    0.1542995868   3.6714446917  -0.4192299653
H    1.3445026494   2.5619744768  -2.2382714910
H   -1.3310287931  -0.7968180639  -1.9360894298
H   -0.1348813783  -0.5643736398   1.3867347232
H    3.3298370839  -1.0912863160   2.4926014802
H    1.5766265385  -0.9307717417   2.7276596496
H    1.5181112328   0.8230892061   0.9026908566
H    3.2652316211   0.5968284350   0.6513717438
H    2.3647826029   3.1990864125   3.3310528709
H    1.4126525773   2.8793353261   1.8591682913
H    4.4457315031   3.2348570481   1.8515541358
H    3.3148787313   4.6124965045   1.7402417120
H    4.8007186953   4.6634155883  -0.1710049501
H    3.8288063640   4.2297628714  -1.5941751486
H    5.9905278864   3.2122739252  -1.8396265376
H    4.7695029365   1.9387233976  -1.5727354767
H    7.6418484553   1.2713244760   0.6188409582
H    7.4546892986   1.4130001535  -1.1444510566
H    5.6028427277  -0.2191343628   0.6781349784
H    7.0607072184  -0.8740972849  -0.1139679327
H    4.2374822564  -1.7976740669  -0.6880594656
H    5.7894575535  -2.3810916092  -1.3506667326
H    4.2295080420  -2.9401005687  -2.9837561127
H    5.0431901689  -1.4915577891  -3.6256711632
H    3.9109648822   0.5250711161  -3.5664142114
H    2.9766987350   0.5381115627  -2.0511349504
H    1.8316763732   0.0562474119  -4.8555995770
H    1.8243170034   1.6314345024  -4.0385879599
H    1.7928579727  -4.0290760320  -0.2930914725
H   -0.4183610648  -4.9425214444  -0.9288313429
H   -4.1964052285  -0.5012203897   2.8043981979
H   -6.0712131019  -1.8009069514   3.7648500868
H   -6.6927424619  -3.9993305665   2.7750720940
H   -5.3717178967  -4.9303905070   0.9029864645

Conformer 80
G(CENSO)=       -2792.81068749  G(xTB)=        -135.14331330        
C   -4.3775357662   0.5893035532  -0.4103855496
C   -5.2332499775  -0.2500202784  -1.1324416067
C   -6.5492459151   0.1199239732  -1.3752002754
C   -7.0286518602   1.3431486542  -0.9044604174
C   -6.1804955814   2.2139852738  -0.2299501869
C   -4.8540855255   1.8442903019  -0.0015592500
S   -3.7572835934   2.9607824524   0.8525125430
C   -2.2547999983   2.5733268427  -0.0287022539
C   -1.3272782536   3.5829568373  -0.2899298487
C   -0.1985447619   3.3073281305  -1.0437895480
C   -0.0012409786   2.0235981175  -1.5689774660
C   -0.8923962721   0.9968809082  -1.2586915067
C   -2.0107090821   1.2623887228  -0.4610293817
C   -2.9848714174   0.2135403768  -0.0785687206
C   -2.6611042150  -0.9402321693   0.5583003423
C   -1.2806396574  -1.3223234159   0.9343162191
C   -0.4031993064  -0.4228335006   1.5355430187
C    0.8808978130  -0.8171025844   1.9147721374
O    1.6588974240   0.1687273642   2.4346376445
C    2.9778092838  -0.1693539326   2.9021386229
C    3.6976739115   1.1169375651   3.2543757527
O    4.3810035184   1.7332163873   2.1665464809
C    3.5411440558   2.1662038906   1.0954541672
C    4.3343620680   3.0596565486   0.1664115330
O    5.3572498588   2.3855139281  -0.5668713442
C    6.6158660616   2.3184374028   0.1123710250
C    7.6731391495   1.7525129753  -0.8118453908
O    7.6639553329   0.3320480914  -0.9646881029
C    6.5979668572  -0.1950485681  -1.7567808418
C    5.5648038734  -0.8632518206  -0.8665321732
O    4.5212247064  -1.3393644756  -1.7102343187
C    3.4738140003  -1.9602998754  -0.9697488872
C    2.2893242370  -2.2364087036  -1.8688628340
O    1.4905668922  -1.0845269060  -2.1470368021
C    2.0279055552  -0.2399314231  -3.1628883015
C    1.0785476796   0.8969491266  -3.4241364615
O    1.1005716573   1.8704440763  -2.3554818570
C    1.2838553320  -2.1464791149   1.7497277893
C    0.4009142653  -3.0564301663   1.1779173218
C   -0.8665261668  -2.6560971040   0.7644425878
S   -1.9612364069  -3.8467032382   0.0143565848
C   -3.4843326325  -3.2917919490   0.7533778666
C   -3.6835912123  -1.9231871172   0.9925773729
C   -4.8408800521  -1.5357899195   1.6816632189
C   -5.8079619871  -2.4663901448   2.0345961810
C   -5.6315188232  -3.8126152627   1.7123690357
C   -4.4623820327  -4.2301278504   1.0889443610
H   -4.8585465900  -1.2075008700  -1.4839214636
H   -7.2040625161  -0.5464777572  -1.9292738531
H   -8.0591080512   1.6343148962  -1.0874804458
H   -6.5410956857   3.1836272197   0.1026753986
H   -1.5059050538   4.5951925128   0.0627671416
H    0.5122892963   4.0929611211  -1.2827256056
H   -0.7138241874  -0.0146049487  -1.6075030579
H   -0.7074173218   0.6042699111   1.7112060298
H    3.5396931251  -0.7085335228   2.1267570075
H    2.8939145021  -0.8106203742   3.7910519337
H    4.4756116449   0.8859469889   3.9900572798
H    2.9851528255   1.8216571514   3.7152363750
H    2.6827279149   2.7407974499   1.4846969396
H    3.1442580867   1.3055428300   0.5321053119
H    4.7617773775   3.9049824428   0.7295950301
H    3.6363460092   3.4654396462  -0.5777158550
H    6.5443220632   1.7058961950   1.0223958069
H    6.9279850927   3.3352030939   0.4081159486
H    8.6527236141   1.9858934690  -0.3776746389
H    7.6099428514   2.2444156728  -1.7962087183
H    7.0281689191  -0.9376270543  -2.4435007881
H    6.1223528846   0.5927308338  -2.3558643003
H    5.1700765411  -0.1358738256  -0.1396617332
H    6.0260011410  -1.6971736269  -0.3096126688
H    3.1568381906  -1.3067198772  -0.1405966928
H    3.8260011953  -2.9123851494  -0.5334516304
H    1.6260785379  -2.9411322651  -1.3547410371
H    2.6264839124  -2.7069535458  -2.8071224107
H    2.1554252040  -0.8069056886  -4.1015479997
H    3.0097367016   0.1574105094  -2.8709969681
H    0.0569248148   0.5399984984  -3.5991803619
H    1.4172529045   1.4293284544  -4.3214836245
H    2.2615475874  -2.4887432392   2.0679002624
H    0.7079074967  -4.0924211058   1.0635542576
H   -4.9806439181  -0.4875864739   1.9296173847
H   -6.6999881464  -2.1428386996   2.5632290251
H   -6.3881403672  -4.5448044630   1.9796773235
H   -4.2961386055  -5.2843779644   0.8845555630

Conformer 81
G(CENSO)=       -2792.81065202  G(xTB)=        -135.14178849        
C   -4.4590597227   0.8692063356   0.2650759598
C   -5.7326738668   0.3910604414  -0.0641680821
C   -6.8633333498   1.1607900789   0.1735895209
C   -6.7372967689   2.4309243610   0.7378144262
C   -5.4784904487   2.9463556637   1.0233550951
C   -4.3427667893   2.1748994189   0.7706822547
S   -2.7316325906   2.8497553095   1.1324097773
C   -1.8156328234   2.0911705292  -0.1962026079
C   -0.7422476041   2.7585674268  -0.7796088790
C   -0.0405741883   2.1862273451  -1.8365717143
C   -0.4548351153   0.9502291568  -2.3509186869
C   -1.5090959489   0.2673930183  -1.7420876554
C   -2.1646294772   0.8058812869  -0.6383994414
C   -3.2294708803   0.0699129758   0.0791877393
C   -3.0598769927  -1.1922732826   0.5486125460
C   -1.7850995541  -1.9298854884   0.4081880046
C   -0.5637162976  -1.3292833083   0.7386901810
C    0.6296644325  -2.0189088957   0.5534793108
O    1.8569236943  -1.4931284944   0.8214959785
C    1.9194921442  -0.0979094087   1.1547447607
C    3.3886284365   0.2727782478   1.2600408106
O    3.4740975758   1.6912225215   1.3951876372
C    3.8842687221   2.1556761908   2.6827833760
C    5.3756908559   2.0343546115   2.9136280970
O    6.0519409878   2.8325582733   1.9503699706
C    7.4660336749   2.6324781984   1.9301007090
C    8.0080969715   2.9275374733   0.5439922633
O    7.8715986650   1.8435750827  -0.3775327548
C    6.5236933349   1.5749686775  -0.7572573494
C    6.5362724744   0.3848158375  -1.6961854932
O    5.1767001098   0.0159928121  -1.8946188869
C    5.0286237705  -1.2077836800  -2.6089656773
C    3.5705948125  -1.6190626997  -2.6133752752
O    2.7475435083  -0.9341465992  -3.5528934798
C    2.5186261644   0.4444584378  -3.2663430396
C    1.2824678833   0.8714911359  -4.0235425161
O    0.0783045140   0.3365120041  -3.4437025123
C    0.6111933280  -3.3323068204   0.0626715780
C   -0.5976240332  -3.9520408674  -0.2050088487
C   -1.7993999560  -3.2599553968  -0.0227905487
S   -3.3489335425  -4.0729215722  -0.3602264399
C   -4.3470054949  -3.2928823181   0.8932503281
C   -4.1092945985  -1.9570522816   1.2574063025
C   -4.8601984348  -1.4120551824   2.3068523913
C   -5.8718036465  -2.1425276010   2.9144754287
C   -6.1452735830  -3.4433450497   2.4894167603
C   -5.3739660305  -4.0260165832   1.4917849507
H   -5.8272872782  -0.6018815684  -0.4946759871
H   -7.8449730751   0.7708463423  -0.0797509614
H   -7.6193341610   3.0352765311   0.9297373375
H   -5.3753858796   3.9511624503   1.4243069909
H   -0.4485169156   3.7409763608  -0.4192920938
H    0.7970776910   2.7297831384  -2.2573314038
H   -1.7959042957  -0.7088950752  -2.1222446844
H   -0.5732309412  -0.3141229798   1.1165555595
H    1.4024439075   0.0961457096   2.1056193616
H    1.4442563185   0.4995551607   0.3629151017
H    3.9131787081  -0.0235004841   0.3418279728
H    3.8572844277  -0.2474359317   2.1062634429
H    3.3545954490   1.6186256098   3.4852316150
H    3.5889811334   3.2105169255   2.7256050859
H    5.6950059087   0.9817826336   2.8277876997
H    5.6025081742   2.3681332903   3.9419471645
H    7.7149528298   1.5931481372   2.1989893084
H    7.9539310465   3.2961370885   2.6644087361
H    9.0858891258   3.1100712547   0.6209372867
H    7.5314523863   3.8382564203   0.1440557655
H    6.0799295614   2.4571997021  -1.2502150153
H    5.9021241872   1.3329205301   0.1141245217
H    7.0962438818  -0.4442083935  -1.2321059335
H    7.0224463730   0.6315463355  -2.6545407293
H    5.6125357394  -2.0028799623  -2.1138447701
H    5.4013492131  -1.1063503092  -3.6426843916
H    3.1588292898  -1.5141682015  -1.5949002099
H    3.5158179665  -2.6762985459  -2.8977146714
H    3.3691010361   1.0636212936  -3.5903669278
H    2.3859519407   0.5990175936  -2.1831520433
H    1.3125052928   0.4580250060  -5.0363900468
H    1.2290795786   1.9627945420  -4.1069283916
H    1.5485899997  -3.8623490790  -0.0792618320
H   -0.6084244965  -4.9822724740  -0.5503411645
H   -4.6494676571  -0.3984121201   2.6351463877
H   -6.4479702601  -1.6985590939   3.7211349864
H   -6.9394322466  -4.0181475409   2.9573998677
H   -5.5527791087  -5.0549328209   1.1911002149

Conformer 82
G(CENSO)=       -2792.81064000  G(xTB)=        -135.14073864        
C   -4.4344205927   0.7126507224   0.0578399077
C   -5.4309081736  -0.0415673143  -0.5741229288
C   -6.7443764570   0.4052839423  -0.6129563115
C   -7.0844403406   1.6241840491  -0.0243990072
C   -6.1011666656   2.4165721584   0.5555616051
C   -4.7784409914   1.9707873673   0.5752918331
S   -3.5120419729   3.0120397510   1.2749408596
C   -2.1825465777   2.5733052348   0.1697022962
C   -1.2821059713   3.5562868887  -0.2501979558
C   -0.2650223268   3.2367197240  -1.1321627550
C   -0.1473984241   1.9272578131  -1.6171231369
C   -1.0377815043   0.9423621660  -1.1980444439
C   -2.0491772753   1.2538558557  -0.2805405378
C   -3.0339518065   0.2420190608   0.1623405968
C   -2.7045407537  -0.9968394243   0.6060097161
C   -1.3171920121  -1.5013229579   0.7084774949
C   -0.3190603510  -0.7761893450   1.3706600823
C    0.9721534074  -1.2919342865   1.4687631981
O    2.0038786527  -0.6920171855   2.1229403979
C    1.7958607006   0.6098400350   2.6990595372
C    1.8656638465   1.7167613218   1.6747460490
O    3.2155717765   1.8613488256   1.2496988969
C    3.3450455874   2.8330843626   0.2155404828
C    4.8025491370   3.0322492233  -0.1043224799
O    5.3065043273   1.8958664797  -0.8036975129
C    6.7332143260   1.9036717381  -0.8868263797
C    7.4426524658   1.2792577578   0.3125629856
O    7.6544189262  -0.1291592485   0.1754295265
C    6.7811217071  -0.9836637352   0.9071344004
C    5.3473926582  -1.0001185267   0.4258408315
O    5.3202022765  -1.3449275196  -0.9564213116
C    4.0409101758  -1.1445465090  -1.5380464540
C    4.2281169060  -1.1502882402  -3.0490788597
O    3.0065314406  -0.9345703430  -3.7575221767
C    2.4849423332   0.3878619840  -3.6192919480
C    1.2166713673   0.3440711089  -2.7810683066
O    0.8664840665   1.7076318160  -2.4981251698
C    1.2721854224  -2.5338941513   0.8896804764
C    0.2807352681  -3.2680023468   0.2632408909
C   -1.0211321914  -2.7666017094   0.1872484743
S   -2.3068768280  -3.7488962452  -0.5644063256
C   -3.6427291414  -3.2990703567   0.5271925511
C   -3.7105199952  -1.9935224597   1.0375097957
C   -4.7151857976  -1.6914205732   1.9647259725
C   -5.6723340681  -2.6360332930   2.3083813444
C   -5.6368101814  -3.9066864001   1.7321787826
C   -4.6145554556  -4.2462373328   0.8538267662
H   -5.1645427978  -0.9944489871  -1.0228541996
H   -7.5048420666  -0.1966591790  -1.1020345055
H   -8.1120466970   1.9756641538  -0.0463641280
H   -6.3542839945   3.3877003555   0.9722395615
H   -1.3860679681   4.5780321209   0.1044292715
H    0.4375506798   3.9943709832  -1.4664804007
H   -0.9675154479  -0.0736943210  -1.5687729163
H   -0.5826809222   0.1861679644   1.7926575885
H    2.6066546133   0.7258125186   3.4248988879
H    0.8443363174   0.6481343543   3.2431713666
H    1.5029503983   2.6509075247   2.1392314305
H    1.2135022226   1.4973083137   0.8135566926
H    2.9246478624   3.7992168155   0.5445648944
H    2.7943371778   2.5126553733  -0.6854510071
H    5.3598928694   3.2031453818   0.8305326200
H    4.9080710273   3.9353524167  -0.7295386362
H    7.0908536642   2.9380619081  -1.0186814015
H    7.0044066888   1.3365724801  -1.7852729965
H    6.9050561325   1.5097252036   1.2452832002
H    8.4429611911   1.7285812084   0.3850044151
H    6.7755421647  -0.7151767290   1.9777725901
H    7.2188124361  -1.9848788753   0.8125552827
H    4.8727282567  -0.0199874258   0.5758222899
H    4.7940776858  -1.7447441794   1.0269147904
H    3.6296002585  -0.1777110777  -1.2076760286
H    3.3372339003  -1.9416879568  -1.2395238407
H    4.5996391677  -2.1276453276  -3.3774654704
H    4.9724663012  -0.3873714505  -3.3277802455
H    2.2605061673   0.7762472596  -4.6217994167
H    3.2174006149   1.0598369991  -3.1506709893
H    1.3944508368  -0.1990532791  -1.8421608058
H    0.4099988270  -0.1585431829  -3.3321819551
H    2.2808556013  -2.9268412753   0.9735463432
H    0.5150590201  -4.2467412180  -0.1465394661
H   -4.7465775908  -0.6970253124   2.4014174955
H   -6.4479602569  -2.3823690631   3.0252213571
H   -6.3877184840  -4.6473271318   1.9922815896
H   -4.5579321728  -5.2492417781   0.4396182468

Conformer 83
G(CENSO)=       -2792.81062961  G(xTB)=        -135.14139131        
C   -4.7347537824   0.4828966244  -0.1920621165
C   -5.6179916604  -0.5220947000  -0.6056364453
C   -6.9789897859  -0.2723006605  -0.7139105441
C   -7.4814962310   0.9957244845  -0.4180224763
C   -6.6163182326   2.0229970751  -0.0615544525
C   -5.2460542532   1.7710716944   0.0308225990
S   -4.1421069187   3.1018044613   0.4617643733
C   -2.7307855494   2.6062315207  -0.5090568733
C   -1.9112439472   3.5826110045  -1.0832237356
C   -0.8267183196   3.2117482431  -1.8577335768
C   -0.5691108734   1.8543399954  -2.0981228454
C   -1.3765212673   0.8778598964  -1.5215926431
C   -2.4387204265   1.2495030971  -0.6869802606
C   -3.2860346976   0.2413864187  -0.0116666997
C   -2.7855534939  -0.7905467231   0.7144514328
C   -1.3365774159  -1.0281579353   0.9014624577
C   -0.4684300287  -0.0161738789   1.3036616133
C    0.8994351756  -0.2562197112   1.4371874102
O    1.6408961137   0.8288820289   1.7955076216
C    3.0564867943   0.6766209467   2.0045887837
C    3.3461950963   0.1610807057   3.4100697805
O    4.7485605422   0.0646981078   3.6325129944
C    5.3909878719   1.3115657313   3.9374697456
C    6.5857072293   1.5342737185   3.0444317822
O    6.1425077459   1.7705797479   1.7132306586
C    7.2246118980   2.0585035573   0.8282104140
C    6.7199925607   2.1421670469  -0.5993384091
O    6.6073616417   0.8874108370  -1.2688445811
C    5.5780437026   0.0468104462  -0.7493725503
C    5.3960735763  -1.1415382660  -1.6554315562
O    4.7357347807  -0.7341148989  -2.8493566546
C    4.5292005837  -1.8171600892  -3.7496418985
C    3.6153832725  -1.3755199925  -4.8694947439
O    2.2798881811  -1.1338653964  -4.4163533197
C    2.0195114858   0.2262330001  -4.0797620157
C    0.8002325957   0.2162092527  -3.1807239947
O    0.4912807365   1.5896220719  -2.9074494763
C    1.4105121938  -1.5352607619   1.1859037353
C    0.5384695861  -2.5617750248   0.8369064195
C   -0.8271871822  -2.3223615644   0.7072244656
S   -1.9284292449  -3.6616379974   0.2889092937
C   -3.3395485527  -3.1564463748   1.2544802762
C   -3.6328097900  -1.7911802826   1.4011589552
C   -4.7002850659  -1.4254630194   2.2306465136
C   -5.5002723609  -2.3896559769   2.8280492999
C   -5.2387957990  -3.7437546389   2.6140208905
C   -4.1496627510  -4.1298592862   1.8421820600
H   -5.2245725817  -1.5106401219  -0.8255252794
H   -7.6501475543  -1.0661528539  -1.0287250816
H   -8.5464554110   1.1954148324  -0.4962355645
H   -6.9999771860   3.0225418868   0.1251943266
H   -2.1312630018   4.6364957307  -0.9352423678
H   -0.1879872748   3.9634303522  -2.3121742053
H   -1.1892284708  -0.1772046492  -1.6844883388
H   -0.8477789378   0.9832953658   1.4948744114
H    3.4721372040   1.6785342599   1.8694387182
H    3.5011588459   0.0218225323   1.2478696449
H    2.9406651218  -0.8492837388   3.5391132839
H    2.8657051697   0.8158917028   4.1537120985
H    5.7358955343   1.2859347033   4.9822289193
H    4.6883218109   2.1498024014   3.8351742486
H    7.2529730334   0.6562956307   3.0781098952
H    7.1511872462   2.4025095967   3.4260954549
H    8.0041093387   1.2807371591   0.9006815221
H    7.6857688636   3.0228525720   1.1042736287
H    7.4411466345   2.7206041569  -1.1874531269
H    5.7545483577   2.6764394908  -0.6163223995
H    4.6318568715   0.6079004831  -0.6767762681
H    5.8359084535  -0.3123162166   0.2579134216
H    4.7897756906  -1.8974019608  -1.1271040617
H    6.3748916449  -1.5955618121  -1.8868501243
H    4.0739903811  -2.6718472962  -3.2207665779
H    5.4891563185  -2.1564878589  -4.1791230517
H    3.5622127233  -2.1869971504  -5.6062997198
H    4.0217207374  -0.4862012441  -5.3743017482
H    1.8168196715   0.8182695495  -4.9876061934
H    2.8677854081   0.6747380696  -3.5479942876
H    1.0219546008  -0.3209378599  -2.2467741292
H   -0.0460068713  -0.2743787709  -3.6824617132
H    2.4655397669  -1.7602013494   1.2921975764
H    0.9337376879  -3.5625243690   0.6840148025
H   -4.9049939050  -0.3707361676   2.3915336304
H   -6.3285193619  -2.0864374573   3.4620327414
H   -5.8644013698  -4.5026807986   3.0753540775
H   -3.9164326951  -5.1832027246   1.7111748375

Conformer 84
G(CENSO)=       -2792.81061936  G(xTB)=        -135.13569872        
C   -4.5821365329   0.8964988851   0.4252878469
C   -5.8594817156   0.4022532982   0.1365862923
C   -6.9937868977   1.1309855616   0.4677357700
C   -6.8686980688   2.3753023543   1.0872083834
C   -5.6093224475   2.9083473893   1.3349541893
C   -4.4709894840   2.1789685110   0.9874783915
S   -2.8598191427   2.8817748844   1.2929221298
C   -2.0004452267   2.2114621404  -0.1173982645
C   -0.9849407347   2.9459119559  -0.7290587059
C   -0.3283536064   2.4438874822  -1.8460665399
C   -0.7157534609   1.2077534240  -2.3756298147
C   -1.7167061821   0.4664479027  -1.7553539253
C   -2.3379486942   0.9386893073  -0.5983075283
C   -3.3458054796   0.1398548798   0.1352242651
C   -3.1262023134  -1.1419482717   0.5250399575
C   -1.8471872396  -1.8391384358   0.2699145917
C   -0.6228969705  -1.2304669870   0.5709273129
C    0.5714126377  -1.8604694216   0.2399278610
O    1.7990844467  -1.3100308988   0.4485807122
C    1.8477482694   0.0603248034   0.8779771904
C    3.2803709354   0.5322331683   0.6952050694
O    3.3937091211   1.8684650437   1.1761569030
C    3.8497960141   1.9751833737   2.5274487524
C    5.3395065199   1.7449101615   2.6710965392
O    6.0173496713   2.7048431968   1.8696498664
C    7.4354403198   2.6450682184   1.9505773552
C    8.0477969307   1.2857987907   1.6166688578
O    7.4988944355   0.6393502726   0.4748539830
C    7.5772631729   1.4037599294  -0.7249538545
C    7.2513897787   0.5109494990  -1.8943282368
O    5.8811336229   0.1278761778  -1.8406023320
C    5.5625503758  -0.8326229938  -2.8406255745
C    4.1005873362  -1.1822454171  -2.7622831961
O    3.3218944022  -0.0771563018  -3.2173827145
C    1.9295148659  -0.3012545558  -3.0522317691
C    1.2008492105   0.8130803970  -3.7829020119
O   -0.2125501993   0.6944312032  -3.5434735999
C    0.5531909657  -3.1304428110  -0.3539026694
C   -0.6541360063  -3.7695891889  -0.5797330993
C   -1.8579681694  -3.1325259958  -0.2606448590
S   -3.4068719586  -3.9633761868  -0.5532889337
C   -4.3438217131  -3.2908066163   0.8058057649
C   -4.1186955556  -1.9733688740   1.2392303618
C   -4.8213399510  -1.5132688811   2.3603299043
C   -5.7754068139  -2.3088122520   2.9792546716
C   -6.0384180960  -3.5898832872   2.4920014445
C   -5.3138063667  -4.0885218201   1.4166786292
H   -5.9526214297  -0.5705518122  -0.3380196996
H   -7.9778468487   0.7296335715   0.2431687502
H   -7.7535538985   2.9474400483   1.3514242963
H   -5.5085292471   3.8953167773   1.7785305478
H   -0.7169275135   3.9281925446  -0.3489737985
H    0.4433720050   3.0417822375  -2.3188631471
H   -1.9881837132  -0.5034676703  -2.1619780609
H   -0.6331058480  -0.2515095438   1.0346452703
H    1.5400258524   0.1402804494   1.9308704630
H    1.1757718739   0.6766119450   0.2639952032
H    3.5407225934   0.5437973017  -0.3697880596
H    3.9748951614  -0.1512219126   1.2035128443
H    3.3171552380   1.2713911775   3.1871025600
H    3.6001475563   2.9945330384   2.8438122721
H    5.6024630959   0.7224761050   2.3634553069
H    5.6083938694   1.8558579000   3.7371948542
H    7.7889039582   2.9214963341   2.9605418352
H    7.7946940918   3.4111605648   1.2545385430
H    7.9056492384   0.5811347460   2.4431977653
H    9.1352679833   1.4410551888   1.4973075693
H    8.5969543838   1.8006223021  -0.8674414502
H    6.8773173142   2.2530688462  -0.6942238371
H    7.8993840598  -0.3819032476  -1.8740920462
H    7.4605679254   1.0608289187  -2.8283466472
H    6.1505541386  -1.7539100500  -2.6878519893
H    5.8023342066  -0.4426399268  -3.8450213744
H    3.8299042987  -1.4438497179  -1.7256092839
H    3.9124598369  -2.0654427252  -3.3955068798
H    1.6558246017  -0.2904759920  -1.9834997768
H    1.6349320489  -1.2796028628  -3.4679447236
H    1.3278612887   0.7179580214  -4.8652966390
H    1.5895104971   1.7900314876  -3.4754982762
H    1.4920921331  -3.6133984579  -0.6094025842
H   -0.6612634860  -4.7700102649  -1.0040709644
H   -4.6174470676  -0.5147790854   2.7361376352
H   -6.3140672366  -1.9316180420   3.8438154589
H   -6.7869912628  -4.2155299184   2.9698816217
H   -5.4843660213  -5.1022721875   1.0639957472

Conformer 85
G(CENSO)=       -2792.81027148  G(xTB)=        -135.14331218        
C   -4.2958701232   0.5384232443  -0.5538655197
C   -5.1300712799  -0.3989936880  -1.1754959613
C   -6.3930764698  -0.0391350635  -1.6245656130
C   -6.8419818509   1.2731589919  -1.4678042246
C   -6.0090711684   2.2329153864  -0.9055335746
C   -4.7335548692   1.8696392223  -0.4688390517
S   -3.6601015621   3.1111494055   0.2285792667
C   -2.1029342468   2.4799559961  -0.3711758854
C   -1.0901742988   3.3686653431  -0.7411431541
C    0.1049269008   2.8881963666  -1.2470321591
C    0.2913184146   1.5088454608  -1.4236621612
C   -0.7058311244   0.6189549207  -1.0306936762
C   -1.8943721179   1.0994477970  -0.4682535008
C   -2.9641891436   0.1828811411  -0.0131529134
C   -2.7525144322  -0.8638768413   0.8246287855
C   -1.4266915855  -1.2099290379   1.3878453015
C   -0.6055145194  -0.2539207492   1.9814794130
C    0.6356245504  -0.6039891044   2.5158837344
O    1.3354961597   0.4263076187   3.0644839876
C    2.6626206561   0.1957256872   3.5687666630
C    3.7094202853   0.0321126923   2.4797999030
O    3.7378915516   1.0820704822   1.5231445208
C    4.0683628713   2.3660395807   2.0554146701
C    4.5938996648   3.2220740190   0.9317372108
O    5.9254215751   2.8071154323   0.6073483704
C    6.2522706722   2.9081349686  -0.7768755921
C    5.7343143507   1.6985332375  -1.5404356316
O    6.2629605548   1.7696059040  -2.8669514254
C    5.5072702433   1.0616255085  -3.8478093162
C    5.5783373202  -0.4467044779  -3.7472107237
O    4.8420917336  -0.8795085703  -2.6071559123
C    4.6994842616  -2.2931248314  -2.5296553317
C    3.9496292702  -2.6461515627  -1.2650022178
O    2.5658073144  -2.2860333510  -1.2732473003
C    2.2802752055  -0.9129703384  -0.9896281510
C    1.7428632426  -0.2426018800  -2.2460460340
O    1.4692030957   1.1513449879  -2.0059029729
C    1.0565723006  -1.9388983281   2.4824608960
C    0.2228522101  -2.9035844680   1.9261967114
C   -1.0117336231  -2.5522926380   1.3865771229
S   -2.0693613069  -3.8127526096   0.6956461215
C   -3.6391120716  -3.1568819979   1.2304055154
C   -3.8344898007  -1.7673529920   1.2802673636
C   -5.0455586663  -1.2859881702   1.7939573715
C   -6.0611116008  -2.1579286971   2.1609855569
C   -5.8795016449  -3.5354015924   2.0296749531
C   -4.6638233286  -4.0378320814   1.5822635102
H   -4.7808067687  -1.4216577606  -1.2872174236
H   -7.0303563091  -0.7815192585  -2.0964032723
H   -7.8316915465   1.5587074128  -1.8127678776
H   -6.3400728707   3.2646801991  -0.8234470985
H   -1.2434912847   4.4409173741  -0.6538108158
H    0.8908694875   3.5725814325  -1.5527933317
H   -0.5833788599  -0.4529313223  -1.1323284699
H   -0.9237756512   0.7830372849   2.0298973931
H    2.6866025742  -0.6768171250   4.2361075141
H    2.8746102440   1.0807134969   4.1760173793
H    3.5396811257  -0.8809113729   1.8998361133
H    4.6861916688  -0.0647957430   2.9860468584
H    4.8347197922   2.2751914341   2.8425858226
H    3.1808428610   2.8494050596   2.4943549359
H    4.6003607169   4.2780391712   1.2476315985
H    3.9246435243   3.1312761155   0.0635583105
H    7.3473879744   2.9363187702  -0.8382820694
H    5.8637817255   3.8423364639  -1.2124669999
H    4.6339440513   1.6915346117  -1.5666729056
H    6.0639545666   0.7802676515  -1.0342769129
H    5.9272139898   1.3581808086  -4.8160813225
H    4.4520578526   1.3811973473  -3.8165438076
H    6.6283331421  -0.7791903383  -3.6770071067
H    5.1465570171  -0.8752523002  -4.6690549178
H    5.6893473063  -2.7824515853  -2.4978143356
H    4.1590466105  -2.6750917615  -3.4132101453
H    4.4547880351  -2.1982083598  -0.3950714581
H    3.9736454095  -3.7363395605  -1.1490753504
H    3.1722358696  -0.3777755546  -0.6421782645
H    1.5294202340  -0.8827020381  -0.1868037687
H    0.8508142728  -0.7560948987  -2.6267874258
H    2.5120540881  -0.2523737808  -3.0227391068
H    2.0056001945  -2.2490102878   2.9031593679
H    0.5415382795  -3.9424028831   1.9293362938
H   -5.1883846209  -0.2132869326   1.8886872770
H   -6.9960394264  -1.7645755656   2.5494736001
H   -6.6737265581  -4.2223064920   2.3081536822
H   -4.5028483837  -5.1110481574   1.5260756331

Conformer 86
G(CENSO)=       -2792.81022249  G(xTB)=        -135.14543314        
C   -4.3100024971   0.1517800601  -0.5102896254
C   -4.7713103439  -0.9836475178  -1.1891409594
C   -6.1090809728  -1.1131741795  -1.5353004544
C   -7.0140888723  -0.1004062741  -1.2143206401
C   -6.5686250390   1.0608142659  -0.5955460304
C   -5.2180182539   1.1951672947  -0.2661401129
S   -4.6628995422   2.7072264593   0.4940379482
C   -3.0203135161   2.7792678882  -0.1918485017
C   -2.4362481571   4.0217271328  -0.4571563717
C   -1.1502186266   4.0930497318  -0.9645004248
C   -0.4422073626   2.9170635800  -1.2523165318
C   -1.0353319951   1.6800647182  -1.0227298178
C   -2.3044943929   1.6026351028  -0.4366952502
C   -2.9032908967   0.2990809152  -0.0758188963
C   -2.2196797772  -0.6631748277   0.5965733471
C   -0.8094344346  -0.5108776899   1.0209176172
C   -0.3608836378   0.6079602066   1.7189136803
C    0.9912356916   0.7653447575   2.0231953252
O    1.3026720490   1.9170127017   2.6817437482
C    2.6738474344   2.1856752813   3.0226242745
C    3.4156025383   2.7841121124   1.8273837160
O    4.6289805569   3.4268672809   2.2166636397
C    5.6614000260   2.5778730809   2.7310816338
C    6.3281325967   1.6858102605   1.7075789334
O    5.5068823492   0.5527916417   1.4253127871
C    6.1363626984  -0.3468080511   0.5197986574
C    5.1266713525  -1.4247832566   0.1823821524
O    5.7821766003  -2.3596926687  -0.6703802481
C    4.9782647124  -3.4905075315  -1.0088049327
C    4.1700447985  -3.3119850185  -2.2740366314
O    3.1777306391  -2.3068176867  -2.0905483603
C    2.2579731309  -2.2636816259  -3.1774273559
C    1.3861369588  -1.0422614947  -3.0576881667
O    2.1293098574   0.1104850618  -3.4654693705
C    1.3942990908   1.3206764348  -3.3131035824
C    1.6488961703   1.9311309820  -1.9368796980
O    0.8234243374   3.0912969194  -1.7291899378
C    1.9104300822  -0.2232479416   1.6518663466
C    1.4545800215  -1.3738793195   1.0166688020
C    0.1044206150  -1.5308353963   0.7127549107
S   -0.4554919581  -3.0124930282  -0.1056237307
C   -2.0670500805  -3.1427257237   0.6473600041
C   -2.7928312372  -1.9796258082   0.9521056466
C   -4.0212026069  -2.1128961935   1.6104443399
C   -4.5475862223  -3.3677025344   1.8855943677
C   -3.8474345696  -4.5154185852   1.5113218840
C   -2.6009667608  -4.4063152676   0.9064070327
H   -4.0668831662  -1.7744122257  -1.4307285568
H   -6.4482587079  -2.0041848459  -2.0558095393
H   -8.0639423943  -0.1995374548  -1.4754022279
H   -7.2620038878   1.8709544628  -0.3858744801
H   -2.9894266047   4.9370896402  -0.2647586644
H   -0.6857963528   5.0553487222  -1.1591556756
H   -0.5205655064   0.7546803219  -1.2502428707
H   -1.0592857143   1.3919701953   1.9962049774
H    3.1509717824   1.2814416535   3.4172730228
H    2.6271279745   2.9292848785   3.8251397951
H    2.7888496976   3.5776692765   1.4027188637
H    3.5941494146   2.0311522493   1.0479600494
H    5.3016302232   1.9714644960   3.5756550408
H    6.4211075597   3.2665192736   3.1175927647
H    7.2975496197   1.3529933950   2.1180371162
H    6.5281330616   2.2539642491   0.7832781954
H    7.0345981181  -0.7930224085   0.9794427196
H    6.4476640952   0.1796962111  -0.3976256932
H    4.2516213785  -0.9796100769  -0.3115513997
H    4.7892666995  -1.9228928437   1.1072229349
H    4.3161007959  -3.7544492318  -0.1691416963
H    5.6679742130  -4.3284169871  -1.1735567909
H    3.6990008042  -4.2820117634  -2.5149223700
H    4.8336810584  -3.0419704266  -3.1131730689
H    1.6194380565  -3.1632514670  -3.1683301325
H    2.7942708072  -2.2407739454  -4.1409801420
H    1.0312365880  -0.9392120293  -2.0196232424
H    0.5066544135  -1.1669278074  -3.7103309787
H    0.3178481083   1.1516304965  -3.4708328151
H    1.7420476355   2.0140308326  -4.0881789017
H    2.6781249171   2.2978024076  -1.8774933063
H    1.5035784549   1.1963352598  -1.1335558489
H    2.9712784909  -0.1211322935   1.8545209912
H    2.1656428813  -2.1514741403   0.7519909634
H   -4.5680867502  -1.2171116130   1.8913278388
H   -5.5050179469  -3.4527420974   2.3915278397
H   -4.2578319104  -5.4997113860   1.7183965096
H   -2.0343872834  -5.2982133158   0.6524759353

Conformer 87
G(CENSO)=       -2792.81017885  G(xTB)=        -135.14114178        
C   -4.0536972398   0.3696295611  -0.4576881824
C   -4.8193418486  -0.6250294893  -1.0785441454
C   -6.0678596923  -0.3333921767  -1.6098873968
C   -6.5714170343   0.9661272821  -1.5355832510
C   -5.8053133483   1.9804223765  -0.9738099916
C   -4.5422007384   1.6860429011  -0.4563213893
S   -3.5525980726   2.9986667842   0.2336541543
C   -1.9405872227   2.4037192007  -0.2444286272
C   -0.9318915352   3.3143121237  -0.5724541979
C    0.3149226457   2.8589015079  -0.9658683785
C    0.5627212452   1.4815226637  -1.0683020225
C   -0.4397482633   0.5735220184  -0.7385703533
C   -1.6810117942   1.0295245874  -0.2797313910
C   -2.7373384094   0.0889089937   0.1548138974
C   -2.5166808617  -0.9221904880   1.0342441133
C   -1.1901586542  -1.1968298391   1.6285354084
C   -0.4145805019  -0.1750764887   2.1908911555
C    0.8718326453  -0.4432429317   2.6494785336
O    1.7103411261   0.4985809629   3.1588865049
C    1.2941527361   1.8718718613   3.0786064436
C    2.4156779379   2.7402048856   3.6045818719
O    3.6281091286   2.6735362571   2.8658756991
C    3.5491070995   3.2618497900   1.5683250375
C    4.9546463224   3.4447667156   1.0365594519
O    5.6231693723   2.2096854052   0.7755341383
C    5.3351492467   1.6839609513  -0.5158887438
C    5.7685902945   0.2320489820  -0.5186754350
O    5.6144358353  -0.2508453938  -1.8473883291
C    5.9023794164  -1.6419147957  -1.9574384913
C    5.6585150114  -2.0889692143  -3.3767832755
O    4.2600514490  -2.1405761779  -3.6782019644
C    3.8460776113  -1.4000609528  -4.8325983419
C    3.3024020082  -0.0166494291  -4.5050516354
O    1.9108044863   0.0058546872  -4.1661620821
C    1.5311736382  -0.7522038145  -3.0208100586
C    2.1232934516  -0.2461165772  -1.7184358109
O    1.8185031901   1.1386462117  -1.4642343916
C    1.3747444738  -1.7517126427   2.5958028638
C    0.5845688766  -2.7773372295   2.1064722072
C   -0.7014381386  -2.5076655890   1.6272432822
S   -1.6968869116  -3.8385219966   0.9831918552
C   -3.3054877154  -3.2422076373   1.4631537451
C   -3.5691977729  -1.8631328573   1.4747451912
C   -4.8195928707  -1.4289332053   1.9329500899
C   -5.8039147582  -2.3407004392   2.2878984470
C   -5.5510012175  -3.7103602540   2.1985727403
C   -4.2986178237  -4.1634542944   1.8027615034
H   -4.4270383449  -1.6368937804  -1.1280235760
H   -6.6500228125  -1.1188394570  -2.0831940849
H   -7.5503291206   1.1985579693  -1.9452671566
H   -6.1769910899   3.0014203476  -0.9550476951
H   -1.1262125147   4.3827844706  -0.5336837207
H    1.1028928528   3.5605330824  -1.2239869419
H   -0.2748881631  -0.4956393147  -0.7924579905
H   -0.8264885834   0.8261280935   2.2240271246
H    0.4053409232   2.0407739788   3.7045343353
H    1.0379534941   2.1228970375   2.0393047695
H    2.6681991048   2.4314395732   4.6254623786
H    2.0389795459   3.7767650533   3.6414683839
H    3.0637218045   4.2518411066   1.6246757491
H    2.9560413734   2.6364764285   0.8811638327
H    5.5580269843   3.9729608895   1.7843430894
H    4.9157470862   4.0647551719   0.1268098605
H    5.8855491053   2.2445118380  -1.2906590537
H    4.2607992442   1.7487771268  -0.7464607830
H    5.1462931637  -0.3491896546   0.1827957730
H    6.8192516245   0.1478190710  -0.1928219964
H    5.2734973465  -2.2218481442  -1.2610753238
H    6.9584839570  -1.8354815716  -1.7015034210
H    6.0844973458  -3.0970469160  -3.4971444024
H    6.1848846481  -1.4158622601  -4.0674732567
H    3.0639649794  -1.9868204756  -5.3340194807
H    4.6835421992  -1.2966551608  -5.5369017082
H    3.3735049034   0.6110605301  -5.4011248026
H    3.9193651308   0.4427989340  -3.7171886248
H    1.8124079648  -1.8121842026  -3.1199551613
H    0.4374830640  -0.6992273048  -2.9990639275
H    3.2160230082  -0.2853996385  -1.7534479640
H    1.7916173785  -0.8835309871  -0.8864011784
H    2.3777425590  -1.9524084750   2.9609729180
H    0.9676926182  -3.7942555358   2.0987710453
H   -5.0167266150  -0.3622858365   1.9936368517
H   -6.7701174707  -1.9847552102   2.6336453259
H   -6.3201567280  -4.4286483792   2.4678601050
H   -4.0847603371  -5.2285411655   1.7750701022

Conformer 88
G(CENSO)=       -2792.81006996  G(xTB)=        -135.14477617        0
C   -4.6421496657   0.6892025820  -0.1187069518
C   -5.5581394959  -0.1604084577  -0.7523762993
C   -6.8601832201   0.2516901541  -0.9976185935
C   -7.2693469768   1.5313101244  -0.6187942995
C   -6.3621625128   2.4109099464  -0.0410735609
C   -5.0483455380   1.9967410472   0.1873785298
S   -3.8816264742   3.1390968662   0.8972840286
C   -2.4129050695   2.5838268490   0.0534029259
C   -1.4317361026   3.5179260611  -0.2917260014
C   -0.2739875682   3.1092860794  -0.9306304829
C   -0.1022079853   1.7595125696  -1.2628386749
C   -1.0936714921   0.8316500816  -0.9573704246
C   -2.2328948708   1.2267585326  -0.2467322379
C   -3.2607396646   0.2571292048   0.1921987708
C   -2.9883379272  -0.9143497912   0.8264117531
C   -1.6257289558  -1.4358127228   1.0813310386
C   -0.6095177520  -0.6443121943   1.6320140578
C    0.6723925858  -1.1632959572   1.7892074314
O    1.7275700505  -0.4427426333   2.2573171140
C    1.6419808424   0.9900591239   2.1796248725
C    3.0650693685   1.5063827820   2.3397725439
O    3.1191564437   2.9036050523   2.0592261193
C    3.2811006119   3.2204382788   0.6709913988
C    4.7322439445   3.3176942174   0.2568022382
O    5.3069667691   2.0140825006   0.1731107548
C    6.7293658952   2.0662560230   0.1188167845
C    7.2981206206   0.6860522396  -0.0772655655
O    7.1061970189   0.2561549711  -1.4231970921
C    7.8604488961  -0.9226408993  -1.7028151736
C    7.7315493605  -1.3023103156  -3.1639349510
O    6.5804952701  -2.0703253945  -3.5076643042
C    5.3277377689  -1.3834579468  -3.4675003435
C    4.5707112596  -1.7479472719  -2.1919797740
O    3.1793604261  -1.4439654743  -2.2798608156
C    2.8909967826  -0.0508691812  -2.2286885550
C    1.4088941913   0.0418535725  -1.9315982570
O    1.0739146509   1.4351722108  -1.8692630891
C    0.9434289860  -2.4946191930   1.4500960660
C   -0.0700355431  -3.2988743812   0.9607023645
C   -1.3534993958  -2.7770563241   0.7760927410
S   -2.6312856446  -3.8381422080   0.1278407169
C   -4.0089429864  -3.1805547601   1.0425573102
C   -4.0574643739  -1.8081216789   1.3285343461
C   -5.1096435421  -1.3315979598   2.1209900816
C   -6.1229212984  -2.1800921656   2.5443322588
C   -6.0973722655  -3.5295516278   2.1887526914
C   -5.0337904866  -4.0358703094   1.4519008641
H   -5.2380899539  -1.1585930535  -1.0379380050
H   -7.5577239605  -0.4240867206  -1.4840772429
H   -8.2891006178   1.8575467635  -0.8026339884
H   -6.6658935798   3.4225493234   0.2144577159
H   -1.5748594881   4.5695368474  -0.0588006070
H    0.4990022544   3.8264929816  -1.1900152826
H   -0.9876633962  -0.2115582628  -1.2290314682
H   -0.8317010669   0.3810794570   1.9044824932
H    0.9877300194   1.3863010322   2.9683255169
H    1.2346691077   1.2829763443   1.2014174172
H    3.7403279008   0.9410406398   1.6858767460
H    3.4006071678   1.3765838465   3.3755223424
H    2.8185788616   4.2038130171   0.5221976529
H    2.7521588863   2.4973053508   0.0317877085
H    5.2796140248   3.9314317276   0.9917188411
H    4.7943144258   3.8257895882  -0.7220059370
H    7.1250974875   2.4739278822   1.0645341637
H    7.0638852377   2.7258952212  -0.6993485940
H    6.8327607378  -0.0228116925   0.6290225424
H    8.3767371543   0.7281434053   0.1505195928
H    7.5325373282  -1.7619738140  -1.0647873965
H    8.9269370857  -0.7346554975  -1.4872957142
H    8.5830648481  -1.9432752503  -3.4195719021
H    7.7906033146  -0.3931453136  -3.7844892339
H    4.7386655396  -1.7271994612  -4.3299656497
H    5.4753892506  -0.2989783948  -3.5591855942
H    5.0165820163  -1.2494827657  -1.3170707059
H    4.6309511732  -2.8329621440  -2.0502456761
H    3.1250936681   0.4491281369  -3.1817727101
H    3.4688761366   0.4393883179  -1.4279952989
H    1.1990343525  -0.4422230747  -0.9679907908
H    0.8250090811  -0.4593525856  -2.7165243006
H    1.9484233107  -2.8842670194   1.5835607965
H    0.1359748083  -4.3380907080   0.7193055695
H   -5.1306800113  -0.2790291776   2.3896396406
H   -6.9340658292  -1.7908339761   3.1529305172
H   -6.8903296152  -4.1973320481   2.5133219729
H   -4.9870358962  -5.0946064454   1.2114796838

Conformer 89
G(CENSO)=       -2792.81004685  G(xTB)=        -135.14432632        
C   -4.9539474824   0.2727998559  -0.4169387226
C   -5.7988969207  -0.8095186876  -0.6937406664
C   -7.1254584422  -0.6051824671  -1.0471571736
C   -7.6312889711   0.6923309812  -1.1391995976
C   -6.7963374131   1.7822953437  -0.9263854579
C   -5.4583512342   1.5714487030  -0.5874192840
S   -4.3867794155   2.9740726135  -0.3498408443
C   -2.8751368351   2.2630044030  -0.9728460614
C   -1.9688083832   3.0749175820  -1.6610821595
C   -0.7940615923   2.5387271441  -2.1562828996
C   -0.5263308374   1.1712882910  -1.9975342558
C   -1.4257574264   0.3582948475  -1.3139744495
C   -2.5899658766   0.9087600861  -0.7615769485
C   -3.5487799672   0.0892210092   0.0126130616
C   -3.1847535713  -0.7452905257   1.0200670536
C   -1.7816185596  -0.9609001203   1.4396365798
C   -0.9117704592   0.0961300083   1.6979360233
C    0.4206181040  -0.1408611440   2.0396987171
O    1.1740091370   0.9766199920   2.2263153622
C    2.4899395994   0.8856534773   2.8119663227
C    3.6034443221   0.5500399782   1.8303806149
O    3.9710446174  -0.8254888365   1.9672778105
C    4.8516063223  -1.3060051137   0.9482552769
C    6.3135389913  -0.9999715513   1.1881165866
O    6.5501002133   0.3985151086   1.0337978116
C    7.9349576679   0.7394587069   0.9652154176
C    8.5191144581   0.5348172114  -0.4164025106
O    7.8366964421   1.3999442193  -1.3150154093
C    8.0626406965   1.0913875599  -2.6859830709
C    7.0653466162   1.8441721151  -3.5400408988
O    5.7395053452   1.3214632996  -3.4833532234
C    4.9797328611   1.7473763298  -2.3486545987
C    3.5589594252   1.2737624944  -2.5075084378
O    3.5088889857  -0.1393267544  -2.2770022786
C    2.4243487326  -0.8159717087  -2.8990405578
C    1.0765053823  -0.6017760912  -2.2465492273
O    0.6329264708   0.7314919903  -2.5550837095
C    0.8900397199  -1.4533669472   2.1549148829
C    0.0087599310  -2.5116907392   1.9577390684
C   -1.3201145797  -2.2765044547   1.6132697171
S   -2.4272397840  -3.6536313674   1.3695306501
C   -3.9206939292  -2.9129148899   1.9985777949
C   -4.1576385312  -1.5438313367   1.7988111361
C   -5.3018786158  -0.9761270108   2.3731202202
C   -6.2228853791  -1.7622432637   3.0514365268
C   -6.0103793171  -3.1360190733   3.1751793064
C   -4.8525729408  -3.7109277349   2.6652325873
H   -5.4051092497  -1.8188301501  -0.6132306923
H   -7.7670242475  -1.4575712973  -1.2511792028
H   -8.6702068996   0.8581148338  -1.4100333635
H   -7.1752508127   2.7942263663  -1.0429405313
H   -2.1878224184   4.1278422417  -1.8167513395
H   -0.0830722116   3.1600554322  -2.6930819981
H   -1.2365513611  -0.7002189283  -1.1799715038
H   -1.2596472517   1.1211900155   1.6115238098
H    2.4895305872   0.1781244120   3.6519955436
H    2.6559399239   1.8900901119   3.2102210552
H    4.4699222080   1.1903442278   2.0402049535
H    3.2701465031   0.7624001739   0.8005357528
H    4.5398895417  -0.9231842831  -0.0365998608
H    4.7377406950  -2.3974035696   0.9444900665
H    6.8974133897  -1.5860247928   0.4593673269
H    6.6109104795  -1.3252994498   2.1995289001
H    8.5205871521   0.1614306070   1.6975578608
H    8.0024759530   1.7997369418   1.2356132176
H    8.4068608613  -0.5135191042  -0.7374587126
H    9.5998217811   0.7609229949  -0.3892089308
H    7.9504151915   0.0076710647  -2.8591139592
H    9.0865987907   1.3781836943  -2.9883236662
H    7.3810297697   1.7552026954  -4.5867664104
H    7.0710458968   2.9139312759  -3.2718851875
H    4.9793367942   2.8491410891  -2.2895010830
H    5.4077006494   1.3565684564  -1.4144255739
H    3.1936396543   1.5061982837  -3.5191758859
H    2.9224770284   1.8075184978  -1.7859826096
H    2.6560746819  -1.8854467909  -2.8270685700
H    2.3638276161  -0.5488094215  -3.9670875375
H    1.1462838366  -0.7303853023  -1.1555741744
H    0.3668344659  -1.3404281285  -2.6478056143
H    1.9285031558  -1.6533433894   2.3935847624
H    0.3670250434  -3.5304339632   2.0818675489
H   -5.4699737360   0.0918281403   2.2656405634
H   -7.1086113032  -1.3050793868   3.4830192680
H   -6.7313161923  -3.7573493967   3.6990490374
H   -4.6624769103  -4.7723734869   2.8001787444

Conformer 90
G(CENSO)=       -2792.80999474  G(xTB)=        -135.14445601        
C   -3.9636385394   0.3979164599  -0.5271381041
C   -4.8590094300  -0.5288002661  -1.0762714961
C   -6.0236590968  -0.1088366065  -1.7035701516
C   -6.3116375304   1.2533803155  -1.8003853984
C   -5.4097935174   2.1922697936  -1.3153079059
C   -4.2304869710   1.7653425918  -0.7012004023
S   -3.0683471032   2.9808830646  -0.1140036404
C   -1.5561998207   2.0834829736  -0.4045476978
C   -0.3954773393   2.7829388393  -0.7501148047
C    0.7937270981   2.1028390275  -0.9465521071
C    0.8305144943   0.7049708434  -0.8340269830
C   -0.3347880530   0.0017945812  -0.5448947005
C   -1.5207442474   0.6918480266  -0.2630614959
C   -2.7381431826  -0.0164794111   0.1907415012
C   -2.7318125033  -0.9477234149   1.1808106991
C   -1.4998956089  -1.3883488443   1.8734392997
C   -0.5766596924  -0.4717997614   2.3943195550
C    0.6357034000  -0.9191642438   2.9127155897
O    1.6272998314  -0.1051560606   3.3610807052
C    1.4431351636   1.3168144778   3.2533750183
C    2.7683890226   1.9753824668   3.5662466590
O    3.7448073204   1.7722093746   2.5455172459
C    3.6159651152   2.7067726437   1.4758026229
C    4.4808533463   2.2263298023   0.3268996575
O    4.3103591248   3.1698844730  -0.7293726423
C    4.6340933655   2.6692157133  -2.0288403155
C    6.1236735674   2.5034153467  -2.2809092044
O    6.6768367064   1.3298348630  -1.6723452614
C    6.9589250281   0.2520035913  -2.5644205053
C    5.7527463908  -0.5210788901  -3.0558760412
O    5.0836199220   0.2221683991  -4.0772369242
C    4.0675624498  -0.5033389675  -4.7699423533
C    2.7979060684  -0.7363152757  -3.9774257678
O    2.9830471993  -1.8525340552  -3.0993902685
C    1.9373007946  -2.0323528383  -2.1464844899
C    2.2033265978  -1.2855602242  -0.8529438500
O    2.0609254079   0.1408501010  -0.9893472094
C    0.9027710404  -2.2951684134   2.9790912841
C   -0.0419870477  -3.2061910297   2.5425969376
C   -1.2477633945  -2.7593277294   1.9924269671
S   -2.4407912048  -3.9500637328   1.4130740262
C   -3.9331000850  -3.0449491186   1.7683625719
C   -3.9494752059  -1.6463031980   1.6471197779
C   -5.1177752658  -0.9607679467   2.0028203468
C   -6.2579119130  -1.6512191970   2.3897411514
C   -6.2470127746  -3.0461286191   2.4360878158
C   -5.0826693765  -3.7446100724   2.1412425315
H   -4.6361530854  -1.5888522503  -0.9931910801
H   -6.7084634757  -0.8430926372  -2.1179711556
H   -7.2248729024   1.5879246046  -2.2843506880
H   -5.6096337245   3.2543374532  -1.4297065280
H   -0.4217157816   3.8635753041  -0.8626737871
H    1.7071644035   2.6378550879  -1.1927797766
H   -0.3449677151  -1.0792341300  -0.4796835123
H   -0.8100865037   0.5846106419   2.3376168978
H    0.6810612242   1.6512770237   3.9726760565
H    1.1075903594   1.5792140768   2.2401863659
H    3.1807373379   1.5518762562   4.4894123479
H    2.5948609724   3.0501722685   3.7314649610
H    3.9346388216   3.7096772832   1.8071051359
H    2.5730698492   2.7797083064   1.1316267839
H    4.1520726425   1.2261074980   0.0087565770
H    5.5350201750   2.1604075270   0.6364067779
H    4.2472427681   3.4192195385  -2.7307513901
H    4.1110595937   1.7191409551  -2.2116597514
H    6.6514323288   3.3700588183  -1.8566365873
H    6.3034688689   2.4935390568  -3.3647091046
H    7.5853180131  -0.4415124728  -1.9902500244
H    7.5467648052   0.6109337749  -3.4253599731
H    5.0787189537  -0.7373699756  -2.2143374381
H    6.1005120461  -1.4854925863  -3.4653917855
H    4.4635985343  -1.4682732760  -5.1295320150
H    3.8166100203   0.1097862725  -5.6433044069
H    1.9730447378  -0.9501886446  -4.6787136953
H    2.5447515637   0.1750301163  -3.4170496247
H    1.9064055843  -3.1040477888  -1.9100867676
H    0.9620531714  -1.7519744707  -2.5741926630
H    3.2474766612  -1.4359925639  -0.5589769331
H    1.5665790913  -1.6661599434  -0.0434483771
H    1.8478953790  -2.6337082824   3.3935434511
H    0.1568870578  -4.2709952666   2.6296337841
H   -5.1255405215   0.1247236480   1.9575983254
H   -7.1572043493  -1.1027674824   2.6549603300
H   -7.1386288874  -3.5917981156   2.7317383773
H   -5.0594078906  -4.8285181418   2.2172782807

Conformer 91
G(CENSO)=       -2792.80994423  G(xTB)=        -135.14352253        0
C   -4.4562547027   0.5327581145  -0.1549769468
C   -5.2866027746  -0.3563991165  -0.8479574360
C   -6.6321940644  -0.0723733783  -1.0350476149
C   -7.1705784694   1.1147082689  -0.5363244952
C   -6.3528833681   2.0363375984   0.1067189401
C   -4.9961691287   1.7543855183   0.2772997683
S   -3.9472772376   2.9532068988   1.0780661294
C   -2.4474628524   2.6555327095   0.1604838787
C   -1.5791777794   3.7165561717  -0.1142537687
C   -0.4247540778   3.4987005281  -0.8459752528
C   -0.1436126774   2.2189666442  -1.3457443721
C   -1.0034564315   1.1593043836  -1.0723125660
C   -2.1361414113   1.3632280407  -0.2755901010
C   -3.0288792954   0.2460490272   0.1032717997
C   -2.5832167556  -0.9139144245   0.6506466903
C   -1.1538275563  -1.1920611001   0.9110940650
C   -0.3354892288  -0.2582178416   1.5568836186
C    1.0193010416  -0.5187696702   1.7388395988
O    1.8832918248   0.3557829947   2.3242197579
C    1.4497765498   1.7214561846   2.4321739921
C    2.6223378353   2.5680397408   2.8753995607
O    3.7842954082   2.4719107375   2.0613601139
C    3.5642348447   2.7594405964   0.6816998873
C    4.8960700966   2.9420633312  -0.0166929740
O    5.6268839635   1.7371916464  -0.2356191843
C    6.3217521486   1.2476400631   0.9174580947
C    7.2626074555   0.1279018683   0.5238468975
O    6.6202223777  -1.1322291413   0.3176285951
C    6.0021901591  -1.2597581879  -0.9621519956
C    5.2250505934  -2.5671927375  -0.9497148626
O    4.5659252573  -2.8173113125  -2.1893106029
C    3.5060420303  -1.9037887348  -2.4941012179
C    3.9156072070  -1.0476978630  -3.6891226803
O    2.8586504435  -0.2099175884  -4.1547682364
C    2.6218134597   0.9594078821  -3.3707335186
C    1.3003462577   0.8150195812  -2.6346318399
O    0.9947519719   2.1038844726  -2.0824344027
C    1.5619926529  -1.7375354992   1.3100468998
C    0.7446570311  -2.6895271503   0.7236388747
C   -0.6150434266  -2.4266142551   0.5298510529
S   -1.6552319488  -3.6645829134  -0.2215288441
C   -3.1608636014  -3.3349272576   0.6735055912
C   -3.4794373483  -2.0207074084   1.0505216074
C   -4.6248254455  -1.8108512565   1.8289482144
C   -5.4710445691  -2.8632387292   2.1485734557
C   -5.1806599309  -4.1525589657   1.7000866073
C   -4.0187251582  -4.3941419485   0.9774109092
H   -4.8650632311  -1.2833798206  -1.2267078657
H   -7.2631143045  -0.7764452643  -1.5699143648
H   -8.2243272268   1.3391320602  -0.6753046587
H   -6.7609246964   2.9802511943   0.4579628310
H   -1.8140163554   4.7185419146   0.2347461765
H    0.2536923602   4.3178812371  -1.0656350764
H   -0.8027300216   0.1592063975  -1.4380913941
H   -0.7772082668   0.6739443023   1.8878698023
H    0.6548391628   1.8242380171   3.1850584290
H    1.0506121466   2.0545945384   1.4638735710
H    2.9415533154   2.2689308688   3.8798906855
H    2.2628158603   3.6110024076   2.9227853829
H    2.9820152766   3.6913938910   0.5700334291
H    3.0039509604   1.9445182800   0.1936417856
H    5.5130001669   3.6676405768   0.5392452105
H    4.6956841504   3.3554774191  -1.0128332027
H    5.6157545942   0.8861574718   1.6782851652
H    6.9153319313   2.0636559770   1.3652043483
H    7.9603301700  -0.0276884312   1.3555862314
H    7.8480405459   0.4141538934  -0.3654054329
H    6.7651661101  -1.2767010541  -1.7596546995
H    5.3260663596  -0.4155097490  -1.1483844096
H    4.4991830427  -2.5554515610  -0.1202985046
H    5.9086109520  -3.4098993510  -0.7945880139
H    3.2627985990  -1.2802359448  -1.6217813598
H    2.6103512443  -2.4867010487  -2.7530147429
H    4.1706523763  -1.7072981625  -4.5269671987
H    4.8060142267  -0.4480709866  -3.4445228568
H    2.5637690985   1.8195312750  -4.0517885474
H    3.4428583405   1.1384495602  -2.6617537420
H    1.3740373021   0.0637903517  -1.8356809621
H    0.5137438761   0.5096533417  -3.3394243253
H    2.6201426686  -1.9321661686   1.4586154663
H    1.1650307813  -3.6442662117   0.4186580766
H   -4.8514840153  -0.8050581665   2.1712656846
H   -6.3582309621  -2.6795593543   2.7477229166
H   -5.8431083627  -4.9789834108   1.9413927024
H   -3.7664309062  -5.4045004285   0.6668669323

Conformer 92
G(CENSO)=       -2792.80982106  G(xTB)=        -135.14331569        
C   -3.7745086436   0.3690676035  -0.6122398642
C   -4.7142337196  -0.5169565241  -1.1527101123
C   -5.8256033344  -0.0436285050  -1.8364667441
C   -6.0129007687   1.3299443196  -1.9972932990
C   -5.0635113026   2.2247797122  -1.5181875575
C   -3.9373387175   1.7434563231  -0.8480871225
S   -2.7028973656   2.8942515049  -0.2713606128
C   -1.2560398466   1.8796280826  -0.5180668275
C   -0.0473116939   2.4696828656  -0.9025086575
C    1.0736139525   1.6859813492  -1.1184929022
C    0.9863734489   0.2918976513  -0.9851917032
C   -0.2108265593  -0.2985533778  -0.5917633710
C   -1.3288966479   0.4977906183  -0.3146882239
C   -2.6003770777  -0.0924153712   0.1589774229
C   -2.6772828811  -0.9624745149   1.1983201705
C   -1.4915758076  -1.4121464635   1.9584899983
C   -0.5442269335  -0.4991130061   2.4379480502
C    0.6141012486  -0.9546681700   3.0606179500
O    1.6129062007  -0.1435206020   3.4997077318
C    1.5144520878   1.2584191938   3.2032221481
C    2.8078511024   1.9212858790   3.6190726270
O    3.9727564947   1.4510150148   2.9391028999
C    3.9758020814   1.6149131896   1.5195074214
C    3.9940941815   3.0843282473   1.0927757869
O    4.1130383753   3.2212169231  -0.3214101607
C    5.4489962240   3.0855396972  -0.8055193921
C    5.4383230169   3.2520830570  -2.3024685444
O    4.7598854347   2.1480905925  -2.8879554936
C    4.6102504616   2.2844531782  -4.2975584911
C    3.8926577667   1.0740386952  -4.8524536532
O    4.7083088990  -0.0994860217  -4.9131112049
C    4.7283316488  -0.8923909201  -3.7205379531
C    3.5242496640  -1.8314902344  -3.6758435818
O    3.6452833225  -2.8246084610  -2.6523832227
C    3.5050233972  -2.3706954610  -1.3048970674
C    2.1399631902  -1.8112983064  -0.9595725634
O    2.1237557039  -0.4030066168  -1.2591114371
C    0.8069414491  -2.3299882361   3.2588621347
C   -0.1623443079  -3.2305227807   2.8528565572
C   -1.3178830050  -2.7774873310   2.2080866473
S   -2.5508584906  -3.9514552815   1.6807657978
C   -4.0051698274  -2.9453301765   1.8993012027
C   -3.9441424496  -1.5611184318   1.6707947558
C   -5.0861653434  -0.7927864203   1.9299016610
C   -6.2741875382  -1.3931226303   2.3226688162
C   -6.3390007410  -2.7791807941   2.4723652160
C   -5.2030608702  -3.5553698308   2.2777761873
H   -4.5686933325  -1.5852785968  -1.0189182284
H   -6.5467386349  -0.7453693606  -2.2455850851
H   -6.8841650386   1.7055923883  -2.5263357754
H   -5.1845809504   3.2922258200  -1.6815331572
H    0.0149408515   3.5460038915  -1.0407144875
H    2.0225328070   2.1351859471  -1.4005757022
H   -0.2979392089  -1.3709879825  -0.4650398732
H   -0.7216875984   0.5577890366   2.2795435228
H    0.6910004773   1.7135769694   3.7732223258
H    1.3102089305   1.4032873189   2.1329668651
H    2.9965057126   1.7213429460   4.6797058968
H    2.6771406570   3.0078027858   3.5026771995
H    3.1235732719   1.1022327013   1.0468446745
H    4.8889679404   1.1132860990   1.1820301891
H    4.8119216693   3.6131305658   1.6103574261
H    3.0494450768   3.5730305522   1.3573612992
H    5.8746871723   2.1042283801  -0.5455576441
H    6.0931615801   3.8654350377  -0.3664817571
H    6.4804817942   3.3023322369  -2.6614851992
H    4.9389926232   4.1981741548  -2.5727850783
H    5.5954248768   2.3936566868  -4.7833707342
H    4.0147883610   3.1853162862  -4.5323244811
H    3.6051659352   1.2975952555  -5.8874044503
H    2.9712225139   0.8929962314  -4.2788495996
H    4.7803939909  -0.2530670149  -2.8317077891
H    5.6440971182  -1.4949185685  -3.7693506254
H    3.4788079146  -2.3905426990  -4.6179428119
H    2.5866286850  -1.2673373338  -3.5705513785
H    4.2818854076  -1.6394359953  -1.0339014387
H    3.6620814865  -3.2665143958  -0.6946601604
H    1.9463845109  -1.9503412919   0.1147227063
H    1.3634493258  -2.3406203418  -1.5299090085
H    1.7112599768  -2.6750337946   3.7516681635
H   -0.0226722301  -4.2917297054   3.0406483050
H   -5.0341299150   0.2850756811   1.8049296793
H   -7.1514564444  -0.7813638043   2.5122208449
H   -7.2682215391  -3.2554683442   2.7720076210
H   -5.2399076936  -4.6297594875   2.4371015759

Conformer 93
G(CENSO)=       -2792.80978003  G(xTB)=        -135.14091063        
C   -4.0170595231   0.9083208728   0.2904060834
C   -5.2392900947   0.3518289345  -0.1084211479
C   -6.4221235194   1.0667425765   0.0160649520
C   -6.4034233288   2.3614959627   0.5371141514
C   -5.1961926353   2.9548231589   0.8848276726
C   -4.0070684248   2.2371060392   0.7407438275
S   -2.4614196071   3.0171837110   1.1554497895
C   -1.4284135621   2.2334139673  -0.0674632352
C   -0.3702566995   2.9550942632  -0.6271296856
C    0.4597590453   2.3624531568  -1.5614452180
C    0.2144836845   1.0471649038  -1.9798493467
C   -0.8598615088   0.3358968917  -1.4509035253
C   -1.6574036662   0.9057809657  -0.4503798581
C   -2.7464381455   0.1519301992   0.2103012269
C   -2.6077649675  -1.1047332245   0.7093942271
C   -1.3782026996  -1.9203206846   0.5780531306
C   -0.1086481161  -1.4129233925   0.8853866285
C    1.0258574122  -2.1890157761   0.6662789730
O    2.3051309296  -1.7710337931   0.8755499816
C    2.5721638499  -0.3676546972   1.0506104446
C    2.5836028305  -0.0035250118   2.5335773204
O    3.1842119633   1.2646696513   2.7715718405
C    2.3844746981   2.3934074451   2.3844173100
C    2.8764627257   3.0893881108   1.1247675661
O    3.9947921191   3.9569525814   1.3089368755
C    5.2343506305   3.3427666601   1.6694919620
C    5.7005338293   2.2290853318   0.7579307396
O    5.7834441312   2.7081448835  -0.5835740424
C    6.3998023816   1.7821315125  -1.4725002312
C    5.5209946123   0.5764123692  -1.7898679223
O    6.2014702424  -0.1409591510  -2.8185988960
C    5.7359547320  -1.4706300780  -3.0437207246
C    4.5198611147  -1.5625857565  -3.9371009182
O    3.3490804807  -1.1862169748  -3.2145755650
C    2.1889511547  -1.2257233281  -4.0374098702
C    0.9872175354  -0.8512777111  -3.2166294297
O    1.0825866748   0.5480141008  -2.8983549415
C    0.8980131177  -3.5011277183   0.1907447585
C   -0.3567792954  -4.0307718651  -0.0492010703
C   -1.4977221126  -3.2482025381   0.1464027747
S   -3.0996626261  -3.9563795084  -0.1850536832
C   -4.0308131601  -3.1186187134   1.0794658530
C   -3.6998017479  -1.8006111568   1.4282321257
C   -4.4021320228  -1.1955425253   2.4783779867
C   -5.4527608291  -1.8519138934   3.1038642881
C   -5.8157148663  -3.1363144651   2.6953563755
C   -5.0964408853  -3.7782425404   1.6950442322
H   -5.2519949788  -0.6594640613  -0.5053488488
H   -7.3607119306   0.6152271699  -0.2921264476
H   -7.3269951403   2.9235881892   0.6427180021
H   -5.1727188158   3.9791193030   1.2470233661
H   -0.1971171871   3.9857899078  -0.3299545102
H    1.2933873744   2.9110343045  -1.9901443654
H   -1.0774267912  -0.6751679695  -1.7730321981
H   -0.0339673770  -0.4005929586   1.2657630310
H    1.8597478778   0.2340481899   0.4706809790
H    3.5732670404  -0.2147312853   0.6341361110
H    3.2009493067  -0.7373875349   3.0652950858
H    1.5678734372  -0.0379677374   2.9591703009
H    2.4013111549   3.1094369205   3.2185189380
H    1.3392028180   2.0831417429   2.2288879355
H    2.0743869066   3.7505971066   0.7765302785
H    3.0724918259   2.3538676971   0.3295096650
H    5.1953401308   2.9400324756   2.6939517334
H    5.9642111910   4.1607163873   1.6528722658
H    5.0269776405   1.3650981940   0.8302579226
H    6.6937687378   1.9036617352   1.1133699886
H    7.3670039077   1.4416253213  -1.0665982017
H    6.5929359328   2.3326665511  -2.4007448749
H    4.5244753130   0.9108081574  -2.1176927616
H    5.3937535039  -0.0697608954  -0.9070640056
H    5.5392226952  -1.9784545924  -2.0853319033
H    6.5589805534  -1.9944488118  -3.5449454218
H    4.4239349449  -2.6029384935  -4.2965778725
H    4.6549117996  -0.9115715438  -4.8175714214
H    2.0299823594  -2.2420680892  -4.4357440767
H    2.2958999024  -0.5391959102  -4.8934629329
H    0.9610910647  -1.4450527624  -2.2918960379
H    0.0732345398  -1.0479230305  -3.7939769443
H    1.7916379652  -4.0966039478   0.0287828190
H   -0.4510326825  -5.0585169556  -0.3892187881
H   -4.1231399588  -0.1925971273   2.7892136443
H   -5.9907507445  -1.3633153147   3.9111148390
H   -6.6406233034  -3.6528195128   3.1778723760
H   -5.3473377142  -4.7950047866   1.4050046728

Conformer 94
G(CENSO)=       -2792.80975389  G(xTB)=        -135.14612724        
C   -4.7252247607   0.4816446950   0.0054531423
C   -5.7057577629  -0.4738046634  -0.2902168220
C   -7.0536081262  -0.1451172563  -0.2555674665
C   -7.4469083772   1.1541916614   0.0686320081
C   -6.4901162400   2.1316632350   0.3123663060
C   -5.1346806456   1.8000493992   0.2609300018
S   -3.9179312999   3.0694098391   0.5487594839
C   -2.6454131805   2.4851617855  -0.5540879365
C   -1.8200764887   3.4083246691  -1.2037968237
C   -0.8213470337   2.9695709990  -2.0551992641
C   -0.6624175343   1.5980568806  -2.3015943170
C   -1.4986585606   0.6776831543  -1.6762978285
C   -2.4578587894   1.1128691899  -0.7535292920
C   -3.2820806137   0.1557511305   0.0170150273
C   -2.7614165466  -0.9096142241   0.6802842276
C   -1.3210600427  -1.2515430533   0.6705209204
C   -0.3342995863  -0.2940607678   0.9387452590
C    1.0124487173  -0.6296839550   0.8325341817
O    2.0353042067   0.2463210141   1.0277163463
C    1.6987265913   1.6257306026   1.2707299495
C    2.9717207196   2.4338670533   1.3855118646
O    3.6054448085   2.3627889827   2.6628557374
C    4.4055113376   1.1996054089   2.9051101569
C    5.7399727435   1.2562331866   2.1623155383
O    6.6107147777   0.2171970610   2.6220849141
C    6.4559091812  -1.0470443972   1.9708420857
C    7.2321036673  -1.1709675166   0.6758034212
O    6.4951853634  -0.5814631020  -0.3937506835
C    7.2093318207  -0.6169383563  -1.6288209649
C    6.2801480169  -0.2875474379  -2.7767304498
O    5.8640230911   1.0799931879  -2.8141898356
C    4.7111492620   1.3905017675  -2.0247506712
C    3.4123864213   1.3142410833  -2.7948965457
O    3.1282604448  -0.0543388261  -3.0946849312
C    2.0189448715  -0.2624720300  -3.9635817551
C    0.6735402843  -0.1355225836  -3.2844076567
O    0.3431724571   1.2606981959  -3.1533383423
C    1.3855711104  -1.9384847526   0.4938135703
C    0.4143361776  -2.9035054260   0.2948004526
C   -0.9402752626  -2.5688806194   0.3918749445
S   -2.1764330768  -3.8270406950   0.1316280154
C   -3.4132153572  -3.2365506486   1.2697989502
C   -3.5823861847  -1.8568433339   1.4661752755
C   -4.5077067761  -1.4297417684   2.4267349363
C   -5.2977656142  -2.3442284018   3.1093937836
C   -5.1702086969  -3.7091876625   2.8475488076
C   -4.2184447942  -4.1591457414   1.9407541818
H   -5.3968777498  -1.4859655952  -0.5359091554
H   -7.7995704659  -0.9014513290  -0.4820443540
H   -8.5006980104   1.4159504473   0.1016477222
H   -6.7922060405   3.1542042083   0.5224124795
H   -1.9604541553   4.4739116228  -1.0432763181
H   -0.1671120805   3.6793328369  -2.5531586212
H   -1.4019569030  -0.3862041032  -1.8563606131
H   -0.6460399220   0.7120687081   1.1919083874
H    1.1068800013   1.7167552135   2.1922262894
H    1.1047235750   2.0105850549   0.4273000744
H    2.6982406657   3.4874742109   1.2538050743
H    3.6584001780   2.1619524150   0.5717290254
H    3.8550465479   0.2807964744   2.6628110875
H    4.6065796964   1.2028711531   3.9827822181
H    6.2373687186   2.2052417131   2.3986297366
H    5.6082587765   1.1994668529   1.0743936900
H    5.3949613729  -1.2795235574   1.7899742506
H    6.8474921786  -1.7912679634   2.6744778196
H    7.4027286517  -2.2408885844   0.4617952252
H    8.2173972477  -0.6872355151   0.7865826857
H    7.6166736564  -1.6289587260  -1.8022516804
H    8.0561545938   0.0896018820  -1.6013152712
H    5.4124345698  -0.9599518082  -2.7646943680
H    6.8323247653  -0.4629404271  -3.7090870032
H    4.8364910141   2.4265079066  -1.6829984394
H    4.6595275089   0.7453243843  -1.1390950800
H    3.4807134999   1.8992218989  -3.7270524603
H    2.6188954149   1.7573523225  -2.1711739416
H    2.1094944096  -1.2952068657  -4.3204690010
H    2.0723261362   0.4080793799  -4.8363649821
H    0.7199286985  -0.6066530441  -2.2924341840
H   -0.0957287182  -0.6430415048  -3.8848526485
H    2.4396943007  -2.1880291031   0.4135831080
H    0.7089737021  -3.9245811835   0.0677871256
H   -4.6113799771  -0.3659713797   2.6218259508
H   -6.0146809429  -1.9940170539   3.8464247393
H   -5.7914497175  -4.4286877812   3.3733932048
H   -4.0863237357  -5.2238300928   1.7674563104

Conformer 95
G(CENSO)=       -2792.80975078  G(xTB)=        -135.14267262        
C   -4.3314906876   0.6256088924  -0.3657317344
C   -5.2552040796  -0.1720638835  -1.0496978715
C   -6.5669765126   0.2507004960  -1.2190034024
C   -6.9736505387   1.4855701878  -0.7115740156
C   -6.0573784132   2.3171882495  -0.0777941089
C   -4.7361445145   1.8950453347   0.0752262180
S   -3.5520362975   2.9623733669   0.8755807456
C   -2.1174419614   2.5225895023  -0.0913171441
C   -1.1752906880   3.4979046836  -0.4202247597
C   -0.1113252048   3.1803107023  -1.2485303695
C    0.0076502189   1.8877333158  -1.7769829881
C   -0.8917517723   0.8927411074  -1.3942016042
C   -1.9463622382   1.2023643393  -0.5285704101
C   -2.9414175748   0.1929118714  -0.0980963645
C   -2.6323567375  -0.9712485666   0.5243093662
C   -1.2530052851  -1.3842584833   0.8725407450
C   -0.3540920251  -0.5078666302   1.4766784301
C    0.9164433128  -0.9376958239   1.8643999958
O    1.7123123987   0.0198987569   2.4101237372
C    3.0173748551  -0.3631760800   2.8849591657
C    3.7370668499   0.8822955139   3.3588555462
O    4.4034524407   1.6160760350   2.3350212702
C    3.5387634769   2.2190474599   1.3707094746
C    4.3217787536   3.2145780780   0.5438871856
O    5.2932155383   2.6221958446  -0.3203651484
C    6.5838785176   2.4621976866   0.2782585314
C    7.5766014431   1.9852714405  -0.7604083902
O    7.5549416960   0.5827687824  -1.0329093743
C    6.4403954303   0.1158803854  -1.7951853670
C    5.4497801105  -0.6038224033  -0.8971185351
O    4.4245135071  -1.1292038798  -1.7353902872
C    3.4073607830  -1.7873265080  -0.9842569998
C    2.2997251817  -2.2594130504  -1.8992023704
O    1.4083293841  -1.2180680593  -2.3034086950
C    1.8789640127  -0.4563992212  -3.4140690559
C    0.9338643657   0.6851721236  -3.6686940020
O    1.0391997345   1.7024690431  -2.6471203717
C    1.2887751216  -2.2744645903   1.6883871044
C    0.3863540663  -3.1593652641   1.1075766024
C   -0.8713427261  -2.7267637123   0.6978731849
S   -2.0051357921  -3.8870172096  -0.0432602079
C   -3.4978033573  -3.3047927214   0.7377885199
C   -3.6644233659  -1.9329547492   0.9843690490
C   -4.7943804257  -1.5257333267   1.7061660792
C   -5.7680226199  -2.4392872854   2.0854272711
C   -5.6253789364  -3.7881265607   1.7577018564
C   -4.4821067032  -4.2257648905   1.1006447266
H   -4.9374444929  -1.1399502415  -1.4275956843
H   -7.2756523547  -0.3839951623  -1.7432519388
H   -8.0006435842   1.8172387241  -0.8360034932
H   -6.3620733201   3.2965359661   0.2810659099
H   -1.2949364150   4.5179175248  -0.0649784589
H    0.6048179474   3.9416501502  -1.5437091884
H   -0.7744014846  -0.1269231300  -1.7438795702
H   -0.6355079093   0.5249972678   1.6578819284
H    3.5939552788  -0.8481453740   2.0846121418
H    2.9072640384  -1.0675472804   3.7220968110
H    4.5253303608   0.5731605108   4.0534821730
H    3.0312476415   1.5305473322   3.9038289972
H    2.7159201096   2.7555420876   1.8740432951
H    3.0931059224   1.4577379809   0.7105200557
H    4.7983251674   3.9616828099   1.1986770774
H    3.6066576061   3.7371336882  -0.1053105887
H    6.5482074391   1.7525904379   1.1177298173
H    6.9304227238   3.4352504872   0.6671201466
H    8.5844582003   2.1840341346  -0.3773787384
H    7.4444664665   2.5593792063  -1.6917456733
H    6.8252551466  -0.5883282823  -2.5461351415
H    5.9454204785   0.9431084983  -2.3215532630
H    5.0261937166   0.0955022824  -0.1591912009
H    5.9586637966  -1.4185931114  -0.3535190929
H    2.9884008506  -1.1000316847  -0.2302589662
H    3.8313471669  -2.6579643502  -0.4522234131
H    1.6863902219  -2.9821996285  -1.3497494142
H    2.7227629736  -2.7710296993  -2.7788483813
H    1.9170744370  -1.0848426942  -4.3208940861
H    2.8878383196  -0.0661890323  -3.2248127458
H   -0.1024990561   0.3424879875  -3.7657594106
H    1.2251317626   1.1718243843  -4.6071710607
H    2.2583891410  -2.6409033971   2.0048872648
H    0.6691936694  -4.2014218798   0.9861498766
H   -4.9080673223  -0.4760760287   1.9604666383
H   -6.6387436210  -2.1004173471   2.6394419258
H   -6.3867341505  -4.5071352399   2.0466600767
H   -4.3405115847  -5.2826580676   0.8914429206

Conformer 96
G(CENSO)=       -2792.80967423  G(xTB)=        -135.14393183        
C   -4.1491638637   0.7591732375  -0.1573484986
C   -5.3195631250   0.1160412648  -0.5796702713
C   -6.5017293429   0.8241440959  -0.7436916090
C   -6.5317275749   2.1976231595  -0.4975752614
C   -5.3690218168   2.8666657747  -0.1353764883
C   -4.1780159798   2.1525960224   0.0136552966
S   -2.6909279699   3.0301276454   0.4550838065
C   -1.5032958931   2.0295755276  -0.4196776733
C   -0.3502463544   2.6227870687  -0.9442094572
C    0.5818732958   1.8549409018  -1.6213649133
C    0.3512132345   0.4855047716  -1.8186615505
C   -0.8022603198  -0.1045664126  -1.3113520925
C   -1.7097414955   0.6531975535  -0.5614124879
C   -2.8863297271   0.0281847352   0.0799871374
C   -2.8039542648  -1.1035739661   0.8250982000
C   -1.5386721629  -1.8333370006   1.0606090354
C   -0.3907321973  -1.1805123494   1.5267056634
C    0.7963846371  -1.8890444672   1.6956183867
O    1.9540511369  -1.3427076398   2.1538331074
C    1.9346706366   0.0465559474   2.5234990720
C    3.2469030865   0.3756142954   3.1952206859
O    4.3712834082   0.2595921009   2.3217591376
C    4.9770618666   1.4986929762   1.9615536085
C    4.1641592860   2.2517237037   0.9192049633
O    4.9121235576   3.4107715306   0.5636255316
C    4.2864010526   4.1838085169  -0.4643520542
C    4.4141830871   3.6047284615  -1.8637482368
O    5.7323123097   3.7146147150  -2.4137086926
C    6.6776331385   2.7165267495  -2.0141775802
C    6.4456064803   1.3465211059  -2.6175572895
O    5.4520565491   0.6442794250  -1.8688024998
C    5.0586674397  -0.5732480950  -2.4903135759
C    4.0700682405  -1.2482498150  -1.5493589243
O    3.4979408783  -2.4245076830  -2.1234951075
C    2.4882599359  -2.2065581087  -3.1120893660
C    1.1978210959  -1.6285896783  -2.5715652596
O    1.3096308825  -0.1909361724  -2.5088478629
C    0.8425026734  -3.2584917006   1.3933881647
C   -0.3050087425  -3.9173919545   0.9874134455
C   -1.5050526920  -3.2144355961   0.8421092031
S   -2.9906905776  -4.0808808543   0.3683736394
C   -4.1687289635  -3.1235438346   1.3040025159
C   -3.9685996263  -1.7443511223   1.4732572251
C   -4.8645707453  -1.0334708584   2.2809041957
C   -5.9717321021  -1.6604713780   2.8356102893
C   -6.1983017167  -3.0166228804   2.5960925728
C   -5.2912216357  -3.7540520219   1.8443421019
H   -5.2945183796  -0.9541843199  -0.7641681161
H   -7.4012458163   0.3060012256  -1.0636104300
H   -7.4555879030   2.7560795331  -0.6186167774
H   -5.3798344889   3.9431710099   0.0127559900
H   -0.1831849541   3.6901741475  -0.8266188061
H    1.4822106642   2.3089133216  -2.0258505495
H   -1.0066646048  -1.1585300309  -1.4556539309
H   -0.4482237432  -0.1165524068   1.7234924794
H    1.1241923936   0.2327243469   3.2435300921
H    1.7695121873   0.6671530188   1.6311429865
H    3.4015480638  -0.3182677766   4.0329599456
H    3.1691064962   1.3911470040   3.6088900199
H    5.9592013777   1.2487905157   1.5425015723
H    5.1361429022   2.1276246193   2.8521790834
H    3.1813371177   2.5507532531   1.3225848357
H    4.0018040911   1.5931840736   0.0529032738
H    4.7665274967   5.1695350019  -0.4368573319
H    3.2138499737   4.3165695204  -0.2352481476
H    3.7715804627   4.2033637398  -2.5227841717
H    4.0602651910   2.5668713800  -1.9008021468
H    6.7326967453   2.6364232810  -0.9194406609
H    7.6437403114   3.0836357815  -2.3801921093
H    7.3942124944   0.7821747447  -2.5978078267
H    6.1329739827   1.4478921293  -3.6706919668
H    5.9309165347  -1.2271856784  -2.6589108514
H    4.5960077267  -0.3651593296  -3.4689886394
H    3.2971418039  -0.5273289192  -1.2497431862
H    4.5928081969  -1.5820312135  -0.6457982717
H    2.2652816035  -3.2025536058  -3.5096911745
H    2.8545792823  -1.5879459229  -3.9446342754
H    0.9997478280  -2.0368859096  -1.5701801488
H    0.3663759520  -1.9006895701  -3.2374640602
H    1.7755962677  -3.8002530833   1.5182193358
H   -0.2729169060  -4.9874374443   0.8005002073
H   -4.6895690000   0.0243362670   2.4566994541
H   -6.6597697702  -1.0924174901   3.4551396684
H   -7.0669554393  -3.5103480521   3.0223693429
H   -5.4421666521  -4.8196893076   1.6940365384

Conformer 97
G(CENSO)=       -2792.80962442  G(xTB)=        -135.14255853        
C   -4.4136216715   0.6808668972   0.0298694305
C   -5.5081213283  -0.1285746576  -0.2961127304
C   -6.8061174992   0.3445905764  -0.1606158442
C   -7.0310839897   1.6431745530   0.2982655049
C   -5.9580434262   2.4811845814   0.5775520070
C   -4.6538769054   2.0074643247   0.4239001779
S   -3.2823260728   3.0987964048   0.7593221330
C   -2.1512817867   2.4934442356  -0.4797565483
C   -1.2742717904   3.3716281155  -1.1222313213
C   -0.4368396715   2.9091340483  -2.1237405963
C   -0.4923315666   1.5655887172  -2.5234635784
C   -1.3355201396   0.6800548760  -1.8563297922
[truncated: 3,505 more chars]
