# Supplementary material for: Multi-State Redox and Light-Driven Switching of Pseudorotaxanation and Cation Shuttling
Source: J Am Chem Soc. 2025 Apr 11;147(16):13649–57. doi: 10.1021/jacs.5c00997 (PMC12023027; doi:10.1021/jacs.5c00997)
Supplement: Supplementary file 2 — ja5c00997_si_002.zip [file ja5c00997_si_002.zip › BTX-Conformers/BTX-21c7-anti-folded-DBA-complex.xyz]

Conformer 1
G(CENSO)=       -3390.20759816  G(xTB)=        -175.65066518        
C    0.9618572388   1.0062608091  -4.1161109615
C   -0.2115333880   1.0365472110  -3.1743864572
H   -1.1045627508   1.3770204946  -3.7168645131
O    0.0877720636   1.9505559434  -2.1066569726
C   -0.8583281900   2.1369741430  -1.1470058506
C   -2.0589329200   1.4354426226  -1.0878457820
C   -2.9757770356   1.6948047090  -0.0604625849
C   -4.2573830195   0.9603509755   0.0176782361
C   -4.3315266660  -0.3916631977  -0.0605683089
C   -5.5966340700  -1.1572242670  -0.0791742782
C   -6.6110515227  -0.9734030006   0.8676290690
C   -7.8034081115  -1.6785978886   0.7767357403
H   -8.5829439932  -1.5179073614   1.5158427507
C   -7.9983460560  -2.5903072862  -0.2616109613
H   -8.9316227244  -3.1406953933  -0.3397359908
C   -6.9831490252  -2.8292626287  -1.1800928321
H   -7.1154311038  -3.5708116159  -1.9633313490
H   -6.4608593712  -0.2564851829   1.6698963168
C   -5.7797299392  -2.1293924418  -1.0763968529
S   -4.4727788651  -2.4633922977  -2.2443689154
C   -3.0805547812  -2.2341286997  -1.1542083543
C   -1.9409389617  -3.0310368137  -1.2945336047
C   -0.8869330674  -2.8969475303  -0.4071766089
C   -0.9743122276  -1.9815148433   0.6514275175
O    0.0728597377  -1.9834338916   1.5245440525
C   -0.0402629718  -1.1760701078   2.7087821047
H   -0.0809710627  -0.1089424277   2.4445090154
H   -0.9588624441  -1.4419083166   3.2493612843
C    1.1410956052  -1.4531703861   3.5971443158
O    2.3120182059  -0.8149262560   3.0859409729
C    3.4151491988  -0.9665572278   3.9835674338
H    3.8187993195  -1.9901435053   3.9263683612
H    3.0869073690  -0.7876168811   5.0196263396
C    4.4818106304   0.0439948364   3.6662530938
O    5.0523966986  -0.2262105293   2.3823476160
C    6.0851766601   0.7181494396   2.0710003564
H    6.8107483850   0.7484518811   2.8987227452
H    5.6547709421   1.7263004713   1.9548777825
C    6.8191690575   0.3112835253   0.8232228967
H    7.7305611692   0.9255909559   0.7496272731
H    7.1229422832  -0.7468310615   0.8843579877
O    6.0005271781   0.5253776430  -0.3280972426
C    6.7191943613   0.2823635897  -1.5382052069
H    7.1372334442  -0.7374957577  -1.5326155142
H    7.5524257150   0.9969237334  -1.6371511359
C    5.7850103188   0.4534521450  -2.7071223619
O    4.7386305005  -0.5161271837  -2.5959465042
C    4.1182731705  -0.8594761475  -3.8371675585
C    3.1614351840   0.1770508235  -4.3796021594
H    2.8586068405  -0.1442141354  -5.3906535707
H    3.6460478027   1.1631857769  -4.4750147498
H    3.5729867834  -1.7925924744  -3.6522790020
H    4.8906591602  -1.0555632888  -4.5970272858
H    5.3742112611   1.4740014660  -2.7232930606
H    6.3567802786   0.2961202754  -3.6338854754
H    5.2627593543  -0.0219807445   4.4403707805
H    4.0624673102   1.0625225460   3.6878179677
H    1.2975315868  -2.5399809007   3.6933821325
H    0.9094942425  -1.0529931313   4.5970113019
C   -2.0873029236  -1.1538887451   0.7686281520
H   -2.1666081299  -0.4181037215   1.5607257190
H   -0.0104990203  -3.5327228841  -0.4922505457
H   -1.8893595963  -3.7785753666  -2.0814823122
C   -3.1344811819  -1.2564452479  -0.1562077047
C   -5.4306094167   1.8485114788   0.1711574727
C   -5.3897705755   2.8680044648   1.1369714123
S   -3.9143284897   3.1227040684   2.1063752688
C   -6.4991954185   3.6856205290   1.3613916902
H   -6.4571716456   4.4633670130   2.1192208878
C   -7.6444943684   3.5177382179   0.5929395654
C   -7.6731477422   2.5582055363  -0.4199093780
H   -8.5535550102   2.4516768385  -1.0469925980
H   -8.5036077399   4.1600145169   0.7643350532
C   -6.5741341759   1.7368121149  -0.6296246090
H   -6.5972963165   0.9858131415  -1.4139095134
C   -2.7058544753   2.7091914474   0.8628237303
C   -1.4934224854   3.4036607665   0.8075492243
H   -1.2808389067   4.1898815974   1.5268954167
H   -2.3092358805   0.6790019729  -1.8220483612
C   -0.5703803726   3.1143197369  -0.1821512571
H    0.3656181532   3.6612947084  -0.2433951117
H   -0.4018694316   0.0291261660  -2.7752076885
H    0.6386639840   0.5284515630  -5.0554107837
O    2.0213812624   0.2575262034  -3.5273726519
H    1.2880762390   2.0330505305  -4.3504186780
C    4.0279302451  -3.6654158765   1.5093853284
H    3.1071093129  -3.5816030937   2.0816531663
C    5.0853730448  -4.4333594349   1.9900842164
H    4.9885193772  -4.9538907817   2.9390293834
C    6.2649741072  -4.5320380957   1.2555349987
H    7.0913226057  -5.1299160825   1.6305711351
C    6.3807212527  -3.8694942586   0.0343442708
H    7.2965701276  -3.9514866170  -0.5449623380
C    5.3224416648  -3.1052854618  -0.4483554215
H    5.4097496109  -2.5849266972  -1.3994144098
C    4.1410137788  -2.9950963321   0.2901283367
C    3.0162174043  -2.1209235356  -0.1879105375
H    2.8466062571  -2.2149462771  -1.2649978800
H    2.0903943779  -2.3462418861   0.3454988283
N    3.3369607678  -0.6769585546   0.0788528718
C    2.1826052581   0.2555696512  -0.1696782165
H    1.8863000493   0.1232643638  -1.2131563183
H    1.3722421315  -0.0616770120   0.4911176759
C    2.6023932402   1.6709644251   0.1017655533
C    3.1113795148   2.4582354185  -0.9324046287
H    3.1636676602   2.0446955206  -1.9361865725
C    3.5267735138   3.7620991457  -0.6816527566
H    3.9178501518   4.3713609826  -1.4922524928
C    3.4342659820   4.2889014861   0.6061647946
H    3.7554767511   5.3086459863   0.8013863447
C    2.9226474703   3.5082573135   1.6409909796
H    2.8410267927   3.9176138298   2.6444579019
C    2.5074428572   2.2032715257   1.3888458774
H    2.1011032967   1.5921644765   2.1912541841
H    4.1309169892  -0.3928013987  -0.5158327224
H    3.6788898724  -0.5652617505   1.0496027149

Conformer 2
G(CENSO)=       -3390.20728784  G(xTB)=        -175.65024971        
C    0.9261181457   0.9700870389  -4.1896415525
C   -0.2338001247   1.0107146415  -3.2318086358
H   -1.1319991046   1.3602689383  -3.7597059916
O    0.0895121115   1.9210267246  -2.1666300431
C   -0.8477171872   2.1218708315  -1.2009099051
C   -2.0496361717   1.4242147540  -1.1236829053
C   -2.9553641581   1.6943654371  -0.0896107696
C   -4.2335423011   0.9574644739   0.0128643576
C   -4.3054618702  -0.3956375150  -0.0490550986
C   -5.5708559916  -1.1609370703  -0.0351543514
C   -6.5663670632  -0.9656917551   0.9292940744
C   -7.7618817959  -1.6687741959   0.8682677600
H   -8.5269235703  -1.4984154844   1.6202603197
C   -7.9786580602  -2.5904771062  -0.1568788248
H   -8.9146601880  -3.1390629525  -0.2118171446
C   -6.9818006032  -2.8408476399  -1.0921945059
H   -7.1308028091  -3.5897993835  -1.8653277142
H   -6.3994330033  -0.2408638826   1.7210987523
C   -5.7753912428  -2.1423359808  -1.0188157215
S   -4.4926178855  -2.4900423686  -2.2088519027
C   -3.0773675392  -2.2474664975  -1.1517866148
C   -1.9400836068  -3.0437541550  -1.3119384616
C   -0.8644354640  -2.8991041892  -0.4526800839
C   -0.9263718364  -1.9720146501   0.5974497501
O    0.1440308747  -1.9600841683   1.4438665597
C    0.0348831993  -1.1767083177   2.6452107826
H    0.0154598552  -0.1038962990   2.4034835015
H   -0.8936765715  -1.4378448468   3.1704572635
C    1.1969188794  -1.4956349670   3.5455285629
O    2.3874802697  -0.8527970309   3.0826973226
C    3.4731454765  -1.0378966700   3.9998496710
H    3.8684659304  -2.0626793340   3.9184804283
H    3.1227901319  -0.8844871589   5.0318736257
C    4.5491677558  -0.0258530267   3.7196750016
O    5.1124353280  -0.2669249442   2.4307597926
C    6.1151587660   0.6999316792   2.1135060608
H    6.8726211866   0.7289577764   2.9133420057
H    5.6658653763   1.7038622856   2.0322054738
C    6.8084503230   0.3288935175   0.8325136522
H    7.6879562177   0.9809197472   0.7169796963
H    7.1560130866  -0.7161728498   0.8717790709
O    5.9299676449   0.5125044159  -0.2843539225
C    6.6241051513   0.3260181178  -1.5225569035
H    7.0713401657  -0.6803251716  -1.5555513699
H    7.4343587711   1.0674200259  -1.6094093051
C    5.6723220114   0.5112699340  -2.6741156802
O    4.6610782850  -0.4967317119  -2.6083233133
C    4.1068386478  -0.8533160858  -3.8758088531
C    3.1357111353   0.1548570176  -4.4461868719
H    2.8595644331  -0.1776269606  -5.4615136849
H    3.5963673152   1.1529857414  -4.5351649912
H    3.5872914244  -1.8064272992  -3.7192018062
H    4.9135525405  -1.0178823877  -4.6073458857
H    5.2285909017   1.5174364501  -2.6448366495
H    6.2491560676   0.4184200274  -3.6066723026
H    5.3255478973  -0.1166689511   4.4968340751
H    4.1330147231   0.9938039004   3.7693196516
H    1.3416264902  -2.5858704094   3.6095677245
H    0.9516411897  -1.1236293592   4.5522380682
C   -2.0385957969  -1.1458044073   0.7340982928
H   -2.0985095965  -0.4001128638   1.5186614407
H    0.0090300240  -3.5367598477  -0.5527958798
H   -1.9067154935  -3.7997640253  -2.0917431518
C   -3.1094689853  -1.2603081493  -0.1619441599
C   -5.4071356906   1.8445302376   0.1696983280
C   -5.3573925769   2.8775616862   1.1204216561
S   -3.8720498059   3.1466598462   2.0707573656
C   -6.4647570712   3.6982724060   1.3437765416
H   -6.4155927413   4.4870105664   2.0897581932
C   -7.6174161773   3.5192226208   0.5888987055
C   -7.6557974963   2.5448486308  -0.4093997176
H   -8.5423438301   2.4289857265  -1.0261243940
H   -8.4748172499   4.1641345527   0.7589979340
C   -6.5586042540   1.7207845783  -0.6179185814
H   -6.5891067652   0.9583362859  -1.3908596848
C   -2.6757822932   2.7181504590   0.8202763433
C   -1.4627843435   3.4098604540   0.7464290966
H   -1.2421867257   4.2032478081   1.4554834529
H   -2.3083543893   0.6599349303  -1.8467360358
C   -0.5489253484   3.1080456156  -0.2481950101
H    0.3882969756   3.6513838639  -0.3222598833
H   -0.4261126615   0.0044586396  -2.8305411251
H    0.5866246501   0.4992001088  -5.1268223521
O    1.9813176045   0.2079152149  -3.6125061201
H    1.2622258012   1.9935476842  -4.4239439154
C    5.3505303138  -3.0739543758  -0.4039676876
H    5.5137109574  -2.5337547080  -1.3336852041
C    6.3610440349  -3.8610584022   0.1407080036
H    7.3181236059  -3.9404754818  -0.3680141339
C    6.1448720418  -4.5486773320   1.3339790280
H    6.9338572896  -5.1641395037   1.7578221819
C    4.9127413971  -4.4530482042   1.9773960686
H    4.7375244895  -4.9942625271   2.9032862854
C    3.9028139681  -3.6635961748   1.4339372728
H    2.9409077488  -3.5837061676   1.9355069140
C    4.1167950284  -2.9668947843   0.2429502479
C    3.0466783863  -2.0662701363  -0.3049149761
H    3.0470946127  -2.0446953886  -1.3970258413
H    2.0589068184  -2.3586993588   0.0567623616
N    3.2776743709  -0.6552720156   0.1602932303
C    2.2261133965   0.3130490193  -0.3085725623
H    2.1588170911   0.2155188582  -1.3945537323
H    1.2813903083   0.0007699469   0.1489350884
C    2.5989991025   1.7141815359   0.0849409815
C    3.0724444170   2.6029707193  -0.8803397960
H    3.1440412316   2.2747867334  -1.9138151585
C    3.4279220438   3.9015993142  -0.5272024860
H    3.7909958439   4.5891790174  -1.2865156162
C    3.3127634980   4.3204501221   0.7971413184
H    3.5875967017   5.3349692368   1.0733726146
C    2.8383393268   3.4371673213   1.7655954989
H    2.7394168311   3.7620157323   2.7980574916
C    2.4809525960   2.1395044676   1.4104525952
H    2.1027699957   1.4529173213   2.1641027703
H    4.2110688806  -0.3279607768  -0.1538616747
H    3.3099139271  -0.6502165005   1.1900152673

Conformer 3
G(CENSO)=       -3390.20675620  G(xTB)=        -175.64964780        
C    0.9638918839   1.1240931430  -4.2394487690
C   -0.1970868010   1.1220598161  -3.2814682527
H   -1.0983326667   1.4809993778  -3.7978526269
O    0.1179026652   2.0003645268  -2.1868771372
C   -0.8188805714   2.1631791691  -1.2134487026
C   -2.0146564975   1.4529203351  -1.1512956145
C   -2.9167842879   1.6841571726  -0.1039203138
C   -4.1887164703   0.9343614514  -0.0104614304
C   -4.2526091957  -0.4173803949  -0.1003336921
C   -5.5115873038  -1.1940897225  -0.0797049808
C   -6.4923954425  -1.0241697815   0.9046734732
C   -7.6786026405  -1.7437933865   0.8570068804
H   -8.4312708461  -1.5946674994   1.6258161178
C   -7.9013985060  -2.6560271303  -0.1752339888
H   -8.8303257261  -3.2174686244  -0.2194874445
C   -6.9182317600  -2.8813408911  -1.1312185326
H   -7.0706388622  -3.6239214289  -1.9097703815
H   -6.3206056240  -0.3081056665   1.7033589706
C   -5.7201761967  -2.1675771102  -1.0703526071
S   -4.4485590703  -2.4903203721  -2.2805520553
C   -3.0257210840  -2.2547424730  -1.2313172848
C   -1.8921634190  -3.0549629834  -1.3963571045
C   -0.8142217057  -2.9183474572  -0.5380708326
C   -0.8686603869  -1.9922433397   0.5133533260
O    0.2044633404  -1.9804064445   1.3576841840
C    0.0799101329  -1.2198600015   2.5730985816
H    0.0444676745  -0.1436286843   2.3497607532
H   -0.8461314026  -1.5052577985   3.0900857334
C    1.2442170283  -1.5342639037   3.4708742650
O    2.4224588397  -0.8592601512   3.0199826295
C    3.5211916086  -1.0591115034   3.9206051130
H    3.9360281161  -2.0714976787   3.7914689291
H    3.1745388669  -0.9567419902   4.9599648817
C    4.5712517063  -0.0126836251   3.6721268363
O    5.1385084458  -0.2039582411   2.3777922338
C    6.1107654194   0.7974328568   2.0797441997
H    6.8619996060   0.8465746919   2.8848086192
H    5.6296990222   1.7870240410   2.0003432376
C    6.8230795356   0.4527662989   0.8022992230
H    7.6673010311   1.1489175688   0.6783437636
H    7.2253727081  -0.5720161158   0.8532727532
O    5.9335163401   0.5770429665  -0.3142588858
C    6.6362045014   0.3827278422  -1.5477288802
H    7.0641973748  -0.6320828951  -1.5817179680
H    7.4623414550   1.1080480343  -1.6183785136
C    5.7128929645   0.5964743164  -2.7164726686
O    4.7031233407  -0.4133340256  -2.7106582812
C    4.1547998695  -0.6951338307  -4.0000647013
C    3.1839587243   0.3409899914  -4.5198826086
H    2.9141919433   0.0620533758  -5.5528339441
H    3.6415200468   1.3437946538  -4.5536015692
H    3.6362333741  -1.6564558221  -3.9023783043
H    4.9658326549  -0.8155306767  -4.7356446979
H    5.2691855100   1.6023931550  -2.6728616155
H    6.3170480603   0.5299318083  -3.6349431552
H    5.3495545552  -0.1068172708   4.4471504399
H    4.1289464202   0.9940732965   3.7521407294
H    1.4112654466  -2.6217533726   3.5164225944
H    0.9917324770  -1.1834409449   4.4831817428
C   -1.9786932679  -1.1646379611   0.6563318079
H   -2.0357202232  -0.4238429662   1.4454468901
H    0.0534211291  -3.5633404694  -0.6407482601
H   -1.8635044148  -3.8095252351  -2.1777305842
C   -3.0531004390  -1.2735563472  -0.2355331246
C   -5.3684499006   1.8052410819   0.1872322803
C   -5.3188350530   2.8036974408   1.1740635510
S   -3.8242368669   3.0573265366   2.1135226014
C   -6.4345139949   3.5984762632   1.4444403033
H   -6.3862668102   4.3592246736   2.2190367842
C   -7.5960265275   3.4293562537   0.7010079963
C   -7.6354367523   2.4922841382  -0.3323908197
H   -8.5298268845   2.3855276957  -0.9393211444
H   -8.4608219173   4.0528315008   0.9093312426
C   -6.5295661942   1.6932481228  -0.5876588738
H   -6.5610534676   0.9585618016  -1.3870824533
C   -2.6387222502   2.6809574810   0.8363146414
C   -1.4327021062   3.3856260189   0.7760077289
H   -1.2135759669   4.1582822372   1.5080244765
H   -2.2704479538   0.7085862478  -1.8960744585
C   -0.5235082277   3.1233028241  -0.2334968116
H    0.4085462431   3.6764833743  -0.2970885792
H   -0.3800537076   0.1018009101  -2.9130926434
H    0.6279379226   0.6867150273  -5.1939008740
O    2.0240146903   0.3467391658  -3.6913823256
H    1.2936069661   2.1576240495  -4.4351220948
C    3.3541608858  -3.8304369081   1.3031112788
H    2.2842560806  -3.7839715426   1.4900698978
C    4.1535094980  -4.7083802975   2.0311334773
H    3.7040367101  -5.3506479836   2.7837709811
C    5.5254479398  -4.7595837771   1.7966767496
H    6.1499638821  -5.4427568956   2.3658903995
C    6.0949122529  -3.9392130373   0.8235305793
H    7.1637179551  -3.9821361878   0.6325601972
C    5.2948477307  -3.0685781927   0.0904504055
H    5.7370906196  -2.4328116967  -0.6737638598
C    3.9195903441  -3.0041101493   0.3302614557
C    3.0621718083  -2.0239539043  -0.4192084706
H    3.3243859910  -1.9743984570  -1.4779893011
H    2.0036933591  -2.2664733284  -0.3150251538
N    3.2530476594  -0.6377634907   0.1371220603
C    2.2665445829   0.3631019215  -0.4045706231
H    2.2844442422   0.2812609924  -1.4937099435
H    1.2797364160   0.0640340820  -0.0332493260
C    2.6270865275   1.7534144251   0.0366145371
C    3.1018112378   2.6745969942  -0.8968332805
H    3.1942716561   2.3760648212  -1.9375420201
C    3.4320657361   3.9687235983  -0.5047585123
H    3.7950042390   4.6812234512  -1.2407074073
C    3.2921783974   4.3505301704   0.8281760687
H    3.5475999216   5.3612237037   1.1351781362
C    2.8174852808   3.4346167109   1.7655248074
H    2.6993733375   3.7300077316   2.8047926626
C    2.4831034424   2.1423550490   1.3708392953
H    2.1010833595   1.4335754999   2.1016376405
H    4.2156366454  -0.3091874041  -0.0651579455
H    3.1650116577  -0.6808353541   1.1648500339

Conformer 4
G(CENSO)=       -3390.20670610  G(xTB)=        -175.64756933        
C    1.7478164125   2.5009641051  -3.2854013975
C    0.8654366512   2.8676006056  -2.1268999589
H    1.4610379828   2.9988560315  -1.2142394603
O   -0.1098945662   1.8274449882  -1.9426606672
C   -1.0931175518   2.0445471199  -1.0231816844
C   -2.1189274571   1.0970069353  -0.9932757148
C   -3.2019809568   1.2568099064  -0.1321623922
C   -4.3330882122   0.3018943004  -0.0922732695
C   -4.1974676957  -1.0286897093   0.1287952262
C   -5.3496569730  -1.9592909437   0.1830336212
C   -6.4969028925  -1.6869760991   0.9395530275
C   -7.5802903132  -2.5543651860   0.9290840529
H   -8.4631359597  -2.3217435259   1.5175721421
C   -7.5329559609  -3.7210247200   0.1647533516
H   -8.3803057782  -4.4006724910   0.1473942002
C   -6.3813872143  -4.0432231677  -0.5428157593
H   -6.3213575898  -4.9761289534  -1.0970879896
H   -6.5358414527  -0.7760051531   1.5299063375
C   -5.2869285123  -3.1769584644  -0.5127093295
S   -3.7913404270  -3.6316849964  -1.3694628434
C   -2.6191995438  -2.9143838642  -0.2328885271
C   -1.4271705893  -3.5885823877   0.0476178446
C   -0.5228221267  -3.0573929410   0.9488680995
C   -0.8033405943  -1.8428893131   1.5903199618
O    0.1375994248  -1.4035066846   2.4699380932
C   -0.1793353078  -0.2442289523   3.2611461658
H   -0.3286575993   0.6332625922   2.6146617047
H   -1.1005658262  -0.4268425708   3.8315032777
C    0.9554754047  -0.0030313778   4.2179890471
O    2.0495193725   0.5944863554   3.5216361954
C    3.2466859993   0.6279451112   4.3061461954
H    3.0055609087   0.6362959976   5.3786538793
H    3.7647969021   1.5676174424   4.0743474176
C    4.1648151594  -0.5349469436   4.0138715588
O    4.7745038771  -0.3460117808   2.7335451701
C    5.7563030540  -1.3465345612   2.4721118470
H    5.2768515614  -2.3229165555   2.2920827751
H    6.4264466741  -1.4536093024   3.3405347457
C    6.6052548952  -0.9527057091   1.2951779910
H    7.0404498479   0.0466300489   1.4484698641
H    7.4284504923  -1.6783853312   1.2138576386
O    5.8341952963  -0.9762681109   0.0876101679
C    6.6739698497  -0.8477378800  -1.0684014103
H    7.4779867424  -1.5969880031  -1.0170501818
H    7.1359935429   0.1524656733  -1.0982001590
C    5.8734700929  -1.0993842368  -2.3150056038
O    5.0020300679   0.0023919556  -2.5630717000
C    4.1770466053  -0.2315198104  -3.7035234059
C    3.4255430002   1.0258683447  -4.0371647045
H    2.8407830419   0.8522534670  -4.9542558317
H    4.1275851126   1.8544707683  -4.2271015772
H    3.4784141035  -1.0598618051  -3.5028582276
H    4.7942628525  -0.5038805539  -4.5750398435
H    6.5707397287  -1.2238481084  -3.1593114049
H    5.2943752045  -2.0316121143  -2.2083808001
H    3.6074560842  -1.4865191746   4.0396920366
H    4.9453816213  -0.5758569457   4.7919113593
H    1.2528479819  -0.9543995174   4.6850986583
H    0.6018349802   0.6730472106   5.0129809643
C   -1.9929972198  -1.1715928866   1.3207265295
H   -2.2451802827  -0.2458922122   1.8240765621
H    0.3999730905  -3.5807169761   1.1785708719
H   -1.2158716095  -4.5433279308  -0.4262585439
C   -2.9001555783  -1.6917116097   0.3873636562
C   -5.6422492432   0.9680561112  -0.2765642184
C   -5.9460002753   2.0850463969   0.5169519379
S   -4.7267073960   2.7025022633   1.6650721528
C   -7.1947235153   2.7021405298   0.4353852219
H   -7.4214543767   3.5585744592   1.0647010965
C   -8.1354077251   2.2285158994  -0.4722473657
C   -7.8209382571   1.1630472429  -1.3168774436
H   -8.5441289335   0.8154137652  -2.0489799019
H   -9.1051201504   2.7134875357  -0.5399453072
C   -6.5827276196   0.5420477236  -1.2208377787
H   -6.3390688552  -0.2976073919  -1.8660793454
C   -3.2738618759   2.4079759955   0.6701932170
C   -2.2257254406   3.3224518207   0.6768821313
H   -2.2723143029   4.2026562228   1.3121888004
H   -2.0731684850   0.2393078726  -1.6585308377
C   -1.1250788849   3.1416938879  -0.1548726434
H   -0.3320691062   3.8802695424  -0.1435921980
H    0.3624997332   3.8167923281  -2.3583329994
H    1.1380950662   2.2798795333  -4.1750643256
O    2.5513162712   1.3667430170  -2.9563142030
H    2.3855496784   3.3697956571  -3.5146958436
C    1.2252252717  -1.4014200452  -1.6701781454
H    0.6475860547  -0.5246324422  -1.9485518737
C    1.1179194071  -2.5778466613  -2.4069724935
H    0.4445531196  -2.6220354421  -3.2590241117
C    1.8684854930  -3.6959738593  -2.0508266624
H    1.7830445198  -4.6151211179  -2.6245239806
C    2.7230683842  -3.6367679561  -0.9508937382
H    3.3047178875  -4.5089581962  -0.6646212051
C    2.8217000766  -2.4641689130  -0.2081882740
H    3.4757012862  -2.4211668504   0.6594057988
C    2.0755339169  -1.3383953661  -0.5647480217
C    2.1845643827  -0.0774031310   0.2448769644
H    1.3351470333   0.5880408146   0.0610271050
H    2.2498803753  -0.2835436270   1.3165274258
N    3.4293099010   0.6861034388  -0.1240753256
C    3.6027467888   1.9517007556   0.6712369027
H    2.7228562122   2.5725857789   0.4797827333
H    3.6145811139   1.6649509745   1.7229616532
C    4.8759369933   2.6453058505   0.2777420915
C    5.0114881581   3.2086723416  -0.9951612493
H    4.1797168767   3.1697625190  -1.6958682264
C    6.2045738435   3.8161926356  -1.3710590841
H    6.3022825136   4.2476441321  -2.3637350254
C    7.2707462776   3.8752436310  -0.4739611802
H    8.2020097865   4.3522048710  -0.7668807012
C    7.1371231772   3.3276995543   0.7994097250
H    7.9627387992   3.3769440373   1.5042684956
C    5.9452135965   2.7099818379   1.1723265954
H    5.8413848341   2.2733494671   2.1625324766
H    3.3932150879   0.9086717782  -1.1315122001
H    4.2661188207   0.0850421361   0.0137080475

Conformer 5
G(CENSO)=       -3390.20634312  G(xTB)=        -175.65074665        
C    1.0874404252   1.1416968193  -3.6732539572
C   -0.0791461950   0.9537070834  -2.7442567078
H   -0.9989264174   1.2162119279  -3.2844434425
O    0.0855558355   1.8300733794  -1.6148628519
C   -0.9545694531   1.9397672965  -0.7405196227
C   -2.1097594915   1.1672995190  -0.8048027759
C   -3.1427659329   1.3730293895   0.1183067448
C   -4.3752086503   0.5545277067   0.0809271791
C   -4.3488181272  -0.8018863435   0.0609820899
C   -5.5459262983  -1.6605013893  -0.0582386759
C   -6.6852501153  -1.4881359474   0.7374713008
C   -7.8082055300  -2.2827404133   0.5535968592
H   -8.6856552494  -2.1294633045   1.1750826578
C   -7.8079857057  -3.2748203727  -0.4278435209
H   -8.6864628456  -3.8951950154  -0.5805222772
C   -6.6681208047  -3.5023296839  -1.1891681130
H   -6.6506946100  -4.3038375484  -1.9227517976
H   -6.6852144547  -0.7103786295   1.4955639011
C   -5.5344591796  -2.7118573013  -0.9902776364
S   -4.0718005909  -3.0404231019  -1.9584456491
C   -2.8375587344  -2.6023857226  -0.7492987085
C   -1.6197851023  -3.2886466657  -0.7071736440
C   -0.6714158804  -2.9662566020   0.2490523232
C   -0.9424604626  -1.9711140288   1.2000173056
O    0.0322795298  -1.7430624484   2.1239021045
C   -0.2394529193  -0.7686796508   3.1478661137
H   -0.5589240110   0.1813790539   2.6973922425
H   -1.0388624967  -1.1395411063   3.8043864372
C    1.0118186936  -0.5399261205   3.9502533206
O    1.8979153779   0.2976435749   3.2035929424
C    3.0232567048   0.7394409355   3.9674839433
H    2.7361883596   0.8711186109   5.0212463753
H    3.3083236943   1.7221422630   3.5706892426
C    4.2149819747  -0.1857087108   3.8982178050
O    4.8700660577  -0.0282579541   2.6333326740
C    6.0812922491  -0.7873830281   2.5718914933
H    5.8550679807  -1.8637929375   2.5034753147
H    6.6768497981  -0.6182283383   3.4823460328
C    6.8941094807  -0.3388886767   1.3897360224
H    7.0865517404   0.7451705601   1.4487402766
H    7.8640042192  -0.8620806663   1.4116610848
O    6.1923966552  -0.6509743716   0.1874762648
C    6.9429200568  -0.2783898933  -0.9672930765
H    7.9327858736  -0.7618913355  -0.9432029468
H    7.0966570906   0.8135198252  -0.9916212177
C    6.2315799139  -0.7353105714  -2.2092549690
O    5.0677107776   0.0699234349  -2.4468950070
C    4.4696420080  -0.2661773041  -3.7048295256
C    3.3625214774   0.6916919395  -4.0422447364
H    3.0373124059   0.4636715427  -5.0698330371
H    3.7303684629   1.7299917882  -4.0253298656
H    4.0939348719  -1.3010163779  -3.6815714425
H    5.2292637653  -0.1961348917  -4.4992534308
H    6.9218691416  -0.6337550949  -3.0611646596
H    5.9462185813  -1.7963274742  -2.1204514580
H    3.9133886452  -1.2351601688   4.0486696674
H    4.9166882761   0.0842266046   4.7037013254
H    1.4857092358  -1.4994449158   4.2096836744
H    0.7236048653  -0.0347237090   4.8851909342
C   -2.1522952865  -1.2851320350   1.1584465390
H   -2.3937813123  -0.5126108895   1.8782022298
H    0.2719969226  -3.5021296795   0.2933323477
H   -1.4182640615  -4.0896078891  -1.4132827862
C   -3.0863009691  -1.5656054117   0.1536614879
C   -5.6089662712   1.3696777868   0.0758233515
C   -5.7364374395   2.4047341581   1.0172375823
S   -4.3993348024   2.7562213617   2.1460037450
C   -6.9081792201   3.1591945778   1.0962470962
H   -6.9976944972   3.9495410046   1.8366330842
C   -7.9467209956   2.9114728005   0.2066952740
C   -7.8056932333   1.9346890784  -0.7797329463
H   -8.6021260149   1.7661083330  -1.4987499488
H   -8.8547430095   3.5048266169   0.2650434619
C   -6.6453507303   1.1755273785  -0.8451449862
H   -6.5372459738   0.4097904171  -1.6079645693
C   -3.0324220054   2.4028256154   1.0569022366
C   -1.8550867837   3.1517622002   1.1413061825
H   -1.7604333810   3.9411037689   1.8819793999
H   -2.2288166857   0.3899267068  -1.5507095702
C   -0.8144967565   2.9127103106   0.2595419296
H    0.0939263898   3.5064733582   0.3047003876
H   -0.1507969473  -0.0925357485  -2.4117778480
H    0.8313037827   0.6658883953  -4.6336583409
O    2.2659030470   0.5377333557  -3.1376370295
H    1.2505537870   2.2157149929  -3.8597069972
C    2.6920029275  -2.6176476633  -1.4523305781
H    2.2451613297  -2.0667864629  -2.2762871987
C    3.1767706428  -3.9080031868  -1.6494650006
H    3.1100691002  -4.3670312963  -2.6323258168
C    3.7426648555  -4.6093881243  -0.5871733434
H    4.1218315122  -5.6161342873  -0.7405519912
C    3.8134712875  -4.0215642942   0.6754675773
H    4.2453624716  -4.5702181672   1.5080222244
C    3.3239310271  -2.7342242372   0.8727284321
H    3.3657583437  -2.2764971541   1.8590984442
C    2.7686361354  -2.0212504651  -0.1924026455
C    2.2673971595  -0.6225424723   0.0162827146
H    1.5574302657  -0.3342498859  -0.7612961046
H    1.8135731792  -0.5011396172   1.0021356986
N    3.4075264560   0.3592300467  -0.0543390618
C    2.9582644796   1.7827815071   0.1446718177
H    2.1245307845   1.9451514174  -0.5420794205
H    2.5975839629   1.8577093063   1.1751439828
C    4.0826812946   2.7370451152  -0.1371701826
C    4.1414828642   3.3924584080  -1.3689371454
H    3.3546197417   3.2239168660  -2.1003604899
C    5.1958394218   4.2541493581  -1.6581694738
H    5.2317738752   4.7624799475  -2.6179547845
C    6.2010941543   4.4642321243  -0.7167379925
H    7.0241289894   5.1374645111  -0.9407718366
C    6.1453103055   3.8158927837   0.5160525998
H    6.9244293236   3.9833652806   1.2547700933
C    5.0895787000   2.9561653458   0.8061493031
H    5.0457174914   2.4485746554   1.7669430134
H    3.8944668308   0.2661140338  -0.9671773645
H    4.1032217464   0.1171946807   0.6681425083

Conformer 6
G(CENSO)=       -3390.20634170  G(xTB)=        -175.65103070        
C    1.0655333469   0.9101903393  -3.9664649563
C   -0.1430123221   0.9853157297  -3.0737453165
H   -1.0077398322   1.3291389801  -3.6586703132
O    0.1250514472   1.9194380173  -2.0142203761
C   -0.8578600698   2.1314632617  -1.0969466863
C   -2.0541639594   1.4207936495  -1.0565610055
C   -3.0110541393   1.7102588327  -0.0752662618
C   -4.2836279924   0.9597127917  -0.0095296155
C   -4.3329856423  -0.3951840388  -0.0116524068
C   -5.5837113845  -1.1839811758  -0.0400349548
C   -6.6426000421  -0.9654392448   0.8490250373
C   -7.8190752719  -1.6953023531   0.7452117274
H   -8.6337722026  -1.5073235737   1.4385440515
C   -7.9534229851  -2.6658524613  -0.2483880406
H   -8.8747242846  -3.2343117415  -0.3383623425
C   -6.8938449430  -2.9385120708  -1.1054062156
H   -6.9798821738  -3.7244203812  -1.8509867521
H   -6.5388055963  -0.2033655658   1.6163098793
C   -5.7064147135  -2.2141375572  -0.9871668383
S   -4.3420587270  -2.5933598305  -2.0729451986
C   -3.0029435984  -2.2726221421  -0.9395694945
C   -1.8447146072  -3.0537182658  -0.9818023030
C   -0.8304512658  -2.8411737379  -0.0640166649
C   -0.9759211282  -1.8599190973   0.9276969051
O    0.0403779930  -1.7751148764   1.8307753210
C   -0.1122430365  -0.8722166697   2.9392352037
H   -0.1995765609   0.1647648524   2.5829427770
H   -1.0190744185  -1.1281500606   3.5044040833
C    1.0822702701  -1.0224048560   3.8413545014
O    2.2303222966  -0.4089165638   3.2525982045
C    3.3617145724  -0.4996467960   4.1212082752
H    3.7538864974  -1.5299099341   4.1348735206
H    3.0671943690  -0.2365643323   5.1500121227
C    4.4324868302   0.4701937484   3.7042187750
O    5.0321697637   0.0708099601   2.4655326380
C    6.1152840504   0.9448615574   2.1163594060
H    6.7953132894   1.0451583722   2.9762621841
H    5.7267686901   1.9451778742   1.8650041113
C    6.8964434563   0.3725261815   0.9662078923
H    7.8146279667   0.9699461547   0.8415539701
H    7.1926863652  -0.6666817438   1.1876850775
O    6.1121340532   0.4234523872  -0.2224002723
C    6.8035216302  -0.1317054464  -1.3390053722
H    7.0370082547  -1.1939038220  -1.1517725534
H    7.7509315825   0.4048860950  -1.5130381257
C    5.9424598081  -0.0011357567  -2.5668261572
O    4.7609095817  -0.7908219416  -2.3819185530
C    4.0869129912  -1.1409966070  -3.5964052822
C    3.2153337891  -0.0513343938  -4.1750652984
H    2.8934722310  -0.3780553362  -5.1782432155
H    3.7721765053   0.8931510371  -4.2943291637
H    3.4611128006  -2.0074204393  -3.3545418409
H    4.8265839656  -1.4462813012  -4.3510841243
H    5.6859534103   1.0535826942  -2.7472546886
H    6.5106133382  -0.3743433637  -3.4316153240
H    5.2027143181   0.4817971996   4.4913778099
H    4.0182969418   1.4862233139   3.6149230589
H    1.2710276519  -2.0893720871   4.0435862690
H    0.8473854792  -0.5307941195   4.7991641989
C   -2.1116870788  -1.0562329270   0.9519739251
H   -2.2380412628  -0.2767935507   1.6947314877
H    0.0615063822  -3.4603591267  -0.0747718345
H   -1.7457163540  -3.8472254143  -1.7175534641
C   -3.1174506081  -1.2385050407  -0.0058907570
C   -5.4744923864   1.8341241612   0.0558554119
C   -5.4865157927   2.8917104956   0.9804750749
S   -4.0516630218   3.2126086473   1.9915754123
C   -6.6195093899   3.6930137691   1.1343276519
H   -6.6215645089   4.4979073384   1.8645071319
C   -7.7322260798   3.4720565107   0.3317748545
C   -7.7047089880   2.4760390632  -0.6454053069
H   -8.5589494592   2.3294305010  -1.3000640511
H   -8.6102505783   4.1008415764   0.4489085524
C   -6.5839318973   1.6687067026  -0.7822203186
H   -6.5626499139   0.8872991607  -1.5364933250
C   -2.7881253654   2.7634278646   0.8162155478
C   -1.5784942620   3.4642809940   0.7834190890
H   -1.3990250964   4.2786788942   1.4800813371
H   -2.2692863845   0.6316942571  -1.7671723377
C   -0.6144820743   3.1446383403  -0.1574247662
H    0.3192664899   3.6970049380  -0.2015217297
H   -0.3660148372  -0.0101868882  -2.6624890823
H    0.7623094367   0.4303319509  -4.9112925938
O    2.0789327994   0.1333029512  -3.3324545202
H    1.4327489381   1.9228232473  -4.2012275611
C    4.1781070269  -3.8511288165  -0.9877053939
H    3.4494052046  -3.7964211695  -1.7923344501
C    5.2455349608  -4.7411621748  -1.0721665655
H    5.3466837225  -5.3820085959  -1.9438190559
C    6.1814594668  -4.8077278197  -0.0429495270
H    7.0160497556  -5.5004845652  -0.1089344215
C    6.0387303212  -3.9899533911   1.0767947862
H    6.7599665421  -4.0452992990   1.8877149601
C    4.9654848748  -3.1086679026   1.1657835869
H    4.8538389388  -2.4790751234   2.0450198852
C    4.0321671117  -3.0257415331   0.1282778734
C    2.8775836385  -2.0661336359   0.2119152263
H    2.1834896663  -2.2177586010  -0.6197566910
H    2.3303525725  -2.1671553329   1.1525165055
N    3.3423021385  -0.6374513840   0.1374967210
C    2.2025161148   0.3456290045   0.0497121824
H    1.7100485103   0.1677569837  -0.9097150558
H    1.5194054922   0.1138969353   0.8675063787
C    2.7134345605   1.7544580980   0.1523871783
C    3.3377648469   2.3609666708  -0.9401479932
H    3.4278359720   1.8114410512  -1.8737599705
C    3.8247452911   3.6596874377  -0.8389698647
H    4.3082569228   4.1241360595  -1.6942287829
C    3.6847557564   4.3675556274   0.3548161438
H    4.0616381304   5.3839585082   0.4322622804
C    3.0549512154   3.7711545019   1.4443485733
H    2.9367220659   4.3210938296   2.3743016528
C    2.5729564886   2.4678576736   1.3431325593
H    2.0799115468   1.9977483818   2.1898526568
H    3.9445242198  -0.5347146702  -0.6995979533
H    3.9249221687  -0.4053404336   0.9630062491

Conformer 7
G(CENSO)=       -3390.20532621  G(xTB)=        -175.65078676        
C    1.0566773544   0.9235534721  -4.0421420258
C   -0.1469689112   1.0062513080  -3.1430949196
H   -1.0138545519   1.3555454545  -3.7210472047
O    0.1349566388   1.9379258874  -2.0844806405
C   -0.8398788341   2.1537579288  -1.1595583225
C   -2.0362884118   1.4441242754  -1.1062931449
C   -2.9799898025   1.7280902238  -0.1103792793
C   -4.2510711817   0.9757823367  -0.0303958455
C   -4.3004760804  -0.3793936694  -0.0576919993
C   -5.5497469588  -1.1710242941  -0.0662480936
C   -6.5814272401  -0.9757925294   0.8593145662
C   -7.7550474897  -1.7132045542   0.7800071378
H   -8.5482264070  -1.5440968983   1.5025050755
C   -7.9137869921  -2.6679249976  -0.2252002474
H   -8.8322230517  -3.2438657348  -0.2940738664
C   -6.8804638079  -2.9167722103  -1.1207021786
H   -6.9838515193  -3.6905414549  -1.8766503001
H   -6.4595110015  -0.2253789818   1.6353485167
C   -5.6956940534  -2.1847375879  -1.0277505015
S   -4.3620688010  -2.5345695765  -2.1612919325
C   -2.9953026753  -2.2398517816  -1.0542381045
C   -1.8420727994  -3.0249141937  -1.1354442938
C   -0.8115035186  -2.8403352468  -0.2294528017
C   -0.9363334575  -1.8832975056   0.7877977734
O    0.0893479293  -1.8300839369   1.6848396265
C   -0.0744036443  -0.9841248687   2.8363854980
H   -0.1480308929   0.0697625240   2.5309418323
H   -0.9935905445  -1.2635512405   3.3691490753
C    1.0985179293  -1.1819749864   3.7564175640
O    2.2522583632  -0.5122970892   3.2439200478
C    3.3255672498  -0.5287935776   4.1904481853
H    3.7618453623  -1.5388972877   4.2569015854
H    2.9533624582  -0.2514116019   5.1890569295
C    4.3705334879   0.4762788511   3.7912654681
O    4.9797375796   0.0685139085   2.5642626235
C    5.9747818352   1.0009223998   2.1278710567
H    6.6690539458   1.2106771551   2.9562377631
H    5.5016499441   1.9496376834   1.8257348388
C    6.7703125240   0.4214092834   0.9894946324
H    7.6596900258   1.0522344126   0.8343102997
H    7.1110982009  -0.5962738882   1.2409960756
O    5.9860406911   0.4020262855  -0.2058208811
C    6.7258006318  -0.1050672736  -1.3194806857
H    7.0026514994  -1.1579612233  -1.1428096617
H    7.6505859079   0.4780634892  -1.4573404065
C    5.8870133578   0.0162869106  -2.5639095374
O    4.7204944886  -0.7948630967  -2.4132112132
C    4.0834843368  -1.1230318829  -3.6495507284
C    3.2169222622  -0.0277939137  -4.2290036914
H    2.9174998703  -0.3384584804  -5.2445000693
H    3.7700141330   0.9218760785  -4.3195940844
H    3.4591949998  -2.0013032196  -3.4471754560
H    4.8418126614  -1.4046635318  -4.3965204041
H    5.6174243054   1.0691392872  -2.7391519809
H    6.4882670404  -0.3311136692  -3.4181525981
H    5.1302682346   0.5273465607   4.5874474958
H    3.9184078508   1.4739433505   3.6782585761
H    1.2997412674  -2.2563647694   3.8960780988
H    0.8296430073  -0.7546681257   4.7352506455
C   -2.0636643283  -1.0694460329   0.8459271396
H   -2.1732611832  -0.3055176577   1.6070528789
H    0.0740624616  -3.4677727558  -0.2684074507
H   -1.7617201590  -3.8029937082  -1.8896155290
C   -3.0869573025  -1.2250379256  -0.0972375930
C   -5.4424287913   1.8457534696   0.0761897482
C   -5.4359920187   2.8945439617   1.0109693421
S   -3.9797174062   3.2132463851   1.9902520696
C   -6.5677829574   3.6898782486   1.2010688734
H   -6.5529541001   4.4888997683   1.9374717834
C   -7.7007044378   3.4704753293   0.4271955872
C   -7.6944963559   2.4828086845  -0.5586501181
H   -8.5655820573   2.3365101374  -1.1907048622
H   -8.5777628275   4.0946214437   0.5726187934
C   -6.5734764026   1.6832378299  -0.7333558890
H   -6.5695101790   0.9085574517  -1.4946306872
C   -2.7424971139   2.7761992341   0.7837868400
C   -1.5361827355   3.4817605539   0.7325919220
H   -1.3485235963   4.2941097026   1.4295430643
H   -2.2611587516   0.6587503159  -1.8178993804
C   -0.5865142016   3.1681749117  -0.2242649215
H    0.3453616971   3.7224531352  -0.2808677388
H   -0.3720639841   0.0120891566  -2.7297381550
H    0.7478130604   0.4490290350  -4.9881002511
O    2.0616849177   0.1372492532  -3.4090216049
H    1.4325427364   1.9338977668  -4.2735445062
C    4.9420873630  -2.9987869104   1.1218732736
H    4.8130562589  -2.2803094360   1.9269265419
C    5.9896747157  -3.9139655668   1.1915088245
H    6.6611285587  -3.8975454800   2.0459297851
C    6.1725936240  -4.8507322953   0.1768786626
H    6.9870126725  -5.5678423943   0.2348403914
C    5.3040329281  -4.8643477680  -0.9121579129
H    5.4387278865  -5.5910867479  -1.7089405829
C    4.2662027869  -3.9396121861  -0.9897262969
H    3.5976489963  -3.9441868565  -1.8471695040
C    4.0751864319  -3.0010001264   0.0264034220
C    2.9163611760  -2.0458404316  -0.0658713120
H    2.5071893881  -2.0390698181  -1.0796563611
H    2.1174817650  -2.3197225923   0.6303487509
N    3.3026811066  -0.6358386137   0.2625328148
C    2.2187835478   0.3585339196  -0.0693327107
H    2.0030368397   0.2385177033  -1.1343552292
H    1.3400066143   0.0831545654   0.5202154717
C    2.6733045314   1.7590291297   0.2285825439
C    3.3920059364   2.4729061202  -0.7333474517
H    3.6043669017   2.0085003171  -1.6937977403
C    3.8224987891   3.7695350778  -0.4716525804
H    4.3795007382   4.3181761871  -1.2267305589
C    3.5326680659   4.3662891121   0.7551416194
H    3.8653306139   5.3807880166   0.9586694382
C    2.8093964734   3.6622576145   1.7154351107
H    2.5735817636   4.1262488005   2.6696924119
C    2.3811303892   2.3633019985   1.4524237323
H    1.8172668568   1.8110592829   2.1996831631
H    4.1666888481  -0.3815791518  -0.2461882148
H    3.5411998823  -0.5426873581   1.2621502296

Conformer 8
G(CENSO)=       -3390.20492137  G(xTB)=        -175.64819145        
C    1.0666926706   1.1669516382  -3.8223464002
C   -0.1085416693   0.9775339675  -2.9041401840
H   -1.0282535071   1.2372562304  -3.4464774000
O    0.0614677706   1.8613221378  -1.7824708948
C   -0.9736972987   1.9895925070  -0.9081884773
C   -2.1245077191   1.2093535896  -0.9468225913
C   -3.1498335743   1.4284224792  -0.0191096974
C   -4.3705229452   0.5926755361  -0.0168001784
C   -4.3280089715  -0.7633363003   0.0083800210
C   -5.5229829571  -1.6328966833  -0.0443211960
C   -6.6428033455  -1.4294466731   0.7718129819
C   -7.7668286070  -2.2344902630   0.6518186805
H   -8.6292176560  -2.0556687348   1.2874869252
C   -7.7871795493  -3.2697008370  -0.2840497643
H   -8.6667712994  -3.8988257243  -0.3866939123
C   -6.6651298212  -3.5287071211  -1.0612782271
H   -6.6609208195  -4.3635669266  -1.7569904709
H   -6.6268252976  -0.6198238262   1.4957555916
C   -5.5301914601  -2.7264161755  -0.9265238413
S   -4.0883955173  -3.0972597909  -1.9083942000
C   -2.8334457289  -2.6054630836  -0.7422819440
C   -1.6239213036  -3.3048887068  -0.6793364666
C   -0.6592914389  -2.9460812371   0.2469175055
C   -0.9059231200  -1.8960306230   1.1433287466
O    0.0735567098  -1.6439735587   2.0569843454
C   -0.1194923061  -0.5223331872   2.9351708966
H   -0.2287423423   0.4022840921   2.3482595166
H   -1.0278719913  -0.6686981359   3.5357271676
C    1.0533048628  -0.4287900020   3.8687620860
O    2.2125549296   0.0455348408   3.1855841395
C    3.3116937299   0.1330138649   4.0917307110
H    3.5713129701  -0.8694107937   4.4712315150
H    3.0391636468   0.7616102119   4.9567083992
C    4.5078686102   0.7566850300   3.4288789766
O    4.9969402037  -0.0973626080   2.3858187444
C    6.3994239674   0.0821764949   2.1472413735
H    6.9568478045  -0.1051948771   3.0773640567
H    6.6087106706   1.1136870846   1.8191705770
C    6.8445467920  -0.9044609070   1.1049513897
H    7.9458466016  -0.9326195582   1.0785033172
H    6.4809855324  -1.9112282444   1.3689232614
O    6.3320345772  -0.5062937298  -0.1652849605
C    6.4262338218  -1.5517556732  -1.1298466390
H    5.7023028113  -2.3478936019  -0.8941054624
H    7.4356878475  -1.9948441783  -1.1310055725
C    6.1738283341  -0.9852634245  -2.4997999695
O    4.9005793485  -0.3281186682  -2.5422852885
C    4.4863907096  -0.0938898824  -3.8918296283
C    3.4095004780   0.9528152878  -3.9664032890
H    3.1986235940   1.1109312481  -5.0357510183
H    3.7635269499   1.9088943483  -3.5468126051
H    4.1389992347  -1.0386730722  -4.3392381432
H    5.3390623021   0.2733035839  -4.4846354768
H    6.9613065414  -0.2655625810  -2.7737151268
H    6.1964983377  -1.8156467004  -3.2225173656
H    5.2820784926   0.8829952579   4.1998347676
H    4.2648645264   1.7499317839   3.0214496610
H    1.2503286109  -1.4140570075   4.3231815561
H    0.7836418323   0.2689511351   4.6790072739
C   -2.1018544236  -1.1889431152   1.0738433218
H   -2.3161911901  -0.3703119477   1.7498183915
H    0.2772989091  -3.4924101907   0.3114795074
H   -1.4431218532  -4.1444776272  -1.3450286619
C   -3.0590017451  -1.5173066042   0.1058574819
C   -5.6154391348   1.3903036163  -0.0287611733
C   -5.7459094306   2.4496192417   0.8849352349
S   -4.4007791223   2.8500201485   1.9863985410
C   -6.9284178686   3.1879597361   0.9587603582
H   -7.0204060630   3.9975093358   1.6778835607
C   -7.9749491047   2.8987257250   0.0914345708
C   -7.8318957782   1.8967715733  -0.8694528765
H   -8.6356294259   1.6943133294  -1.5714523950
H   -8.8918519589   3.4787045118   0.1461017874
C   -6.6604536823   1.1544997457  -0.9299389471
H   -6.5500156713   0.3687121583  -1.6719351614
C   -3.0413777249   2.4825741212   0.8928582332
C   -1.8696341293   3.2433459844   0.9487609158
H   -1.7759001579   4.0522423276   1.6683589795
H   -2.2443629402   0.4141730398  -1.6735472811
C   -0.8336438615   2.9892069925   0.0659852984
H    0.0725157652   3.5881632011   0.0888956525
H   -0.1800387592  -0.0667693515  -2.5659040186
H    0.8218373580   0.7295427838  -4.8031982931
O    2.2274525330   0.5286794707  -3.2840954989
H    1.2467021651   2.2441855274  -3.9637409238
C    3.3959268570  -2.7765136190   0.9171123803
H    3.3396929788  -2.2489188493   1.8665398151
C    3.9485255134  -4.0523473281   0.8539775101
H    4.3295262770  -4.5224147811   1.7567385258
C    4.0044986145  -4.7295503198  -0.3634637363
H    4.4320391000  -5.7275687593  -0.4114502871
C    3.5080356775  -4.1267239256  -1.5175877507
H    3.5476087622  -4.6532309313  -2.4674218037
C    2.9645604241  -2.8462007001  -1.4560955486
H    2.5844380961  -2.3671556715  -2.3552023665
C    2.9063584552  -2.1639874175  -0.2394357935
C    2.3261965099  -0.7814580109  -0.1702093949
H    1.7388748869  -0.5525238042  -1.0625537295
H    1.7129901831  -0.6559164507   0.7246715960
N    3.4165587806   0.2553078415  -0.0869531897
C    2.8592222671   1.6476752975  -0.0387542212
H    2.3387594526   1.8049841841  -0.9889935969
H    2.1199248148   1.6674876354   0.7676506093
C    3.9230897607   2.6843409364   0.1938405524
C    5.0822510046   2.7297845322  -0.5865583790
H    5.2442828089   1.9958926458  -1.3730478373
C    6.0381332967   3.7164656537  -0.3650242058
H    6.9371834282   3.7408927413  -0.9748703481
C    5.8415700621   4.6747535705   0.6279496226
H    6.5872363396   5.4471519166   0.7955884957
C    4.6845703841   4.6405220238   1.4013426728
H    4.5235214157   5.3835730273   2.1776125271
C    3.7333290818   3.6458378163   1.1887369242
H    2.8337190674   3.6121955581   1.7990848048
H    4.0328430887   0.1411685347  -0.9102975930
H    4.0010962736   0.0827156320   0.7545701989

Conformer 9
G(CENSO)=       -3390.20481075  G(xTB)=        -175.65112742        
C    1.0323231572   0.9892386472  -3.8037019565
C   -0.1345591462   0.8551127097  -2.8649117609
H   -1.0508304756   1.1352737899  -3.4020983570
O    0.0674629454   1.7471049803  -1.7533890144
C   -0.9526679537   1.8918097170  -0.8621208372
C   -2.1209729067   1.1369666216  -0.8880910626
C   -3.1286715674   1.3715269504   0.0554680490
C   -4.3676160281   0.5627521732   0.0654977643
C   -4.3488707024  -0.7934715796   0.0750503208
C   -5.5524231425  -1.6477160878  -0.0029840249
C   -6.6747824472  -1.4545122037   0.8116558298
C   -7.8057275296  -2.2453551286   0.6634713500
H   -8.6698854998  -2.0766256836   1.2994391094
C   -7.8308001318  -3.2533485866  -0.3013473374
H   -8.7160502639  -3.8702549236  -0.4268715515
C   -6.7073911959  -3.5009450223  -1.0808516933
H   -6.7098676388  -4.3139920935  -1.8018209126
H   -6.6550432880  -0.6643292028   1.5566051600
C   -5.5651302303  -2.7150846640  -0.9165750188
S   -4.1228988791  -3.0690226073  -1.9070459611
C   -2.8619145427  -2.6150247737  -0.7313603729
C   -1.6452110427  -3.3037925935  -0.7034461513
C   -0.6746543136  -2.9652682158   0.2246611887
C   -0.9210067874  -1.9511709051   1.1623163361
O    0.0787455488  -1.7054988800   2.0552582097
C   -0.1634325141  -0.7093606115   3.0665167706
H   -0.5017493050   0.2290952645   2.6063357730
H   -0.9397344749  -1.0698735276   3.7554445103
C    1.1111578105  -0.4553956525   3.8244310667
O    1.9621318092   0.3887982102   3.0429534179
C    3.0659955423   0.9145812518   3.7857587503
H    2.7832622220   1.0500125626   4.8399511078
H    3.2872975528   1.9028653073   3.3661821949
C    4.3120174611   0.0652236721   3.7252635596
O    4.9346163663   0.2113593185   2.4401167873
C    6.1971284580  -0.4632303440   2.3982336657
H    6.0484017288  -1.5524769032   2.4748186263
H    6.8188884713  -0.1389559131   3.2474539154
C    6.9213723305  -0.1210251605   1.1263311254
H    7.0439784188   0.9711455908   1.0309441704
H    7.9246722338  -0.5749631083   1.1730907796
O    6.1947763190  -0.6377896817   0.0138674314
C    6.9398901103  -0.5437431826  -1.1972305511
H    7.8620046261  -1.1429937308  -1.1225724475
H    7.2270935265   0.5022747627  -1.3953344679
C    6.1164927528  -1.0812524198  -2.3333978558
O    5.0083461177  -0.2065150351  -2.5911042803
C    4.3615187306  -0.5473996484  -3.8237839742
C    3.2946771347   0.4551900692  -4.1633698576
H    2.9662923576   0.2464398914  -5.1940687877
H    3.7022267715   1.4789547328  -4.1382649263
H    3.9346807079  -1.5602534889  -3.7620511707
H    5.1054096755  -0.5373837871  -4.6356849577
H    6.7556702715  -1.1368549997  -3.2276796969
H    5.7516812707  -2.0956497744  -2.1051128750
H    4.0847903571  -0.9947677635   3.9222966012
H    5.0102829797   0.4133837231   4.5032032040
H    1.6061204973  -1.4051643654   4.0800540041
H    0.8444250316   0.0549032370   4.7627911634
C   -2.1312904668  -1.2649057422   1.1367181581
H   -2.3544005431  -0.4774302674   1.8461288004
H    0.2684280952  -3.5025123210   0.2567259191
H   -1.4603579268  -4.1181968637  -1.3987087076
C   -3.0878290282  -1.5612313325   0.1576968784
C   -5.5954366619   1.3866266920   0.0735237826
C   -5.6912856594   2.4408595679   0.9972432362
S   -4.3235469253   2.8042343783   2.0856216741
C   -6.8555663665   3.2049803272   1.0913601207
H   -6.9219195803   4.0090842783   1.8191830419
C   -7.9176145905   2.9486138933   0.2323833816
C   -7.8081749343   1.9528564327  -0.7389926378
H   -8.6233813943   1.7777316266  -1.4351245770
H   -8.8197830796   3.5495785899   0.3023520033
C   -6.6556333173   1.1830868396  -0.8179330406
H   -6.5712521179   0.4030172894  -1.5691043459
C   -2.9854573094   2.4168182924   0.9719117735
C   -1.7967503289   3.1513198199   1.0161004973
H   -1.6741164401   3.9524284719   1.7398878539
H   -2.2674976670   0.3482896195  -1.6168826628
C   -0.7785749025   2.8813873071   0.1167704289
H    0.1392162157   3.4619863706   0.1321198484
H   -0.2344471187  -0.1822867356  -2.5125550338
H    0.7536865853   0.5181774233  -4.7601944204
O    2.1866774936   0.3407240602  -3.2666144414
H    1.2393272932   2.0545871842  -3.9963478021
C    2.6165375607  -2.7176266713  -1.4587220006
H    2.1020506809  -2.2395210453  -2.2889076928
C    3.1074616034  -4.0148790512  -1.5873018036
H    2.9761558855  -4.5528887171  -2.5226702542
C    3.7666751346  -4.6197324469  -0.5191820182
H    4.1543983417  -5.6299561027  -0.6198693758
C    3.9226410951  -3.9291879279   0.6827912846
H    4.4294604486  -4.4006909417   1.5207092882
C    3.4241700722  -2.6370261420   0.8125852480
H    3.5359961510  -2.1009146013   1.7528316943
C    2.7753346636  -2.0199498458  -0.2604173143
C    2.2592125807  -0.6163768831  -0.1294649830
H    1.6069009311  -0.3576300586  -0.9641862468
H    1.7352123327  -0.4666815991   0.8167838024
N    3.4013875646   0.3694285934  -0.1442700902
C    2.9250007873   1.7962518925  -0.1522713249
H    2.4064897213   1.9413723503  -1.1043634753
H    2.1986043513   1.8932890298   0.6596734386
C    4.0598720461   2.7660728157   0.0256725529
C    5.1320544527   2.7906632855  -0.8715001474
H    5.1557912844   2.1010341170  -1.7121153590
C    6.1732335845   3.6971727412  -0.6971664395
H    7.0028070405   3.7044910429  -1.3991223996
C    6.1485256061   4.5972171777   0.3670432717
H    6.9602954261   5.3074913677   0.4991512419
C    5.0756314067   4.5875209577   1.2547448216
H    5.0458107808   5.2913393140   2.0821605241
C    4.0386985504   3.6727320059   1.0868840307
H    3.2025498582   3.6648335068   1.7817858498
H    3.9872306061   0.1811078140  -0.9776647725
H    3.9966538237   0.2145062909   0.6876160422

Conformer 10
G(CENSO)=       -3390.20467490  G(xTB)=        -175.64760113        
C    1.6765573903   2.4205571491  -3.9124223978
C    0.8986643374   2.9488469199  -2.7380789169
H    1.5638160095   3.0730010637  -1.8734599538
O   -0.1503227431   2.0130364460  -2.4294135204
C   -0.9843434253   2.3150136466  -1.3979086766
C   -2.0743962862   1.4571395526  -1.2296016451
C   -3.0120324004   1.6864403999  -0.2241824474
C   -4.2296131458   0.8554837902  -0.0775055851
C   -4.2282741022  -0.4980236519  -0.0218143216
C   -5.4643395049  -1.3069503074   0.0908806077
C   -6.4413963683  -1.0597666601   1.0624920566
C   -7.6092660337  -1.8090894460   1.1013191078
H   -8.3604028705  -1.5984554391   1.8570622843
C   -7.8164786445  -2.8283616304   0.1709746421
H   -8.7311889536  -3.4138398678   0.1944826898
C   -6.8342462956  -3.1284957967  -0.7653130947
H   -6.9724595726  -3.9519247560  -1.4606677117
H   -6.2827145509  -0.2583962144   1.7786147750
C   -5.6547269178  -2.3830564967  -0.7892517350
S   -4.3749786307  -2.7978557453  -1.9606596713
C   -2.9650059801  -2.4252269965  -0.9328277734
C   -1.8375044582  -3.2474610119  -0.9780740335
C   -0.7717170179  -3.0112018708  -0.1275740265
C   -0.8283005614  -1.9522177159   0.7890088356
O    0.2440340804  -1.8352968830   1.6254852555
C    0.1207148379  -0.9437216208   2.7472197961
H    0.0372226989   0.0953188271   2.4039757550
H   -0.7802363236  -1.1984709664   3.3220690353
C    1.3190611886  -1.1167806611   3.6375419330
O    2.4857526153  -0.5398752474   3.0417386250
C    3.6085194065  -0.6332651892   3.9295019025
H    3.9165317114  -1.6850756427   4.0395123162
H    3.3267721204  -0.2504317786   4.9220242613
C    4.7493614397   0.1987907515   3.4145417337
O    5.2705670363  -0.3781996099   2.2178150180
C    6.4390818559   0.3136678632   1.7763785968
H    7.2283266018   0.2462181445   2.5429052846
H    6.2124466678   1.3803787247   1.6114184033
C    6.9550578816  -0.3038757896   0.5068413612
H    7.9450359783   0.1270225994   0.2928375571
H    7.0713084053  -1.3936164692   0.6220048344
O    6.0619298259  -0.0120614475  -0.5747431918
C    6.6307015466  -0.3824898297  -1.8363280449
H    6.7809486267  -1.4725941014  -1.8810266276
H    7.6118973865   0.1042348095  -1.9544410807
C    5.7396007953   0.0736095303  -2.9607820901
O    4.4921492875  -0.6126086238  -2.8810607671
C    3.7526263928  -0.6159023696  -4.1036280599
C    3.2238600504   0.7349415067  -4.5334135867
H    2.6853096144   0.5956247283  -5.4865129765
H    4.0409323915   1.4526784458  -4.7151667085
H    2.9108169312  -1.2982091619  -3.9366075723
H    4.3717495392  -1.0224090465  -4.9199923335
H    5.5953805515   1.1641529017  -2.9118932630
H    6.2486541573  -0.1595282356  -3.9100121084
H    5.5292093347   0.2273241576   4.1930444323
H    4.4161260677   1.2336108828   3.2263524216
H    1.4832305119  -2.1845561649   3.8536817339
H    1.1049918004  -0.6063107024   4.5893165482
C   -1.9366512951  -1.1093009119   0.8173223470
H   -2.0020348922  -0.2835021678   1.5166290305
H    0.0866927961  -3.6764974048  -0.1272880108
H   -1.8071212757  -4.0976702870  -1.6535984386
C   -3.0048613261  -1.3301409795  -0.0618938818
C   -5.4718305468   1.6616638890  -0.0149708865
C   -5.5384810456   2.7477247646   0.8712488376
S   -4.1005778621   3.1854336364   1.8319240839
C   -6.7149109553   3.4845523636   1.0152870792
H   -6.7547388002   4.3146075591   1.7154771782
C   -7.8236456071   3.1660435370   0.2400482659
C   -7.7475229734   2.1389289420  -0.7015896073
H   -8.6005688901   1.9146495921  -1.3354387119
H   -8.7372294417   3.7436568925   0.3487189109
C   -6.5799854043   1.3987083075  -0.8291668411
H   -6.5225762121   0.5923581250  -1.5549643827
C   -2.8604499587   2.8125345694   0.6033892810
C   -1.7624537234   3.6528855498   0.4493448697
H   -1.6477908479   4.5236770928   1.0890527698
H   -2.1958211685   0.6168566002  -1.9072224786
C   -0.8193922426   3.4120316796  -0.5443072112
H    0.0144214213   4.0952689824  -0.6529368750
H    0.4650692911   3.9243723650  -3.0001723039
H    1.0079944819   2.2276292470  -4.7674829922
O    2.3476536086   1.2273743930  -3.5261458041
H    2.4005394066   3.1964637918  -4.2123090833
C    3.2986845634  -3.6041731989   1.4370236407
H    2.3519772474  -3.2976942416   1.8739917224
C    4.0963897334  -4.5422742669   2.0847595509
H    3.7708161791  -4.9678327556   3.0301154579
C    5.3071176417  -4.9387608982   1.5198103684
H    5.9296426463  -5.6716261382   2.0257922086
C    5.7131488879  -4.4007333131   0.3007322740
H    6.6516427647  -4.7142691300  -0.1482812329
C    4.9148568007  -3.4617916842  -0.3471228761
H    5.2252470900  -3.0442977474  -1.3011831396
C    3.7064167907  -3.0529226672   0.2192993772
C    2.8736741141  -1.9954640176  -0.4486455363
H    3.0745686558  -1.9384973803  -1.5196821932
H    1.8076255930  -2.1555016883  -0.2818907407
N    3.2023442720  -0.6424005566   0.1280264716
C    2.2820513537   0.4507468537  -0.3479387019
H    2.3330187355   0.4572672196  -1.4409834447
H    1.2714087424   0.1775871951  -0.0284064224
C    2.6926043419   1.7804290779   0.2225479036
C    3.8085677897   2.4498732323  -0.2890737294
H    4.3757665766   2.0041821200  -1.1011410546
C    4.1890041242   3.6834670014   0.2293149028
H    5.0577745336   4.1949616314  -0.1762380892
C    3.4510740787   4.2669063970   1.2584080067
H    3.7444939912   5.2334134179   1.6594298581
C    2.3305552310   3.6123123704   1.7630399277
H    1.7427258753   4.0666701447   2.5560937828
C    1.9558311008   2.3741011347   1.2479544999
H    1.0752574997   1.8705349314   1.6341442255
H    4.1832095092  -0.4093455411  -0.1123456245
H    3.1485808904  -0.6919551227   1.1583370848

Conformer 11
G(CENSO)=       -3390.20459362  G(xTB)=        -175.65014966        
C    1.1132193117   0.8493664373  -3.8011449068
C   -0.0840919220   0.8261534479  -2.8920601623
H   -0.9817958251   1.0371538134  -3.4889639951
O    0.0794955733   1.8408072118  -1.8864000868
C   -0.9270027267   2.0031540493  -0.9828205307
C   -2.1059445904   1.2650022064  -0.9926024805
C   -3.0988564238   1.5153030722  -0.0373317719
C   -4.3536504815   0.7318036583  -0.0228022811
C   -4.3636359604  -0.6247466464  -0.0463297934
C   -5.5870835081  -1.4523124494  -0.1184952699
C   -6.6873766299  -1.2571224318   0.7252069660
C   -7.8345649621  -2.0263716064   0.5876010716
H   -8.6813299856  -1.8550113851   1.2458900973
C   -7.8981388062  -3.0165467939  -0.3937695844
H   -8.7949335274  -3.6188064671  -0.5078812694
C   -6.7977474848  -3.2657423621  -1.2046463406
H   -6.8274033582  -4.0658159403  -1.9394730626
H   -6.6384454560  -0.4820955284   1.4845906147
C   -5.6405580602  -2.4992621445  -1.0541392070
S   -4.2285361748  -2.8526616347  -2.0851163500
C   -2.9404975963  -2.4689366960  -0.9146509061
C   -1.7528034497  -3.2069537421  -0.9110688386
C   -0.7713834473  -2.9399595953   0.0281269022
C   -0.9808157836  -1.9475438820   0.9966631049
O    0.0066827188  -1.8007346054   1.9238932683
C   -0.1513877956  -0.7652515633   2.9088117781
H   -0.2352969842   0.2162708512   2.4180239050
H   -1.0621182873  -0.9470195358   3.4955680149
C    1.0301467319  -0.7979065366   3.8377709493
O    2.1824856895  -0.2229901197   3.2186465406
C    3.2872981578  -0.2304604563   4.1260990832
H    3.6750905305  -1.2550032799   4.2501110327
H    2.9591435267   0.1282097909   5.1150819387
C    4.3799618382   0.6900726615   3.6592318887
O    5.0564593535   0.1410856623   2.5218699581
C    6.1906840853   0.9397564547   2.1565236344
H    6.7954421362   1.1624555505   3.0488473453
H    5.8534072238   1.8926595992   1.7189216659
C    7.0453937997   0.1786398223   1.1795605718
H    7.8918270011   0.8235047300   0.8926452427
H    7.4499310554  -0.7355601112   1.6444149560
O    6.2572405254  -0.1622456564   0.0450674101
C    7.0354619282  -0.5699747891  -1.0740511996
H    7.8064391423  -1.2983585491  -0.7749208708
H    7.5397041485   0.3036400025  -1.5191523959
C    6.1312987078  -1.2325591406  -2.0780722434
O    5.0822480867  -0.3265213401  -2.4457129122
C    4.3899590556  -0.7838860336  -3.6133946519
C    3.3624488475   0.2203675549  -4.0565656295
H    3.0383313149  -0.0708325276  -5.0684541906
H    3.8089760471   1.2261588183  -4.1211942043
H    3.9158687769  -1.7590046012  -3.4195091917
H    5.1133792612  -0.9123263034  -4.4337796554
H    6.7284587406  -1.4964338501  -2.9643741262
H    5.6987110394  -2.1568018100  -1.6635151551
H    5.0984230315   0.8061972489   4.4856041734
H    3.9717649713   1.6840658463   3.4182018604
H    1.2338588981  -1.8355197580   4.1495170819
H    0.7665123333  -0.2198053547   4.7381875876
C   -2.1487809983  -1.1924511830   0.9794405891
H   -2.3275742400  -0.4085399949   1.7055933391
H    0.1481774752  -3.5183520928   0.0480241643
H   -1.6039487384  -4.0066845699  -1.6314744728
C   -3.1214661906  -1.4271413043  -0.0004365238
C   -5.5655452920   1.5785678418   0.0155028775
C   -5.6275501518   2.6280889914   0.9477662639
S   -4.2379704944   2.9608235321   2.0157369385
C   -6.7755840799   3.4138340273   1.0650141134
H   -6.8125619948   4.2154868177   1.7977878280
C   -7.8566316865   3.1820719733   0.2234753069
C   -7.7820310803   2.1895051275  -0.7546684199
H   -8.6122545745   2.0321594031  -1.4371033928
H   -8.7457644931   3.7999338953   0.3111582789
C   -6.6448119220   1.4004568581  -0.8585919672
H   -6.5877715885   0.6236706642  -1.6156263344
C   -2.9257965012   2.5561955480   0.8793197222
C   -1.7282033572   3.2777062186   0.9030527513
H   -1.5864309415   4.0779882951   1.6242738130
H   -2.2786009374   0.4829508787  -1.7221637339
C   -0.7277219147   2.9948653586  -0.0112392779
H    0.1982918912   3.5631334357  -0.0111000036
H   -0.1950494311  -0.1619582755  -2.4205945090
H    0.8510752535   0.2972108856  -4.7180656282
O    2.2377723595   0.2302256823  -3.1735432467
H    1.3490792730   1.8877404552  -4.0864198436
C    4.1872436465  -2.8339091002   0.8733272178
H    4.3437886817  -2.1667518579   1.7179019099
C    4.9087974101  -4.0202244452   0.7927724680
H    5.6212287626  -4.2719725665   1.5738523113
C    4.7145207670  -4.8878064270  -0.2815905183
H    5.2780186422  -5.8149648074  -0.3420958308
C    3.7923142234  -4.5645437083  -1.2732633810
H    3.6316882292  -5.2383715748  -2.1104913484
C    3.0791189206  -3.3699706334  -1.1995758246
H    2.3624922348  -3.1147695646  -1.9765627811
C    3.2743773186  -2.4942652986  -0.1303666742
C    2.4900273054  -1.2148859670  -0.0590597144
H    1.8738626331  -1.0850915630  -0.9527695797
H    1.8508356532  -1.1906797985   0.8273266077
N    3.3856530219  -0.0129843139   0.0302002194
C    2.5976475705   1.2642956265   0.0744029042
H    2.0022242336   1.2912960344  -0.8417816050
H    1.9284791762   1.1968725443   0.9368002184
C    3.4910582352   2.4681307811   0.1779232286
C    3.3414807989   3.3589081809   1.2419415307
H    2.5799765803   3.1706187164   1.9949539499
C    4.1585962788   4.4830394564   1.3418462398
H    4.0324503777   5.1694368605   2.1747389164
C    5.1381291501   4.7203841976   0.3815755757
H    5.7811602826   5.5925713879   0.4623800111
C    5.2875119739   3.8379003851  -0.6878255241
H    6.0449445139   4.0225890002  -1.4448878763
C    4.4635767350   2.7225449270  -0.7942408040
H    4.5866837168   2.0440478404  -1.6354109678
H    4.0255781703  -0.0138538113  -0.7836213936
H    3.9822841491  -0.0668380200   0.8754593438

Conformer 12
G(CENSO)=       -3390.20458560  G(xTB)=        -175.64808849        
C    1.3195633497   1.2936745693  -3.5871964842
C    0.1754503832   1.0313043369  -2.6477124729
H   -0.7586330091   1.1338995019  -3.2160343217
O    0.2182838336   2.0002325162  -1.5875467241
C   -0.8432747643   2.0614857657  -0.7340403654
C   -1.9527029931   1.2218721411  -0.7965790091
C   -3.0178902616   1.4017696076   0.0966606439
C   -4.2331341472   0.5594753221   0.0290672209
C   -4.2030057503  -0.7957664007   0.0183607174
C   -5.4102732203  -1.6442094835  -0.0982917987
C   -6.5429879109  -1.4611533191   0.7043152806
C   -7.6733189091  -2.2475935000   0.5289380501
H   -8.5451594887  -2.0867555560   1.1564460910
C   -7.6878569031  -3.2412192469  -0.4509459882
H   -8.5717214409  -3.8559181403  -0.5955207510
C   -6.5550676600  -3.4779764253  -1.2201831609
H   -6.5464078007  -4.2809473796  -1.9523593617
H   -6.5329435028  -0.6817110696   1.4608995914
C   -5.4147791576  -2.6958568031  -1.0287265217
S   -3.9526029839  -3.0348909717  -1.9918116663
C   -2.7313277962  -2.6385245646  -0.7545075599
C   -1.5602028772  -3.3961090326  -0.6635767046
C   -0.6346948424  -3.1284201843   0.3293814034
C   -0.8773196498  -2.1055845944   1.2589737240
O    0.0663697579  -1.9500776781   2.2265884796
C   -0.1882222020  -0.9928977328   3.2688041363
H   -0.3065142490   0.0141619680   2.8433027110
H   -1.1082461282  -1.2628662721   3.8051437744
C    0.9753195270  -1.0151760374   4.2241703982
O    2.0756229128  -0.3278242851   3.6360787767
C    3.2491692125  -0.3780717493   4.4434472998
H    3.6506212112  -1.4044066842   4.4802839314
H    3.0160260874  -0.0723646663   5.4776065656
C    4.2673343732   0.5955353642   3.8936421162
O    4.7578829970   0.2772669487   2.5904885663
C    5.7135360054  -0.7841673867   2.5629837820
H    5.2152984479  -1.7625057754   2.4998390281
H    6.3309249628  -0.7714140775   3.4735145867
C    6.6285520128  -0.5904240695   1.3831374552
H    7.0991619014   0.4048989966   1.4270371460
H    7.4248883152  -1.3503340559   1.4243987079
O    5.8914508077  -0.7371523964   0.1642091610
C    6.7228987351  -0.5105506258  -0.9816708025
H    7.6912460317  -1.0154913553  -0.8418520320
H    6.9185556077   0.5673472230  -1.0988953149
C    6.0728635685  -1.1028525366  -2.2103436616
O    4.8318955186  -0.5087195956  -2.5801530781
C    4.9486115962   0.7927864965  -3.1533616589
C    3.6606701269   1.1017447634  -3.8739155691
H    3.5006439823   0.3793357268  -4.6899467671
H    3.7255538148   2.1118519442  -4.3091722626
H    5.7697191801   0.8249480349  -3.8872444462
H    5.1523411343   1.5528041648  -2.3820081051
H    6.7897973804  -1.0370781080  -3.0440113014
H    5.8518717511  -2.1604320039  -2.0266616572
H    5.1046226249   0.6664592231   4.6053705834
H    3.8077715036   1.5873308496   3.8065421612
H    1.2462211344  -2.0553708880   4.4667514794
H    0.6706884667  -0.5140100908   5.1571889924
C   -2.0329564984  -1.3344788390   1.1595389873
H   -2.2453106573  -0.5378056970   1.8631063701
H    0.2685786513  -3.7241376464   0.4199397904
H   -1.3844809370  -4.2155219951  -1.3553717824
C   -2.9542873192  -1.5803523964   0.1324132477
C   -5.4818983592   1.3526788486  -0.0201020362
C   -5.6679417572   2.3822724363   0.9161846071
S   -4.3721068994   2.7651157478   2.0799120132
C   -6.8613999194   3.1049076054   0.9586929124
H   -6.9953860096   3.8905250587   1.6974623555
C   -7.8630273442   2.8315021929   0.0349795348
C   -7.6623365721   1.8622682637  -0.9488013861
H   -8.4294006750   1.6737510890  -1.6943847412
H   -8.7888019434   3.3990952539   0.0646786057
C   -6.4806282894   1.1341743423  -0.9764700081
H   -6.3279411040   0.3717509640  -1.7352269422
C   -2.9730811186   2.4523049119   1.0192917772
C   -1.8399048461   3.2653100212   1.1043917120
H   -1.8012281426   4.0748290238   1.8280357839
H   -2.0225515398   0.4267708699  -1.5302124758
C   -0.7771711611   3.0673018331   0.2408183897
H    0.0919739480   3.7176571382   0.2804774295
H    0.2285780680   0.0143508215  -2.2326398211
H    1.1919398018   0.6322007842  -4.4588016220
O    2.5689268199   1.0264087343  -2.9516076597
H    1.2917577537   2.3362510572  -3.9410062251
C    2.4237411513  -2.3455422219  -1.4329440643
H    2.0663373355  -1.6198518593  -2.1600439600
C    2.7401564976  -3.6382038306  -1.8385028445
H    2.6258796416  -3.9211403816  -2.8816994548
C    3.1982105776  -4.5705943263  -0.9080760014
H    3.4427452717  -5.5808860357  -1.2253072023
C    3.3381492841  -4.2052630698   0.4293635723
H    3.6891245579  -4.9297798918   1.1595108547
C    3.0218208126  -2.9108282340   0.8329244207
H    3.1125047164  -2.6264214373   1.8782503943
C    2.5660397562  -1.9730345229  -0.0941968449
C    2.2112518424  -0.5876677792   0.3628562123
H    1.2225087731  -0.2842314557  -0.0016675426
H    2.2289329569  -0.5175524779   1.4523112404
N    3.1928969253   0.4273575931  -0.1579832959
C    2.9559608590   1.7985277531   0.4161671789
H    1.9263017118   2.0676722731   0.1728509923
H    3.0616398971   1.7046963042   1.4989208413
C    3.9294669376   2.7867957455  -0.1593443273
C    5.2473241640   2.8230126707   0.3045683256
H    5.5435464034   2.1656828507   1.1190383471
C    6.1704906535   3.6909694519  -0.2708899373
H    7.1942580372   3.7109340085   0.0934304201
C    5.7800605000   4.5374196413  -1.3074343856
H    6.5000665523   5.2166657705  -1.7557649868
C    4.4625018095   4.5182331696  -1.7608985565
H    4.1527187260   5.1827008527  -2.5631188983
C    3.5412118134   3.6429247157  -1.1921338467
H    2.5175776213   3.6126229524  -1.5560047856
H    3.1113446027   0.4813212512  -1.1856611042
H    4.1572763993   0.1085802286   0.0552848313

Conformer 13
G(CENSO)=       -3390.20399887  G(xTB)=        -175.64864924        
C    1.2896128430   1.3391257691  -3.5631019339
C    0.1230682220   1.0980189182  -2.6464790245
H   -0.7973341997   1.3484432137  -3.1915089839
O    0.2455138418   1.9467562602  -1.4920075229
C   -0.8251716785   2.0132274467  -0.6470938301
C   -1.9551984416   1.2068519810  -0.7550564647
C   -3.0235370462   1.3749291647   0.1358128111
C   -4.2482630426   0.5494690713   0.0327216617
C   -4.2245733997  -0.8054597686  -0.0143161803
C   -5.4275198125  -1.6511986576  -0.1808719273
C   -6.5823390417  -1.4861358948   0.5938485545
C   -7.7068846105  -2.2686475951   0.3702862539
H   -8.5960945530  -2.1212132626   0.9763466102
C   -7.6930376509  -3.2413011416  -0.6303238508
H   -8.5723096501  -3.8524193239  -0.8132469823
C   -6.5387310216  -3.4623426525  -1.3715658162
H   -6.5104246457  -4.2506183417  -2.1190823631
H   -6.5934156367  -0.7238054695   1.3674658313
C   -5.4044255090  -2.6843107403  -1.1324450191
S   -3.9170593183  -3.0071088996  -2.0634888298
C   -2.7241814751  -2.6255601667  -0.7941472156
C   -1.5434733998  -3.3679316687  -0.6976031523
C   -0.6365958093  -3.1038483619   0.3138412580
C   -0.9099605530  -2.1035751816   1.2596257506
O    0.0162139450  -1.9449794290   2.2435933707
C   -0.2779369020  -1.0131466310   3.2985610646
H   -0.4166478365  -0.0021560961   2.8877177464
H   -1.1979766302  -1.3154486593   3.8182859814
C    0.8735130261  -1.0219307652   4.2678005731
O    1.9755498834  -0.3425066880   3.6776665187
C    3.1474441409  -0.3717050744   4.4887738870
H    3.5121412046  -1.4063070812   4.6055328516
H    2.9307301588   0.0305927057   5.4933452573
C    4.1933155203   0.4952188306   3.8296919156
O    4.6028642208  -0.0377550224   2.5640274894
C    5.8810585053  -0.6708289502   2.6117450440
H    5.9270934967  -1.4126285055   3.4251299361
H    6.6663237965   0.0823253055   2.7886656649
C    6.1303132031  -1.3923223807   1.3141184086
H    7.1435525652  -1.8228968636   1.3471972185
H    5.4111662033  -2.2134208138   1.1769132679
O    6.0291960295  -0.4629151628   0.2304976112
C    6.4125096943  -1.0479670586  -1.0210431019
H    5.6653586552  -1.7947088936  -1.3393959088
H    7.3810737851  -1.5597926804  -0.9075818631
C    6.5652033916   0.0557269354  -2.0409557245
O    5.3247320675   0.6504091609  -2.4340573976
C    4.7214034185  -0.0086976385  -3.5468850499
C    3.5379678513   0.7902044582  -4.0180553816
H    3.1858397607   0.3578481323  -4.9678243618
H    3.8306904775   1.8365980052  -4.2012301851
H    4.4118047580  -1.0333852245  -3.2835519273
H    5.4371767426  -0.0727322152  -4.3821434426
H    7.1738106670   0.8589744295  -1.6076081672
H    7.0949312083  -0.3392375693  -2.9210075930
H    5.0538480186   0.6050013172   4.5040208916
H    3.7763003484   1.4957571181   3.6533587543
H    1.1441400334  -2.0585837589   4.5275962439
H    0.5568669812  -0.5091887915   5.1911202151
C   -2.0777410421  -1.3528220620   1.1580419828
H   -2.3149869174  -0.5745258377   1.8736002469
H    0.2748965375  -3.6863976217   0.4064534721
H   -1.3429043401  -4.1713373259  -1.4012445546
C   -2.9760872321  -1.5887714341   0.1090527511
C   -5.4862330326   1.3591556720  -0.0036827988
C   -5.6632791579   2.3640929381   0.9612931023
S   -4.3731918234   2.6916182895   2.1500285078
C   -6.8446495731   3.1055862870   1.0138298229
H   -6.9730898112   3.8720229422   1.7733732502
C   -7.8420025367   2.8760214369   0.0737161839
C   -7.6492804621   1.9318201905  -0.9354971841
H   -8.4128946380   1.7785578065  -1.6926016619
H   -8.7579655290   3.4588177117   0.1114162685
C   -6.4797442152   1.1848530082  -0.9743299577
H   -6.3321685998   0.4426485429  -1.7537383691
C   -2.9662142281   2.3893405617   1.0964998526
C   -1.8148816882   3.1706928110   1.2248961823
H   -1.7652234129   3.9526938917   1.9776965370
H   -2.0340381001   0.4399967432  -1.5170550971
C   -0.7457461222   2.9787269636   0.3665744780
H    0.1363897887   3.6080280299   0.4389679642
H    0.0782937727   0.0417867282  -2.3427067763
H    1.0449934919   0.8841977123  -4.5356161917
O    2.4822049494   0.7378106697  -3.0489000326
H    1.4384710352   2.4194057669  -3.7193269036
C    2.9219903468  -2.7356105751   0.9312040731
H    2.9798446830  -2.4076633245   1.9657207792
C    3.2017605826  -4.0564953473   0.5909829826
H    3.4888540409  -4.7643880540   1.3639800691
C    3.1145777853  -4.4683665605  -0.7367598316
H    3.3329540477  -5.4990900902  -1.0031347361
C    2.7389163911  -3.5566917534  -1.7224767680
H    2.6605947914  -3.8756777098  -2.7584377119
C    2.4517384143  -2.2384759296  -1.3807683991
H    2.1437436089  -1.5330369316  -2.1486496378
C    2.5476216755  -1.8175339335  -0.0511523828
C    2.2210253023  -0.4042301157   0.3407669865
H    1.2678039205  -0.0770854636  -0.0891801433
H    2.1780170297  -0.3075109506   1.4277260854
N    3.2690316997   0.5617244529  -0.1497805806
C    3.0864332078   1.9439748477   0.4194125216
H    2.0693194326   2.2546632447   0.1724487229
H    3.1844957992   1.8509045834   1.5029024474
C    4.1003709652   2.8890912560  -0.1556715845
C    5.3722548165   2.9899341195   0.4121525032
H    5.6133957103   2.4029505900   1.2957627862
C    6.3261123232   3.8324135878  -0.1511788248
H    7.3136909641   3.9074147854   0.2961152179
C    6.0142491861   4.5799901575  -1.2856347821
H    6.7590168632   5.2387542625  -1.7242770983
C    4.7441690421   4.4877912637  -1.8516379070
H    4.4963184928   5.0736674938  -2.7326520193
C    3.7911807150   3.6436684205  -1.2890632814
H    2.8005104201   3.5649845939  -1.7316575237
H    3.2281293542   0.6262636133  -1.1791785558
H    4.2167422403   0.2132223848   0.0951107719

Conformer 14
G(CENSO)=       -3390.20384722  G(xTB)=        -175.64739478        
C    2.0520778476   2.5249611317  -3.0076386724
C    1.1597328325   2.8572396934  -1.8448827913
H    1.7321173222   2.9162247921  -0.9097566334
O    0.1415864720   1.8490927625  -1.7452923344
C   -0.8611111657   2.0541287077  -0.8447261965
C   -1.9078014502   1.1308086782  -0.8819435392
C   -3.0178334957   1.2902313656  -0.0563236328
C   -4.1715888888   0.3626659615  -0.0921254178
C   -4.0785810607  -0.9775101174   0.0942685709
C   -5.2580437315  -1.8752997120   0.0733054214
C   -6.4296147441  -1.5868545249   0.7855924840
C   -7.5375067814  -2.4183300611   0.7036819385
H   -8.4380821346  -2.1728369252   1.2590564138
C   -7.4919498280  -3.5656030803  -0.0894531111
H   -8.3586465513  -4.2163989018  -0.1634174903
C   -6.3199129306  -3.9064779174  -0.7529236081
H   -6.2636321628  -4.8261845716  -1.3291141121
H   -6.4668126271  -0.6912952942   1.3989896876
C   -5.2015216482  -3.0768084540  -0.6505211188
S   -3.6833282621  -3.5589311502  -1.4497336738
C   -2.5425306415  -2.9023956401  -0.2468233230
C   -1.3852965443  -3.6211665675   0.0683755159
C   -0.4980249479  -3.1333424241   1.0095758355
C   -0.7604936257  -1.9174773852   1.6561599602
O    0.1702084500  -1.5168583462   2.5645782696
C   -0.1152129561  -0.3407626890   3.3412615222
H   -0.2426881612   0.5331431382   2.6849441600
H   -1.0407921070  -0.4919744516   3.9143065888
C    1.0283735678  -0.1156820233   4.2922814523
O    2.1305942023   0.4515300014   3.5850048134
C    3.3259994197   0.4915795534   4.3698231433
H    3.0848520248   0.5347460189   5.4419951043
H    3.8557928323   1.4173324470   4.1102537131
C    4.2304661633  -0.6914536267   4.1131881806
O    4.8192125626  -0.5556484207   2.8174630620
C    5.7880060933  -1.5687877971   2.5618257308
H    5.3007727465  -2.5503482941   2.4366395334
H    6.4882692047  -1.6435841374   3.4105055381
C    6.5945738050  -1.2241544480   1.3390027096
H    7.0123744747  -0.2080276327   1.4241423285
H    7.4315316343  -1.9363556661   1.2777054057
O    5.7944295609  -1.3290850042   0.1520868047
C    6.6162797752  -1.4026994016  -1.0212184521
H    7.2836207982  -2.2752854316  -0.9482461317
H    7.2407355919  -0.4983727879  -1.1077001917
C    5.7521066223  -1.5577225843  -2.2416752481
O    5.0366691418  -0.3441251609  -2.4597567240
C    4.2158762610  -0.3965784767  -3.6244432612
C    3.6077502332   0.9587920415  -3.8578587127
H    3.0414672554   0.9321107700  -4.8017964328
H    4.3947059399   1.7254152131  -3.9464998111
H    3.4281922522  -1.1584639553  -3.5053350032
H    4.8197043001  -0.6599607003  -4.5082694824
H    6.4027193791  -1.7769632130  -3.1039624095
H    5.0539410673  -2.4014936349  -2.1133861824
H    3.6663865720  -1.6368634765   4.1851658814
H    5.0219867747  -0.7077877979   4.8815180308
H    1.3068552999  -1.0691198500   4.7676503073
H    0.6921269655   0.5750727926   5.0828163913
C   -1.9208391998  -1.2070207514   1.3602657284
H   -2.1629435912  -0.2840926047   1.8732840464
H    0.3988107178  -3.6891004430   1.2643282071
H   -1.1870527659  -4.5748725613  -0.4130657113
C   -2.8106373834  -1.6832714819   0.3866551393
C   -5.4527963280   1.0689727547  -0.3180525937
C   -5.7640997148   2.1742224868   0.4891773784
S   -4.5853002738   2.7262489896   1.7113478540
C   -6.9901345719   2.8286756780   0.3627111046
H   -7.2247626900   3.6755999488   1.0018445136
C   -7.8975056867   2.4043671540  -0.6015029682
C   -7.5714518810   1.3514644753  -1.4573612647
H   -8.2669127242   1.0429496142  -2.2325478378
H   -8.8491827179   2.9181643576  -0.7036559750
C   -6.3568322318   0.6936118895  -1.3178776081
H   -6.1034715845  -0.1359726339  -1.9722595783
C   -3.0946631733   2.4189877150   0.7770652210
C   -2.0237676063   3.3035252509   0.8562406235
H   -2.0722355348   4.1644570230   1.5175175562
H   -1.8592820342   0.2945970080  -1.5736301379
C   -0.8959927210   3.1201282832   0.0617824490
H   -0.0847247858   3.8357620601   0.1279848922
H    0.7044465280   3.8397088877  -2.0336803157
H    1.4616980748   2.4534164204  -3.9343191886
O    2.7284977654   1.2880404389  -2.7752729714
H    2.7784562366   3.3460078976  -3.1241808780
C    1.2647437951  -1.4818736178  -1.6050160635
H    0.7445852672  -0.5511704396  -1.8145700999
C    1.0674312322  -2.5938958251  -2.4180509866
H    0.3841951558  -2.5324616002  -3.2612316763
C    1.7373391602  -3.7851684856  -2.1454267625
H    1.5789628929  -4.6561368263  -2.7760133117
C    2.6039428746  -3.8603223528  -1.0567566221
H    3.1243606121  -4.7889118563  -0.8374156794
C    2.7970627247  -2.7489807324  -0.2408753480
H    3.4645625524  -2.8092735487   0.6148981981
C    2.1290720864  -1.5525148486  -0.5096770862
C    2.3079584573  -0.3624790093   0.3905943084
H    1.4176710433   0.2747641260   0.3809855811
H    2.5181921222  -0.6529487546   1.4223604274
N    3.4573386346   0.5051558507  -0.0610336546
C    3.6354142293   1.7125674490   0.8122328279
H    2.6380729041   2.0630101126   1.0939409353
H    4.1422986423   1.3692331982   1.7189489060
C    4.3978792159   2.8207592367   0.1361821038
C    4.0941743239   4.1400705194   0.4851567814
H    3.3052461299   4.3339242671   1.2088482031
C    4.7857586350   5.2013667625  -0.0898443410
H    4.5382522099   6.2210902646   0.1924472105
C    5.7804018674   4.9577713658  -1.0350460546
H    6.3132566951   5.7861948185  -1.4936231949
C    6.0824769799   3.6465439158  -1.3918150797
H    6.8524708107   3.4456557946  -2.1320547171
C    5.4016107275   2.5816853359  -0.8049551675
H    5.6511185465   1.5687339018  -1.1079569645
H    3.2904936815   0.7984618294  -1.0427955502
H    4.3217128202  -0.0668321990  -0.0583859157

Conformer 15
G(CENSO)=       -3390.20371238  G(xTB)=        -175.64846401        
C    0.9528167774   0.9862090323  -4.1473773059
C   -0.2257371606   1.0181568530  -3.2112817576
H   -1.1185711436   1.3539889164  -3.7565665356
O    0.0726373658   1.9380553166  -2.1473733289
C   -0.8686926140   2.1258067040  -1.1838512650
C   -2.0710858031   1.4273878771  -1.1177172041
C   -2.9827232918   1.6918659552  -0.0867523585
C   -4.2654402068   0.9603561599   0.0014244339
C   -4.3420534150  -0.3918637001  -0.0668990527
C   -5.6080327153  -1.1560340392  -0.0738531731
C   -6.6184673603  -0.9627847058   0.8753342695
C   -7.8120605398  -1.6673306437   0.7954850813
H   -8.5883400596  -1.4991565073   1.5364131999
C   -8.0123609007  -2.5879038146  -0.2340863641
H   -8.9467969591  -3.1374991035  -0.3039892335
C   -7.0008596263  -2.8363086277  -1.1542224068
H   -7.1369300280  -3.5847865014  -1.9302600659
H   -6.4644248442  -0.2391492220   1.6708571742
C   -5.7961190386  -2.1372639629  -1.0611786367
S   -4.4932392505  -2.4859929988  -2.2293681351
C   -3.0970040389  -2.2469107825  -1.1464776829
C   -1.9590401570  -3.0470597856  -1.2815484404
C   -0.9020776752  -2.9051996752  -0.3988339057
C   -0.9855489677  -1.9788623387   0.6505096775
O    0.0630322191  -1.9744051345   1.5213762449
C   -0.0414961927  -1.1524493586   2.6967803605
H   -0.0783556768  -0.0885478437   2.4197320599
H   -0.9584577975  -1.4077914276   3.2447407691
C    1.1449920938  -1.4239499151   3.5805432266
O    2.3149743182  -0.8039880301   3.0462856646
C    3.4240063080  -0.9316443210   3.9397158331
H    3.8291319747  -1.9550281541   3.9064716463
H    3.1021714447  -0.7265017156   4.9721521979
C    4.4902031794   0.0695361211   3.5905271984
O    5.0829086045  -0.2597719521   2.3290323172
C    6.0943730387   0.6903065867   1.9549620465
H    6.6919928188   0.9553966324   2.8404648176
H    5.6237698870   1.6114358142   1.5756090905
C    7.0277480994   0.0714506045   0.9389627780
H    7.9027541696   0.7292133737   0.8250405397
H    7.3732379901  -0.8974664944   1.3172518749
O    6.4377990465  -0.1886220935  -0.3342213277
C    6.3736078727   0.9552259782  -1.1861502526
H    7.3638645372   1.4304546271  -1.2741082931
H    5.6688974558   1.7039318315  -0.7929788624
C    5.9436437970   0.4942550716  -2.5566239336
O    4.6835486477  -0.1723114835  -2.4399763107
C    4.1828073696  -0.7050845219  -3.6725366599
C    3.1883788006   0.2150810694  -4.3390962463
H    2.9526130767  -0.1865126337  -5.3394189020
H    3.6100140284   1.2259022787  -4.4694254695
H    3.6911845541  -1.6561834855  -3.4338771558
H    5.0127616295  -0.9114196958  -4.3615804918
H    5.8683329649   1.3691493302  -3.2209277039
H    6.6882530497  -0.2010236545  -2.9740483165
H    5.2616898088   0.0408998372   4.3757245688
H    4.0675119134   1.0857020771   3.5618582644
H    1.2940114644  -2.5099572282   3.6943111125
H    0.9239811742  -1.0046740822   4.5747792219
C   -2.0966775871  -1.1481727003   0.7618056387
H   -2.1723123695  -0.4038241965   1.5462902349
H   -0.0267216943  -3.5431630664  -0.4797742849
H   -1.9112693219  -3.8030889392  -2.0605850632
C   -3.1465695858  -1.2586929372  -0.1588229341
C   -5.4361436080   1.8516050648   0.1557383741
C   -5.3886107121   2.8754590155   1.1164747261
S   -3.9087897584   3.1295554279   2.0791605732
C   -6.4944088824   3.6976928424   1.3413845216
H   -6.4464964707   4.4793743981   2.0948891274
C   -7.6436251490   3.5292338720   0.5787809989
C   -7.6797151536   2.5638744176  -0.4283533088
H   -8.5636749902   2.4558726654  -1.0502491394
H   -8.4998591999   4.1753894983   0.7501992171
C   -6.5838225529   1.7383704844  -0.6388027514
H   -6.6130241488   0.9826138405  -1.4183550172
C   -2.7061921684   2.7080935929   0.8325811889
C   -1.4916281428   3.3982101951   0.7714757937
H   -1.2738170358   4.1852042128   1.4885884375
H   -2.3260481124   0.6690785091  -1.8486864240
C   -0.5733954464   3.1034347174  -0.2210719453
H    0.3642075752   3.6475399368  -0.2868841418
H   -0.4138182260   0.0127381163  -2.8061790628
H    0.6423598523   0.4911713165  -5.0823409883
O    2.0129247916   0.2608288616  -3.5334188097
H    1.2701267315   2.0130826022  -4.3933974985
C    4.0635696520  -3.7111528267   1.5168405660
H    3.1848201394  -3.5950011422   2.1471131241
C    5.1217642586  -4.5156694618   1.9314062941
H    5.0686783614  -5.0299822546   2.8875346050
C    6.2460861626  -4.6579090567   1.1204944239
H    7.0746032704  -5.2828513055   1.4432581906
C    6.3041267377  -4.0024246334  -0.1092019452
H    7.1777420199  -4.1167513520  -0.7459123238
C    5.2448034395  -3.2014969759  -0.5244620284
H    5.2957332248  -2.6816507451  -1.4785163712
C    4.1198218226  -3.0464719430   0.2899268678
C    2.9893963018  -2.1463658887  -0.1198245289
H    2.7105773577  -2.2869193992  -1.1697198616
H    2.1138469273  -2.3083720788   0.5112785329
N    3.3784540483  -0.6999690594   0.0334303380
C    2.2186014317   0.2407625838  -0.1689110636
H    1.8850252512   0.1105893299  -1.2019644429
H    1.4307540870  -0.0779591385   0.5175207790
C    2.6236469129   1.6636037096   0.0931861286
C    3.0843942606   2.4728305516  -0.9477942975
H    3.1416803323   2.0626120872  -1.9521464514
C    3.4489058651   3.7932925398  -0.7012563529
H    3.8013063435   4.4180003626  -1.5179131800
C    3.3564829443   4.3158397228   0.5878666592
H    3.6384325558   5.3479971860   0.7785883930
C    2.8918511414   3.5146326353   1.6292275199
H    2.8075813867   3.9196343497   2.6342672230
C    2.5237999936   2.1951523410   1.3810172206
H    2.1471243774   1.5701724642   2.1868402875
H    4.0976687842  -0.4863551548  -0.6790138269
H    3.8181491757  -0.5488370835   0.9620811610

Conformer 16
G(CENSO)=       -3390.20342948  G(xTB)=        -175.64778772        
C    1.0115208307   0.9756325031  -4.0517429648
C   -0.1808692190   1.0218765455  -3.1355538301
H   -1.0628947102   1.3579790499  -3.6987073599
O    0.0997770645   1.9482493251  -2.0730393170
C   -0.8664453319   2.1466700822  -1.1359042604
C   -2.0599064002   1.4323220229  -1.0822815511
C   -3.0019686601   1.7101535269  -0.0831627398
C   -4.2765945032   0.9624493845  -0.0136901909
C   -4.3299584251  -0.3924258982  -0.0453760833
C   -5.5817425329  -1.1800097300  -0.0813088602
C   -6.6341557590  -0.9811300525   0.8199824875
C   -7.8093690051  -1.7124326455   0.7119618001
H   -8.6187482714  -1.5400849311   1.4154783323
C   -7.9489464024  -2.6656468683  -0.2975339705
H   -8.8682277345  -3.2371558695  -0.3887370780
C   -6.8961173106  -2.9183076277  -1.1687723796
H   -6.9852623367  -3.6910202154  -1.9276620357
H   -6.5266416665  -0.2326348419   1.5999113687
C   -5.7105061228  -2.1916843477  -1.0475433127
S   -4.3539215852  -2.5464431947  -2.1515594641
C   -3.0105781331  -2.2581415249  -1.0147153122
C   -1.8608000720  -3.0507048010  -1.0697558429
C   -0.8468548633  -2.8671784407  -0.1454321725
C   -0.9850443301  -1.9039430394   0.8643147924
O    0.0289533596  -1.8498327124   1.7729251907
C   -0.1262033848  -0.9790688502   2.9059726511
H   -0.2138933416   0.0674526322   2.5790421768
H   -1.0337243170  -1.2527797135   3.4619232617
C    1.0681833341  -1.1500310497   3.8040461998
O    2.2130498451  -0.5229323437   3.2252338485
C    3.3307046410  -0.5694483793   4.1136824175
H    3.7203200468  -1.5978783435   4.1896811104
H    3.0239920644  -0.2499317058   5.1229482749
C    4.4090475578   0.3723246632   3.6528993275
O    4.9982544294  -0.0967349366   2.4335897137
C    6.0556720286   0.7677105718   1.9851238052
H    6.6330598200   1.1212442844   2.8527886176
H    5.6322097410   1.6494063484   1.4770888817
C    6.9959464678  -0.0053312582   1.0872193963
H    7.9060959598   0.5953497332   0.9335785511
H    7.2815473722  -0.9372645905   1.5897226209
O    6.4340484443  -0.3823389626  -0.1713454534
C    6.5235841009   0.6461041806  -1.1583478140
H    7.5672522727   0.9827751985  -1.2688197839
H    5.9125512664   1.5189640114  -0.8790176341
C    6.0703263534   0.0889885087  -2.4818439528
O    4.7073769526  -0.3339810710  -2.3733292247
C    4.1605591111  -0.8534010023  -3.5946493395
C    3.2108455447   0.1186640130  -4.2488084206
H    2.9323916365  -0.2775463022  -5.2403536540
H    3.6894298334   1.1016537829  -4.3968616234
H    3.6184701922  -1.7755844743  -3.3510877247
H    4.9670078174  -1.1065863993  -4.2952735347
H    6.1741057370   0.8742433614  -3.2466483170
H    6.6997935751  -0.7674645530  -2.7696811299
H    5.1817725395   0.4134684028   4.4362356251
H    4.0029281614   1.3860085394   3.5169697055
H    1.2594573690  -2.2206707989   3.9840600637
H    0.8327670539  -0.6785062257   4.7718594903
C   -2.1111466647  -1.0868985545   0.9008242119
H   -2.2316192206  -0.3214455271   1.6589141883
H    0.0371543026  -3.4976024787  -0.1634856616
H   -1.7699698623  -3.8324364518  -1.8190300048
C   -3.1172240622  -1.2408058141  -0.0617564687
C   -5.4635252452   1.8404413498   0.0805284420
C   -5.4584095865   2.8880655892   1.0169335845
S   -4.0101416356   3.1915867161   2.0138746425
C   -6.5838090064   3.6956880748   1.1924780435
H   -6.5702718813   4.4944422980   1.9292464317
C   -7.7085659878   3.4894907387   0.4031921166
C   -7.7004339724   2.5018186515  -0.5826594321
H   -8.5646802082   2.3654308580  -1.2262596691
H   -8.5803565084   4.1235975305   0.5370053363
C   -6.5859683925   1.6901685265  -0.7433342138
H   -6.5802551533   0.9163874457  -1.5054948278
C   -2.7648623752   2.7542434567   0.8154432533
C   -1.5574947278   3.4584953202   0.7693743775
H   -1.3687568945   4.2665444399   1.4709984302
H   -2.2853190031   0.6513673960  -1.7986385785
C   -0.6089564927   3.1511272055  -0.1907971982
H    0.3229114369   3.7060215524  -0.2465153200
H   -0.3802344414   0.0195461325  -2.7283600168
H    0.7086028343   0.4798977212  -4.9887248175
O    2.0548443096   0.2385906961  -3.4227761349
H    1.3446796419   1.9976166336  -4.2974243024
C    4.7161239509  -3.3025981838   1.3622930410
H    4.3391703419  -2.8378896544   2.2695027315
C    5.8354153527  -4.1267554026   1.4156912374
H    6.3298133851  -4.3063831805   2.3666540494
C    6.3175199342  -4.7258149783   0.2527939164
H    7.1905317579  -5.3715558864   0.2944199485
C    5.6695046826  -4.5050277975  -0.9602517199
H    6.0328649076  -4.9805344620  -1.8673329352
C    4.5519053834  -3.6760510155  -1.0130679348
H    4.0447557374  -3.5070686251  -1.9591104215
C    4.0733751136  -3.0613090069   0.1453249834
C    2.8941163844  -2.1317271374   0.0877036726
H    2.3248393022  -2.2658428017  -0.8370344118
H    2.2284464916  -2.2683801039   0.9435557348
N    3.3432450714  -0.6941586250   0.1182300255
C    2.1988333350   0.2768366879  -0.0281629653
H    1.7895333940   0.1259691465  -1.0306987810
H    1.4539567004   0.0051549411   0.7223241545
C    2.6641917278   1.6935295233   0.1587520518
C    3.2588789426   2.3886115615  -0.8978125070
H    3.3722947522   1.8961340301  -1.8598687471
C    3.6861630335   3.7013355093  -0.7222325507
H    4.1459202882   4.2352161604  -1.5498163632
C    3.5184026177   4.3331039362   0.5095192571
H    3.8497311206   5.3593370896   0.6448268336
C    2.9151496492   3.6491836735   1.5623779253
H    2.7706990260   4.1406901732   2.5209795214
C    2.4886430602   2.3353281025   1.3861810598
H    2.0098998812   1.7993711897   2.2011249562
H    4.0077357170  -0.5468159969  -0.6639142750
H    3.8593229183  -0.5047319481   1.0004673917

Conformer 17
G(CENSO)=       -3390.20325794  G(xTB)=        -175.64801147        
C    1.2609851939   1.5577767218  -3.5483286260
C    0.0552052135   1.2580773342  -2.7002337641
H   -0.8501999376   1.5458225262  -3.2515955228
O    0.1579768568   2.0394040039  -1.4963814101
C   -0.9040568250   2.0570201209  -0.6427224605
C   -2.0293232300   1.2489141177  -0.7760601876
C   -3.0893642568   1.3757765325   0.1310234771
C   -4.3008936996   0.5326696658   0.0235601434
C   -4.2526841931  -0.8210955236  -0.0313798009
C   -5.4426313910  -1.6864438637  -0.1896183873
C   -6.5951399313  -1.5375436584   0.5920046023
C   -7.7085929284  -2.3383158176   0.3782087281
H   -8.5957877978  -2.2034081884   0.9901047646
C   -7.6861426970  -3.3131578446  -0.6201054861
H   -8.5565600437  -3.9390976119  -0.7950904636
C   -6.5333743515  -3.5178745370  -1.3683674089
H   -6.4973652910  -4.3081483233  -2.1134787570
H   -6.6130835343  -0.7740610144   1.3643154884
C   -5.4096439769  -2.7217291572  -1.1384671781
S   -3.9238053698  -3.0246679115  -2.0783370288
C   -2.7281456560  -2.6184211169  -0.8194481394
C   -1.5353600220  -3.3421217301  -0.7298472474
C   -0.6224503389  -3.0577225005   0.2704905341
C   -0.9009707481  -2.0549137466   1.2120873184
O    0.0342346794  -1.8759572641   2.1850890144
C   -0.2319392313  -0.8946394995   3.2016765745
H   -0.3871173465   0.0944530505   2.7459019572
H   -1.1357734836  -1.1723560750   3.7619027165
C    0.9420097573  -0.8537917932   4.1429684361
O    2.0404935311  -0.2108644707   3.5029364392
C    3.1884158198  -0.1330604547   4.3460946728
H    3.5518655925  -1.1431337167   4.5996214767
H    2.9382242848   0.3866510155   5.2869898373
C    4.2612913596   0.6502113864   3.6309153399
O    4.7377822311  -0.0566397791   2.4736440020
C    6.0671639352  -0.5737569737   2.6002917273
H    6.1727146875  -1.1478079857   3.5326843464
H    6.7927318539   0.2549898737   2.6162955103
C    6.3308303995  -1.4955274441   1.4402161378
H    7.3449776200  -1.9157376718   1.5392395658
H    5.6093331875  -2.3273062864   1.4497962816
O    6.2092176831  -0.7567074860   0.2242621786
C    6.2570822717  -1.6089490825  -0.9191408325
H    5.4117922399  -2.3160297438  -0.9003824679
H    7.1924916243  -2.1931382159  -0.9227898445
C    6.2229716853  -0.7878658267  -2.1798880868
O    4.9919927033  -0.0590232532  -2.2834670080
C    4.6642302078   0.2653742873  -3.6375724463
C    3.6084217427   1.3372128987  -3.6850217279
H    3.4033818337   1.5390838879  -4.7476894011
H    3.9759402884   2.2690042269  -3.2257109542
H    4.3195257339  -0.6414681024  -4.1592391093
H    5.5527738528   0.6502769283  -4.1618636431
H    7.0678349004  -0.0825942618  -2.2111902610
H    6.3192566343  -1.4816973323  -3.0280033472
H    5.0874253745   0.8512507206   4.3246844388
H    3.8583695623   1.6142601629   3.2944351227
H    1.2150107551  -1.8749047240   4.4561071328
H    0.6416241405  -0.2907670789   5.0419719103
C   -2.0822184383  -1.3245615552   1.1188583951
H   -2.3255882254  -0.5487022997   1.8349647774
H    0.2986691431  -3.6258629583   0.3567245427
H   -1.3292339587  -4.1461944083  -1.4311318350
C   -2.9884079733  -1.5811219368   0.0807692444
C   -5.5506545290   1.3235761766   0.0086633732
C   -5.7336561064   2.3077170782   0.9938856908
S   -4.4432556149   2.6212974101   2.1864580150
C   -6.9229566871   3.0347993759   1.0660405878
H   -7.0560798655   3.7858717710   1.8400256755
C   -7.9227234836   2.8109487643   0.1268869295
C   -7.7260394327   1.8858236298  -0.8991586408
H   -8.4929717778   1.7365028322  -1.6536972988
H   -8.8449100011   3.3826372811   0.1799695178
C   -6.5482027156   1.1531712854  -0.9581871249
H   -6.3965750444   0.4258293761  -1.7508057616
C   -3.0348113015   2.3583599432   1.1242784481
C   -1.8831592338   3.1340545676   1.2818334020
H   -1.8307537062   3.8842573073   2.0661951998
H   -2.1065648144   0.5106687731  -1.5664631603
C   -0.8164685597   2.9745437421   0.4141678947
H    0.0720028709   3.5918629315   0.5115707330
H   -0.0008185039   0.1856976404  -2.4617962234
H    1.0655447444   1.1983025896  -4.5710868574
O    2.4171257290   0.9047159851  -3.0185926641
H    1.4163943894   2.6476062225  -3.5922265210
C    2.9303543914  -2.6530881286   0.8956550083
H    2.9582205992  -2.2660412822   1.9108286942
C    3.2360539528  -3.9866453117   0.6379428827
H    3.5167958850  -4.6449164980   1.4559381121
C    3.1697655209  -4.4795335003  -0.6639227616
H    3.3998286712  -5.5228439612  -0.8634354758
C    2.8028453213  -3.6331383819  -1.7093706425
H    2.7468285724  -4.0141878420  -2.7255786339
C    2.5003224413  -2.2995457996  -1.4514833053
H    2.2115024398  -1.6352969921  -2.2627272027
C    2.5593807381  -1.8029291542  -0.1470081730
C    2.1990283842  -0.3723667275   0.1325438678
H    1.4648142719  -0.0055713511  -0.5876945324
H    1.8134308245  -0.2545435507   1.1480664239
N    3.4053871205   0.5222407698   0.0210165490
C    3.0553197395   1.9685269402   0.1890950683
H    2.1794723433   2.1609253171  -0.4343390103
H    2.7670435003   2.1071948070   1.2382675418
C    4.1782507358   2.8904196242  -0.2054045949
C    5.5204502799   2.5828566846   0.0292907987
H    5.8018941715   1.6427970405   0.4957580720
C    6.5216295477   3.4687683305  -0.3620830475
H    7.5628522384   3.2116943646  -0.1862097080
C    6.1938799410   4.6749830773  -0.9764067754
H    6.9772821313   5.3631182839  -1.2819201432
C    4.8561009479   4.9913662213  -1.2022847481
H    4.5904203549   5.9276636864  -1.6856134546
C    3.8555012040   4.1002489118  -0.8261223077
H    2.8124189740   4.3395835569  -1.0218506834
H    3.8782622431   0.3654031127  -0.8890182271
H    4.0761178215   0.2431335249   0.7610352737

Conformer 18
G(CENSO)=       -3390.20303661  G(xTB)=        -175.64659686        
C    1.4352205792   0.4367275224  -3.8827875198
C    0.2074237087   0.4893522901  -3.0118733471
H   -0.6708403549   0.6974478969  -3.6390415528
O    0.3893259866   1.5443907855  -2.0558727892
C   -0.6310772556   1.8349293840  -1.2058100383
C   -1.8211710732   1.1150518224  -1.1237379935
C   -2.8188610956   1.5142336908  -0.2228629976
C   -4.1029701680   0.7873569824  -0.1099774598
C   -4.1947810745  -0.5517127653   0.0803812284
C   -5.4845594602  -1.2716822698   0.1793948259
C   -6.5113869292  -0.8616751834   1.0385885898
C   -7.7261614280  -1.5328963722   1.0647728584
H   -8.5142569787  -1.1967385457   1.7324653754
C   -7.9328204795  -2.6351848131   0.2341162175
H   -8.8839917725  -3.1598207227   0.2465933220
C   -6.9072814292  -3.0944103629  -0.5837771220
H   -7.0494619082  -3.9797575094  -1.1975652927
H   -6.3508662742   0.0030043293   1.6763472519
C   -5.6812643672  -2.4267207745  -0.5930301081
S   -4.3545313004  -3.0425494835  -1.6129414088
C   -2.9880051720  -2.6235831796  -0.5456989506
C   -1.8906270611  -3.4839934946  -0.4550949086
C   -0.8481475832  -3.1910644296   0.4064609640
C   -0.8947462654  -2.0354606118   1.1983112294
O    0.1638693223  -1.8487682936   2.0387688720
C    0.0250355792  -0.8603995253   3.0764945454
H   -0.0246078577   0.1508208006   2.6473988017
H   -0.9008962948  -1.0510654249   3.6358504476
C    1.1922260864  -0.9756820172   4.0205885074
O    2.3494547984  -0.3337445965   3.4786719209
C    3.4557673210  -0.4284085818   4.3809001167
H    3.9148112295  -1.4287378786   4.3223957892
H    3.1092097847  -0.2764797449   5.4153430350
C    4.4727873932   0.6440824920   4.0993263831
O    5.1633739417   0.3926853419   2.8683458439
C    6.1396999604   1.4143048171   2.6118890198
H    6.7730876463   1.5440412212   3.5024777753
H    5.6351934632   2.3712195667   2.4036845136
C    7.0247275389   1.0165753186   1.4637919990
H    7.8451703959   1.7502408396   1.3964922927
H    7.4690703067   0.0248626209   1.6500297734
O    6.2741175320   1.0029417137   0.2521197481
C    7.0882355614   0.6558281602  -0.8668746465
H    7.5669741513  -0.3229730298  -0.6973120690
H    7.8823188951   1.4068335067  -1.0132460361
C    6.2356405033   0.6020641265  -2.1070442275
O    5.2583559889  -0.4319527466  -1.9458067632
C    4.7583880558  -0.9745971468  -3.1725518121
C    3.7358984982  -0.1214559579  -3.8901564374
H    3.5556872315  -0.5836350705  -4.8757500877
H    4.1101540784   0.9014205428  -4.0658143456
H    4.3023309337  -1.9345020384  -2.9099435827
H    5.5980154842  -1.1641249903  -3.8584328281
H    5.7534844395   1.5742648816  -2.2867227461
H    6.8880092689   0.3748864660  -2.9631851253
H    5.2010811759   0.6471545678   4.9252017884
H    3.9871834748   1.6318302740   4.0660420128
H    1.3984121641  -2.0367576786   4.2355288210
H    0.9122852253  -0.4857159602   4.9665585180
C   -1.9796940721  -1.1678653474   1.1027338739
H   -2.0390256272  -0.2676865305   1.7036677577
H   -0.0066178928  -3.8697938883   0.5038589441
H   -1.8650590106  -4.4008457812  -1.0378030896
C   -3.0209130067  -1.4437681993   0.2057826568
C   -5.2829789374   1.6754860163  -0.2108770867
C   -5.3274197640   2.8381831911   0.5740145275
S   -3.9382678116   3.2553818714   1.6105342719
C   -6.4522619037   3.6648190292   0.5656493484
H   -6.4785977672   4.5548715631   1.1886164897
C   -7.5252893731   3.3558879810  -0.2617782435
C   -7.4645470231   2.2433725423  -1.1020806176
H   -8.2875600662   2.0216826432  -1.7753836948
H   -8.3970378688   4.0040008801  -0.2729856480
C   -6.3510111287   1.4147010728  -1.0776248332
H   -6.3061281018   0.5414209817  -1.7224584642
C   -2.6325575620   2.6682236257   0.5461224149
C   -1.4272407463   3.3722753747   0.4767754200
H   -1.2801794365   4.2646489666   1.0791656686
H   -1.9997748877   0.2433570915  -1.7433759675
C   -0.4293441288   2.9547162864  -0.3846895436
H    0.5022332503   3.5066819628  -0.4634993531
H    0.0579166117  -0.4726829238  -2.4997780617
H    1.2185063981  -0.2116260241  -4.7479341771
O    2.5266241636  -0.0907736365  -3.1354632562
H    1.6697704749   1.4448108221  -4.2629548614
C    4.5150490669  -3.6730480268  -0.6698562203
H    5.4180466520  -3.6422625630  -0.0644329563
C    4.4409531596  -4.5274025414  -1.7665265547
H    5.2875517579  -5.1612993480  -2.0160559397
C    3.2809640691  -4.5726756221  -2.5374273391
H    3.2195008164  -5.2437013012  -3.3900107209
C    2.1988779688  -3.7585723231  -2.2091224023
H    1.2907510645  -3.7900597863  -2.8055633967
C    2.2739871609  -2.9068611000  -1.1112171217
H    1.4216515249  -2.2856379419  -0.8528620111
C    3.4311465986  -2.8587938230  -0.3301641551
C    3.5117731877  -1.9824691432   0.8878333948
H    2.5989066754  -2.0414147317   1.4860346803
H    4.3600948336  -2.2841665462   1.5092545863
N    3.7285094629  -0.5241427133   0.5678277459
C    2.4977477192   0.2560211062   0.1819042297
H    2.2285653231  -0.0353930094  -0.8348898067
H    1.7082254329  -0.0334501922   0.8791525062
C    2.7833492721   1.7306386310   0.2634753448
C    3.2540911756   2.4215709011  -0.8539393810
H    3.3761950555   1.8874163574  -1.7916573447
C    3.5372759065   3.7812224642  -0.7714488913
H    3.8989533756   4.3130797728  -1.6476587014
C    3.3487203244   4.4627542560   0.4303484844
H    3.5661967440   5.5257392682   0.4939023079
C    2.8713724408   3.7796500898   1.5471252352
H    2.7118882920   4.3086544137   2.4831474443
C    2.5892196877   2.4184199568   1.4633251829
H    2.2102498163   1.8835565273   2.3306465238
H    4.4173043105  -0.4397759171  -0.1993446946
H    4.1630808220  -0.0821508230   1.4018845612

Conformer 19
G(CENSO)=       -3390.20299378  G(xTB)=        -175.65051976        
C    1.3640810290   1.3421787348  -3.5789190215
C    0.1867491933   1.0778007158  -2.6810486860
H   -0.7307050293   1.3075022783  -3.2395622995
O    0.2810606582   1.9366243406  -1.5308475838
C   -0.8042549563   2.0189991485  -0.7069717461
C   -1.9273229318   1.2014032759  -0.8059140946
C   -3.0070071273   1.3880978939   0.0681290107
C   -4.2264668536   0.5527702379  -0.0145120885
C   -4.2044916782  -0.8027450823  -0.0075913352
C   -5.4181787146  -1.6433896596  -0.1182947454
C   -6.5536597284  -1.4365355019   0.6748750032
C   -7.6892900071  -2.2171826407   0.5085803151
H   -8.5631767379  -2.0375207167   1.1280973283
C   -7.7064559797  -3.2291075096  -0.4524138449
H   -8.5946744779  -3.8390516500  -0.5905790860
C   -6.5714526551  -3.4898161854  -1.2105236740
H   -6.5662938270  -4.3070519755  -1.9267929875
H   -6.5405190149  -0.6438297437   1.4174964937
C   -5.4258963199  -2.7130583986  -1.0278775152
S   -3.9601959177  -3.0834905335  -1.9745118239
C   -2.7416883862  -2.6691253290  -0.7397819722
C   -1.5740537521  -3.4299662753  -0.6325987166
C   -0.6472879346  -3.1456011388   0.3543405486
C   -0.8861770880  -2.1040149711   1.2640616218
O    0.0589896675  -1.9311697283   2.2278317506
C   -0.1870979453  -0.9441299738   3.2446590634
H   -0.2872771826   0.0538494574   2.7924563971
H   -1.1151910309  -1.1863883705   3.7808101947
C    0.9668876604  -0.9635594607   4.2118347739
O    2.0884912193  -0.3103436016   3.6232589336
C    3.2532356461  -0.3834990204   4.4435374561
H    3.6288613592  -1.4189816278   4.4878573198
H    3.0146928604  -0.0704259341   5.4742591557
C    4.3009551546   0.5670151831   3.9080342828
O    4.7992717086   0.2436566026   2.6082219017
C    5.7447091694  -0.8263644654   2.5992787665
H    5.2432580630  -1.7993560719   2.7159635695
H    6.4656278429  -0.7077241336   3.4243497811
C    6.5084167203  -0.7949987432   1.3009762109
H    6.9937417986   0.1841489254   1.1670014670
H    7.2903793055  -1.5689168802   1.3376823558
O    5.6064031900  -1.0740505365   0.2242508568
C    6.2589894605  -1.2823302362  -1.0376529364
H    5.5892841627  -1.9259504368  -1.6208206944
H    7.2035250901  -1.8253359617  -0.8844352509
C    6.5313805264   0.0123240309  -1.7781603095
O    5.3347857541   0.6583981486  -2.2260648058
C    4.8453476881   0.1391685389  -3.4624226465
C    3.6736192860   0.9649891986  -3.9195832190
H    3.3988581743   0.6417168546  -4.9355485114
H    3.9436059555   2.0323276757  -3.9545593646
H    4.5443681190  -0.9164739962  -3.3648969862
H    5.6283085955   0.1999844134  -4.2356628933
H    7.0347306663   0.7278720850  -1.1168462286
H    7.1985008119  -0.1898344922  -2.6312609451
H    5.1318570181   0.6136550515   4.6297791544
H    3.8666737993   1.5706443090   3.8222864585
H    1.2152026594  -2.0030732912   4.4817481351
H    0.6612145127  -0.4359849104   5.1301922765
C   -2.0398998038  -1.3325381056   1.1503519992
H   -2.2483533024  -0.5216164585   1.8383546441
H    0.2541790183  -3.7418380306   0.4558024085
H   -1.4001985162  -4.2635006397  -1.3076629007
C   -2.9612528575  -1.5935454551   0.1267191502
C   -5.4697078171   1.3529909720  -0.0854309306
C   -5.6627816017   2.3860690736   0.8453789849
S   -4.3842549153   2.7578520483   2.0323951000
C   -6.8512704085   3.1176663451   0.8668749875
H   -6.9921816816   3.9066204551   1.6006637540
C   -7.8404998318   2.8477900444  -0.0711812407
C   -7.6324440521   1.8731738203  -1.0479973712
H   -8.3902198733   1.6868928643  -1.8035603159
H   -8.7625425865   3.4220216419  -0.0577432253
C   -6.4552340811   1.1373566301  -1.0559588630
H   -6.2959229609   0.3704888913  -1.8088426044
C   -2.9672025127   2.4311630390   0.9997185607
C   -1.8237102461   3.2248452474   1.1178351734
H   -1.7887139394   4.0296654316   1.8470240974
H   -1.9903587423   0.4123040512  -1.5469048049
C   -0.7439745681   3.0152602624   0.2779887731
H    0.1319544605   3.6540240608   0.3412918433
H    0.1579373083   0.0229575349  -2.3707583522
H    1.1528115798   0.8821459684  -4.5567980725
O    2.5593118656   0.7709126388  -3.0367338244
H    1.4898522010   2.4259963953  -3.7299911216
C    2.9242625540  -2.8333989620   0.8088705487
H    3.0141233646  -2.5396120707   1.8512800235
C    3.2299336217  -4.1328715169   0.4179254437
H    3.5659401428  -4.8557320453   1.1565750862
C    3.1039307143  -4.5066343347  -0.9189473226
H    3.3409040096  -5.5219249766  -1.2257398449
C    2.6682960318  -3.5760205148  -1.8603212535
H    2.5622015879  -3.8640089282  -2.9028503489
C    2.3583401663  -2.2769329283  -1.4659878042
H    2.0104799397  -1.5556617440  -2.2011850062
C    2.4871436653  -1.8965423338  -0.1280703608
C    2.1485686523  -0.5030132972   0.3215787125
H    1.1821050327  -0.1702770987  -0.0735525036
H    2.1313731929  -0.4444214822   1.4119321834
N    3.1780257316   0.4899728711  -0.1498650056
C    3.0008687851   1.8473725835   0.4763829701
H    1.9760008730   2.1572150366   0.2644847768
H    3.1239272952   1.7144299076   1.5528788121
C    3.9926650498   2.8264238155  -0.0837903053
C    3.6508127689   3.6249331344  -1.1770284017
H    2.6529553613   3.5529643466  -1.6036150207
C    4.5822531867   4.5031606584  -1.7238233897
H    4.3080827009   5.1228460775  -2.5734181257
C    5.8638828961   4.5865667408  -1.1830863718
H    6.5912436682   5.2720965858  -1.6097466143
C    6.2079555061   3.7962738891  -0.0877854179
H    7.2038918329   3.8645246806   0.3418826411
C    5.2755148046   2.9207555740   0.4609394399
H    5.5392981641   2.3017695833   1.3158170624
H    3.1210777237   0.5930185515  -1.1766291015
H    4.1213534432   0.1126600510   0.0628547509

Conformer 20
G(CENSO)=       -3390.20293985  G(xTB)=        -175.64856267        
C    1.2036295982   1.0186345490  -3.6851866589
C    0.0306542839   0.8780091931  -2.7553371808
H   -0.8864197161   0.9342777109  -3.3581555831
O    0.0712817027   1.9581354587  -1.8081962395
C   -0.9464843690   2.0600076034  -0.9072373880
C   -2.0704546997   1.2397961862  -0.9008382987
C   -3.0898682325   1.4568439141   0.0355647360
C   -4.3169509961   0.6296892039   0.0360632190
C   -4.2954381520  -0.7258276756   0.0332304998
C   -5.5080171422  -1.5707763603  -0.0415202299
C   -6.6122965536  -1.3874110490   0.7993625155
C   -7.7503477942  -2.1697000978   0.6581999091
H   -8.6006964528  -2.0091339368   1.3146464415
C   -7.8000330781  -3.1594797164  -0.3244771420
H   -8.6901940395  -3.7708659707  -0.4422595714
C   -6.6945439900  -3.3962266143  -1.1326559685
H   -6.7145134750  -4.1951797268  -1.8690243057
H   -6.5737571261  -0.6111207761   1.5583059718
C   -5.5467094022  -2.6172610642  -0.9771897124
S   -4.1218743330  -2.9491911567  -1.9984016029
C   -2.8520718340  -2.5609755281  -0.8077687739
C   -1.6718594372  -3.3091110005  -0.7767159196
C   -0.7107493269  -3.0505340672   0.1848060183
C   -0.9307743676  -2.0523718909   1.1454604291
O    0.0359786680  -1.9244001452   2.0955160783
C   -0.1437308821  -0.9225906027   3.1113254633
H   -0.2374331791   0.0727274536   2.6525032332
H   -1.0540344136  -1.1349996868   3.6886639041
C    1.0458500421  -0.9646735338   4.0311562014
O    2.1784097618  -0.3876915940   3.3829217180
C    3.3351379929  -0.4149684433   4.2199463352
H    3.7228697261  -1.4429652916   4.3114276647
H    3.0778217545  -0.0628553661   5.2329606500
C    4.3802397187   0.5238996703   3.6664371463
O    4.9599109302   0.1114859121   2.4223800310
C    5.9938750823  -0.8750408967   2.5402664377
H    5.5640170070  -1.8745437420   2.7032633685
H    6.6470418425  -0.6304448918   3.3907554236
C    6.8162791417  -0.8569819772   1.2785832564
H    7.2014633954   0.1597485528   1.0970011799
H    7.6769607475  -1.5328902655   1.4100905930
O    6.0012543530  -1.2989374969   0.1935913261
C    6.6770827723  -1.2714394081  -1.0670025486
H    6.2918717549  -2.1158878531  -1.6516368657
H    7.7584701291  -1.4163116166  -0.9284983320
C    6.4465621544   0.0085676111  -1.8343842484
O    5.0899805647   0.0284853875  -2.3064719588
C    4.8420438970   1.1293172758  -3.1896945529
C    3.5337994593   0.9265047142  -3.9042287343
H    3.5570637337  -0.0111343900  -4.4836946943
H    3.4136968367   1.7615781117  -4.6140931163
H    5.6344106311   1.1786144241  -3.9523868479
H    4.8435795481   2.0759765459  -2.6284907095
H    6.6464260936   0.8930822405  -1.2077700851
H    7.1305287006   0.0358642126  -2.6970462434
H    5.1747177334   0.6530207326   4.4160995862
H    3.9242833657   1.5029112558   3.4757734467
H    1.2537083687  -2.0039429984   4.3343240241
H    0.7978477992  -0.3898721896   4.9384044820
C   -2.0884019089  -1.2801716543   1.0967610503
H   -2.2758265224  -0.4941515641   1.8190579527
H    0.1995384048  -3.6411016947   0.2318613192
H   -1.5148593282  -4.1137147537  -1.4898445136
C   -3.0445679302  -1.5140861044   0.0993527208
C   -5.5570370603   1.4381981250   0.0247458880
C   -5.6854757814   2.4965138311   0.9390236506
S   -4.3363537929   2.8897564432   2.0383195001
C   -6.8617511267   3.2448310349   1.0081097516
H   -6.9503985074   4.0542628225   1.7277255257
C   -7.9055090780   2.9668296105   0.1338144608
C   -7.7642119463   1.9665522056  -0.8289202832
H   -8.5641702329   1.7742997309  -1.5380611331
H   -8.8172573325   3.5553518051   0.1835404906
C   -6.5987944761   1.2142926363  -0.8837063859
H   -6.4908497139   0.4311490464  -1.6287789064
C   -2.9882005472   2.5290972388   0.9278819628
C   -1.8392683556   3.3244660505   0.9430585648
H   -1.7528428807   4.1482420672   1.6462721475
H   -2.1861330065   0.4333281989  -1.6156399494
C   -0.8176539308   3.0855684141   0.0404577134
H    0.0688597601   3.7133181898   0.0308553612
H    0.0422589988  -0.0873745660  -2.2294947734
H    1.1163837612   0.2283228954  -4.4490040508
O    2.4406682792   0.9009014615  -2.9824651605
H    1.1578886060   1.9929094398  -4.1988558221
C    3.1498351439  -2.7465771680  -1.3938527338
H    2.9233269332  -2.1463137548  -2.2724919787
C    3.6951166173  -4.0193037881  -1.5355159008
H    3.8950888454  -4.4159104603  -2.5274446461
C    3.9788968856  -4.7856030689  -0.4062528433
H    4.4018177358  -5.7807038862  -0.5167749220
C    3.7116965580  -4.2773003178   0.8640493622
H    3.9257529121  -4.8754427090   1.7457924134
C    3.1680880580  -3.0039428438   1.0042982678
H    2.9508888809  -2.6025367907   1.9912984883
C    2.8880504930  -2.2305762903  -0.1233197160
C    2.2975124163  -0.8600505080   0.0287481611
H    1.6188256745  -0.6319127634  -0.7953478953
H    1.7706804338  -0.7630224123   0.9790563057
N    3.3548426062   0.2121829420   0.0132852416
C    2.7568172717   1.5733463736   0.2425940598
H    1.8411678916   1.6254404567  -0.3493550211
H    2.4919311406   1.6192156366   1.3057467955
C    3.6851396466   2.6863426765  -0.1580754404
C    4.9813533518   2.7828365324   0.3559749344
H    5.3388794824   2.0483617464   1.0743177946
C    5.8225303575   3.8145199021  -0.0526363904
H    6.8317699916   3.8749766557   0.3459025479
C    5.3719676704   4.7689932007  -0.9624945591
H    6.0291238838   5.5751106844  -1.2773113302
C    4.0757247923   4.6859486985  -1.4655134001
H    3.7178993046   5.4255481225  -2.1768394655
C    3.2399703202   3.6443687829  -1.0721172156
H    2.2397097264   3.5593179736  -1.4884796477
H    3.8777244149   0.1776636064  -0.8847083836
H    4.0386851490   0.0126238163   0.7643985191

Conformer 21
G(CENSO)=       -3390.20238240  G(xTB)=        -175.65056992        
C    1.2667296259   1.3052643161  -3.6748576593
C    0.0505318732   1.1186646255  -2.8095479582
H   -0.8430889437   1.3784070670  -3.3938494387
O    0.1587811520   1.9957706079  -1.6758282708
C   -0.8884331438   2.0504140427  -0.8047788509
C   -2.0118347780   1.2309540313  -0.8771286161
C   -3.0524888482   1.3907366153   0.0473480448
C   -4.2713187637   0.5530091167  -0.0104724099
C   -4.2397103916  -0.8019747301  -0.0294878866
C   -5.4452420462  -1.6540410285  -0.1397950636
C   -6.5760727907  -1.4722557887   0.6658236047
C   -7.7055067779  -2.2609682288   0.4949722288
H   -8.5760621587  -2.1002944488   1.1242911895
C   -7.7206328431  -3.2566166243  -0.4827789975
H   -8.6039096442  -3.8729737579  -0.6241062811
C   -6.5890029670  -3.4937232689  -1.2535037988
H   -6.5810913598  -4.2992558560  -1.9828895102
H   -6.5649650036  -0.6923272181   1.4216977439
C   -5.4495937884  -2.7088582091  -1.0671080192
S   -3.9890281857  -3.0511212968  -2.0323359424
C   -2.7636321458  -2.6441354936  -0.8022568195
C   -1.5898898219  -3.3980044997  -0.7106862140
C   -0.6608865268  -3.1200732335   0.2761963577
C   -0.9041777722  -2.0923734398   1.2002797638
O    0.0400697592  -1.9310364341   2.1663575590
C   -0.1847743044  -0.9360168801   3.1780643089
H   -0.2980988017   0.0585827272   2.7211106969
H   -1.0991752185  -1.1727894454   3.7399940774
C    0.9922462703  -0.9504095704   4.1165521334
O    2.1157173571  -0.3356730254   3.4883762193
C    3.2824714380  -0.3990797645   4.3071589510
H    3.6503547126  -1.4364118105   4.3760652234
H    3.0492865576  -0.0583114634   5.3300560322
C    4.3389135229   0.5262143881   3.7503485382
O    4.8758537123   0.1331207125   2.4810173651
C    5.8655094855  -0.9019091892   2.5433539809
H    5.3939847360  -1.8851535319   2.6883273819
H    6.5496446975  -0.7129018230   3.3838620188
C    6.6606157163  -0.8848665340   1.2636361443
H    7.0929362029   0.1169779081   1.1089272343
H    7.4886915849  -1.6065917365   1.3550539236
O    5.8034284007  -1.2508498092   0.1828914650
C    6.4614146283  -1.2447690192  -1.0873503067
H    5.9318850115  -1.9721349931  -1.7150330655
H    7.5032178796  -1.5875841863  -0.9838725078
C    6.4556253654   0.1231014800  -1.7428041165
O    5.1472993521   0.5631279078  -2.1394468456
C    4.6932651069  -0.0019478526  -3.3748663160
C    3.5544655742   0.8215645667  -3.9146402250
H    3.3089725809   0.4389899984  -4.9192133060
H    3.8616230308   1.8757455435  -4.0146316730
H    4.3798921375  -1.0478869185  -3.2385190008
H    5.5075221241   0.0212388441  -4.1147366657
H    6.8252520418   0.8826408668  -1.0440536278
H    7.1218261895   0.1117511415  -2.6189954024
H    5.1551579026   0.6123922732   4.4829431945
H    3.9051557718   1.5217058431   3.5977229596
H    1.2263674858  -1.9869596297   4.4099149751
H    0.7172111769  -0.3933775973   5.0271151469
C   -2.0615094880  -1.3254008933   1.1000107248
H   -2.2734346938  -0.5269056870   1.8014554123
H    0.2449518003  -3.7115654968   0.3686871962
H   -1.4138552001  -4.2215941896  -1.3972709355
C   -2.9863666484  -1.5807151250   0.0780235693
C   -5.5164573620   1.3523480486  -0.0248002341
C   -5.6770479547   2.3632699878   0.9365057739
S   -4.3595301567   2.7068685488   2.0898617081
C   -6.8628635104   3.0953483263   1.0133201373
H   -6.9783859775   3.8667565778   1.7699121479
C   -7.8820329260   2.8491743636   0.1010158599
C   -7.7074911853   1.8977089821  -0.9047399248
H   -8.4895359843   1.7306794059  -1.6397876527
H   -8.8018997969   3.4242187963   0.1577244938
C   -6.5327563001   1.1604321433  -0.9677350612
H   -6.3989750507   0.4116366068  -1.7434135012
C   -2.9781739823   2.4111257589   1.0008938698
C   -1.8315332756   3.2042107702   1.0932773427
H   -1.7672845088   3.9885316335   1.8425527834
H   -2.1059426676   0.4633987233  -1.6370248348
C   -0.7868103704   3.0185843272   0.2046297833
H    0.0949118082   3.6513036479   0.2502929813
H   -0.0349067464   0.0719870578  -2.4818847616
H    1.0683130364   0.8164600870  -4.6428305991
O    2.4135677174   0.7184850253  -3.0604929026
H    1.4337735867   2.3782060433  -3.8657801569
C    2.9096674665  -2.6316865859   0.9403476184
H    2.9145101076  -2.2133941059   1.9431967390
C    3.2608583950  -3.9602735455   0.7288597919
H    3.5547099136  -4.5828487372   1.5699588037
C    3.2273832383  -4.4959038050  -0.5583999741
H    3.4957562484  -5.5362451604  -0.7227172585
C    2.8405328650  -3.6970284344  -1.6323100446
H    2.8062937585  -4.1113306778  -2.6364713914
C    2.4876249252  -2.3665679415  -1.4187246054
H    2.1779593501  -1.7399727815  -2.2517191462
C    2.5221250979  -1.8260914412  -0.1318980251
C    2.1174174012  -0.3986508341   0.0991333988
H    1.4445201563  -0.0498445082  -0.6862473334
H    1.6386627126  -0.2800217586   1.0737391416
N    3.3051562737   0.5244721723   0.0911482329
C    2.9184153173   1.9625096241   0.3236777672
H    2.0147963150   2.1458659976  -0.2602163182
H    2.6838596731   2.0611440124   1.3887406397
C    4.0189911652   2.8912390584  -0.1053323575
C    5.2112718877   2.9774229603   0.6186455068
H    5.3364745357   2.3881993632   1.5241374711
C    6.2409257785   3.8031929483   0.1771485733
H    7.1672352580   3.8610046123   0.7426435380
C    6.0836999008   4.5568360903  -0.9850613126
H    6.8876052204   5.2028168015  -1.3277497985
C    4.8916476545   4.4848324810  -1.7025042075
H    4.7627908925   5.0739494868  -2.6065379866
C    3.8657062272   3.6508515186  -1.2664564422
H    2.9407746790   3.5785356829  -1.8337387679
H    3.8274628519   0.4497292096  -0.8034573698
H    3.9597894993   0.2317377407   0.8391840301
