# Supplementary material for: Multi-State Redox and Light-Driven Switching of Pseudorotaxanation and Cation Shuttling
Source: J Am Chem Soc. 2025 Apr 11;147(16):13649–57. doi: 10.1021/jacs.5c00997 (PMC12023027; doi:10.1021/jacs.5c00997)
Supplement: Supplementary file 2 — ja5c00997_si_002.zip [file ja5c00997_si_002.zip › BTX-Conformers/BTX-21c7-syn-folded.xyz]

Conformer 1
G(CENSO)=       -2792.80395839  G(xTB)=        -135.12834953        
C   -3.6168003737   1.1052226554  -0.2327290617
C   -4.5331746710   1.8419669665   0.5222101374
C   -5.4660900248   2.6686466495  -0.0964475490
C   -5.4842445323   2.7869333269  -1.4839966455
C   -4.5366039119   2.1176533706  -2.2515133940
C   -3.5958506992   1.2981269920  -1.6289982210
S   -2.3578161879   0.4803877275  -2.6251018453
C   -0.9929898244   0.6038722213  -1.4815813713
C    0.2999186133   0.8554456176  -1.9299649240
C    1.3420773734   1.0391301701  -1.0233377925
C    1.0663645063   1.0319863769   0.3494652281
C   -0.2281600901   0.7492864097   0.7987382152
C   -1.2478667721   0.4784641725  -0.1059331650
C   -2.6296678485   0.1363004702   0.3088280921
C   -2.9714335476  -1.0730834018   0.8228412299
C   -2.0240919900  -2.2152404227   0.8705747416
C   -0.8150904872  -2.2057595518   1.5751348102
C    0.0944708218  -3.2547905136   1.4288867470
O    1.3218622567  -3.2900063388   2.0115216904
C    1.9254448645  -2.0617725033   2.4658013376
C    3.3849927857  -2.0950878141   2.0971682937
O    3.4966749974  -1.9046652330   0.6907952351
C    4.7934750128  -2.2356814179   0.1997932765
C    4.9022599115  -1.8350487399  -1.2483944784
O    5.0460366245  -0.4212416873  -1.3401736825
C    5.1183509569   0.0233605980  -2.6910401988
C    5.4155930654   1.5005967793  -2.7181455449
O    4.2813654943   2.2156078912  -2.2365596175
C    4.4034080264   3.6339816113  -2.3136727455
C    5.4824771715   4.2283415260  -1.4201703334
O    5.3305084399   3.9139549607  -0.0369767885
C    4.4295194200   4.7826181347   0.6514476398
C    4.4384583946   4.4598113697   2.1339766435
O    3.6317256312   3.3587041531   2.5474559366
C    4.0804909272   2.0677913771   2.1232731317
C    3.3334344288   1.5705527632   0.9108669509
O    1.9782031207   1.2856150904   1.3208217784
C   -0.2405075666  -4.3676546666   0.6494565647
C   -1.4724262626  -4.4235436067   0.0203360969
C   -2.3631961136  -3.3528297440   0.1183155121
S   -3.9084527274  -3.4455099810  -0.7661983545
C   -4.9314754467  -2.5301173274   0.3635484498
C   -4.3772491513  -1.4604558098   1.0859883727
C   -5.1717126083  -0.8305236409   2.0495022053
C   -6.5063483823  -1.1839056220   2.2158891491
C   -7.0636745204  -2.1904129513   1.4293946831
C   -6.2732241275  -2.8804402656   0.5169187245
H   -4.5086554376   1.7727961726   1.6032156960
H   -6.1769146864   3.2231125081   0.5095126241
H   -6.2128945842   3.4286105379  -1.9712451813
H   -4.5140779450   2.2472924881  -3.3302017852
H    0.5046179019   0.9290280197  -2.9950571358
H    2.3420955960   1.2307298261  -1.3990756540
H   -0.4286292503   0.7467671727   1.8653674486
H   -0.6004671969  -1.3753812432   2.2329034321
H    1.8071214712  -1.9779189838   3.5540708882
H    1.4555812418  -1.1972660330   1.9873551015
H    3.8303310574  -3.0574087875   2.3981607569
H    3.9108627148  -1.2927569754   2.6428593324
H    4.9629123532  -3.3220062882   0.2850666653
H    5.5745959723  -1.7236767953   0.7867077316
H    4.0073495418  -2.1719713146  -1.7988833296
H    5.7806816744  -2.3359306419  -1.6898090166
H    4.1726154379  -0.1874685637  -3.2192076388
H    5.9294785040  -0.5014649198  -3.2244046828
H    5.6437926974   1.7983519700  -3.7557908491
H    6.3057206849   1.6990209130  -2.1023586446
H    3.4177123726   4.0266408835  -2.0369458588
H    4.6126842468   3.9485027265  -3.3517576011
H    5.4849771500   5.3206742705  -1.5730928050
H    6.4710507043   3.8558041886  -1.7113667260
H    3.4039662289   4.7056096081   0.2547005916
H    4.7620077470   5.8276152922   0.5265510099
H    4.0290029962   5.3258881196   2.6666543331
H    5.4813305419   4.3176753357   2.4634899279
H    3.9157608863   1.3801395131   2.9639236018
H    5.1549204983   2.0781656978   1.8947317434
H    3.7955805721   0.6564438644   0.5144629001
H    3.3386894240   2.3303313359   0.1246130311
H    0.4668145089  -5.1865552093   0.5574432009
H   -1.7392353912  -5.3012082873  -0.5622780716
H   -4.7296231576  -0.0643323613   2.6769382231
H   -7.1100062418  -0.6742762233   2.9612943268
H   -8.1075829754  -2.4659874662   1.5498176757
H   -6.6904460362  -3.7009462824  -0.0607687970

Conformer 2
G(CENSO)=       -2792.80335131  G(xTB)=        -135.12524185        
C   -4.0587398245   1.0812074843   1.0950133605
C   -4.2733001154   0.9847192850   2.4732570647
C   -5.3943891920   1.5600684796   3.0622546510
C   -6.3132084600   2.2565931962   2.2798868709
C   -6.0829561468   2.4257411051   0.9188535025
C   -4.9490266345   1.8607068955   0.3350278363
S   -4.6328368293   2.1254622435  -1.3982350869
C   -2.8513419094   2.1928783383  -1.3439880898
C   -2.1690597292   3.0225631524  -2.2277680642
C   -0.7774619841   3.0832695837  -2.2170916234
C   -0.0703560932   2.3383230369  -1.2700043619
C   -0.7566025492   1.5289654997  -0.3598007246
C   -2.1383016742   1.3955954646  -0.4268154455
C   -2.9241901543   0.4379718980   0.3899818833
C   -2.8013693580  -0.9069367452   0.2547084885
C   -1.8333977289  -1.5370179978  -0.6776787415
C   -0.4493984204  -1.5248494770  -0.4747904136
C    0.4042660493  -2.0632294896  -1.4393477511
O    1.7601787449  -2.0548335500  -1.3497537637
C    2.3553131834  -1.5101207502  -0.1578136892
C    3.8483751304  -1.6658743489  -0.2588567507
O    4.1629418165  -3.0560944058  -0.2216407693
C    5.5629405706  -3.3373773198  -0.2820001765
C    6.1810009634  -3.4988401057   1.0950849723
O    6.1823473252  -2.3090069689   1.8836523860
C    7.2492874304  -1.4182055558   1.5622215431
C    7.1588294818  -0.2134855909   2.4616362679
O    6.0688955846   0.5989858207   2.0374490483
C    5.7342130600   1.6061957644   2.9906695696
C    4.6672567644   2.5161110711   2.4136910578
O    5.1604808216   3.6280078394   1.6649440877
C    5.9571918374   3.3185551325   0.5213453423
C    5.2796506122   2.4738154754  -0.5346249851
O    4.0748039920   3.1061874444  -0.9566525274
C    3.4809445241   2.4227953044  -2.0524436575
C    2.0609520032   2.8867573832  -2.2261240717
O    1.2837611469   2.3173910561  -1.1559897302
C   -0.1292116997  -2.6514936478  -2.5938423671
C   -1.5017276286  -2.7400064356  -2.7565557113
C   -2.3583863825  -2.1990878086  -1.7949789990
S   -4.1253545035  -2.3643576958  -1.9771253460
C   -4.5486907630  -2.5684695541  -0.2561359472
C   -3.8284910177  -1.8679955181   0.7299303155
C   -4.1116545190  -2.1367222562   2.0720185032
C   -5.1451364716  -2.9996692341   2.4231633883
C   -5.9044288066  -3.6201200398   1.4334986268
C   -5.5956848222  -3.4213361337   0.0920216913
H   -3.5466457209   0.4624674162   3.0857978292
H   -5.5481129898   1.4658723450   4.1333838832
H   -7.1941715889   2.7018994133   2.7334131710
H   -6.7705647600   3.0124801132   0.3157263844
H   -2.7210937677   3.6361554025  -2.9347904219
H   -0.2702793930   3.7328059014  -2.9215987031
H   -0.1872839035   0.9897698963   0.3865944291
H   -0.0605019712  -1.0924977161   0.4369002088
H    1.9792411998  -2.0446016627   0.7256313047
H    2.1055880980  -0.4430744970  -0.0646197379
H    4.3047750554  -1.1285080081   0.5866857077
H    4.2149960084  -1.2157092921  -1.1967247871
H    6.0855938078  -2.5707980804  -0.8736677413
H    5.6733037921  -4.2949521370  -0.8095255594
H    7.2072680533  -3.8907092160   0.9835308154
H    5.5960361105  -4.2339983899   1.6612083732
H    7.2031701753  -1.0942587333   0.5097029769
H    8.2194103483  -1.9177899804   1.7211447266
H    8.1039900216   0.3529758292   2.4102886809
H    7.0137871926  -0.5399281273   3.5048447224
H    6.6238007776   2.1984628189   3.2678306285
H    5.3494200071   1.1316077691   3.9093396976
H    4.1074946317   2.9684089563   3.2393785075
H    3.9603891582   1.9128562625   1.8206394413
H    6.8905336665   2.8101464502   0.8115013293
H    6.2214410167   4.2931022524   0.0941819123
H    5.0646171509   1.4601983382  -0.1615195344
H    5.9864079180   2.3729544291  -1.3778149839
H    3.4879773794   1.3326987031  -1.8821794375
H    4.0386839331   2.6224065270  -2.9829124853
H    1.6803805754   2.5322945866  -3.1927220979
H    2.0014685926   3.9830112344  -2.1971954550
H    0.5433558558  -3.0689904083  -3.3375786947
H   -1.9080168945  -3.2432205146  -3.6299661255
H   -3.5105484085  -1.6711186690   2.8445603795
H   -5.3555679811  -3.1879991477   3.4720488187
H   -6.7169429624  -4.2890641634   1.7027648079
H   -6.1523087900  -3.9430565918  -0.6818991386

Conformer 3
G(CENSO)=       -2792.80316105  G(xTB)=        -135.13185137        
C   -4.4033843917   1.0935349356   0.2452211112
C   -5.3071300216   0.9716890004   1.3047120902
C   -6.6549636231   1.2665430502   1.1283123785
C   -7.1170807198   1.7051510281  -0.1108714706
C   -6.2234497476   1.9031773249  -1.1579491988
C   -4.8700821027   1.6209634276  -0.9717159938
S   -3.7133036683   1.9373723658  -2.2896877363
C   -2.3239953828   2.4595629429  -1.3002393975
C   -1.4802422865   3.4666019831  -1.7735565749
C   -0.4065958001   3.8906432368  -1.0095263839
C   -0.1916154792   3.3441085259   0.2623175190
C   -1.0445260087   2.3521433656   0.7489295210
C   -2.0797057911   1.8634353754  -0.0540789495
C   -2.9656892018   0.7390822942   0.3354624311
C   -2.5223926279  -0.5370243940   0.4540376775
C   -1.1024734929  -0.9257865125   0.2665989663
C   -0.0882851330  -0.6012700353   1.1623098286
C    1.2342806150  -0.9796998891   0.9142175258
O    2.1355031725  -0.5813553495   1.8545427328
C    3.4522781507  -1.1673253218   1.8440055322
C    3.3778816009  -2.5895977061   2.3913340517
O    4.6815374335  -3.1368601149   2.5661150247
C    5.0578577663  -4.1858357313   1.6686967690
C    5.8693044302  -3.7074770367   0.4898707447
O    5.0447543160  -2.9601898442  -0.3975796620
C    5.7880401360  -2.4485022315  -1.5010659052
C    4.9097327363  -1.5473037365  -2.3252672812
O    4.6080017947  -0.3796908705  -1.5721877949
C    3.8046843427   0.5415752403  -2.3043264972
C    3.5066138838   1.7409212266  -1.4371965257
O    4.6664283333   2.5456862050  -1.1937433332
C    5.3275272609   2.3114076956   0.0515659223
C    4.7796715294   3.1678331685   1.1734717241
O    3.4528024394   2.7382585512   1.4432043364
C    2.7353796900   3.5355195747   2.3727182764
C    1.2730937897   3.2255883539   2.1783388340
O    0.8708293621   3.8441688751   0.9431171598
C    1.5508078916  -1.7009067933  -0.2418639738
C    0.5282479858  -2.0868764146  -1.1036908612
C   -0.7920320621  -1.7254166488  -0.8477151371
S   -2.1044692053  -2.3041623019  -1.9092879782
C   -3.3464308589  -2.5793322194  -0.6579168570
C   -3.4301156987  -1.7111508915   0.4468791692
C   -4.3434732852  -2.0145173801   1.4602992138
C   -5.2176841186  -3.0893089383   1.3336887252
C   -5.1778995056  -3.8909297026   0.1951193176
C   -4.2290794778  -3.6508769737  -0.7930631322
H   -4.9444618192   0.6520974481   2.2752647635
H   -7.3435245645   1.1558141693   1.9610254360
H   -8.1699287835   1.9307768860  -0.2550597232
H   -6.5719041416   2.2970388402  -2.1089531093
H   -1.6653314166   3.9230113180  -2.7423514907
H    0.2604205440   4.6661462337  -1.3746586787
H   -0.9276434170   1.9551544422   1.7478392618
H   -0.3153796600  -0.0658120118   2.0772213447
H    4.0424244864  -0.5393848500   2.5182682500
H    3.9054625997  -1.1362006221   0.8469146316
H    2.7693334262  -3.2254976599   1.7343810985
H    2.8884696064  -2.5582137418   3.3755852946
H    4.1693726900  -4.7337093392   1.3224586146
H    5.6820904852  -4.8821484081   2.2436256294
H    6.2925073599  -4.5881421406  -0.0260769664
H    6.7102592389  -3.0872689783   0.8437318920
H    6.1522418164  -3.2742444501  -2.1355413955
H    6.6649210307  -1.8849605047  -1.1404633483
H    3.9814754415  -2.0731620404  -2.6109008643
H    5.4467530662  -1.2836010898  -3.2525352215
H    2.8483527106   0.0713178092  -2.5975835904
H    4.3271826272   0.8522490456  -3.2252948584
H    3.0451382662   1.4215567882  -0.4945775389
H    2.7815031597   2.3734815768  -1.9670371208
H    6.3832318014   2.5721516679  -0.0972396831
H    5.2760555523   1.2488410759   0.3266406765
H    4.7866701334   4.2305301643   0.8783159423
H    5.4251287496   3.0540055650   2.0635248490
H    2.9242594901   4.6079763863   2.2039855935
H    3.0240633706   3.2954180400   3.4099212029
H    0.6719154609   3.6199712898   3.0090075939
H    1.1483884481   2.1365278531   2.1238487574
H    2.5710943587  -1.9986858263  -0.4607020620
H    0.7678684320  -2.6939290317  -1.9727597401
H   -4.3615047761  -1.4058506231   2.3568110670
H   -5.9286395194  -3.3008321629   2.1272166920
H   -5.8620805602  -4.7280845811   0.0890777594
H   -4.1608835848  -4.3051620610  -1.6580048090

Conformer 4
G(CENSO)=       -2792.80302647  G(xTB)=        -135.13173089        
C   -4.1059925924   1.1168676646   1.0166156701
C   -4.3558017492   1.1310868264   2.3919270701
C   -5.4571079291   1.8057994308   2.9089799027
C   -6.3187682138   2.4923098379   2.0561888200
C   -6.0514139986   2.5483871858   0.6924161659
C   -4.9388114277   1.8817956035   0.1794092807
S   -4.5743831650   1.9966935242  -1.5623522474
C   -2.7932453710   2.0043126476  -1.4623349423
C   -2.0498770374   2.7588058316  -2.3637231616
C   -0.6590962426   2.7901063207  -2.2871283687
C   -0.0171126245   2.0962903472  -1.2581718349
C   -0.7641475030   1.3474359962  -0.3438320102
C   -2.1440030578   1.2426975518  -0.4721254837
C   -2.9955025099   0.3711464722   0.3748255215
C   -2.9524907241  -0.9829866480   0.3034466943
C   -2.0415951037  -1.7140339946  -0.6120764571
C   -0.6513713829  -1.7323672062  -0.4632275196
C    0.1477206148  -2.3735619715  -1.4113892531
O    1.5057243106  -2.4021260266  -1.3675981886
C    2.1546639103  -1.6700598013  -0.3118537056
C    3.6430729610  -1.7891718183  -0.4840009517
O    4.0352036741  -3.1298850491  -0.1922293972
C    5.4310891101  -3.3811099757  -0.3642710677
C    6.2561628087  -3.0867968872   0.8683405489
O    6.3102750976  -1.6811279038   1.0855564606
C    7.0291088575  -1.3410170489   2.2681519525
C    7.0163851947   0.1552741620   2.4361677792
O    7.8644605547   0.7398123563   1.4476712326
C    7.9430171782   2.1633669014   1.5116293908
C    6.7241827554   2.8853430359   0.9725706918
O    5.7077031513   2.9350522191   1.9782950936
C    4.5680317629   3.7190130215   1.6289750460
C    3.6420491634   3.0768117309   0.6167011945
O    4.1547946246   3.2901145034  -0.7026415618
C    3.6169760827   2.4247923987  -1.6955263715
C    2.1700893248   2.6862726420  -2.0568110015
O    1.3291612414   2.0758026296  -1.0602073848
C   -0.4465431634  -3.0345931506  -2.4939240188
C   -1.8263152393  -3.0825607333  -2.6029011851
C   -2.6289425632  -2.4356905283  -1.6603889322
S   -4.4051630713  -2.5341925660  -1.7899504045
C   -4.7921374020  -2.5927786873  -0.0500796018
C   -4.0129683799  -1.8576488870   0.8619466290
C   -4.2652591580  -2.0161819725   2.2276324708
C   -5.3246124747  -2.8020107580   2.6697819009
C   -6.1405233016  -3.4557999292   1.7488664231
C   -5.8646966964  -3.3691071292   0.3883945728
H   -3.6740066584   0.6160371007   3.0594364166
H   -5.6395468680   1.7967745253   3.9797360493
H   -7.1829493792   3.0163914240   2.4545931472
H   -6.6928695257   3.1251122556   0.0314444756
H   -2.5519478197   3.3396968822  -3.1328085734
H   -0.1038733001   3.3812843092  -3.0062060428
H   -0.2458170392   0.8422541994   0.4622679969
H   -0.2156794811  -1.2468326700   0.3981186932
H    1.8559439124  -2.0729602588   0.6660180057
H    1.8695134593  -0.6092768485  -0.3649109907
H    4.1216994894  -1.0782433003   0.2042922785
H    3.9318045002  -1.5206361952  -1.5136615845
H    5.8209850336  -2.8176499668  -1.2267462439
H    5.5284798269  -4.4512516092  -0.5862668801
H    7.2722209699  -3.4949512655   0.7187779321
H    5.8142360919  -3.5945240644   1.7432065706
H    8.0664457585  -1.7118752714   2.2081533105
H    6.5532905050  -1.8013869930   3.1507147599
H    7.3813739492   0.4070644741   3.4468116950
H    5.9862199529   0.5273804862   2.3442503214
H    8.8015692506   2.4343703296   0.8860493895
H    8.1514695784   2.4956485082   2.5428652109
H    6.3650236393   2.3716207377   0.0688489356
H    7.0105574527   3.9123371298   0.6863318409
H    4.8795885220   4.7138931465   1.2672818100
H    4.0110049399   3.8557131994   2.5631975841
H    2.6409699800   3.5248738841   0.7163239588
H    3.5529807364   1.9978198766   0.8251972423
H    3.7369734874   1.3690444915  -1.3976636515
H    4.2196531674   2.5970986180  -2.5944632944
H    1.9573095799   2.2382141727  -3.0382712158
H    1.9790831096   3.7674885383  -2.1100306377
H    0.1834643665  -3.5325251496  -3.2252655463
H   -2.2814191771  -3.6334173994  -3.4217094680
H   -3.6178672281  -1.5258874960   2.9458342316
H   -5.5101734987  -2.9052697922   3.7350449548
H   -6.9728348277  -4.0657081705   2.0887283674
H   -6.4666592316  -3.9206991501  -0.3288153874

Conformer 5
G(CENSO)=       -2792.80291978  G(xTB)=        -135.13067033        
C   -4.5685609672   0.6964852259   0.9570675113
C   -5.2015063983   0.0396222207   2.0165029959
C   -6.5654921727   0.1957660692   2.2388918461
C   -7.3159833538   1.0276377652   1.4103529329
C   -6.6937375677   1.7462531854   0.3951977626
C   -5.3225177204   1.5980804167   0.1865624391
S   -4.5124943643   2.5630602767  -1.0715534983
C   -2.9496186264   2.8156891818  -0.2485687824
C   -2.2718725044   4.0166269607  -0.4313020891
C   -1.0504122537   4.2485592172   0.1938149184
C   -0.5234021341   3.2747124436   1.0469539711
C   -1.2074542147   2.0699216961   1.2376391768
C   -2.3958317750   1.8060724163   0.5637814438
C   -3.1336060868   0.5195121565   0.6289214133
C   -2.6270033208  -0.6462803305   0.1564533420
C   -1.2485156722  -0.7766577602  -0.3760395510
C   -0.1130426759  -0.7674607240   0.4402674920
C    1.1559002579  -0.8666847671  -0.1320301656
O    2.3160785593  -0.8653429592   0.5760558944
C    2.2365226474  -0.7740982120   2.0079184474
C    3.6374542977  -0.7349203968   2.5540791631
O    4.2801081149  -1.9754087822   2.2944582914
C    5.5986040940  -2.0196131523   2.8383509150
C    6.2952019532  -3.2933322434   2.4121141890
O    6.7262550946  -3.2810939090   1.0517714926
C    5.7363256700  -3.7159474368   0.1202669754
C    6.2609687329  -3.4968991293  -1.2823227299
O    6.5880459200  -2.1432488026  -1.5934898225
C    5.4843760312  -1.2483663261  -1.5065614668
C    5.9734398315   0.0918093086  -2.0396344804
O    4.9384130886   1.0684554065  -2.1043436282
C    4.5106148587   1.5286016007  -0.8226567840
C    3.6359799157   2.7439358529  -1.0531404220
O    3.0602188290   3.0896620270   0.2019632679
C    2.2439120865   4.2510234012   0.1103280036
C    1.5436893380   4.4628724822   1.4315825009
O    0.6290704007   3.4012014679   1.7623752816
C    1.2914793789  -0.9783255721  -1.5220057549
C    0.1654664701  -1.0640270864  -2.3237021998
C   -1.1068914618  -0.9900463363  -1.7525645791
S   -2.5631929908  -1.2138635483  -2.7580732782
C   -3.5479732263  -2.1261360460  -1.5804757045
C   -3.4715638100  -1.8120158586  -0.2096963160
C   -4.1695125142  -2.6181419124   0.6937906652
C   -4.9960601207  -3.6426235276   0.2427339913
C   -5.1251562248  -3.8872953903  -1.1224952386
C   -4.3867880267  -3.1426617964  -2.0361606748
H   -4.6120368608  -0.5896914665   2.6742738362
H   -7.0408109990  -0.3306539536   3.0614897729
H   -8.3830220434   1.1479657126   1.5752135255
H   -7.2665626667   2.4361644462  -0.2186481060
H   -2.6986674013   4.7913847510  -1.0627915218
H   -0.5496025139   5.1950511622   0.0264192207
H   -0.7929756236   1.3422058959   1.9243735696
H   -0.2426463673  -0.6940338547   1.5123125438
H    1.6896197860  -1.6397720553   2.4072870517
H    1.7146748979   0.1470245789   2.3033644972
H    3.5722463765  -0.5466506127   3.6395106411
H    4.2008447467   0.0977748074   2.0998181179
H    5.5541760136  -1.9872255103   3.9417967164
H    6.1829582895  -1.1486898425   2.4962720654
H    5.6514692148  -4.1653016927   2.6118007052
H    7.2021283873  -3.3969221415   3.0207062016
H    4.7878871656  -3.1862415396   0.2799596526
H    5.5386967573  -4.7959442199   0.2414012295
H    5.5087128084  -3.8839875349  -1.9915817329
H    7.1907180192  -4.0597902311  -1.4246796821
H    5.1387729860  -1.1502360574  -0.4658307588
H    4.6382409023  -1.6097478265  -2.1170148015
H    6.3369041520  -0.0357646327  -3.0657261796
H    6.8090182650   0.4558845248  -1.4187845227
H    5.3817032871   1.7927333367  -0.2002891761
H    3.9245798050   0.7630269328  -0.2952635403
H    2.8477993714   2.5011788524  -1.7862252557
H    4.2305192290   3.5814928436  -1.4546250491
H    1.5186510427   4.1411658744  -0.7119370488
H    2.8558379173   5.1451714002  -0.1004144408
H    1.0373111296   5.4363337231   1.4395394120
H    2.2747681122   4.4534274548   2.2455179075
H    2.2855988245  -1.0460254180  -1.9544469982
H    0.2777860199  -1.2103546410  -3.3945964220
H   -4.0569353738  -2.4451876911   1.7577433522
H   -5.5375798036  -4.2515318488   0.9609802035
H   -5.7732417510  -4.6829012186  -1.4790390137
H   -4.4448140699  -3.3644969066  -3.0984241120

Conformer 6
G(CENSO)=       -2792.80291039  G(xTB)=        -135.12610722        
C   -4.4853225083   1.1905057713   0.8344974627
C   -4.8127009758   1.3009960085   2.1886062209
C   -6.0421396508   1.8193337150   2.5827414712
C   -6.9576379194   2.2506634564   1.6248119184
C   -6.6245485488   2.2133217113   0.2750485804
C   -5.3857346324   1.7047552175  -0.1147677516
S   -4.9363868999   1.7033291167  -1.8391188541
C   -3.1924240461   2.0298162492  -1.6546191803
C   -2.5450680238   2.8467069653  -2.5835120597
C   -1.2089590067   3.1642409780  -2.4157769601
C   -0.5147273273   2.6969651540  -1.2934684213
C   -1.1476246347   1.8596258377  -0.3724900195
C   -2.4821292888   1.4875914075  -0.5734016698
C   -3.2347615126   0.5752741104   0.3242620511
C   -2.9909983365  -0.7540570733   0.4078081544
C   -1.9302454675  -1.4418089084  -0.3701463775
C   -0.5640230221  -1.3260951019  -0.0928783358
C    0.3662973023  -2.0018573882  -0.8863640697
O    1.7105466419  -1.9652414834  -0.6877530614
C    2.1913305033  -1.4387224481   0.5610568224
C    3.6818750594  -1.6355868830   0.6106099979
O    3.9638428456  -3.0283917733   0.7154285839
C    5.3161472565  -3.3306011958   1.0566798643
C    6.3294905163  -3.0414905096  -0.0315087675
O    6.6347485843  -1.6507145262  -0.0416724178
C    7.4929130451  -1.2857018601  -1.1166762868
C    7.7984519989   0.1864161968  -1.0208265559
O    8.6746444117   0.4092391978   0.0870254442
C    8.6965372383   1.7550543223   0.5624118085
C    7.6743040091   2.0100322966   1.6488806349
O    6.3684027694   2.0574246583   1.0802853495
C    5.3404230859   1.9321315328   2.0554278548
C    4.0032202648   1.9605350908   1.3618449838
O    3.7042047721   3.3007856605   0.9567617537
C    2.8984582738   3.3829359871  -0.2084474745
C    1.5026810607   2.8118540883   0.0056990427
O    0.7745056608   3.1198068122  -1.1901638214
C   -0.0665902521  -2.7788213895  -1.9683737397
C   -1.4204376378  -2.9429015839  -2.2059208774
C   -2.3562833545  -2.3026065965  -1.3914366701
S   -4.0977462457  -2.6166283038  -1.6215089066
C   -4.5895818010  -2.6027845612   0.0932824896
C   -3.9658587128  -1.7127729219   0.9862667537
C   -4.2891150889  -1.7966645987   2.3429988514
C   -5.2751255134  -2.6727682432   2.7857341139
C   -5.9422219904  -3.4907528129   1.8761526656
C   -5.5883224567  -3.4723596854   0.5311355000
H   -4.0938404557   0.9820119989   2.9351962716
H   -6.2842591047   1.8862151974   3.6395021591
H   -7.9210432642   2.6509174128   1.9277897804
H   -7.3150591993   2.5964461950  -0.4715264658
H   -3.0936515266   3.2549546432  -3.4279570982
H   -0.6992842884   3.8106792985  -3.1240600849
H   -0.6296651391   1.4970739744   0.5063790100
H   -0.2498677885  -0.7182045300   0.7463498316
H    1.7005559487  -1.9588488084   1.3957872622
H    1.9731003282  -0.3647397114   0.6321014209
H    4.0694529690  -1.0964429563   1.4909715438
H    4.1498223742  -1.2005654147  -0.2839746035
H    5.3285603871  -4.4064410095   1.2643686033
H    5.6065124749  -2.7975950384   1.9782597628
H    5.9294188223  -3.3614396153  -1.0094322657
H    7.2430792089  -3.6294006125   0.1675315775
H    7.0016656485  -1.4842077583  -2.0849258054
H    8.4263115924  -1.8737928765  -1.0842414870
H    6.8621158964   0.7449241958  -0.8962124533
H    8.2813756906   0.5119280096  -1.9579802496
H    8.5645325808   2.4691908459  -0.2658756835
H    9.6933070815   1.9201887689   0.9911254574
H    7.9091539281   2.9626946670   2.1568152713
H    7.7359941009   1.2024247986   2.3972454399
H    5.3993421461   2.7465022021   2.7982166638
H    5.4422342318   0.9752307780   2.5953248142
H    3.2316433224   1.5888237858   2.0542527966
H    4.0334545905   1.2937155576   0.4862817694
H    3.3818617681   2.8644944957  -1.0532357468
H    2.8205640718   4.4479762363  -0.4542110641
H    1.0205549129   3.2775239143   0.8779133077
H    1.5418603585   1.7252669624   0.1549589119
H    0.6686665783  -3.2902075867  -2.5827081810
H   -1.7504767528  -3.5965224462  -3.0088670355
H   -3.7588695358  -1.1729279122   3.0539206171
H   -5.5212026685  -2.7161894056   3.8428278421
H   -6.7168839412  -4.1719022381   2.2169209502
H   -6.0712704250  -4.1456350025  -0.1720600651

Conformer 7
G(CENSO)=       -2792.80279319  G(xTB)=        -135.12650533        
C   -4.1619084233   1.1909920522   0.6266729994
C   -4.7084277799   1.5818510064   1.8522648275
C   -5.7651367265   2.4856404481   1.9056838229
C   -6.2806876333   3.0283167771   0.7309539599
C   -5.7062181999   2.7081322599  -0.4945648763
C   -4.6395162853   1.8111659972  -0.5437164205
S   -3.8759479210   1.4467810750  -2.1148061682
C   -2.1895376306   1.2927058332  -1.5549343399
C   -1.1407626841   1.7363353455  -2.3531442769
C    0.1752411552   1.6608237133  -1.9040494900
C    0.4348789796   1.1819645600  -0.6157605249
C   -0.6214333446   0.7417399217   0.1885457024
C   -1.9257795029   0.7320658531  -0.2925655404
C   -3.0835068687   0.1834845373   0.4573793439
C   -3.2674992178  -1.1465511322   0.6552885762
C   -2.3486591350  -2.1784336194   0.1111939067
C   -1.0108098254  -2.3112995397   0.4988181851
C   -0.1838617779  -3.2419865916  -0.1327464194
O    1.1367629974  -3.3985830581   0.1486904758
C    1.7604677421  -2.4259371201   1.0060201999
C    3.2452617448  -2.6665860304   0.9955188665
O    3.7649670478  -2.2945753663  -0.2773273882
C    5.0990074980  -2.7450023715  -0.5019004512
C    6.1406477731  -2.1301487158   0.4221093675
O    6.1777343163  -0.7070332742   0.4121717869
C    6.6939305349  -0.1574205270  -0.7997293074
C    6.9375460487   1.3164506588  -0.6087339588
O    8.0478821681   1.5027505622   0.2750641112
C    8.5126430441   2.8487919333   0.3621553279
C    7.6274173725   3.7666911163   1.1794733782
O    6.4720555106   4.0981691929   0.4164250214
C    5.4107808471   4.6710655666   1.1719859801
C    4.1512258765   4.5438859190   0.3527204847
O    3.7774706485   3.1646593296   0.3025686397
C    3.2125251966   2.7793482958  -0.9456096730
C    2.8299940915   1.3203415783  -0.8672862490
O    1.6695968571   1.0868827205  -0.0465495046
C   -0.7056047216  -4.0886314868  -1.1180800568
C   -2.0467611401  -4.0119764712  -1.4530994008
C   -2.8723499142  -3.0645755341  -0.8432209990
S   -4.5937790377  -2.9868863161  -1.3028666673
C   -5.2731329575  -2.5544491142   0.2851193358
C   -4.5450399905  -1.7174919662   1.1492000713
C   -5.0509055824  -1.4937254642   2.4335037872
C   -6.2902396201  -2.0002500054   2.8108631947
C   -7.0386297407  -2.7558651853   1.9105535674
C   -6.5230303450  -3.0523522253   0.6537026038
H   -4.2957574740   1.1804762438   2.7705562180
H   -6.1837827262   2.7667525703   2.8677970481
H   -7.1085991679   3.7307737325   0.7677801670
H   -6.0714512824   3.1698664581  -1.4081026890
H   -1.3417188899   2.1616497280  -3.3327157123
H    0.9670072891   2.0163240574  -2.5525152208
H   -0.4042531174   0.3937048934   1.1921344887
H   -0.6338256816  -1.6910230596   1.2992557288
H    1.3839074500  -2.5290395993   2.0339529291
H    1.5421560857  -1.4111942401   0.6436071487
H    3.4621094493  -3.7270059923   1.2086767312
H    3.6857608923  -2.0597739325   1.8025404076
H    5.3182690727  -2.5055513934  -1.5483764578
H    5.1598113309  -3.8421252251  -0.3890904402
H    7.1235525546  -2.5472952353   0.1395777911
H    5.9485152080  -2.4167976011   1.4624032612
H    5.9776519841  -0.2795927377  -1.6296407549
H    7.6305361478  -0.6698902730  -1.0803785713
H    6.0330785953   1.8002548840  -0.2137969969
H    7.1597912909   1.7668691272  -1.5918756828
H    8.6570219189   3.2726174918  -0.6467253865
H    9.4932846096   2.7937058127   0.8506863902
H    8.1954912155   4.6769222795   1.4432069403
H    7.3400769469   3.2629624148   2.1173437994
H    5.6079516092   5.7345992141   1.3923430825
H    5.2876047623   4.1420650115   2.1314172176
H    4.3372225840   4.9315293321  -0.6610480198
H    3.3439664567   5.1431652742   0.8042123109
H    3.9518446656   2.9020539638  -1.7566850246
H    2.3365679331   3.4023024239  -1.1891043880
H    3.6344949604   0.7535714805  -0.3849043219
H    2.6772643889   0.9061221222  -1.8717086489
H   -0.0557513062  -4.8168233989  -1.5944161627
H   -2.4551720912  -4.6943102064  -2.1937122110
H   -4.4589751907  -0.9272394377   3.1436247116
H   -6.6697011897  -1.8061425706   3.8099645185
H   -8.0096168629  -3.1493251190   2.1979457511
H   -7.0797413808  -3.6863517658  -0.0312286675

Conformer 8
G(CENSO)=       -2792.80259514  G(xTB)=        -135.12640266        
C   -4.1811922215   1.1848145789   0.6058955314
C   -4.7569390515   1.5844885772   1.8149638560
C   -5.8204576510   2.4816010374   1.8354009222
C   -6.3141887356   3.0078234603   0.6439207345
C   -5.7109445730   2.6787750995  -0.5653381277
C   -4.6370826426   1.7891273328  -0.5812367597
S   -3.8374493320   1.4117894180  -2.1310886324
C   -2.1630790644   1.2726064537  -1.5327290162
C   -1.0995251302   1.7148751675  -2.3120655492
C    0.2062172222   1.6526899071  -1.8325372320
C    0.4403532632   1.1890048921  -0.5337540662
C   -0.6305486488   0.7471120618   0.2502674514
C   -1.9241714700   0.7251704326  -0.2597321039
C   -3.0966620139   0.1792816487   0.4689013940
C   -3.2863141591  -1.1495581417   0.6686103171
C   -2.3581959436  -2.1843802253   0.1481518041
C   -1.0275574324  -2.3130680622   0.5601825965
C   -0.1899275578  -3.2493839006  -0.0481231677
O    1.1252788893  -3.4025325882   0.2575838302
C    1.7396025425  -2.4107358398   1.0986483269
C    3.2271748896  -2.6344222760   1.0826726454
O    3.7307478503  -2.2811437543  -0.2013703953
C    5.0625124055  -2.7305285251  -0.4361407308
C    6.1167078611  -2.0754604827   0.4453343357
O    6.1485043813  -0.6544127178   0.3766794878
C    6.6255255990  -0.1516653579  -0.8704446645
C    6.9104401416   1.3201701517  -0.7305797306
O    8.0699527685   1.5026600563   0.0877466745
C    8.5469289832   2.8458129665   0.1388617190
C    7.7167899362   3.7716354137   1.0039741440
O    6.5185886977   4.1064957560   0.3115091410
C    5.5109664596   4.6899653241   1.1292848100
C    4.1989675725   4.5663884347   0.3954748142
O    3.8043746472   3.1915184579   0.3824318390
C    3.2265312927   2.7813539711  -0.8515777454
C    2.8387988611   1.3247176211  -0.7428372768
O    1.6633940605   1.1120722197   0.0629956515
C   -0.6940549233  -4.1054287307  -1.0342341278
C   -2.0286290269  -4.0311286978  -1.3945183984
C   -2.8644739067  -3.0778094566  -0.8087758871
S   -4.5761951570  -3.0028290160  -1.3015579367
C   -5.2860463180  -2.5582900946   0.2691169607
C   -4.5735392806  -1.7162631066   1.1410530587
C   -5.1028781445  -1.4846887691   2.4144034439
C   -6.3485622005  -1.9896193138   2.7724247912
C   -7.0802326377  -2.7514702460   1.8636512567
C   -6.5420537004  -3.0548010242   0.6180046577
H   -4.3621117003   1.1947641125   2.7460888526
H   -6.2622806915   2.7697737685   2.7849563074
H   -7.1477690445   3.7043940058   0.6549610000
H   -6.0587975296   3.1272847390  -1.4921189659
H   -1.2817596606   2.1295254947  -3.2998083239
H    1.0099537396   2.0073248537  -2.4666720782
H   -0.4336019830   0.4081047500   1.2612636291
H   -0.6649323689  -1.6850592359   1.3613003958
H    1.3689179490  -2.5027546458   2.1294763100
H    1.5086239836  -1.4042209375   0.7226382611
H    3.4570031164  -3.6880254194   1.3135969237
H    3.6670914624  -2.0083601113   1.8750910701
H    5.2607730302  -2.5260227456  -1.4941824180
H    5.1338592378  -3.8225187359  -0.2869396667
H    7.0965393474  -2.5003011329   0.1638201089
H    5.9415791420  -2.3197417223   1.4993033137
H    5.8728791300  -0.2792191374  -1.6662013624
H    7.5378239282  -0.6922971948  -1.1745529906
H    6.0396020690   1.8318444686  -0.2989143022
H    7.0883749574   1.7426793926  -1.7344312621
H    8.6316112564   3.2640663959  -0.8787852236
H    9.5548296473   2.7884141673   0.5672063350
H    8.3039930367   4.6798019687   1.2301334489
H    7.4838032027   3.2721922931   1.9591196330
H    5.7280061630   5.7534629304   1.3297321086
H    5.4480062922   4.1674552633   2.0977723719
H    4.3210955721   4.9438336083  -0.6308070649
H    3.4306078225   5.1780196805   0.8942772752
H    3.9577050479   2.8853740496  -1.6717312887
H    2.3504718392   3.4020206204  -1.0990000667
H    3.6338056927   0.7668388462  -0.2360056625
H    2.6999830518   0.8882195755  -1.7393980513
H   -0.0358139542  -4.8381015926  -1.4917735339
H   -2.4246177981  -4.7201849226  -2.1356324532
H   -4.5241154527  -0.9135274078   3.1316444756
H   -6.7460604668  -1.7894458634   3.7632426477
H   -8.0561650894  -3.1435700499   2.1356091062
H   -7.0847833001  -3.6937818610  -0.0735209780

Conformer 9
G(CENSO)=       -2792.80259465  G(xTB)=        -135.12983854        
C   -4.5919412785   1.1031021744   0.3741902368
C   -5.3208058706   1.4418282259   1.5183701077
C   -6.5886913091   2.0053318663   1.4142319040
C   -7.1406052492   2.2529186794   0.1587771095
C   -6.4045317196   1.9875658863  -0.9920353009
C   -5.1276067611   1.4362348691  -0.8822672294
S   -4.1610252458   1.1449589991  -2.3512990924
C   -2.5470847962   1.5141197777  -1.6846884975
C   -1.5975017916   2.1406177826  -2.4946394419
C   -0.3569882900   2.4773523345  -1.9805642074
C   -0.0669453398   2.2289273000  -0.6330004972
C   -1.0062473015   1.5873212420   0.1773847495
C   -2.2353559273   1.1850275988  -0.3570773261
C   -3.2676436979   0.4361604749   0.4043321925
C   -3.1009125205  -0.8474113816   0.8068955164
C   -1.8483464248  -1.6063127038   0.5761128487
C   -0.6552960548  -1.3505238189   1.2444501649
C    0.5085457387  -2.0601425569   0.9317365652
O    1.5973250202  -1.7218676639   1.6770765692
C    2.8999878639  -2.2327691247   1.3362724625
C    3.6401721915  -1.3035441237   0.4055656530
O    2.9456018536  -1.2277987948  -0.8378755777
C    3.2952147032  -0.0957851768  -1.6371463058
C    4.5153241871  -0.3083848972  -2.5038728611
O    5.6717100264  -0.4602190982  -1.6834728182
C    6.8797119443  -0.3971298788  -2.4341671480
C    8.0480101103  -0.7121073427  -1.5291658192
O    8.1693839505   0.2412875287  -0.4699411320
C    7.7852656348  -0.2761912402   0.8069225904
C    7.6951913338   0.8495876321   1.8161387513
O    6.4545663555   1.5525049310   1.8246446421
C    6.2205896506   2.3486776347   0.6613673206
C    5.0531002738   3.2617111204   0.9282500447
O    3.8385714436   2.5093379392   0.9221670902
C    2.7525479166   3.2596972140   1.4516124396
C    1.4581926943   2.5378972093   1.1945032651
O    1.1502903459   2.6580818686  -0.2054066453
C    0.4709371103  -3.0492015533  -0.0567832478
C   -0.7393216529  -3.3626654594  -0.6673935992
C   -1.8999491748  -2.6651562298  -0.3456652667
S   -3.4591802314  -3.1151697372  -1.0871841923
C   -4.5145784923  -2.8068860940   0.3183778792
C   -4.2314848678  -1.7329283426   1.1836982103
C   -5.0131804678  -1.5841464609   2.3327405806
C   -6.1041926107  -2.4163192053   2.5652945754
C   -6.4210123866  -3.4232397174   1.6558028717
C   -5.6158233668  -3.6334481198   0.5409583965
H   -4.8830465467   1.2674178829   2.4951588000
H   -7.1447930500   2.2520632406   2.3146888542
H   -8.1332175412   2.6866694220   0.0720746099
H   -6.8125094224   2.2268140135  -1.9705585726
H   -1.8350444009   2.3837002072  -3.5269223935
H    0.3839100812   2.9732739872  -2.6009953603
H   -0.8068816520   1.3998083256   1.2233421076
H   -0.6162505962  -0.5941007142   2.0203601565
H    2.8386279625  -3.2493792520   0.9338042767
H    3.4494719952  -2.2808088690   2.2830821145
H    4.6610667417  -1.6948585564   0.2743764221
H    3.7154590160  -0.3010244226   0.8577728988
H    3.4315572251   0.7910030970  -0.9985443951
H    2.4404278121   0.0872331460  -2.3015559957
H    4.6229551257   0.5701792162  -3.1648958564
H    4.3838002119  -1.1993837608  -3.1414167788
H    6.9984381713   0.6087174206  -2.8730739464
H    6.8672890970  -1.1288525437  -3.2616140697
H    8.9667576660  -0.6755487586  -2.1314723442
H    7.9519567084  -1.7305542968  -1.1254761203
H    8.5389916168  -1.0041480909   1.1547093036
H    6.8137567820  -0.7902857775   0.7465195536
H    8.5347500457   1.5501277571   1.6642652779
H    7.7883939996   0.4190509842   2.8198601121
H    6.0206600543   1.7134015860  -0.2147414169
H    7.1065844686   2.9670093165   0.4413528935
H    5.0163596716   4.0405170045   0.1475379266
H    5.1888827238   3.7612951483   1.9019815572
H    2.7108631277   4.2634061080   0.9966488743
H    2.8691680068   3.3874331822   2.5411466963
H    0.6656737017   3.0066325719   1.7938921924
H    1.5402211257   1.4773898461   1.4739449210
H    1.3574764024  -3.5975557454  -0.3482941875
H   -0.7711171109  -4.1685041476  -1.3961196163
H   -4.7570121625  -0.8143705648   3.0517784353
H   -6.7057816989  -2.2778319420   3.4592452018
H   -7.2756214859  -4.0713977501   1.8292868530
H   -5.8299529881  -4.4499843846  -0.1435100205

Conformer 10
G(CENSO)=       -2792.80256508  G(xTB)=        -135.12753558        
C   -2.3901043682   0.8784599218   0.8376265919
C   -2.3349719557   0.7219203596   2.2254976718
C   -3.2866818186   1.3176686629   3.0464574125
C   -4.3009079218   2.0947858961   2.4895124119
C   -4.3292155220   2.3260231786   1.1179633242
C   -3.3618055611   1.7399835229   0.3020815951
S   -3.3269445302   2.1002226213  -1.4438741695
C   -1.5522735417   2.1321058751  -1.6469974618
C   -0.9732085825   3.1029549971  -2.4655869563
C    0.4040149492   3.1891050690  -2.5737783742
C    1.2201605742   2.3156880717  -1.8437122063
C    0.6463921469   1.3180527171  -1.0527592759
C   -0.7450026462   1.2086365620  -0.9638608082
C   -1.4437563754   0.2232680465  -0.1000087227
C   -1.4307095270  -1.1140786425  -0.3070922614
C   -0.6388215242  -1.7919503428  -1.3619527284
C    0.7490873505  -1.9255684953  -1.2804706326
C    1.4334518678  -2.6828429506  -2.2311277878
O    2.7713665743  -2.9392711275  -2.2084773272
C    3.6177814983  -2.3288136280  -1.2143120177
C    3.7237801246  -3.1035401822   0.0791556769
O    2.5344216643  -2.9374223663   0.8395796826
C    2.6610138830  -3.3384329798   2.1963351130
C    1.3902320279  -2.9598223531   2.9329259261
O    1.0213482698  -1.5856690899   2.8331624458
C    2.0206896350  -0.6866091634   3.3068679341
C    1.4388974350   0.6957610688   3.4570528933
O    1.1315745902   1.2315659433   2.1725866374
C    0.6624170740   2.5780784982   2.2269642018
C    1.7703251169   3.6063190727   2.3100623161
O    2.5047058880   3.6002536640   1.0905336290
C    3.5908581408   4.5188679714   1.1131324961
C    4.4010981401   4.3793218251  -0.1529465399
O    5.1061338323   3.1296455362  -0.1651660003
C    4.8467414217   2.2743563178  -1.2745764936
C    3.4646833714   1.6512361127  -1.2792872109
O    2.5544003645   2.5418077362  -1.9517269868
C    0.7322823414  -3.2635612480  -3.2964813457
C   -0.6491163866  -3.1637361317  -3.3582832669
C   -1.3420628272  -2.4559950072  -2.3756821462
S   -3.1285219495  -2.4661839291  -2.3334702950
C   -3.3155691645  -2.6822572192  -0.5686815820
C   -2.4167993150  -2.0422220281   0.3051431908
C   -2.4896393729  -2.3441413830   1.6680335698
C   -3.4974968101  -3.1674224261   2.1610477675
C   -4.4392854608  -3.7156751017   1.2932669950
C   -4.3374396642  -3.4930308054  -0.0764691179
H   -1.5259116308   0.1436120754   2.6575076509
H   -3.2332907777   1.1777563387   4.1224599224
H   -5.0498192642   2.5574762734   3.1262523458
H   -5.0834386446   2.9788680589   0.6867455677
H   -1.6005024457   3.8110897749  -3.0002421706
H    0.8643644925   3.9565894138  -3.1892022236
H    1.2558910890   0.6596154728  -0.4512811877
H    1.2630407995  -1.5106791041  -0.4253249745
H    3.3014298320  -1.2983981076  -1.0169892155
H    4.6086905437  -2.3019103906  -1.6789851842
H    4.5895407312  -2.6978943152   0.6306481263
H    3.9194812694  -4.1700715802  -0.1223447444
H    3.5454382483  -2.8640403117   2.6519939850
H    2.7929708699  -4.4310242764   2.2817385596
H    1.5137253852  -3.2525066138   3.9903351088
H    0.5424766150  -3.5181645813   2.5186861678
H    2.8756253098  -0.6478078431   2.6127520115
H    2.3938858230  -1.0113547378   4.2931942920
H    2.1854534323   1.3166351582   3.9783640741
H    0.5303791696   0.6622056701   4.0828463031
H   -0.0163221469   2.7174669663   3.0841875416
H    0.0881916495   2.7422249734   1.3072750599
H    2.4409689662   3.3993160895   3.1609886112
H    1.3133218407   4.5974206617   2.4817061011
H    4.2346197190   4.3289306596   1.9890470699
H    3.2203440714   5.5570027738   1.1872251273
H    5.1379057158   5.1963863892  -0.1796548275
H    3.7503476299   4.4754381555  -1.0299491866
H    5.5791064517   1.4636381288  -1.1870839295
H    5.0282576602   2.7924367166  -2.2301435869
H    3.1447674134   1.4777583404  -0.2451059614
H    3.4878286310   0.6990605501  -1.8279715725
H    1.2770969065  -3.8363488706  -4.0413454465
H   -1.1891850760  -3.6675234674  -4.1551024923
H   -1.7419939464  -1.9397084858   2.3407512335
H   -3.5440613708  -3.3821212190   3.2249122214
H   -5.2316989632  -4.3535159873   1.6747663871
H   -5.0340485532  -3.9681308237  -0.7620631762

Conformer 11
G(CENSO)=       -2792.80247663  G(xTB)=        -135.12593345        
C   -4.5042041354   1.1029088362   0.1908899432
C   -5.3174135694   1.6145724491   1.2053880842
C   -6.5101194291   2.2649471110   0.9029124015
C   -6.9002139432   2.4305079482  -0.4236680626
C   -6.0726082718   1.9918451225  -1.4521268389
C   -4.8724028464   1.3507644632  -1.1475806252
S   -3.8040760008   0.8277531830  -2.4828748638
C   -2.2363885617   1.1627879668  -1.6995876761
C   -1.1621207473   1.6707008124  -2.4224630950
C    0.0231570381   2.0189256809  -1.7769167742
C    0.1047095507   1.9108553213  -0.3843618664
C   -0.9613880214   1.3615167966   0.3354786314
C   -2.1105697409   0.9350251688  -0.3196359740
C   -3.2597463747   0.3128819579   0.3810500084
C   -3.2535838343  -0.9711970697   0.8228340003
C   -2.1698160924  -1.9286891244   0.4864067758
C   -0.8204680289  -1.7365621442   0.8064783542
C    0.1527098126  -2.6052100329   0.3084143620
O    1.4874649888  -2.4513460215   0.5027445410
C    1.9624423403  -1.2219345149   1.0819862672
C    3.4122009559  -1.0604667911   0.7214117538
O    3.5125281484  -0.7606285292  -0.6701854757
C    4.8035559562  -0.2454732278  -0.9929846754
C    4.8368095408  -0.0067182425  -2.4954797163
O    5.9234232149   0.8227581351  -2.8962495970
C    7.2144355013   0.2015361547  -2.8870081006
C    8.1307057479   0.8382780776  -1.8670248647
O    7.6942361226   0.4871549011  -0.5620540708
C    8.3531543182   1.2128482846   0.4651763765
C    7.7952848671   0.7795707386   1.8056344614
O    6.4043150756   1.0296925606   1.9904526524
C    6.0805549134   2.4101884306   2.1329839769
C    4.6433878817   2.5289520425   2.5948839491
O    3.6863313993   2.1454331665   1.6056253729
C    3.3564184354   3.1971175175   0.7078660682
C    2.3701371971   2.7010718885  -0.3157266722
O    1.1635464120   2.3180309901   0.3658615189
C   -0.2233633528  -3.7195041999  -0.4505783586
C   -1.5615977507  -3.9579346064  -0.7058664869
C   -2.5372692766  -3.0697379393  -0.2476437932
S   -4.2386847358  -3.3976263275  -0.6662368379
C   -5.0176687167  -2.7280638466   0.7829517561
C   -4.4495872254  -1.6112229580   1.4172802304
C   -5.0201415179  -1.1702331188   2.6158950580
C   -6.1783784867  -1.7566813621   3.1137863764
C   -6.7752246907  -2.8121087696   2.4267259500
C   -6.1858525557  -3.3139289438   1.2717246227
H   -5.0111291101   1.5070724513   2.2390133845
H   -7.1334540782   2.6442168958   1.7076485060
H   -7.8331107011   2.9327755397  -0.6635555360
H   -6.3493572235   2.1629821605  -2.4890557211
H   -1.2465599309   1.8213818942  -3.4953913418
H    0.8441562814   2.4138590739  -2.3642083846
H   -0.8774265546   1.2667355146   1.4138577415
H   -0.5480504805  -0.9052054659   1.4406600179
H    1.8474676459  -1.2541019693   2.1749618377
H    1.3946952973  -0.3703648815   0.6864496531
H    3.9778422692  -1.9765887164   0.9620024820
H    3.8201735982  -0.2301376639   1.3155939239
H    5.5872961774  -0.9537186392  -0.6853058004
H    4.9875278455   0.6973687667  -0.4566908361
H    3.9257326532   0.5302919037  -2.7884061476
H    4.8539709435  -0.9639827744  -3.0409990030
H    7.6643827405   0.3384655564  -3.8812570924
H    7.1295818783  -0.8786141420  -2.7011782981
H    8.1221208713   1.9338542502  -1.9962118413
H    9.1630476919   0.4857216245  -2.0421436058
H    8.2297587735   2.2977174552   0.3096097302
H    9.4377104885   1.0017936692   0.4646425512
H    8.3833800575   1.2706895919   2.5999107419
H    7.9157637048  -0.3050864144   1.9119866826
H    6.2269611776   2.9570924973   1.1881082550
H    6.7302203657   2.8771542116   2.8941640167
H    4.4590854302   3.5638185719   2.9249414875
H    4.4841805819   1.8638148162   3.4522754107
H    4.2420596438   3.5600284043   0.1604859264
H    2.9296168461   4.0496587282   1.2624332339
H    2.7701229928   1.8355961335  -0.8622560595
H    2.1724792552   3.5197018290  -1.0212875153
H    0.5419425072  -4.3960478248  -0.8192884663
H   -1.8518225798  -4.8378198706  -1.2738901825
H   -4.5397263944  -0.3657418324   3.1623368022
H   -6.6129865622  -1.3913285290   4.0397163709
H   -7.6827679077  -3.2718572302   2.8077351773
H   -6.6190171043  -4.1704313015   0.7620669583

Conformer 12
G(CENSO)=       -2792.80241858  G(xTB)=        -135.12921446        
C   -4.5526602543   0.7954151234   1.2038497696
C   -5.0431675316   0.3430382634   2.4322107100
C   -6.3007967881   0.7294392181   2.8835892937
C   -7.0830008763   1.5905975168   2.1169243636
C   -6.5866479744   2.1081213575   0.9254638701
C   -5.3191813797   1.7291038354   0.4831975264
S   -4.6718010663   2.4322982923  -1.0204098053
C   -2.9505385215   2.5155859399  -0.5614284751
C   -2.1631167008   3.5642679667  -1.0259121829
C   -0.8173637458   3.6491705782  -0.6790769310
C   -0.2702689310   2.6915712084   0.1795757071
C   -1.0658497707   1.6496166010   0.6642863684
C   -2.3888133423   1.5170827552   0.2573292063
C   -3.2572116724   0.3707445199   0.6199846541
C   -3.0211562793  -0.8911371788   0.1830713451
C   -1.8665563692  -1.2481531153  -0.6793685381
C   -0.5445471857  -1.2884184839  -0.2256463597
C    0.4904746338  -1.5812765144  -1.1148298767
O    1.8023011354  -1.6380355132  -0.7610347304
C    2.1277499873  -1.5024456904   0.6317894602
C    3.6205286494  -1.7598006632   0.7589720972
O    3.9837868888  -1.7683316183   2.1371854788
C    4.3617931414  -0.4861609168   2.6542057994
C    5.7741137967  -0.0969523448   2.2857788479
O    6.6768350475  -1.0051054994   2.9241625296
C    8.0459682379  -0.8333282752   2.5641101536
C    8.3823233836  -1.2824938129   1.1554213850
O    8.0100618060  -0.2627253097   0.2316727220
C    7.9356680990  -0.7073112620  -1.1172739098
C    7.2101184336   0.3410309828  -1.9200979974
O    5.8477129111   0.3657895726  -1.5083714577
C    5.1247858237   1.4458266906  -2.0860502046
C    3.6781466714   1.3551228744  -1.6556784533
O    3.4968604555   1.5424631057  -0.2491128576
C    3.3528362768   2.9024801931   0.1521551429
C    1.9772595549   3.4632764801  -0.1398747710
O    1.0220645513   2.6862545936   0.6023219359
C    0.2058744678  -1.8436806262  -2.4606924299
C   -1.1087817314  -1.8797043041  -2.8949174802
C   -2.1494339623  -1.6070847097  -2.0041149922
S   -3.8455363908  -1.7468203131  -2.5407938659
C   -4.5399045902  -2.4037064700  -1.0337468501
C   -4.0469631369  -1.9631497640   0.2082841493
C   -4.5283235761  -2.5752785922   1.3686865266
C   -5.5410443350  -3.5268713738   1.3029805287
C   -6.0768189582  -3.8926152348   0.0699762868
C   -5.5648377064  -3.3470040906  -1.1025353890
H   -4.4263257438  -0.3104106277   3.0387120030
H   -6.6684565919   0.3581162393   3.8357822538
H   -8.0688086152   1.8897995089   2.4615043724
H   -7.1729586475   2.8195658059   0.3501959261
H   -2.5979541820   4.3335497221  -1.6586295563
H   -0.2263845736   4.4789164940  -1.0506437783
H   -0.6289054150   0.9357001402   1.3517287561
H   -0.3449708396  -1.0956691071   0.8195764240
H    1.5724972972  -2.2452277497   1.2217199189
H    1.8738662445  -0.4930761719   0.9836607624
H    4.1882119854  -1.0120868800   0.1880129972
H    3.8557002398  -2.7531153677   0.3565020417
H    4.2654491264  -0.5650794024   3.7437995931
H    3.6771405618   0.3004557173   2.3024206104
H    5.9592114656   0.9352770881   2.6361084812
H    5.9076819223  -0.1054707932   1.1967622576
H    8.6130117161  -1.4537734850   3.2680754444
H    8.3601064933   0.2153875323   2.7042007228
H    7.8434413145  -2.2191796802   0.9339760950
H    9.4648012445  -1.4897303153   1.0846832543
H    7.3899318405  -1.6638318239  -1.1773981509
H    8.9429744323  -0.8622303976  -1.5404166127
H    7.2872729610   0.0958973865  -2.9934004672
H    7.6798381380   1.3266999352  -1.7622083198
H    5.1636799002   1.3942594736  -3.1889697937
H    5.5662915753   2.4104416560  -1.7811710421
H    3.2887529813   0.3550868503  -1.8825099078
H    3.0929907969   2.0822020645  -2.2374597437
H    4.0984146060   3.5533521153  -0.3315293598
H    3.5394734347   2.9225402472   1.2323245370
H    1.7480309764   3.4069653224  -1.2116316474
H    1.9382737906   4.5184086190   0.1683444680
H    1.0208876803  -2.0641471771  -3.1438831705
H   -1.3267285195  -2.1415533130  -3.9267888573
H   -4.0980625426  -2.3073109800   2.3270565894
H   -5.9093377824  -3.9842840672   2.2167598552
H   -6.8714224418  -4.6313449854   0.0147890801
H   -5.9448064433  -3.6684096372  -2.0685099707

Conformer 13
G(CENSO)=       -2792.80232469  G(xTB)=        -135.12845009        
C   -5.0121098050   1.1603368417   0.8155782123
C   -5.6517444877   1.1281696381   2.0582390413
C   -6.9100711860   1.6963075355   2.2273428984
C   -7.5424669042   2.3225879668   1.1554724374
C   -6.8933029748   2.4311417440  -0.0695995080
C   -5.6252818593   1.8725794269  -0.2301062196
S   -4.7716726784   2.0623537045  -1.7820885132
C   -3.1072282871   2.1964295401  -1.1537471116
C   -2.2057299721   3.0484807168  -1.7827080232
C   -0.9024665584   3.1813490525  -1.3110274560
C   -0.5139575119   2.4726861814  -0.1708884444
C   -1.4247024277   1.6283751028   0.4728810396
C   -2.7075004122   1.4415939113  -0.0328201306
C   -3.7081692699   0.5072003460   0.5425455980
C   -3.5490510642  -0.8402008512   0.5408382922
C   -2.3365818499  -1.5050859613   0.0067182018
C   -1.0941867320  -1.4512221624   0.6257884470
C    0.0261114978  -2.0275936752   0.0217504532
O    1.1923649068  -1.8779010562   0.7060021836
C    2.3974216192  -2.3552653154   0.0961340534
C    3.5159945901  -1.9968952045   1.0528575313
O    4.7294015679  -2.3803929517   0.4256977779
C    5.8658961235  -2.0929613480   1.2340679535
C    7.0899328517  -2.3122761483   0.3696308263
O    8.2339746604  -2.0199697590   1.1706887529
C    9.4197446382  -1.7850737778   0.4076580086
C    9.6448969713  -0.3172679557   0.1201810033
O    8.5980999502   0.1693834806  -0.7124230578
C    8.7562037072   1.5466231181  -1.0502362655
C    7.4740384460   2.0682036240  -1.6719639070
O    6.5070746246   2.5413060917  -0.7354799877
C    5.9540532744   1.5329135343   0.1107152080
C    4.8780667490   2.1620909813   0.9584255834
O    3.7096604644   2.3992459420   0.1716957230
C    2.9079604993   3.4493521498   0.7033924930
C    1.6269635454   3.5491217752  -0.0811623337
O    0.7243605871   2.5307472853   0.3900328820
C   -0.0996199485  -2.6951575180  -1.1991757124
C   -1.3610357463  -2.8256803727  -1.7768676480
C   -2.4770000206  -2.2528464574  -1.1763903144
S   -4.0980873826  -2.4690912724  -1.8895929167
C   -5.0361528397  -2.5798983082  -0.3749737932
C   -4.6674305545  -1.7968767100   0.7353920594
C   -5.3498619350  -1.9926259269   1.9393146882
C   -6.4315241497  -2.8645885853   2.0114973702
C   -6.8382221323  -3.5683751741   0.8801955010
C   -6.1294690343  -3.4432557285  -0.3100352025
H   -5.1508179077   0.6617273753   2.8989780926
H   -7.3953393977   1.6508973413   3.1980549363
H   -8.5284782596   2.7613843712   1.2798491857
H   -7.3602168720   2.9663772111  -0.8920696910
H   -2.5178484844   3.6283943304  -2.6470706799
H   -0.2236380814   3.8531404255  -1.8232956671
H   -1.1143010731   1.1288115374   1.3820166973
H   -0.9793255678  -0.9583766341   1.5839051527
H    2.5556245864  -1.8638384446  -0.8743223857
H    2.3499671604  -3.4424876395  -0.0553094589
H    3.3823698092  -2.5232052690   2.0125772491
H    3.5062953960  -0.9116720613   1.2513893877
H    5.8884443053  -2.7471236975   2.1217574659
H    5.8384033286  -1.0468549991   1.5805451040
H    7.0379081840  -1.6503652994  -0.5038722026
H    7.1247064070  -3.3568773604   0.0165027329
H    9.3970361223  -2.3616913651  -0.5294127748
H    10.2663157094  -2.1462058857   1.0057246367
H    10.6266057777  -0.2001668949  -0.3736837982
H    9.6722432990   0.2500329327   1.0662110067
H    9.5863011169   1.6620254372  -1.7682241402
H    9.0017688266   2.1419028734  -0.1542785866
H    7.0392284749   1.2877556957  -2.3195792142
H    7.7143067441   2.9354359317  -2.2969177169
H    6.7243322653   1.1122112310   0.7742147937
H    5.5389305919   0.7075168072  -0.4925227611
H    5.2601540623   3.1082268028   1.3741540339
H    4.6381917364   1.4953851484   1.8032508993
H    3.4427900966   4.4101591622   0.6219041451
H    2.6809668315   3.2774855034   1.7684770827
H    1.8361100290   3.4157120541  -1.1509875687
H    1.1727278076   4.5375579716   0.0738019621
H    0.7550093992  -3.1470751176  -1.6894436700
H   -1.4669416032  -3.3929401891  -2.6976397819
H   -5.0219946116  -1.4644427011   2.8271234568
H   -6.9546424935  -2.9953930041   2.9544357067
H   -7.6858907588  -4.2459291857   0.9304541097
H   -6.4111705020  -4.0308548204  -1.1797140444

Conformer 14
G(CENSO)=       -2792.80224703  G(xTB)=        -135.12560098        
C   -2.7704601159   0.9890557487   1.1653820123
C   -2.5234854837   0.6951277574   2.5094699297
C   -3.5250209930   0.8170668685   3.4663954842
C   -4.7949797414   1.2519006970   3.0936153157
C   -5.0462859276   1.6139690788   1.7748200795
C   -4.0334825904   1.5031805541   0.8217625650
S   -4.3529867026   2.0144045583  -0.8533545251
C   -2.7326609159   2.6421252424  -1.2517934244
C   -2.6180083250   3.7659125390  -2.0711382809
C   -1.3696928481   4.2807729444  -2.3765061168
C   -0.2171717853   3.6988310463  -1.8331958683
C   -0.3274960591   2.5757096177  -1.0126655351
C   -1.5819282870   2.0160764762  -0.7480914034
C   -1.7731117224   0.8010358385   0.0822112564
C   -1.2993548000  -0.4181915376  -0.2724964390
C   -0.5553692187  -0.6774831228  -1.5319267928
C    0.7802356395  -0.3265710101  -1.7299967754
C    1.4087564593  -0.6262257708  -2.9402292876
O    2.7041668739  -0.3196840595  -3.2413589461
C    3.6616944586  -0.1217152799  -2.1843635573
C    4.2239093675  -1.4254759765  -1.6696745700
O    3.1984979048  -2.1442453969  -0.9930507172
C    3.5510066370  -3.4918385496  -0.6813434567
C    4.4877285717  -3.6318340063   0.4980833218
O    3.8038453292  -3.2425241472   1.6844134846
C    4.6679065557  -3.2072436981   2.8153958900
C    3.8826654562  -2.8393638040   4.0531953805
O    3.4034050031  -1.4937634045   4.0316177121
C    2.0433757373  -1.3748905142   3.6132736640
C    1.6781777104   0.0833443366   3.5360144865
O    2.2914317627   0.6632691487   2.3887195725
C    1.9076080882   2.0173492788   2.1919635369
C    2.6988555213   2.5135981478   0.9999679665
O    2.2011545539   3.7942021766   0.6265834998
C    2.8140013103   4.2787780307  -0.5683962708
C    2.2225862863   3.7203781302  -1.8487035052
O    0.9485630855   4.3157391778  -2.1657098667
C    0.6879912424  -1.2514987454  -3.9633185028
C   -0.6205546526  -1.6571626884  -3.7475442634
C   -1.2348029931  -1.4037964775  -2.5220570568
S   -2.8586492380  -2.0611302457  -2.1711931652
C   -2.5713744123  -2.5154109343  -0.4674114983
C   -1.7723611620  -1.6853550610   0.3401589674
C   -1.4463137871  -2.1225840416   1.6265052086
C   -1.9840246058  -3.3021079130   2.1322735636
C   -2.8457678582  -4.0688697607   1.3505923632
C   -3.1265852552  -3.6883887769   0.0420676347
H   -1.5316418233   0.3756303114   2.8043730153
H   -3.3109045576   0.5740554325   4.5032061319
H   -5.5838779514   1.3439115416   3.8348188118
H   -6.0206581654   2.0011091104   1.4890900633
H   -3.5088347168   4.2476245456  -2.4651677208
H   -1.2731936484   5.1560119724  -3.0122129636
H    0.5433267322   2.1416601299  -0.5444597922
H    1.3193267830   0.1428283507  -0.9177904367
H    3.2428555793   0.4763962527  -1.3691586593
H    4.4738451463   0.4538842755  -2.6397464328
H    5.0655886678  -1.1846532193  -0.9986688320
H    4.6173547513  -2.0221770607  -2.5096246998
H    4.0095764174  -3.9789970340  -1.5572119350
H    2.6082743258  -4.0057153573  -0.4581980029
H    5.3945357532  -3.0203508003   0.3571255972
H    4.8078025119  -4.6867394193   0.5664264683
H    5.4768917690  -2.4744625206   2.6537900552
H    5.1352522597  -4.1954728419   2.9782846747
H    4.5569973644  -2.9290267805   4.9154051845
H    3.0508015986  -3.5449956662   4.2010531103
H    1.3780138282  -1.8651079545   4.3443344106
H    1.8896860264  -1.8496274271   2.6330424959
H    2.0006730816   0.6065041323   4.4519470827
H    0.5812075978   0.1696096274   3.4654649346
H    2.1257516635   2.6239492105   3.0865151762
H    0.8253590200   2.0926325296   1.9852944977
H    2.5904100557   1.7861361091   0.1803290354
H    3.7711667186   2.5784723051   1.2468940712
H    3.8944527452   4.0592614878  -0.5614799304
H    2.6888044008   5.3679611043  -0.5648157201
H    2.1539297352   2.6255380852  -1.8429557927
H    2.8796556999   4.0079500082  -2.6778578292
H    1.1834141611  -1.4667071483  -4.9055775595
H   -1.1493356874  -2.2040394962  -4.5234842110
H   -0.7612800169  -1.5363418230   2.2300854367
H   -1.7278053036  -3.6221779146   3.1381896797
H   -3.2729317652  -4.9867495063   1.7444954352
H   -3.7536511578  -4.3129775407  -0.5883598599

Conformer 15
G(CENSO)=       -2792.80214642  G(xTB)=        -135.12843046        
C   -4.0403343064   1.0987121018   0.9506790956
C   -4.1868568378   1.1391705815   2.3399260763
C   -5.3256323679   1.6898477950   2.9188322435
C   -6.3296526693   2.2236825149   2.1134060986
C   -6.1721675881   2.2569118637   0.7318573852
C   -5.0222325542   1.7168605121   0.1560393690
S   -4.7982798700   1.8046900673  -1.6105714851
C   -3.0284676132   2.0272496140  -1.6413611457
C   -2.4516116284   2.8567772846  -2.6050885685
C   -1.0873663207   3.0921404857  -2.5923884985
C   -0.2911935197   2.5312943856  -1.5867671521
C   -0.8558880703   1.6777688646  -0.6379552926
C   -2.2231041145   1.3862634274  -0.6891671569
C   -2.9037600877   0.4565562953   0.2458746794
C   -2.7228202077  -0.8854760448   0.2172716635
C   -1.8240257087  -1.5624589449  -0.7495313854
C   -0.4365996927  -1.4895647751  -0.7077435315
C    0.3394701977  -2.1373099859  -1.6749456838
O    1.6842543423  -2.0218523765  -1.5153657026
C    2.5412769383  -2.7078802831  -2.4458388554
C    3.9636393953  -2.6056191229  -1.9473232608
O    4.4921872643  -1.2817065727  -2.0235052456
C    4.3785542976  -0.5047542453  -0.8246533566
C    5.5231299349  -0.6890443460   0.1429762336
O    5.4247024283  -1.9719385902   0.7750299975
C    6.4792261160  -2.2329040066   1.7001050733
C    6.1869568419  -1.7323943494   3.1071564641
O    6.0231403211  -0.3191417303   3.2220886057
C    7.2481707544   0.4072825468   3.1641414836
C    6.9356769976   1.8801610974   3.1005802917
O    6.3401659199   2.1669404954   1.8404986605
C    5.9200259751   3.5191841908   1.7251552436
C    5.1866989742   3.7040458983   0.4228608853
O    3.9365132216   3.0192466641   0.4786554048
C    3.1584777463   3.2453216635  -0.6861124866
C    1.8355516776   2.5335963555  -0.4823847695
O    1.0241992640   2.8791012486  -1.6130142093
C   -0.2766852158  -2.8557494153  -2.7034440968
C   -1.6633791117  -2.9833287656  -2.7090138475
C   -2.4352989347  -2.3666651529  -1.7306949419
S   -4.2030591427  -2.6113008182  -1.7016523482
C   -4.4259016225  -2.6650942808   0.0670855945
C   -3.6411762594  -1.8371479017   0.8900281736
C   -3.7575846237  -1.9758741453   2.2755841999
C   -4.6966424293  -2.8414639206   2.8272836746
C   -5.5240259249  -3.5951626414   1.9975288924
C   -5.3776252960  -3.5241042792   0.6160779307
H   -3.3980061926   0.7395213897   2.9672898180
H   -5.4275762097   1.7017375099   4.0002018078
H   -7.2239300431   2.6481716445   2.5608386301
H   -6.9301758731   2.7179587305   0.1042856785
H   -3.0740259249   3.3406862362  -3.3530116317
H   -0.6322635776   3.7492288355  -3.3276152228
H   -0.2551785087   1.2377655889   0.1474443118
H    0.0620634256  -0.9450219271   0.0863655227
H    2.4407155102  -2.2595831820  -3.4445067012
H    2.2655814187  -3.7714263358  -2.5006566717
H    4.5811136936  -3.2350068605  -2.6019039947
H    4.0392384910  -3.0037291725  -0.9282772886
H    3.4223364531  -0.6974651631  -0.3200799560
H    4.3855701393   0.5446076610  -1.1453581503
H    5.4779554718   0.1182761032   0.8866131903
H    6.4842057573  -0.6096374358  -0.3941598329
H    7.4309946414  -1.8341417385   1.3165023067
H    6.5830882021  -3.3248888103   1.7622979492
H    6.9884512397  -2.0881358606   3.7794003294
H    5.2397613401  -2.1667273696   3.4488079947
H    7.8433017759   0.1247451335   2.2818323569
H    7.8558390443   0.2051179110   4.0623566433
H    7.8720803447   2.4502522177   3.2279885384
H    6.2534405434   2.1586671425   3.9213146390
H    6.7892476642   4.1994447127   1.7389861889
H    5.2620414230   3.7933736067   2.5668567299
H    5.7954257224   3.3248824823  -0.4151640739
H    5.0219718528   4.7826922313   0.2637009618
H    3.6678192870   2.8619681094  -1.5864280349
H    2.9775290688   4.3238407400  -0.8305843096
H    1.3608397967   2.8808317321   0.4458247614
H    1.9783836613   1.4452272064  -0.4259657745
H    0.3012054250  -3.3509659653  -3.4749183109
H   -2.1375021037  -3.5890078441  -3.4767087612
H   -3.1003314911  -1.4055654038   2.9223968853
H   -4.7796104169  -2.9277045807   3.9069032013
H   -6.2623292001  -4.2683195270   2.4240905018
H   -5.9855118447  -4.1486109786  -0.0330611195

Conformer 16
G(CENSO)=       -2792.80207932  G(xTB)=        -135.12737201        
C   -4.4894394703   1.1609093356   0.3299031605
C   -5.1667740269   1.6119526751   1.4661377231
C   -6.3959399323   2.2547393217   1.3552137219
C   -6.9603344469   2.4731909137   0.1009116536
C   -6.2698126057   2.0992408715  -1.0473220813
C   -5.0315149733   1.4683825703  -0.9343458779
S   -4.1273058097   1.0475359551  -2.4188066393
C   -2.4818994061   1.3830240658  -1.8133717131
C   -1.5217189787   1.9820397070  -2.6319978143
C   -0.2869960075   2.3338030758  -2.1104137560
C   -0.0165457552   2.1365290647  -0.7494769430
C   -0.9635852933   1.5104239830   0.0630645145
C   -2.1773991895   1.0817817679  -0.4818109805
C   -3.2162424637   0.3939241691   0.3233229886
C   -3.1200696164  -0.9027150686   0.7148086305
C   -2.0381775414  -1.8075397232   0.2500720045
C   -0.6801121661  -1.5782636843   0.4450824225
C    0.2845612718  -2.4068018129  -0.1380615419
O    1.5699975787  -2.0129792978   0.0530179677
C    2.6230476651  -2.6763224713  -0.6710623075
C    3.7466858942  -1.6899654393  -0.8542331670
O    3.3466122182  -0.7663691337  -1.8667092412
C    3.9975654794   0.5017041234  -1.8255966217
C    5.4197243926   0.5031666165  -2.3396508136
O    6.2784185874  -0.1225056137  -1.3900160854
C    7.6531578786   0.0100741849  -1.7319997970
C    8.4999781360  -0.5116970198  -0.5950509381
O    8.3335112024   0.2760076144   0.5861762279
C    7.5415678089  -0.3584749360   1.5940372946
C    7.2087041047   0.6387398459   2.6864506308
O    6.0471429346   1.4303345488   2.4470217526
C    6.1623150486   2.3392530256   1.3517909628
C    5.0049712152   3.3018499841   1.4029708388
O    3.7912067277   2.6116517135   1.1089764043
C    2.6495107788   3.4002046531   1.4150823398
C    1.3935927199   2.6267750519   1.1202589247
O    1.1862746902   2.5916064215  -0.3048476779
C   -0.1080895776  -3.5400039731  -0.8546559152
C   -1.4654860682  -3.8092743645  -1.0039449340
C   -2.4267747049  -2.9566962050  -0.4715642584
S   -4.1487636184  -3.3206373761  -0.7583128446
C   -4.8098841064  -2.7302631062   0.7830441424
C   -4.2244327316  -1.6131603207   1.4029051766
C   -4.6866664596  -1.2446451404   2.6708915281
C   -5.7655545245  -1.8982779565   3.2561324325
C   -6.3900859142  -2.9489301770   2.5867216564
C   -5.9005211048  -3.3815962856   1.3593719451
H   -4.7234987735   1.4650605498   2.4436442297
H   -6.9110357868   2.5860796535   2.2524406832
H   -7.9227456217   2.9686595417   0.0104480463
H   -6.6818506558   2.3164260897  -2.0290502839
H   -1.7473687261   2.2011300037  -3.6720689926
H    0.4601345151   2.8132430524  -2.7361167785
H   -0.7826403119   1.3472075609   1.1180034513
H   -0.3431190214  -0.7396359373   1.0400303092
H    2.2706648229  -3.0004046496  -1.6576158143
H    2.9629835839  -3.5546438533  -0.1054453367
H    4.6556135715  -2.2357281789  -1.1498962763
H    3.9574195027  -1.1662812235   0.0919620881
H    3.9693217283   0.9172112972  -0.8055715104
H    3.4058410243   1.1571555083  -2.4767912119
H    5.7290763000   1.5521519681  -2.4967648332
H    5.4764176945  -0.0142813554  -3.3134103452
H    7.8954107789   1.0702620116  -1.9188928923
H    7.8876926487  -0.5576969198  -2.6500867677
H    9.5549368799  -0.4519887490  -0.8979332992
H    8.2674305727  -1.5684024443  -0.3958647367
H    8.1082108759  -1.1961224325   2.0370872433
H    6.6099058874  -0.7613173293   1.1690536252
H    8.0848098023   1.2837166123   2.8735690123
H    6.9898913654   0.0844670274   3.6067203175
H    6.1727267862   1.7978736566   0.3932361864
H    7.0997230565   2.9160954031   1.4277733572
H    5.1743569776   4.1080967678   0.6696800386
H    4.9466832911   3.7596128703   2.4041948518
H    2.6548492793   4.3428416624   0.8425110102
H    2.6425756830   3.6574569300   2.4875013393
H    0.5446382756   3.1327938736   1.6014948293
H    1.4721776999   1.6047424498   1.5189796335
H    0.6152818565  -4.2299759145  -1.2727443269
H   -1.7714449587  -4.7023253648  -1.5424539352
H   -4.1819509055  -0.4464933551   3.2043142708
H   -6.1151227473  -1.5893892654   4.2370252915
H   -7.2367150527  -3.4603732248   3.0359510321
H   -6.3492283490  -4.2361333151   0.8596872552

Conformer 17
G(CENSO)=       -2792.80205040  G(xTB)=        -135.12883592        
C   -3.9634648759   1.2231463569   0.3030026865
C   -4.4259621288   1.8140139818   1.4816080458
C   -5.5119738470   2.6841486425   1.4630650086
C   -6.1437881197   2.9899199945   0.2600038434
C   -5.6576809651   2.4672048958  -0.9338528185
C   -4.5606977887   1.6070898109  -0.9143072245
S   -3.9083221244   0.9865515088  -2.4589795161
C   -2.1774294326   1.0155543242  -2.0249008381
C   -1.2141031738   1.4181126393  -2.9522785998
C    0.1082028133   1.5526941401  -2.5623474569
C    0.4739643266   1.3296236458  -1.2279224505
C   -0.4788465385   0.8868973091  -0.3083918951
C   -1.8004312761   0.6825149917  -0.7191670228
C   -2.8703145547   0.2206604787   0.2002938315
C   -3.0031107556  -1.0662205554   0.6083048827
C   -2.1771978267  -2.1746567742   0.0675735200
C   -0.7833116579  -2.2349055341   0.1710383581
C   -0.0736611946  -3.2616672184  -0.4546455340
O    1.2807716515  -3.3705208689  -0.4322326167
C    2.0274205498  -2.2653299191   0.1027274275
C    3.4945706642  -2.5149704711  -0.1571572488
O    3.8345487743  -2.4853842672  -1.5439047453
C    4.0011738361  -1.1729633406  -2.0895775673
C    5.4351268558  -0.6975842614  -2.0372524768
O    5.7942209012  -0.4210085339  -0.6868703182
C    7.1855194153  -0.1588460055  -0.5374990027
C    7.4699842960   0.2281673357   0.8895197445
O    7.0075369747   1.5544596056   1.1219566947
C    7.2310799046   1.9702460099   2.4644296297
C    6.9465156891   3.4459352901   2.5935065290
O    5.5435589995   3.7271208409   2.5573765904
C    5.1525572531   4.7189733338   1.6045774510
C    4.8148546203   4.1580771748   0.2339021135
O    3.5388782435   3.5151578075   0.1912305057
C    3.5561572027   2.1405357524   0.5690200890
C    2.1553071426   1.6007355896   0.4659725447
O    1.7773224859   1.5692498791  -0.9229692792
C   -0.7568944387  -4.2633981553  -1.1532615853
C   -2.1394491705  -4.2419827130  -1.2088654286
C   -2.8548359882  -3.2074715466  -0.6018395203
S   -4.6343198982  -3.2130329316  -0.7229479600
C   -5.0140638025  -2.5080396759   0.8650169346
C   -4.1588142794  -1.5353215908   1.4086937064
C   -4.4116765579  -1.0841688086   2.7082950361
C   -5.5360846259  -1.5111206486   3.4059554182
C   -6.4199365272  -2.4136078351   2.8174705770
C   -6.1512137745  -2.9296708116   1.5545438698
H   -3.9266296658   1.5961573465   2.4183584353
H   -5.8620019379   3.1254611733   2.3918546326
H   -6.9944724636   3.6653277192   0.2425833994
H   -6.1150250839   2.7434491133  -1.8801681087
H   -1.5014326995   1.6580509926  -3.9723251668
H    0.8617643358   1.8852453288  -3.2702924765
H   -0.2164139271   0.7003966177   0.7262350723
H   -0.2708223308  -1.4789433891   0.7485710083
H    1.8623416110  -2.1831986462   1.1874988333
H    1.6933362081  -1.3349389175  -0.3768383550
H    3.7638720375  -3.5149037507   0.2036904578
H    4.0785004117  -1.7785527778   0.4108031301
H    3.3454797710  -0.4445402230  -1.5897571131
H    3.6969476201  -1.2259410705  -3.1426927661
H    5.5355870486   0.2123811775  -2.6562298706
H    6.0987669364  -1.4707879461  -2.4604193372
H    7.5030765730   0.6525464511  -1.2142963009
H    7.7712904941  -1.0590181036  -0.7890150619
H    8.5579388132   0.1693287122   1.0648112067
H    6.9782092595  -0.4832886278   1.5751765091
H    8.2848512412   1.7983944602   2.7471704272
H    6.5982668361   1.3939526531   3.1612076596
H    7.4766629882   3.9858120332   1.7967517610
H    7.3492758596   3.7886316000   3.5596645545
H    5.9380537334   5.4839015767   1.4984864040
H    4.2609821404   5.2120045226   2.0135297860
H    5.6073211088   3.4744219373  -0.1086266430
H    4.7524399572   4.9977640619  -0.4714615501
H    3.8904302516   2.0147143015   1.6093607039
H    4.2420618384   1.5666518804  -0.0736007429
H    1.4585147362   2.2414210134   1.0238962499
H    2.1268303235   0.5889278726   0.8949139558
H   -0.1947197715  -5.0619896080  -1.6280587088
H   -2.6684090654  -5.0372343162  -1.7271143321
H   -3.7092904539  -0.4021627564   3.1750714582
H   -5.7193952498  -1.1417676836   4.4108253835
H   -7.3023773586  -2.7477527755   3.3558017138
H   -6.8094395048  -3.6742992199   1.1149341412

Conformer 18
G(CENSO)=       -2792.80194108  G(xTB)=        -135.13132184        
C   -2.7249219107   1.1151011064   0.6562873681
C   -2.9187066967   1.1895062597   2.0384366942
C   -3.9400112582   1.9689047031   2.5730487726
C   -4.7751243262   2.7002520284   1.7313316371
C   -4.5567448400   2.6957330671   0.3576051617
C   -3.5225010522   1.9260532232  -0.1739301905
S   -3.2091780396   1.9721254001  -1.9312876232
C   -1.4290323260   1.8613092028  -1.8742317326
C   -0.6446144071   2.5866634186  -2.7719740381
C    0.7373452791   2.5678529914  -2.6585900550
C    1.3481113504   1.8545455997  -1.6194653299
C    0.5662597399   1.1020054487  -0.7398510632
C   -0.8213238360   1.0644449429  -0.8947785905
C   -1.7150523216   0.2633233843  -0.0214953286
C   -1.8045615403  -1.0882818042  -0.0894164935
C   -1.0670423058  -1.8929723446  -1.0941358135
C    0.3266706886  -1.9783898812  -1.1439685752
C    0.9545082341  -2.6614833308  -2.1865953121
O    2.3059918723  -2.7301858523  -2.3326015574
C    3.0925579205  -1.9994211491  -1.3776601395
C    4.5433048201  -2.0663990270  -1.8223291615
O    5.3664497931  -1.3427916198  -0.9126330916
C    5.7312312376  -2.0570281801   0.2778729520
C    5.2765467323  -1.3540546526   1.5363210903
O    3.8593863196  -1.4237767715   1.6475776888
C    3.3929797366  -1.1924276214   2.9743823003
C    1.8803721141  -1.2370570732   2.9654743946
O    1.2987891851  -0.0500612131   2.4194733572
C    1.0070472454   0.9246714519   3.4226258609
C    0.7547099157   2.2617958214   2.7789334894
O    1.9966148539   2.8059895428   2.3386435290
C    1.8363255265   4.0836687124   1.7267240429
C    3.1772694399   4.6200077603   1.2650476107
O    3.6201299790   4.1632959769  -0.0133999825
C    4.2892028151   2.9038453426  -0.0516089101
C    3.3572952762   1.7343269459  -0.2819548479
O    2.7046563615   1.9230552415  -1.5590015409
C    0.1876071920  -3.3154611055  -3.1573625289
C   -1.1948240224  -3.3001759884  -3.0672600372
C   -1.8278013173  -2.5979502857  -2.0389677584
S   -3.6092464660  -2.5966714929  -1.9459996991
C   -3.7851734728  -2.5746851176  -0.1736191121
C   -2.8561778820  -1.8654130770   0.6073505154
C   -2.9480742421  -1.9630741226   1.9990564936
C   -3.9929511215  -2.6594753744   2.5969788809
C   -4.9552512518  -3.2857535442   1.8072328024
C   -4.8427640482  -3.2626729554   0.4212467050
H   -2.2597421867   0.6365461035   2.6982206500
H   -4.0808298340   2.0052485197   3.6495046461
H   -5.5770746253   3.3056501326   2.1442657058
H   -5.1726156412   3.3056783472  -0.2978533092
H   -1.1131140152   3.1938702862  -3.5419794006
H    1.3544785740   3.1453110047  -3.3407803281
H    1.0137417431   0.5454259945   0.0747702800
H    0.9030853801  -1.5075018620  -0.3612278493
H    2.9728449932  -2.4308010540  -0.3764406012
H    2.7684781579  -0.9500221410  -1.3511303092
H    4.6569796289  -1.5843831519  -2.8005227300
H    4.8745149133  -3.1120273879  -1.9156459137
H    6.8284737734  -2.1300222207   0.3079097589
H    5.3243591700  -3.0776244120   0.2589312420
H    5.6148556215  -0.3037173520   1.5358536151
H    5.7550178318  -1.8611796647   2.3915590866
H    3.7454196621  -0.2168803650   3.3509943080
H    3.7791456662  -1.9756433290   3.6495074010
H    1.5111409214  -1.4109873291   3.9871094640
H    1.5487235091  -2.0771378355   2.3416832396
H    1.8433273515   1.0183833486   4.1329383717
H    0.1117662671   0.6218131000   3.9908495749
H    0.2862498423   2.9312054253   3.5204208764
H    0.0579880916   2.1547544248   1.9300439770
H    1.4080154118   4.7918098790   2.4575963783
H    1.1418345032   4.0218122896   0.8704121287
H    3.9401230840   4.4183923553   2.0342231690
H    3.0801876089   5.7074744338   1.1621788859
H    4.8524192028   2.7252496529   0.8784296062
H    5.0088848407   2.9660560037  -0.8779822611
H    2.6269146153   1.6750526640   0.5276026595
H    3.9365783406   0.8015334580  -0.3126089132
H    0.6845047844  -3.8529463289  -3.9596118823
H   -1.7863500917  -3.8415843094  -3.8005989292
H   -2.1840101451  -1.4966514864   2.6117895702
H   -4.0529096707  -2.7157361569   3.6800601348
H   -5.7763698337  -3.8267628209   2.2688853433
H   -5.5610858873  -3.7954609753  -0.1960487815

Conformer 19
G(CENSO)=       -2792.80191875  G(xTB)=        -135.13123352        
C   -2.6023707132   1.1639038791   0.5702363723
C   -2.7864492098   1.3450690087   1.9443343744
C   -3.6378223960   2.3347983554   2.4242713000
C   -4.3080943388   3.1707381375   1.5333596581
C   -4.0867107738   3.0530024471   0.1653477740
C   -3.2194979524   2.0694439208  -0.3095647869
S   -2.8711957534   1.9591850062  -2.0535078304
C   -1.1465467676   1.5146296218  -1.9373552945
C   -0.2447299726   2.0334915681  -2.8633763492
C    1.1097878712   1.7366789698  -2.7778451085
C    1.5700164486   0.9453308564  -1.7232083435
C    0.6665421586   0.4172494190  -0.7980094652
C   -0.7015243872   0.6537675376  -0.9168561265
C   -1.7436894195   0.1028538386  -0.0114941408
C   -2.0643977837  -1.2142921976   0.0351603532
C   -1.3224164507  -2.2452466439  -0.7268482048
C   -0.0042934239  -2.5969654298  -0.4255840798
C    0.6696617524  -3.5271377527  -1.2169042569
O    1.9647618354  -3.8930884662  -1.0145519100
C    2.6708514434  -3.2487961399   0.0576743074
C    4.1086551132  -3.7408927007   0.0121776124
O    4.8455487062  -3.1522152321   1.0761886886
C    5.3390826654  -1.8360388406   0.7942740116
C    5.2321387551  -0.9737215037   2.0258084721
O    3.8666222692  -0.6317111326   2.2335230961
C    3.6700012566   0.1437468572   3.4108104036
C    2.2756684012   0.7155035903   3.4004730395
O    2.2091879491   1.7395397549   2.4161727233
C    0.9084417124   2.3010475211   2.2814260489
C    0.9141393228   3.3289272867   1.1716520222
O    1.6369449850   4.5232440668   1.4901977486
C    3.0396889086   4.4936225087   1.2009407134
C    3.3775932587   4.7008672171  -0.2686063740
O    3.1653066203   3.5630307074  -1.1157005962
C    4.1983893867   2.5867177172  -1.0131798471
C    3.9329674287   1.4568437308  -1.9801368877
O    2.8745014731   0.5872467467  -1.5328857553
C    0.0120183920  -4.1388841573  -2.2912178351
C   -1.3193286724  -3.8488744436  -2.5436023115
C   -1.9953135750  -2.9136968621  -1.7565823455
S   -3.7228741235  -2.5767311617  -2.0405957730
C   -4.2256229767  -2.3388078327  -0.3449229274
C   -3.3498562740  -1.7264481881   0.5725942904
C   -3.7405513303  -1.6605155513   1.9133033567
C   -5.0002566553  -2.0954460184   2.3125368386
C   -5.8872709740  -2.6210245048   1.3761474018
C   -5.4943629469  -2.7625798630   0.0497554506
H   -2.2475134377   0.7102365970   2.6389487956
H   -3.7747571682   2.4540119058   3.4951402162
H   -4.9782350445   3.9416549593   1.9031725508
H   -4.5666876486   3.7377026885  -0.5287701711
H   -0.5972255761   2.6889588615  -3.6552778263
H    1.7889592352   2.1622774755  -3.5068278960
H    1.0575170120  -0.1558399513   0.0340599896
H    0.4696105332  -2.1402078175   0.4325550706
H    2.2182772553  -3.5099728510   1.0245442413
H    2.6341153375  -2.1584624290  -0.0692894634
H    4.5614701666  -3.5180796430  -0.9662763123
H    4.1384956702  -4.8263971969   0.1625049816
H    4.7744924346  -1.3674272826  -0.0243678526
H    6.3949428598  -1.8993039618   0.4876734941
H    5.8374054989  -0.0624589192   1.8774242596
H    5.6396363754  -1.5117015466   2.8994578787
H    4.4026973588   0.9672066253   3.4574307245
H    3.8030780106  -0.4790842471   4.3115501344
H    2.0468558093   1.1227637688   4.3998692022
H    1.5420464107  -0.0794385852   3.1798581668
H    0.5862214518   2.7622218344   3.2315153314
H    0.1772568970   1.5146091041   2.0212387196
H   -0.1248775565   3.6401735981   0.9996561987
H    1.2944368867   2.8793200063   0.2464530753
H    3.4995143339   3.5762222675   1.5897361403
H    3.4648479327   5.3411606146   1.7539203552
H    4.4299360797   5.0248224645  -0.3432316234
H    2.7444134701   5.4993120561  -0.6746906658
H    4.2707676530   2.1791629917   0.0086676830
H    5.1736443496   3.0366749868  -1.2707827207
H    4.8201244186   0.8168099760  -2.0162621447
H    3.7469214864   1.8342628574  -2.9918702078
H    0.5442244932  -4.8640573658  -2.8998842071
H   -1.8373436803  -4.3609357331  -3.3499353314
H   -3.0458709284  -1.2755860122   2.6503267742
H   -5.2862062496  -2.0255544718   3.3580746084
H   -6.8740592374  -2.9568050271   1.6817645987
H   -6.1632980056  -3.2203970326  -0.6740161139

Conformer 20
G(CENSO)=       -2792.80187633  G(xTB)=        -135.12753986        
C   -4.4575388315   1.0424569475   0.9277672138
C   -4.8527348400   1.0274849440   2.2679531471
C   -6.0844829857   1.5481067476   2.6527531753
C   -6.9353473921   2.1060890009   1.7012523638
C   -6.5322343483   2.1944284049   0.3728713855
C   -5.2904276978   1.6861993938  -0.0065169249
S   -4.7516124775   1.8564500397  -1.6999347585
C   -3.0173885084   2.1319788149  -1.3799504124
C   -2.3040903240   3.0647328126  -2.1246329524
C   -0.9762544864   3.3509077487  -1.8168710861
C   -0.3743589394   2.7168126019  -0.7258269084
C   -1.0776476162   1.7487380342  -0.0008360530
C   -2.3860994502   1.4256358017  -0.3395134149
C   -3.2045718936   0.4392177459   0.4053109126
C   -2.9988247527  -0.8979839808   0.3544892598
C   -1.9846357359  -1.5408670291  -0.5205654175
C   -0.5996217734  -1.4439265870  -0.3332631952
C    0.2683793347  -2.0758256894  -1.2276981871
O    1.6214302901  -2.0694483570  -1.1321199133
C    2.2530528792  -1.3745574218  -0.0453880957
C    3.7305187280  -1.6594001850  -0.1424435333
O    4.2511826806  -1.0113939803  -1.3007927552
C    5.3605901623  -1.6628451538  -1.9150699468
C    6.6788377284  -1.5020929104  -1.1883383550
O    6.6952744514  -2.3404744535  -0.0358811213
C    7.9468244731  -2.3434398819   0.6496380078
C    8.2431995631  -1.0756876134   1.4217392388
O    7.2932609780  -0.9536590928   2.4807533618
C    7.2923100959   0.3207593491   3.1253014015
C    6.2662923801   1.2657196368   2.5394616781
O    6.6927733154   1.7019718770   1.2434519783
C    5.6281205487   1.9232000857   0.3264610395
C    4.7953706778   3.1488057277   0.6691089607
O    3.7308791133   3.1846426539  -0.2746485446
C    2.8524669019   4.2836234460  -0.0710529791
C    1.6022379540   4.0675711373  -0.8797186145
O    0.8787388797   2.9819948756  -0.2754792991
C   -0.2428267170  -2.7991197893  -2.3132907323
C   -1.6092130229  -2.9364454141  -2.4723345263
C   -2.4836948634  -2.3277934819  -1.5704668377
S   -4.2406128158  -2.5791903659  -1.7589311545
C   -4.6699375601  -2.6785544638  -0.0332377895
C   -3.9819830292  -1.8731443127   0.8897905721
C   -4.2443386032  -2.0499046785   2.2509891830
C   -5.2333564135  -2.9316810412   2.6751941831
C   -5.9655437455  -3.6615310496   1.7408192375
C   -5.6731447844  -3.5522241487   0.3853996114
H   -4.1853598043   0.6104467768   3.0134453052
H   -6.3778359897   1.5183231191   3.6981593899
H   -7.9007340593   2.5076633120   1.9960394983
H   -7.1706552940   2.6753889369  -0.3633632754
H   -2.7877360402   3.5987600550  -2.9380619716
H   -0.4466849647   4.0917957071  -2.4046060463
H   -0.5974673010   1.2786694487   0.8507852920
H   -0.2207494739  -0.8937757861   0.5184085957
H    1.8756803221  -1.7444416870   0.9185495489
H    2.0524899131  -0.2954435108  -0.1176598956
H    3.8905897391  -2.7459475513  -0.2013925043
H    4.2233995556  -1.2968561537   0.7723459662
H    5.4624506326  -1.1985614484  -2.9033598803
H    5.1423721639  -2.7339326963  -2.0586673605
H    6.8208456780  -0.4436457643  -0.9192354746
H    7.4940251663  -1.7902380371  -1.8762695063
H    8.7722840266  -2.5209787054  -0.0608922820
H    7.9046317643  -3.1915739012   1.3434078661
H    8.2107880506  -0.1963601720   0.7655017551
H    9.2661146037  -1.1550403469   1.8307646727
H    8.2951159109   0.7750989688   3.1008763126
H    7.0291831050   0.1468988840   4.1772960691
H    6.1422344216   2.1266379754   3.2173465922
H    5.2982284199   0.7450999933   2.4670340736
H    4.9693531361   1.0413744352   0.2755330625
H    6.0919841032   2.0574833575  -0.6579561797
H    5.4097971942   4.0635106305   0.6103794672
H    4.3912087727   3.0729862450   1.6923883204
H    3.3232810414   5.2278834315  -0.3913579764
H    2.5908385698   4.3774422547   0.9955159664
H    1.8502480012   3.8245950826  -1.9222849714
H    0.9967734682   4.9839464211  -0.8590770113
H    0.4470855809  -3.2814903744  -2.9994452117
H   -1.9987967677  -3.5369255488  -3.2899144291
H   -3.6630229753  -1.4946016255   2.9790457507
H   -5.4312069561  -3.0485620502   3.7368063510
H   -6.7432428480  -4.3462116824   2.0672724506
H   -6.2057216912  -4.1588671073  -0.3420755152

Conformer 21
G(CENSO)=       -2792.80183061  G(xTB)=        -135.13029447        
C   -2.5984883508   1.1639546355   0.7461176561
C   -2.7146056684   1.3349630509   2.1287561182
C   -3.5255649136   2.3346639128   2.6561188282
C   -4.2205121446   3.1908608188   1.8043180315
C   -4.0602839854   3.0860690253   0.4266103188
C   -3.2341427398   2.0917035339  -0.0965864601
S   -2.9586228573   1.9969407842  -1.8548140852
C   -1.2406038018   1.5129214907  -1.8164689248
C   -0.3654022596   2.0193494461  -2.7740116794
C    0.9841039682   1.6889338492  -2.7485421109
C    1.4692827453   0.8761056640  -1.7219916198
C    0.5926410036   0.3640750881  -0.7619809307
C   -0.7729687694   0.6323944364  -0.8230259847
C   -1.7903659424   0.0914453090   0.1153639623
C   -2.1406231613  -1.2183001582   0.1562450840
C   -1.4532112608  -2.2564082988  -0.6460554437
C   -0.1321744408  -2.6400901507  -0.4018805407
C    0.4883912928  -3.5772715903  -1.2276135743
O    1.7825340346  -3.9726627072  -1.0802511104
C    2.5552997010  -3.3241835486  -0.0572229542
C    3.9782318252  -3.8495450474  -0.1586996129
O    4.7855488155  -3.2051766412   0.8207642109
C    5.3115114807  -1.9426514583   0.3932747333
C    5.5041895231  -1.0448222532   1.5873273701
O    4.2303377048  -0.6059426363   2.0439769853
C    4.3192157274   0.2618392718   3.1689171372
C    2.9770707095   0.9071714228   3.3999208835
O    2.7386373244   1.8483743908   2.3596227369
C    1.4352688963   2.4201157234   2.4095913509
C    1.2319449993   3.3271565284   1.2152742616
O    1.9306335185   4.5737223631   1.3023528897
C    3.3033454227   4.5486107444   0.8911115326
C    3.5001015547   4.6456450083  -0.6129227679
O    3.1853256301   3.4588008590  -1.3515260036
C    4.1917181053   2.4554460696  -1.2569942451
C    3.8311302845   1.2837421128  -2.1388011938
O    2.7692535851   0.4821798378  -1.5856554605
C   -0.2253266314  -4.1646689197  -2.2793575463
C   -1.5587357127  -3.8418336359  -2.4761045199
C   -2.1810878179  -2.8987109222  -1.6549531250
S   -3.9084687981  -2.5143780306  -1.8718577864
C   -4.3442577823  -2.2791062615  -0.1572089230
C   -3.4185388670  -1.7039599403   0.7349235318
C   -3.7598074283  -1.6405167840   2.0891627323
C   -5.0182713788  -2.0394585449   2.5279904832
C   -5.9543610683  -2.5245317541   1.6177687679
C   -5.6122466094  -2.6649852296   0.2772352838
H   -2.1554004155   0.6836825609   2.7916777366
H   -3.6124125212   2.4452281354   3.7331391115
H   -4.8606192990   3.9685240681   2.2113253796
H   -4.5567580709   3.7880531359  -0.2379888651
H   -0.7334476906   2.6916706210  -3.5444146351
H    1.6420733584   2.1084628928  -3.4996819835
H    1.0019867169  -0.2307799004   0.0455798151
H    0.3867172157  -2.2035823660   0.4403691470
H    2.1441604849  -3.5525582635   0.9359822681
H    2.5364378618  -2.2360577473  -0.2085431544
H    4.3751359720  -3.6963342156  -1.1740885430
H    4.0007043030  -4.9238034190   0.0592459721
H    4.6321377856  -1.4506498290  -0.3183904667
H    6.2810933418  -2.0957494329  -0.1079646738
H    6.1208993072  -0.1811860384   1.2826679516
H    6.0450399880  -1.5824266534   2.3856822278
H    5.0782013341   1.0436363091   2.9943063855
H    4.6134868219  -0.3007287018   4.0713322796
H    2.9804068295   1.4064240016   4.3838607287
H    2.1852714142   0.1385120866   3.4106030585
H    1.2952298307   2.9866034703   3.3468855319
H    0.6690879619   1.6239529648   2.3795659605
H    0.1650833426   3.5836912745   1.1695155152
H    1.4929002192   2.7951929058   0.2914980530
H    3.8195914682   3.6749356247   1.3076217602
H    3.7559316578   5.4457846448   1.3333730419
H    4.5467766794   4.9379163422  -0.8085472762
H    2.8460193525   5.4295137495  -1.0137107550
H    4.3166237259   2.1037363822  -0.2197777027
H    5.1620326345   2.8557732526  -1.6003977263
H    4.6911504307   0.6080148583  -2.1828009718
H    3.6022523815   1.6071673743  -3.1606132821
H    0.2659536265  -4.8954095852  -2.9151817573
H   -2.1195530070  -4.3335487720  -3.2663659484
H   -3.0279287302  -1.2862716582   2.8052795658
H   -5.2654252798  -1.9720791757   3.5835607574
H   -6.9410653368  -2.8299382881   1.9541031277
H   -6.3209549252  -3.0925300223  -0.4269747333

Conformer 22
G(CENSO)=       -2792.80181580  G(xTB)=        -135.12990905        
C   -2.7885138516   0.9442498441   0.7163218999
C   -3.0077913376   1.0115628945   2.0958021172
C   -3.9505010474   1.8864829730   2.6251834523
C   -4.6803695346   2.7198555195   1.7794915096
C   -4.4320092638   2.7160454660   0.4110692552
C   -3.4746587316   1.8470206999  -0.1125100917
S   -3.1151033923   1.8720693347  -1.8542930966
C   -1.3696194353   1.5141631255  -1.7748150641
C   -0.5233137935   2.1006596637  -2.7177705604
C    0.8376126476   1.8531411555  -2.6829632745
C    1.3712234866   1.0381622399  -1.6783315124
C    0.5312853221   0.4424494427  -0.7352761700
C   -0.8519572044   0.6450934917  -0.7994734584
C   -1.8408113203  -0.0101913298   0.0957213183
C   -2.0416041900  -1.3514567727   0.1059373261
C   -1.1798732821  -2.2904311789  -0.6483435607
C    0.1183802314  -2.6046940144  -0.2498011467
C    0.9050081201  -3.4413887795  -1.0389348084
O    2.1984234649  -3.7513761219  -0.7147309061
C    2.4687629382  -4.1573710356   0.6487740715
C    3.2179101820  -3.1366571781   1.4704527294
O    2.3467741182  -2.1058107547   1.9240935337
C    2.9513987338  -1.3107406372   2.9424245493
C    1.9813897605  -0.2624116256   3.4206786678
O    1.8488376886   0.7424751794   2.4249113597
C    1.0705479732   1.8555535260   2.8503773573
C    1.2182442484   2.9573672724   1.8324863947
O    2.5535582726   3.4585670071   1.8743291698
C    3.0172020058   3.9109995004   0.6082532537
C    4.4508284535   4.3830027414   0.7837511535
O    4.9922088938   4.7576308738  -0.4863143127
C    5.9661989303   3.8643644987  -1.0278117242
C    5.4392692971   2.5270290490  -1.5067922694
O    5.2629758737   1.6499160814  -0.3895643455
C    4.8369303957   0.3325573367  -0.7379684086
C    3.3423316177   0.1517536754  -0.6283734925
O    2.7228116894   0.8955994409  -1.6949523619
C    0.3974872292  -3.9640507729  -2.2311341008
C   -0.9221060761  -3.7165074907  -2.5904055094
C   -1.7220283214  -2.9086005753  -1.7827520852
S   -3.4508420333  -2.6710765393  -2.1494245692
C   -4.0700281396  -2.6048415772  -0.4738425020
C   -3.3077953448  -1.9912407977   0.5407773113
C   -3.7862863096  -2.0449542670   1.8526847633
C   -5.0273310821  -2.6070409894   2.1358542812
C   -5.8042796121  -3.1398868116   1.1099243165
C   -5.3194924230  -3.1569390864  -0.1937911644
H   -2.4253605059   0.3750652125   2.7534962413
H   -4.1136699674   1.9180554144   3.6985851109
H   -5.4220053366   3.4010570379   2.1871566673
H   -4.9643240666   3.3992060283  -0.2454100566
H   -0.9300980905   2.7653198838  -3.4752539001
H    1.5041508689   2.3135058191  -3.4064711482
H    0.9386533393  -0.1534703626   0.0699004726
H    0.5228168838  -2.1855446812   0.6647674525
H    3.1016528387  -5.0486638343   0.5660818514
H    1.5325280899  -4.4403947618   1.1460351137
H    4.0566902592  -2.7170789482   0.8898366378
H    3.6449047285  -3.6726628308   2.3355597037
H    3.8673537030  -0.8268690415   2.5629259218
H    3.2323139753  -1.9487699352   3.7966917338
H    2.3747409920   0.1743955048   4.3538309734
H    1.0042272446  -0.7236246196   3.6470896271
H    1.4121147046   2.2062183525   3.8389110212
H    0.0046133076   1.5806736651   2.9354867570
H    0.4958057357   3.7603469604   2.0537164765
H    0.9884444350   2.5607669626   0.8319583431
H    2.3920953572   4.7387990540   0.2298929159
H    2.9847499747   3.0922795974  -0.1287116294
H    5.0483977763   3.5915781957   1.2535371051
H    4.4755822799   5.2683736737   1.4349187433
H    6.7817879618   3.7002892600  -0.3044009976
H    6.3828263686   4.3895553845  -1.8952649047
H    6.1792622288   2.0943808178  -2.2018626705
H    4.4965611048   2.6687347295  -2.0561503275
H    5.3037753743  -0.3562202089  -0.0216019956
H    5.1884611192   0.0620691483  -1.7453903177
H    2.9878560568   0.5169270383   0.3436639585
H    3.0876847418  -0.9157200721  -0.7204247087
H    1.0237951716  -4.6070873115  -2.8426008116
H   -1.3347759441  -4.1819501543  -3.4814739825
H   -3.1771375476  -1.6504492829   2.6574691921
H   -5.3850033754  -2.6301779394   3.1612702307
H   -6.7754353010  -3.5760174379   1.3262311627
H   -5.9015900549  -3.6152416600  -0.9889231121

Conformer 23
G(CENSO)=       -2792.80177443  G(xTB)=        -135.12969194        
C   -3.7906858457   0.8894687329   0.6783522424
C   -4.1530531574   0.7343709169   2.0199806222
C   -5.4766063294   0.8764705271   2.4240315635
C   -6.4613319228   1.1962146243   1.4921840346
C   -6.1139635669   1.4261330353   0.1655426576
C   -4.7841628297   1.2944259669  -0.2343876137
S   -4.3554162589   1.6393494730  -1.9314678381
C   -2.7400436518   2.3416582954  -1.6594147163
C   -2.2857883235   3.3937311370  -2.4582874190
C   -1.0419011696   3.9582886316  -2.2252811715
C   -0.2576603415   3.5050823086  -1.1575271997
C   -0.7141300396   2.4642152718  -0.3494995595
C   -1.9313321594   1.8392186177  -0.6328552046
C   -2.4254700976   0.6741422483   0.1366988941
C   -1.8211245257  -0.5399100798   0.0899736295
C   -0.6862956052  -0.8462120689  -0.8189165817
C    0.5972021925  -0.3214369963  -0.6945606312
C    1.5896708955  -0.6122804595  -1.6353764080
O    2.7837042798   0.0056469950  -1.4151518777
C    3.9562740903  -0.3684974365  -2.1618818567
C    4.6546300396  -1.5753527859  -1.5795783397
O    3.9271408036  -2.7609644727  -1.9027601289
C    4.0156331086  -3.8114738166  -0.9396859642
C    2.9166064154  -3.7406167631   0.0978977167
O    3.1398479946  -2.6145332622   0.9347871400
C    2.0698150622  -2.3722236800   1.8381464739
C    2.3445875357  -1.0922207763   2.5816825767
O    3.4235123946  -1.3095576862   3.4923265632
C    3.8707619735  -0.1294266354   4.1567302172
C    4.9569365670   0.6175398783   3.4133863766
O    4.4121927786   1.2851596856   2.2780048005
C    5.4154718012   1.9521836627   1.5193760703
C    4.7722793794   2.6804729318   0.3694882034
O    4.0573774767   3.8167601235   0.8648708037
C    3.1327028450   4.3475571891  -0.0783729828
C    1.8063851378   3.6129913490   0.0420121795
O    0.9400335868   4.1276975850  -0.9807632248
C    1.2978034191  -1.4487052038  -2.7158650704
C    0.0394372860  -2.0328659711  -2.8058155402
C   -0.9433564148  -1.7596809815  -1.8582782044
S   -2.5254533268  -2.5791775247  -1.9675160735
C   -2.8405047669  -2.7724253781  -0.2244464746
C   -2.4276567066  -1.7645523447   0.6642369892
C   -2.5759193410  -1.9861126237   2.0364570208
C   -3.2152669190  -3.1281401532   2.5073348755
C   -3.6967532681  -4.0780985184   1.6086414903
C   -3.4914523785  -3.9144834124   0.2425393287
H   -3.3880004962   0.5103209784   2.7534215074
H   -5.7364328188   0.7402224519   3.4699081691
H   -7.4970741191   1.3034826982   1.8018252352
H   -6.8699979149   1.7273435038  -0.5546217933
H   -2.9083035264   3.7781974949  -3.2617705037
H   -0.6787394884   4.7717561258  -2.8465704858
H   -0.1459863279   2.1248253239   0.5058696062
H    0.8511870358   0.3123188758   0.1461845111
H    4.6266501875   0.4934438503  -2.0732628757
H    3.7243721101  -0.5053900792  -3.2249012430
H    4.7433674882  -1.4484432591  -0.4935870276
H    5.6694878413  -1.6247456419  -2.0116046658
H    5.0034002378  -3.8171859799  -0.4533760296
H    3.9069928775  -4.7546644036  -1.4899154863
H    2.9146091218  -4.6751231457   0.6883776887
H    1.9378570350  -3.6547255322  -0.4066910056
H    1.9586710796  -3.2128835262   2.5449923326
H    1.1199418720  -2.2631278601   1.2873233112
H    1.4343107087  -0.7949889474   3.1313641006
H    2.5933833207  -0.2969060493   1.8656596216
H    4.2928300076  -0.4555212603   5.1159516702
H    3.0245977005   0.5430448078   4.3718946978
H    5.7445272324  -0.0896065418   3.1007657736
H    5.4150189776   1.3501692764   4.1022189542
H    6.1381662573   1.2239792184   1.1125895593
H    5.9722579302   2.6624972804   2.1543009493
H    4.1018055065   1.9924565489  -0.1668477864
H    5.5583835506   3.0088524199  -0.3301874987
H    3.5188964769   4.2702939020  -1.1066794322
H    3.0002678185   5.4098603814   0.1577476201
H    1.3689959592   3.7831156641   1.0358654378
H    1.9548322534   2.5336743721  -0.1009381454
H    2.0478662540  -1.7029927844  -3.4529205858
H   -0.1655027920  -2.7273783701  -3.6162466765
H   -2.1780200092  -1.2580612753   2.7351382168
H   -3.3359548974  -3.2755645276   3.5767128639
H   -4.2027540808  -4.9684801273   1.9711960982
H   -3.8173365209  -4.6802192156  -0.4563325774

Conformer 24
G(CENSO)=       -2792.80175494  G(xTB)=        -135.13173698        
C   -4.3162064508   1.0620413882   1.0750454220
C   -4.6701050328   1.0744909262   2.4271914810
C   -5.7292763602   1.8549910428   2.8796620586
C   -6.4416197187   2.6513350116   1.9857132182
C   -6.0617451255   2.7091073330   0.6490917417
C   -4.9913810578   1.9349661351   0.2012585807
S   -4.4838689262   2.0512409290  -1.5050783232
C   -2.7263291890   1.8513567729  -1.2739694376
C   -1.8317826645   2.5435017427  -2.0838627721
C   -0.4576152131   2.4146324692  -1.8946912874
C    0.0153420417   1.6225621428  -0.8457661198
C   -0.8822061440   0.9355319321  -0.0240249372
C   -2.2498451798   0.9922709908  -0.2663129402
C   -3.2556956054   0.2052247301   0.4883988148
C   -3.3653731585  -1.1427017508   0.3766055387
C   -2.5128642572  -1.9473176828  -0.5346532464
C   -1.1352423949  -2.1190164961  -0.3630665099
C   -0.3905944956  -2.8052170213  -1.3225264263
O    0.9585426767  -2.9744130520  -1.2593099478
C    1.6694744375  -2.3063622577  -0.2081743332
C    3.1418505927  -2.5187328305  -0.4933427308
O    3.8560365521  -1.8527571549   0.5384994703
C    5.2630483967  -1.8962736372   0.3274148757
C    5.9211681029  -1.1729961840   1.4853155453
O    7.3183604503  -1.1683505183   1.2191300191
C    8.1206686478  -0.7808121823   2.3324767893
C    7.9269096937   0.6497115322   2.7871214144
O    8.2240665368   1.5250462617   1.7077595664
C    8.0902134467   2.8986447957   2.0677823560
C    8.1732204520   3.7601611442   0.8243853525
O    6.9452185925   3.8857118981   0.1066511285
C    6.4729629427   2.6713905849  -0.4720944871
C    5.3312284779   3.0342900294  -1.4088471639
O    4.6819778384   1.8467329864  -1.8723223696
C    3.6486622552   1.3881104157  -1.0031920103
C    2.3123643192   1.9493624938  -1.4639030576
O    1.3312792700   1.4510915308  -0.5412015998
C   -1.0250393587  -3.3674573301  -2.4359823413
C   -2.3997850723  -3.2683495343  -2.5682278399
C   -3.1489532928  -2.5692716712  -1.6192706965
S   -4.9209200300  -2.4727848654  -1.7980603678
C   -5.3647047037  -2.5275727463  -0.0729389817
C   -4.5368744971  -1.9031427155   0.8771108453
C   -4.8460318691  -2.0621386564   2.2312307698
C   -5.9981288545  -2.7350508859   2.6247037240
C   -6.8526062374  -3.2756468071   1.6659775405
C   -6.5282386363  -3.1910790132   0.3162674315
H   -4.1040448142   0.4723196558   3.1286689084
H   -5.9957635143   1.8417890357   3.9325991658
H   -7.2734279680   3.2576900550   2.3331273805
H   -6.5824912172   3.3683178573  -0.0403480462
H   -2.2001850141   3.2011291955  -2.8666499881
H    0.2196611981   2.9620067500  -2.5404588902
H   -0.4941500381   0.3502053408   0.8012490019
H   -0.6646573676  -1.7197528889   0.5243668891
H    1.4004368910  -2.7300785332   0.7697088533
H    1.4358293607  -1.2321969462  -0.2115744566
H    3.3974171562  -2.0999934620  -1.4811999119
H    3.3814471289  -3.5947977742  -0.5047013517
H    5.5280201377  -1.4022378821  -0.6230444813
H    5.6150645470  -2.9397536439   0.2803538130
H    5.7050392712  -1.6939164907   2.4331429579
H    5.5186897751  -0.1496819218   1.5563842754
H    9.1573260721  -0.9251332308   2.0076020270
H    7.9315272680  -1.4444080123   3.1934805204
H    8.6069328164   0.8274307682   3.6395126197
H    6.8985770565   0.8211920825   3.1480092868
H    8.8969529459   3.1866777611   2.7642216397
H    7.1274445104   3.0752160323   2.5776037253
H    8.9678595834   3.3744118455   0.1634361062
H    8.4393350923   4.7807167130   1.1213342883
H    6.1157046801   1.9744887313   0.3014714442
H    7.2779974421   2.1675721469  -1.0311440733
H    5.7109580033   3.5574869029  -2.2940049263
H    4.6222078442   3.7024199982  -0.8969932467
H    3.8408899566   1.6727353717   0.0411952718
H    3.6269649701   0.2935228863  -1.0553555833
H    2.0895034460   1.5994847198  -2.4813238997
H    2.3244515048   3.0488816577  -1.4570168822
H   -0.4343873474  -3.9027536520  -3.1735388757
H   -2.8936836575  -3.7413851443  -3.4126226107
H   -4.1703661907  -1.6613664444   2.9785158534
H   -6.2261858666  -2.8395217594   3.6815620101
H   -7.7564257225  -3.7973285426   1.9680509639
H   -7.1649972292  -3.6570769188  -0.4310234399

Conformer 25
G(CENSO)=       -2792.80158834  G(xTB)=        -135.12802016        
C   -4.2517193062   1.2276230775   0.8556535958
C   -4.5468835516   1.4350313991   2.2060205686
C   -5.6170904651   2.2393899846   2.5839306824
C   -6.4001634505   2.8607536102   1.6128847918
C   -6.0824678980   2.7219374481   0.2657192485
C   -4.9988948534   1.9270745643  -0.1069128739
S   -4.5393885249   1.7962258510  -1.8231116372
C   -2.7687794263   1.7242558879  -1.6076195439
C   -1.9430702812   2.3661630400  -2.5323347169
C   -0.5713063511   2.3692025793  -2.3550504342
C   -0.0077750066   1.7526742186  -1.2302489212
C   -0.8252296957   1.0807516026  -0.3178766615
C   -2.2104012030   1.0384009760  -0.5174549327
C   -3.1669338506   0.3358766394   0.3773844104
C   -3.2257423004  -1.0125523263   0.4930324982
C   -2.2724795419  -1.9186282416  -0.1896632348
C   -0.9380780489  -2.0521511521   0.2031673283
C   -0.0790164339  -2.8785673845  -0.5220600252
O    1.2367245570  -3.0548713882  -0.2259920331
C    1.6939983204  -2.6387935753   1.0738129244
C    3.1503307206  -2.9931852525   1.1881348369
O    3.9198838425  -2.0640546644   0.4299973462
C    5.2783359338  -2.4748101646   0.3192393459
C    6.0907692121  -1.2923332836  -0.1696388957
O    7.3936171646  -1.7982398630  -0.4515652642
C    8.3738131518  -0.7952581065  -0.7232951370
C    8.8914490383  -0.0944596124   0.5260200239
O    8.0750758425   0.9882974124   0.9835995237
C    8.3979143619   2.2177595773   0.3358717840
C    7.5388623984   3.3265643490   0.8805876069
O    6.2146374283   3.2238937520   0.3637981369
C    5.4112342493   4.3248918285   0.7826950662
C    4.0740558192   4.2999887183   0.0776475540
O    3.1546103641   3.3283719102   0.5676443324
C    3.3630831302   1.9911172206   0.1140575350
C    2.0148260490   1.3225589463   0.0215455701
O    1.3389557409   1.8809463517  -1.1185269680
C   -0.5582561899  -3.5826308622  -1.6343206395
C   -1.8994628820  -3.5132458350  -1.9747740987
C   -2.7664546455  -2.7027350433  -1.2390985481
S   -4.5128935387  -2.6841593501  -1.6010365973
C   -5.1271988090  -2.5147890470   0.0666770151
C   -4.4191207917  -1.7340734140   1.0004894907
C   -4.8762128238  -1.7026883266   2.3208230092
C   -6.0543144582  -2.3489269259   2.6819009804
C   -6.7861657702  -3.0525891611   1.7278727246
C   -6.3149744467  -3.1531183802   0.4230044538
H   -3.9248142576   0.9670296488   2.9615513344
H   -5.8375968822   2.3824415121   3.6378651556
H   -7.2402262632   3.4854657356   1.9031795396
H   -6.6588423425   3.2469627187  -0.4912652116
H   -2.3763835804   2.8846443389  -3.3834410506
H    0.0773153731   2.8809945758  -3.0599531021
H   -0.4090283075   0.5970419890   0.5551948554
H   -0.5946968981  -1.5062180721   1.0725073900
H    1.1202708853  -3.1649258326   1.8492860526
H    1.5637748043  -1.5571143686   1.2080007724
H    3.3149822104  -4.0217223014   0.8282108730
H    3.4413358286  -2.9530693924   2.2505153879
H    5.3704105764  -3.3162923132  -0.3878138339
H    5.6642397078  -2.8080368016   1.2966327235
H    6.1216834017  -0.5102209484   0.6013651956
H    5.6362219807  -0.8630761591  -1.0794887144
H    7.9880071880  -0.0632132761  -1.4516791751
H    9.2099121125  -1.3288032562  -1.1914485163
H    9.9167091526   0.2654185543   0.3386788997
H    8.9347194801  -0.8238658893   1.3448501634
H    8.2601595907   2.1446373407  -0.7549377155
H    9.4545102790   2.4714821233   0.5260530932
H    7.9841758636   4.2898142861   0.5782871850
H    7.5295667708   3.2902179753   1.9831216688
H    5.9151730701   5.2757903252   0.5302128787
H    5.2628470872   4.3030812818   1.8769492005
H    4.2255648248   4.1745663035  -1.0071480016
H    3.5922095373   5.2715101292   0.2435421973
H    3.9936130920   1.4268408658   0.8188734154
H    3.8599132069   1.9818350569  -0.8672509654
H    1.4495628380   1.5154959752   0.9424827009
H    2.1327759359   0.2377832349  -0.1114340673
H    0.1209370564  -4.2199847024  -2.1930035182
H   -2.2762741092  -4.1109846411  -2.8004630464
H   -4.2990275207  -1.1724858140   3.0694944453
H   -6.3985971297  -2.3034955756   3.7111305164
H   -7.7091672943  -3.5544703093   2.0044067383
H   -6.8575765101  -3.7420841921  -0.3117172526

Conformer 26
G(CENSO)=       -2792.80141979  G(xTB)=        -135.13136368        
C   -4.7093422023   1.1248006140   0.7782387255
C   -5.3385329641   1.2878360687   2.0155583256
C   -6.4904305823   2.0588095463   2.1333605871
C   -7.0214312724   2.6961765133   1.0141249540
C   -6.3732249172   2.6041553082  -0.2129747859
C   -5.2124799017   1.8390136610  -0.3250216582
S   -4.3633817922   1.7603344509  -1.8913905932
C   -2.6886495949   1.6988278336  -1.2813170401
C   -1.6679151198   2.3329100330  -1.9811578192
C   -0.3608781540   2.3161518629  -1.4998858144
C   -0.0925006681   1.7004314150  -0.2746246246
C   -1.1180724688   1.0671888405   0.4324679536
C   -2.4053230263   1.0081512204  -0.0882562341
C   -3.5221414368   0.2661581477   0.5454627406
C   -3.5616856358  -1.0886965679   0.5996100281
C   -2.5013291891  -1.9470441020   0.0149680005
C   -1.1989585909  -2.0236671251   0.5194632922
C   -0.2334462827  -2.7832933840  -0.1437374258
O    1.0608471125  -2.8938505278   0.2597219965
C    1.4523361568  -2.1920554259   1.4504141598
C    2.8913624275  -2.5105307610   1.7477735474
O    3.7389276487  -1.8913596978   0.7870924843
C    5.1082881516  -2.1895682660   1.0373217826
C    5.9500121868  -1.3265694225   0.1192295499
O    7.3115034258  -1.6490295890   0.3960130119
C    8.2443704076  -0.8799731271  -0.3602558765
C    8.4280584862   0.5126350665   0.2260378491
O    9.3953139785   1.1784883773  -0.5893181271
C    9.5791672977   2.5586276298  -0.2695591536
C    8.5409841376   3.4711489374  -0.8878249049
O    7.3087183190   3.3467519624  -0.1838250164
C    6.2315928801   4.0059934499  -0.8365078563
C    4.9509444582   3.6971003367  -0.1069768906
O    4.6663511689   2.3028737737  -0.2457075390
C    3.4832638796   1.8942957165   0.4290362579
C    2.2524838290   2.1678264223  -0.4239576248
O    1.1335194884   1.6585399742   0.3156711932
C   -0.5760696330  -3.4944148985  -1.3006565594
C   -1.8829132261  -3.4826613966  -1.7579482139
C   -2.8528363272  -2.7251183065  -1.0970757542
S   -4.5399313383  -2.7546675368  -1.6747232452
C   -5.3654797609  -2.6244664865  -0.1010684816
C   -4.7945423764  -1.8469477535   0.9225547306
C   -5.4079228273  -1.8506893271   2.1786484929
C   -6.6084224465  -2.5229596737   2.3831020497
C   -7.2050632637  -3.2200965567   1.3345729173
C   -6.5755091950  -3.2901882293   0.0965253901
H   -4.9141001212   0.8119932423   2.8920691843
H   -6.9706565521   2.1635160601   3.1020343878
H   -7.9228133000   3.2963473852   1.1005852559
H   -6.7558850945   3.1410652181  -1.0768481417
H   -1.8862412555   2.8577165426  -2.9073600513
H    0.4165681479   2.8139078177  -2.0679729840
H   -0.8916265830   0.6179131719   1.3923092661
H   -0.9624042433  -1.4896672991   1.4289986032
H    0.8407683681  -2.5238148393   2.3013360685
H    1.3171540458  -1.1093717584   1.3130892906
H    3.0436254599  -3.6025342769   1.7551711051
H    3.1179679278  -2.1296387429   2.7575987226
H    5.3135242081  -3.2571565729   0.8520245430
H    5.3651077982  -1.9702934629   2.0869842418
H    5.7368214021  -0.2647356507   0.3137880932
H    5.7112338977  -1.5371540962  -0.9365569294
H    7.9252503596  -0.8049356098  -1.4123509093
H    9.1945796821  -1.4262455332  -0.3291365594
H    8.7893974400   0.4379660917   1.2661068184
H    7.4786302139   1.0610942538   0.2255774156
H    10.5583224533   2.8363016549  -0.6782207860
H    9.6116116941   2.7033815416   0.8226517152
H    8.4051449263   3.2032608800  -1.9494486248
H    8.9056597621   4.5135449621  -0.8457550118
H    6.1560972442   3.6725846335  -1.8851247097
H    6.3834682128   5.0992843709  -0.8378821376
H    4.1499982210   4.3160062010  -0.5403706208
H    5.0468662792   3.9570019907   0.9598162089
H    3.3900677648   2.3954376628   1.4055202353
H    3.5702511685   0.8143792739   0.6021494220
H    2.3404991123   1.6444623004  -1.3865898561
H    2.1260430715   3.2428002052  -0.6105363616
H    0.1828570906  -4.0811509513  -1.8098854666
H   -2.1529142984  -4.0748124295  -2.6282374273
H   -4.9337725405  -1.3264715686   3.0007349755
H   -7.0764650321  -2.5026420737   3.3631030843
H   -8.1457857245  -3.7415022580   1.4873946070
H   -7.0117820002  -3.8760807570  -0.7081174360

Conformer 27
G(CENSO)=       -2792.80100512  G(xTB)=        -135.13161131        
C   -4.5397796776   1.0354911115   0.1091379776
C   -5.4175634067   1.4727644384   1.1052755022
C   -6.6712994396   1.9791887755   0.7782377852
C   -7.0614035673   2.0706650696  -0.5560089655
C   -6.1780129551   1.7061948919  -1.5665294045
C   -4.9161859971   1.2126291348  -1.2356092747
S   -3.7691074058   0.7994862460  -2.5383332274
C   -2.2618736797   1.3050882089  -1.7291087829
C   -1.2325015694   1.8921761773  -2.4686725180
C   -0.0828813966   2.3326001077  -1.8338074224
C    0.0287725102   2.2351782513  -0.4408352675
C   -0.9957919986   1.6449375060   0.3004908099
C   -2.1213854584   1.1266491567  -0.3466382711
C   -3.2144034963   0.4180016054   0.3639457079
C   -3.0579300087  -0.8134359390   0.9119254532
C   -1.7903840310  -1.5776216037   0.8092338448
C   -0.5942057572  -1.1957803303   1.4100220288
C    0.5925092605  -1.8887803664   1.1566891417
O    1.6910112298  -1.3871544660   1.7909430873
C    3.0089557536  -1.8078532004   1.3917002254
C    3.5618842941  -0.9770189991   0.2580071537
O    2.7413131622  -1.1434343147  -0.8946558754
C    3.1820893771  -0.4056093695  -2.0365385100
C    4.2871223810  -1.1050044595  -2.8144543873
O    5.5970963245  -0.9500473874  -2.2551091905
C    6.2879736153   0.1828503483  -2.7860005653
C    7.6808869321   0.2832983341  -2.2005265201
O    7.7270878449   0.8170495008  -0.8780753011
C    7.5489933457  -0.1580364752   0.1519342067
C    7.4913616999   0.5303151985   1.4980341100
O    6.2589886034   1.1929079646   1.7805630694
C    6.0876678429   2.4293880846   1.0864413287
C    4.9586236945   3.2065830933   1.7076181908
O    3.7161888577   2.5773624955   1.4013612529
C    2.6158987209   3.3193796510   1.9078019100
C    1.3287538658   2.6418345163   1.5286182222
O    1.1640658414   2.7477030712   0.1037281823
C    0.5732943797  -3.0174004084   0.3323997375
C   -0.6355567295  -3.4563006615  -0.1964028838
C   -1.8144185420  -2.7542828234   0.0392661835
S   -3.3476228654  -3.3421805132  -0.6577200007
C   -4.4481467243  -2.8435221042   0.6515682201
C   -4.1970409202  -1.6523503757   1.3566943529
C   -5.0135192874  -1.3442637615   2.4486928216
C   -6.1077075253  -2.1414173296   2.7681922100
C   -6.3928438301  -3.2725215189   2.0061291554
C   -5.5529927649  -3.6375732720   0.9594602493
H   -5.1087491671   1.4242621762   2.1430185588
H   -7.3420799186   2.3051287019   1.5679514700
H   -8.0414788089   2.4606258321  -0.8157659097
H   -6.4591874643   1.8255633263  -2.6094038113
H   -1.3348419037   2.0181375490  -3.5431966418
H    0.7212936013   2.7913811825  -2.4016991496
H   -0.9440681624   1.5859827974   1.3786179844
H   -0.5628154608  -0.3442006775   2.0783865283
H    3.0301284007  -2.8764955363   1.1539685554
H    3.6402616826  -1.6476215970   2.2723550448
H    4.5899631575  -1.3232196111   0.0728709894
H    3.6035134385   0.0869956421   0.5449104145
H    3.4882435886   0.6131884563  -1.7454925885
H    2.3041602419  -0.3215723299  -2.6900552995
H    4.2787742110  -0.7438144599  -3.8556802906
H    4.0747966910  -2.1819938602  -2.8301553436
H    5.7356813977   1.1155421029  -2.5849587694
H    6.3823192956   0.0755042743  -3.8809543815
H    8.2510727943   0.9798258975  -2.8279608939
H    8.1810733624  -0.6981060566  -2.2426623890
H    8.4003622589  -0.8618848151   0.1525541889
H    6.6294993374  -0.7362490410  -0.0093192656
H    8.3344961236   1.2353862839   1.5949741113
H    7.5982041805  -0.2378727648   2.2734100487
H    5.8796641818   2.2578918239   0.0208364437
H    7.0074070174   3.0333347841   1.1586154090
H    4.9746483233   4.2302220756   1.2958801634
H    5.0944175570   3.2769794643   2.8002134296
H    2.6295198140   4.3499989429   1.5141084649
H    2.6573870707   3.3783406349   3.0089649915
H    0.5001632352   3.1473072178   2.0442628666
H    1.3440697291   1.5831981190   1.8262043830
H    1.4740670781  -3.5718580279   0.1025840050
H   -0.6522881834  -4.3593165449  -0.8010140474
H   -4.7790061946  -0.4771841397   3.0559561060
H   -6.7363526066  -1.8794903006   3.6143785271
H   -7.2501322284  -3.8950453323   2.2464260228
H   -5.7426300376  -4.5473452299   0.3960717910

Conformer 28
G(CENSO)=       -2792.80095937  G(xTB)=        -135.13132117        
C   -3.0982611086   1.2441678335   0.8491429469
C   -3.0982808831   1.2105690530   2.2464414836
C   -4.2003958785   1.6542228177   2.9693611563
C   -5.3166555189   2.1540057904   2.3011844406
C   -5.3103452227   2.2610233121   0.9145110274
C   -4.1960647081   1.8284321058   0.1955112271
S   -4.1573223729   2.0144857564  -1.5741942366
C   -2.4174677243   2.3544331992  -1.7711234820
C   -2.0092756377   3.2343892021  -2.7755657879
C   -0.6657142446   3.5146170227  -2.9546899983
C    0.2854436220   2.9470430616  -2.0995759528
C   -0.1183552376   2.0861456893  -1.0769435221
C   -1.4668823955   1.7373951737  -0.9417722199
C   -1.9816194860   0.7299379206   0.0219739459
C   -1.6792500630  -0.5907577535  -0.0641086602
C   -0.7006182487  -1.1196697523  -1.0440319774
C    0.6681170830  -0.8982460326  -0.9475073533
C    1.5332898577  -1.3558434370  -1.9465250456
O    2.8422686120  -1.0450467507  -1.7600264241
C    3.8259139447  -1.5953358632  -2.6510491071
C    5.1650007501  -1.3913014884  -1.9910415082
O    5.2157646489  -2.2433742455  -0.8546688972
C    6.1410837841  -1.8382936615   0.1494960398
C    5.8721206935  -2.6233154866   1.4168241112
O    4.7058422970  -2.2082566113   2.1246435833
C    3.4789695579  -2.7174489988   1.5943150825
C    2.3413301997  -2.2786622081   2.4774574786
O    2.1764623848  -0.8714209798   2.3601975296
C    1.0545497760  -0.3943606718   3.0922998317
C    0.9851485796   1.1127872253   3.0011260705
O    1.9756143977   1.7795446473   3.7880215983
C    3.2528890700   1.9701414296   3.1702299085
C    3.2668793879   3.0246446458   2.0806856249
O    2.9279952063   2.4381015310   0.8197889024
C    2.7049261931   3.4248248209  -0.1804171851
C    2.6084643475   2.7159938301  -1.5314441921
O    1.5813722913   3.2806090200  -2.3611662544
C    1.0300085704  -2.0660428235  -3.0402897363
C   -0.3298637590  -2.3648719091  -3.0910892970
C   -1.1902870850  -1.9139465155  -2.0954273417
S   -2.9186505827  -2.3474122491  -2.1283055851
C   -3.1798394275  -2.5200503137  -0.3714640224
C   -2.5188259170  -1.6622028256   0.5306616895
C   -2.6956162083  -1.8846655072   1.8993100914
C   -3.5638619083  -2.8701098194   2.3585062845
C   -4.2629812690  -3.6632416948   1.4522756609
C   -4.0595552837  -3.5008227478   0.0862841854
H   -2.2204158224   0.8392278826   2.7644439573
H   -4.1863373370   1.6101086592   4.0545438602
H   -6.1829774850   2.4956244036   2.8606216225
H   -6.1582539438   2.6980627354   0.3940349039
H   -2.7470021007   3.7050543856  -3.4198467639
H   -0.3401608424   4.1894854587  -3.7407644364
H    0.5961160112   1.6757145892  -0.3769547302
H    1.0833331306  -0.3762842650  -0.0911344970
H    3.7934877782  -1.0813934758  -3.6220416235
H    3.6436064730  -2.6673816049  -2.8045824399
H    5.2781537966  -0.3359521889  -1.6951105578
H    5.9660110215  -1.6329165812  -2.7093522555
H    6.0358602549  -0.7601768614   0.3552901044
H    7.1800110290  -2.0241770998  -0.1770023069
H    6.7140628093  -2.4595338425   2.1005386547
H    5.8234332438  -3.7011068567   1.1876681304
H    3.5053466145  -3.8204557692   1.5716667880
H    3.3125526364  -2.3558119431   0.5709034336
H    2.5341038542  -2.5565812624   3.5281009084
H    1.4246858523  -2.8020168472   2.1498887928
H    1.1229530634  -0.7022058021   4.1500862402
H    0.1209829862  -0.8180447207   2.6772070685
H    0.0171242502   1.4268886518   3.4110590738
H    1.0331027364   1.4302988837   1.9503769014
H    3.6511743478   1.0237511396   2.7790747831
H    3.9062427876   2.3116206756   3.9813751591
H    4.2740866926   3.4702309004   2.0163189684
H    2.5562148589   3.8288635043   2.3351744622
H    3.5268108177   4.1579845621  -0.1836245719
H    1.7700515404   3.9755837570   0.0218187868
H    2.4431165439   1.6404095338  -1.3843465739
H    3.5270563346   2.8388517360  -2.1102647407
H    1.6783434304  -2.4160454653  -3.8356109401
H   -0.7125836852  -2.9643671627  -3.9128183162
H   -2.1432489923  -1.2833210307   2.6104847904
H   -3.6907463276  -3.0176583928   3.4271561751
H   -4.9443260332  -4.4319874201   1.8056570905
H   -4.5689880512  -4.1468670711  -0.6237690281

Conformer 29
G(CENSO)=       -2792.80088495  G(xTB)=        -135.13085420        
C   -4.3882699221   1.0854816878   0.9621052721
C   -4.7621296191   1.1057563726   2.3080856321
C   -5.9551791823   1.7009043408   2.7054777255
C   -6.7837212322   2.3029759216   1.7610428298
C   -6.3955499522   2.3578548376   0.4261699887
C   -5.1931754528   1.7709027025   0.0339784838
S   -4.6594877616   1.8935204022  -1.6651582675
C   -2.9100185499   2.0871746777  -1.3634463819
C   -2.1544833776   2.9513373857  -2.1484236710
C   -0.8037468173   3.1586499154  -1.8778604716
C   -0.2235036620   2.5279091141  -0.7735015227
C   -0.9814236254   1.6535362248   0.0127303167
C   -2.3068259818   1.3809111916  -0.3057310792
C   -3.1689192599   0.4238539028   0.4346413533
C   -3.0324720935  -0.9231971064   0.3491080484
C   -1.9867290416  -1.5747778036  -0.4744557255
C   -0.6204306331  -1.4251670427  -0.2235916837
C    0.3211026412  -1.9915744658  -1.0836417178
O    1.6655570002  -1.8426767793  -0.9308126889
C    2.1072214886  -0.8979162773   0.0620203338
C    3.6049572818  -0.7485604595  -0.0230375071
O    4.3188045917  -1.8776422165   0.4648950429
C    4.6818665118  -2.8671630558  -0.5012073269
C    6.0861832870  -3.3310190187  -0.1961907172
O    6.9814896284  -2.2608783740  -0.4843695353
C    8.2073106480  -2.3121899509   0.2408118584
C    8.9134235661  -0.9743169707   0.1386574388
O    8.4014002988   0.0345118642   1.0104666208
C    7.1082491127   0.5166238503   0.6479295285
C    6.7581836043   1.6452299826   1.5977105696
O    5.4425162118   2.0675248448   1.2560724092
C    4.8877992737   2.9777755404   2.2001701699
C    3.4764499333   3.3301199259   1.7859731806
O    3.4233313093   4.1427407806   0.6117947918
C    3.3238919162   3.4338210997  -0.6243102101
C    1.9306191882   3.4991928765  -1.2026679798
O    1.0683031674   2.6924527619  -0.3801469963
C   -0.1025286169  -2.7564831709  -2.1766659908
C   -1.4556674907  -2.9671750990  -2.3883987329
C   -2.4014410970  -2.3859493822  -1.5403802487
S   -4.1373141259  -2.6745626330  -1.8255931588
C   -4.6869817015  -2.7033298278  -0.1311055552
C   -4.0679440113  -1.8741202062   0.8220501805
C   -4.4458283608  -2.0127513291   2.1614773480
C   -5.4783377048  -2.8693033699   2.5279859422
C   -6.1407824604  -3.6182868602   1.5578095445
C   -5.7324985235  -3.5535455967   0.2302539236
H   -4.1063320661   0.6594673268   3.0470716715
H   -6.2348670845   1.6959853571   3.7550185998
H   -7.7179685971   2.7653548490   2.0667660704
H   -7.0128719474   2.8742126919  -0.3039188355
H   -2.6192499316   3.4869849898  -2.9717972886
H   -0.2389190343   3.8381519236  -2.5056160670
H   -0.5154767520   1.1948905793   0.8772646557
H   -0.3150881232  -0.8731179549   0.6530379402
H    1.8243422714  -1.2436485219   1.0660150265
H    1.6388530327   0.0800992872  -0.1252714620
H    3.8801588417   0.0996703071   0.6179253140
H    3.9097398899  -0.5052682445  -1.0524442926
H    4.6381881771  -2.4512584393  -1.5178658552
H    3.9943926665  -3.7255037451  -0.4536203373
H    6.3260701700  -4.2213829413  -0.8022676083
H    6.1542734323  -3.6151492702   0.8660361019
H    8.8671134731  -3.0994759887  -0.1652729186
H    8.0175007661  -2.5447823322   1.3020120278
H    8.8970171763  -0.6236536295  -0.9070243656
H    9.9588732096  -1.1139045680   0.4365447573
H    6.3527374442  -0.2755637910   0.7263594250
H    7.1122830055   0.8811576831  -0.3937677822
H    7.4743944264   2.4790922313   1.5069956853
H    6.7884602907   1.2799547890   2.6379719654
H    5.5035009994   3.8907515083   2.2660567812
H    4.8555617174   2.5153079387   3.2025612256
H    3.0224182819   3.9162560751   2.5950606411
H    2.8810508602   2.4152585848   1.6551331955
H    3.6377994855   2.3888303999  -0.5091033519
H    4.0046737872   3.9118437562  -1.3415922079
H    1.9453632000   3.1054161216  -2.2297371487
H    1.5694814074   4.5369929682  -1.2211755290
H    0.6361289288  -3.1990349380  -2.8386662864
H   -1.7782609189  -3.5903392231  -3.2182211442
H   -3.9151886930  -1.4513283825   2.9214556271
H   -5.7624919084  -2.9530545077   3.5730087263
H   -6.9526958522  -4.2838004964   1.8371454838
H   -6.2096536366  -4.1774340665  -0.5208110791

Conformer 30
G(CENSO)=       -2792.80084809  G(xTB)=        -135.13111836        
C   -4.4603179136   1.0926170467   0.2326571682
C   -5.3531632441   1.0717720225   1.3080765453
C   -6.6936619047   1.3962445707   1.1266509295
C   -7.1584767737   1.7634735446  -0.1345152596
C   -6.2738914097   1.8575154610  -1.2037834411
C   -4.9277889497   1.5451927863  -1.0142345359
S   -3.7836470788   1.7222711231  -2.3702555940
C   -2.3583409845   2.2673038944  -1.4449938347
C   -1.4855546049   3.2017635732  -2.0065989306
C   -0.3909630530   3.6508617865  -1.2877415693
C   -0.1839576555   3.2062545787   0.0245567116
C   -1.0604286270   2.2812219994   0.5946406493
C   -2.1184412749   1.7628407894  -0.1590598480
C   -3.0330024384   0.6988669626   0.3258679317
C   -2.6289770936  -0.5803664614   0.5246072604
C   -1.2313490712  -1.0296898979   0.3074950800
C   -0.1624438448  -0.6639844663   1.1192516202
C    1.1376209804  -1.0840152806   0.8233481247
O    2.0996524982  -0.6214353090   1.6711521396
C    3.4337455403  -1.1573150964   1.5560413070
C    3.4881436049  -2.5309299642   2.2164430278
O    4.8089170029  -3.0647765553   2.1918277071
C    5.0566152661  -4.1092579355   1.2455521463
C    5.7554954722  -3.6377985480  -0.0060403176
O    4.8612716916  -2.8668914549  -0.8034424844
C    5.4976895765  -2.3491750054  -1.9673821805
C    4.5492079682  -1.4172172342  -2.6869257295
O    4.1179009303  -0.2995157836  -1.9133873136
C    5.1667264305   0.5856581575  -1.5266729853
C    4.4973870424   1.8688475515  -1.0603710835
O    5.4640811554   2.7944047373  -0.5543743910
C    5.7364817386   2.6664476542   0.8445739078
C    4.8376422605   3.5349593377   1.6965212875
O    3.5081580810   3.0366852131   1.6101189826
C    2.5612487777   3.7933503117   2.3519499064
C    1.1899399036   3.2855988233   1.9972718939
O    0.8973679634   3.7289568054   0.6589210259
C    1.3734885587  -1.9039786418  -0.2846876593
C    0.2959822730  -2.3305990905  -1.0557968881
C   -0.9991984132  -1.9153336122  -0.7603701785
S   -2.3747033498  -2.5201642939  -1.7231745188
C   -3.5697147321  -2.6644227134  -0.4055760842
C   -3.5753763892  -1.7187422006   0.6366792062
C   -4.4488059159  -1.9201750329   1.7090264726
C   -5.3580054137  -2.9733478141   1.6994509156
C   -5.3954349797  -3.8535765165   0.6203305182
C   -4.4887771409  -3.7132169744  -0.4251339255
H   -4.9881703359   0.8061878474   2.2939655139
H   -7.3746779798   1.3644121674   1.9722601531
H   -8.2055966803   2.0123679251  -0.2821945125
H   -6.6243841313   2.1928975948  -2.1762039576
H   -1.6657662393   3.5855493914  -3.0072367747
H    0.2959750329   4.3729312512  -1.7193574348
H   -0.9417325573   1.9551809204   1.6185909476
H   -0.3251559308  -0.0536590521   2.0000038131
H    4.0684712459  -0.4524422076   2.1019943539
H    3.7640072905  -1.1920076680   0.5125991856
H    2.7791178748  -3.2182239118   1.7341818728
H    3.1907269919  -2.4281387394   3.2693461528
H    4.1199109496  -4.6236774849   0.9857185222
H    5.7151946192  -4.8355842022   1.7403225778
H    6.1038541764  -4.5231985964  -0.5667311052
H    6.6409721685  -3.0372303011   0.2620145690
H    5.7698983757  -3.1654651804  -2.6589381913
H    6.4294880004  -1.8289297516  -1.6915500168
H    3.6339710963  -1.9554095612  -2.9608302356
H    5.0418138737  -1.0780066175  -3.6139417791
H    5.8389533981   0.7897819490  -2.3764155755
H    5.7685929455   0.1578793483  -0.7078949973
H    3.7342211862   1.6376529217  -0.3071810125
H    4.0014865305   2.3589098507  -1.9071307685
H    6.7730502439   2.9921962857   0.9974317207
H    5.6614958398   1.6166441117   1.1661452528
H    4.8789778493   4.5799988670   1.3463281344
H    5.1995989060   3.5092330001   2.7402072954
H    2.6449082773   4.8672277239   2.1173660783
H    2.7197800322   3.6665618877   3.4361763789
H    0.4412555839   3.6831368647   2.6963604970
H    1.1829938146   2.1880629993   2.0438330810
H    2.3720414025  -2.2426601552  -0.5395497500
H    0.4746704387  -3.0082700527  -1.8865199135
H   -4.4066671008  -1.2487939355   2.5590913116
H   -6.0357898038  -3.1064064820   2.5377668938
H   -6.1080628111  -4.6734404064   0.6054093131
H   -4.4813032849  -4.4287050535  -1.2431001433

Conformer 31
G(CENSO)=       -2792.80069517  G(xTB)=        -135.13352489        
C   -4.0415536891   1.2709492433   0.8625556474
C   -4.3052741270   1.5109477487   2.2141836828
C   -5.3285952947   2.3711127559   2.5996094481
C   -6.0957590094   3.0199745479   1.6348457068
C   -5.8047676836   2.8518926603   0.2851484422
C   -4.7695327364   1.9992794189  -0.0976871807
S   -4.3794950234   1.8269387211  -1.8307154648
C   -2.6111092302   1.6383763693  -1.6872605011
C   -1.7672126643   2.1800903266  -2.6515397204
C   -0.3834426698   2.0682977547  -2.5289391763
C    0.1522806150   1.4519118783  -1.3952917558
C   -0.6953870308   0.9121875813  -0.4232147193
C   -2.0747787627   0.9443616124  -0.5869572859
C   -3.0285305050   0.3112352600   0.3564934899
C   -3.1466476126  -1.0342651344   0.4876678941
C   -2.3770755091  -1.9943375118  -0.3436946722
C   -0.9889990607  -2.1512225880  -0.2721455291
C   -0.3336453991  -2.9961192819  -1.1673950586
O    1.0157323894  -3.1644117533  -1.2057929108
C    1.8327621390  -2.3194997026  -0.3804241206
C    3.2525433850  -2.5581760076  -0.8488182472
O    4.1174757996  -1.7756022579  -0.0351972789
C    5.4625682322  -1.8631976249  -0.4975382650
C    6.3443773344  -1.0101662328   0.3919748128
O    7.6413182230  -1.0710344350  -0.1949494731
C    8.7028594467  -0.5871680598   0.6260064529
C    8.6954270595   0.9097397432   0.8606844983
O    7.8978831864   1.2170209661   2.0046771584
C    7.7773722051   2.6252634190   2.2276206444
C    6.5746973326   3.2302907588   1.5406341155
O    5.4069804386   2.8070334040   2.2456439622
C    4.1856567632   3.3539140576   1.7547719568
C    3.5055002200   2.5029109452   0.7086449207
O    4.2180948691   2.5951647303  -0.5286204340
C    3.8186918387   1.6409556273  -1.5098883972
C    2.4301400134   1.8584835246  -2.0734171765
O    1.4799119205   1.3136819294  -1.1378859949
C   -1.0662334623  -3.7336447671  -2.1042849187
C   -2.4476792417  -3.6424902706  -2.1246464244
C   -3.1084448763  -2.7827143232  -1.2450547321
S   -4.8899010599  -2.6909917165  -1.2829173316
C   -5.1786885112  -2.4453511437   0.4584955728
C   -4.2684551460  -1.6823132345   1.2108434086
C   -4.4501145184  -1.6103304771   2.5952108131
C   -5.5598385783  -2.1922664405   3.1991639887
C   -6.4998443539  -2.8702889462   2.4258188478
C   -6.3018926492  -3.0159650644   1.0569820614
H   -3.6957720676   1.0251342945   2.9671958801
H   -5.5243860050   2.5351221590   3.6554035426
H   -6.9008847767   3.6867173795   1.9304111573
H   -6.3679023620   3.3966111172  -0.4678797677
H   -2.1821651222   2.7061990043  -3.5071292735
H    0.2523789629   2.4919299698  -3.2979711858
H   -0.2567791105   0.4692516532   0.4633097309
H   -0.4387834432  -1.6140651540   0.4871861830
H    1.7165050919  -2.5870961290   0.6792809598
H    1.5581489739  -1.2649371778  -0.5195869132
H    3.3462794374  -2.2643485789  -1.9077171512
H    3.5054177332  -3.6282916981  -0.7672709548
H    5.5328546091  -1.5045547332  -1.5381494180
H    5.8072555967  -2.9100568861  -0.4751288705
H    6.3606060735  -1.4048371841   1.4205229890
H    5.9667851491   0.0241511163   0.4282735511
H    9.6188340808  -0.8516465732   0.0863538008
H    8.7108943181  -1.1108493956   1.5964952981
H    8.3205323427   1.4211047801  -0.0415598507
H    9.7305093105   1.2506009379   1.0341782833
H    8.6898769787   3.1460774792   1.8962870653
H    7.6801414634   2.7671073854   3.3119072376
H    6.5316031531   2.9256500091   0.4854904002
H    6.6573017913   4.3301347546   1.5747561772
H    4.3422691822   4.3748283301   1.3714279284
H    3.5077829085   3.4203314411   2.6159471312
H    2.4712166220   2.8621953704   0.5923720499
H    3.4631038234   1.4547675453   1.0463096270
H    3.8936950902   0.6158353501  -1.1081764002
H    4.5377366798   1.7447417292  -2.3306729645
H    2.3383520889   1.3363680616  -3.0372305345
H    2.2420562495   2.9306042586  -2.2285075296
H   -0.5442848902  -4.3921217928  -2.7922637166
H   -3.0149200131  -4.2462114801  -2.8277983334
H   -3.7075053981  -1.1023506494   3.2004721119
H   -5.6882300881  -2.1177833226   4.2751698895
H   -7.3719216184  -3.3202411480   2.8917305450
H   -7.0050249138  -3.5904454583   0.4599901698

Conformer 32
G(CENSO)=       -2792.80068102  G(xTB)=        -135.13104353        
C   -3.9542905865   1.0459505758   0.0441019696
C   -4.9046196519   1.4308477971   0.9938907189
C   -6.0117944280   2.1895191506   0.6275969633
C   -6.1773487774   2.5896651819  -0.6964124075
C   -5.2060325830   2.2818361507  -1.6431638215
C   -4.0891174973   1.5357463114  -1.2684260770
S   -2.8093596273   1.2061704193  -2.4682639403
C   -1.4041487123   1.3233988645  -1.3739462109
C   -0.2266817758   1.9240654265  -1.8073592121
C    0.8577189913   2.0666933348  -0.9448597064
C    0.7398359632   1.6311380243   0.3785425267
C   -0.4464214664   1.0348056933   0.8169961550
C   -1.5057812343   0.8301594689  -0.0598188952
C   -2.7817972890   0.1782765781   0.3258871271
C   -2.8885661058  -1.1439428568   0.6102748315
C   -1.7456566678  -2.0871635895   0.5290336460
C   -0.6316624080  -2.0310925278   1.3725995828
C    0.4338733352  -2.9118939723   1.1866471476
O    1.5673292683  -2.8987905655   1.9392423111
C    1.8225359569  -1.7447554483   2.7641347150
C    3.2756156583  -1.7679100175   3.1858066441
O    4.2040983278  -1.3700291301   2.1810173148
C    4.4274262406  -2.3226618284   1.1341894316
C    3.7294296177  -1.9616719369  -0.1581788011
O    4.4104614869  -0.8677183374  -0.7677011668
C    3.8403326649  -0.5311799771  -2.0277620660
C    4.6855074848   0.5188600252  -2.6976883961
O    4.4728298200   1.7890625849  -2.0843412170
C    5.4575867204   2.7330951917  -2.4921509458
C    5.0619316820   4.1253181606  -2.0504024111
O    4.8861658588   4.2932512215  -0.6462586339
C    6.0669493014   4.1115563438   0.1401782344
C    5.9141084524   2.9413470206   1.0876352609
O    4.9319547426   3.2506635315   2.0891285091
C    3.8347439213   2.3513420669   2.1676597961
C    2.8924291894   2.5007024304   0.9810951319
O    1.7163774199   1.7401141040   1.3174767897
C    0.3752173086  -3.8847575819   0.1823664236
C   -0.7556679365  -3.9897877543  -0.6099574102
C   -1.8190027122  -3.1009845527  -0.4386349021
S   -3.2716061740  -3.2647665400  -1.4609910508
C   -4.4967736893  -2.8188728621  -0.2468843925
C   -4.1941728558  -1.8413648351   0.7173166355
C   -5.1255865041  -1.6035564134   1.7323792406
C   -6.3637078124  -2.2373881381   1.7266217470
C   -6.6823688674  -3.1371007352   0.7115154968
C   -5.7419020308  -3.4471519709  -0.2647767326
H   -4.7678034221   1.1410937731   2.0293004621
H   -6.7439335887   2.4701302521   1.3793010015
H   -7.0439660845   3.1759562808  -0.9887355967
H   -5.3030327943   2.6405377274  -2.6643881074
H   -0.1504875234   2.3042045020  -2.8225328444
H    1.7637325568   2.5386142514  -1.3083281636
H   -0.5327266922   0.7502527091   1.8590528492
H   -0.6193761014  -1.3111123078   2.1787499054
H    1.1842233899  -1.7778428031   3.6594018904
H    1.6073929729  -0.8242053937   2.2043833996
H    3.5328504670  -2.7649046887   3.5789254825
H    3.3920477346  -1.0430171336   4.0002909513
H    4.1133408219  -3.3256239312   1.4501313507
H    5.5103408964  -2.3474856620   0.9497960127
H    2.6745732349  -1.7007595739   0.0214034917
H    3.7518532329  -2.8389301541  -0.8301057999
H    2.8041817474  -0.1697241045  -1.9046455359
H    3.8098557624  -1.4214323598  -2.6795383752
H    4.4190701658   0.5686902806  -3.7669558977
H    5.7472567695   0.2301812254  -2.6267433624
H    5.5473438220   2.7518998329  -3.5926987245
H    6.4433657427   2.4473427393  -2.0880590725
H    4.0954594635   4.3878232302  -2.4970651743
H    5.8191137799   4.8290133164  -2.4363885102
H    6.2316264018   5.0289327039   0.7243754044
H    6.9536501864   3.9562535338  -0.4904851622
H    6.8770486940   2.7606534931   1.5903071372
H    5.6395423599   2.0350928619   0.5308515122
H    3.2989684511   2.6075918329   3.0894871247
H    4.1752310892   1.3064345542   2.2462946619
H    3.3530945611   2.1203462894   0.0620398897
H    2.6227467869   3.5553986242   0.8353416102
H    1.2099386085  -4.5671472962   0.0511203940
H   -0.8123437980  -4.7695846311  -1.3646528043
H   -4.8693776354  -0.9230560920   2.5364132299
H   -7.0780270649  -2.0299208436   2.5181359809
H   -7.6506196336  -3.6295206574   0.6986388771
H   -5.9655543786  -4.1901967153  -1.0254723855

Conformer 33
G(CENSO)=       -2792.80067296  G(xTB)=        -135.12972505        
C   -4.6563519569   0.9653838328   0.6811144822
C   -5.5498995786   0.5401767359   1.6686201055
C   -6.9033793649   0.8523631200   1.5894867386
C   -7.3834444684   1.6130283292   0.5256003231
C   -6.5019071974   2.1063596035  -0.4301506121
C   -5.1436470197   1.8021511138  -0.3408153663
S   -4.0206417920   2.4780179421  -1.5498510199
C   -2.6062342029   2.7150862128  -0.4903704826
C   -1.7721606198   3.8143294218  -0.6737923637
C   -0.6828302200   4.0292948418   0.1641133717
C   -0.4541790471   3.1552132609   1.2310811232
C   -1.2889350690   2.0478496204   1.4121199519
C   -2.3355742144   1.7902898379   0.5322171896
C   -3.2172243496   0.6036230920   0.6360245092
C   -2.7810338258  -0.6604353906   0.4137613771
C   -1.4021426057  -0.9771137872  -0.0405392000
C   -0.2597359156  -0.8629424026   0.7442627762
C    1.0056552476  -1.1381696200   0.2105953825
O    2.0504084332  -0.9889524649   1.0648331797
C    3.3699668635  -1.2823146992   0.5502943653
C    4.3717212720  -1.0637783200   1.6550363322
O    4.3475266589  -2.0968499680   2.6476774282
C    5.4670742360  -2.9832507153   2.6191625052
C    5.3933026180  -4.0489823257   1.5383102189
O    5.4944666426  -3.5366629903   0.2081546975
C    6.8350558775  -3.2933431058  -0.2133293306
C    6.8125909049  -2.4750556110  -1.4783088329
O    6.4055382665  -1.1456348999  -1.1696478586
C    6.3984480032  -0.3061962774  -2.3193642807
C    6.0471564368   1.0993077375  -1.9097266474
O    4.6697849907   1.1637281866  -1.5465670849
C    4.3213774057   2.4218942316  -0.9822232123
C    2.8274355001   2.3971998346  -0.6979680667
O    2.3842015408   3.6143294357  -0.1085072484
C    2.7312124800   3.7683609281   1.2695485501
C    1.5436601592   4.2929382056   2.0413541194
O    0.5189711671   3.2901058127   2.1749036418
C    1.1286289445  -1.5386833878  -1.1243458148
C   -0.0191576978  -1.7199652657  -1.8911792723
C   -1.2766583062  -1.4636174295  -1.3572146415
S   -2.7359009399  -1.7711085180  -2.3401511290
C   -3.7932345023  -2.3813004005  -1.0407611353
C   -3.7014770781  -1.8120394047   0.2413302315
C   -4.4464260923  -2.3829818773   1.2768128802
C   -5.3337353612  -3.4242309686   1.0235209438
C   -5.4762561101  -3.9206978731  -0.2706295370
C   -4.6925963922  -3.4143395914  -1.3026933086
H   -5.1768500076  -0.0339907655   2.5087049798
H   -7.5823820115   0.5017861908   2.3614633612
H   -8.4402234024   1.8547317195   0.4551866708
H   -6.8639364976   2.7430717708  -1.2331052331
H   -1.9714259020   4.5213634231  -1.4746432253
H   -0.0396621772   4.8797546930  -0.0206360310
H   -1.1135158776   1.3921286684   2.2570495988
H   -0.3332233462  -0.5686147592   1.7848259251
H    3.6053108537  -0.6050126120  -0.2816738704
H    3.4086090765  -2.3178994800   0.1964059724
H    4.1505712252  -0.1128978625   2.1606339099
H    5.3634510182  -0.9856463430   1.1938848620
H    5.4713785324  -3.4952377955   3.5899788542
H    6.4033962595  -2.4089872100   2.5411227876
H    4.4223381640  -4.5554376842   1.5978190076
H    6.1806247229  -4.7989142660   1.7254501008
H    7.3485203560  -4.2490941875  -0.4126994072
H    7.4075409147  -2.7560067156   0.5577210195
H    6.1256854075  -2.9298256823  -2.2119756285
H    7.8248573463  -2.4737761095  -1.9166867145
H    5.6761777910  -0.6774861482  -3.0657571575
H    7.3956600976  -0.2928064001  -2.7906584752
H    6.2506212630   1.7796977843  -2.7525593934
H    6.6800022284   1.4080884814  -1.0619164041
H    4.5552027967   3.2436888370  -1.6796076883
H    4.8885000840   2.5932557134  -0.0516647269
H    2.5801695760   1.5418264845  -0.0487620135
H    2.2709410144   2.2870412716  -1.6361204441
H    3.5638614347   4.4806728326   1.3811221187
H    3.0444970800   2.8063930687   1.7011910040
H    1.1475622905   5.2162269466   1.6044891626
H    1.8611970695   4.5137307208   3.0661708804
H    2.0947257650  -1.7506639169  -1.5668315000
H    0.0764235216  -2.0831757645  -2.9110590032
H   -4.3212717557  -2.0100261058   2.2876568688
H   -5.9124226472  -3.8487293298   1.8389154697
H   -6.1722182767  -4.7296865157  -0.4739218995
H   -4.7628063625  -3.8351022034  -2.3020784512

Conformer 34
G(CENSO)=       -2792.80062903  G(xTB)=        -135.12880231        
C   -4.3581434986   1.1334812723   0.6242064909
C   -4.9347144589   1.4361006871   1.8606877778
C   -6.1004870711   2.1918326555   1.9363824497
C   -6.6983946187   2.6727161069   0.7735670112
C   -6.1042917426   2.4412853605  -0.4625226599
C   -4.9297475621   1.6928661273  -0.5338784613
S   -4.1485148556   1.4356543178  -2.1167619850
C   -2.4476803917   1.4971623231  -1.5820375186
C   -1.4793096806   2.0717609944  -2.3974396293
C   -0.1591655219   2.1729321951  -1.9664458103
C    0.1778349750   1.7429030863  -0.6787708466
C   -0.7921219291   1.1481575301   0.1349316074
C   -2.0916678238   0.9700788370  -0.3268135068
C   -3.1605610242   0.2772125667   0.4350740781
C   -3.1715359074  -1.0659711960   0.6237348536
C   -2.1231084422  -1.9575056484   0.0691839742
C   -0.7868377276  -1.9327396249   0.4829401590
C    0.1610484886  -2.7234665798  -0.1679596958
O    1.4867266198  -2.7343235965   0.1345433883
C    1.9470428366  -1.8962340969   1.2107449074
C    3.4527907676  -2.0331464043   1.3154852448
O    4.1925408217  -1.1576369964   0.4716630018
C    4.0199011435  -1.3781466194  -0.9306238756
C    5.0408942863  -0.5570108655  -1.6980269126
O    6.3087957766  -1.1803005331  -1.9016286147
C    7.0561732087  -1.5115564732  -0.7313162781
C    7.2900103255  -0.3843996991   0.2531513968
O    7.9077737654   0.7196284604  -0.4017563746
C    8.5148863244   1.6412373157   0.4999662763
C    7.6132988590   2.2023610311   1.5805007443
O    6.5144530289   2.8916582975   0.9970094970
C    5.7127623454   3.5321034524   1.9887003113
C    4.5977225978   4.3219843901   1.3346314652
O    3.4523758612   3.5684235483   0.9442812904
C    3.6877942826   2.6237541041  -0.0988160738
C    2.4408139063   2.4722524454  -0.9287643880
O    1.4169365659   1.8566405879  -0.1294720640
C   -0.2299791553  -3.5732310515  -1.2099885250
C   -1.5638632815  -3.6574905336  -1.5692672306
C   -2.5161283469  -2.8623090307  -0.9275220398
S   -4.2305032071  -3.0012024764  -1.3954315168
C   -4.9717719165  -2.7076838378   0.1972723944
C   -4.3686320176  -1.8055054214   1.0918519383
C   -4.9168821529  -1.6751659525   2.3712628493
C   -6.0848555240  -2.3462468613   2.7180704808
C   -6.7147681424  -3.1750992327   1.7917891740
C   -6.1497676381  -3.3733989499   0.5368163371
H   -4.4597816436   1.0819347198   2.7686580772
H   -6.5400569975   2.4067322559   2.9061900519
H   -7.6107930521   3.2598641717   0.8280300663
H   -6.5399146425   2.8570942007  -1.3670652546
H   -1.7491475857   2.4604904371  -3.3757105137
H    0.5746958734   2.6189911566  -2.6269338070
H   -0.5160681047   0.8295644271   1.1337181699
H   -0.5103293961  -1.2939605269   1.3099606361
H    1.4819322450  -2.2225956835   2.1519459886
H    1.6750033953  -0.8465199246   1.0251427189
H    3.7397875032  -3.0831446901   1.1380181513
H    3.7478022893  -1.7656262755   2.3359614042
H    3.0109487005  -1.0669738100  -1.2446660491
H    4.1313684906  -2.4481789589  -1.1734525359
H    5.1605138070   0.4246541851  -1.2145094911
H    4.6538867864  -0.3869052099  -2.7090038374
H    8.0185536595  -1.8741151057  -1.1115466069
H    6.5765607632  -2.3357560446  -0.1771574238
H    7.9447367471  -0.7869363617   1.0463374613
H    6.3451770122  -0.0801291414   0.7224805952
H    8.8942481503   2.4584720934  -0.1243251500
H    9.3745459986   1.1682674930   1.0076814804
H    8.2235014281   2.8941683299   2.1882009349
H    7.2537803102   1.4090420391   2.2567558120
H    6.3349340863   4.2333790214   2.5721271979
H    5.2937885502   2.7904505254   2.6909144989
H    5.0045905624   4.8759043439   0.4717160377
H    4.2251113451   5.0504710037   2.0633665485
H    3.9938480854   1.6534604128   0.3194732486
H    4.4854019312   2.9730737754  -0.7707348094
H    2.6601489844   1.8434653843  -1.8047809445
H    2.1042134565   3.4596501646  -1.2729622178
H    0.5171958968  -4.1856534767  -1.7061226262
H   -1.8677895169  -4.3511784536  -2.3485189021
H   -4.4153426074  -1.0484130807   3.0999895366
H   -6.5011166985  -2.2226862306   3.7137188033
H   -7.6297328046  -3.6977703138   2.0561721390
H   -6.6099391123  -4.0588495089  -0.1699767048

Conformer 35
G(CENSO)=       -2792.80058508  G(xTB)=        -135.13186878        
C   -3.1216476202   1.2229202847   0.8453392785
C   -3.1327181423   1.1912475355   2.2428379087
C   -4.2124983579   1.6977918440   2.9578140082
C   -5.2913314046   2.2646309833   2.2823236118
C   -5.2656864329   2.3769555526   0.8959454046
C   -4.1745101175   1.8788556224   0.1842392635
S   -4.0983212889   2.0866812036  -1.5851084189
C   -2.3398581648   2.3595452237  -1.7325292433
C   -1.8557691432   3.2787294027  -2.6644885793
C   -0.4944202413   3.5252227062  -2.7601065922
C    0.3947333522   2.8900585945  -1.8848697664
C   -0.0873385194   1.9760316685  -0.9487455845
C   -1.4472771935   1.6636239143  -0.9022017323
C   -2.0265032394   0.6578529136   0.0224005501
C   -1.7700614363  -0.6718129824  -0.0699518223
C   -0.8218152380  -1.2403791325  -1.0566574032
C    0.5501741733  -1.0296075273  -0.9979707522
C    1.3941569666  -1.5406197446  -1.9872753038
O    2.7038517711  -1.2079423272  -1.8479913332
C    3.6883723224  -1.8714874919  -2.6555626669
C    5.0327445165  -1.4666655566  -2.1094498028
O    5.2012814540  -2.0422548475  -0.8177165060
C    6.1819713748  -1.3624857176  -0.0403426879
C    6.2984299869  -1.9992945566   1.3268934491
O    5.1694603461  -1.7943671108   2.1756271826
C    4.1315331308  -2.7802132639   2.0892692869
C    2.8717534119  -2.2858583334   1.3966267269
O    1.9995957665  -1.5084852878   2.2207333562
C    2.5037592503  -0.2194157077   2.5611416398
C    1.3225193726   0.5852592067   3.0851221997
O    1.7672070391   1.7299819122   3.8147955071
C    1.5813156001   2.9965210869   3.1879286660
C    2.6042696886   3.3384792846   2.1255988823
O    2.2623477737   2.6933545502   0.8998575113
C    3.2360557906   2.9096640382  -0.1126284875
C    2.7332452081   2.4017580083  -1.4413271321
O    1.7050156681   3.2396078156  -2.0111795352
C    0.8707647757  -2.3133123867  -3.0267576016
C   -0.4943641433  -2.5938702342  -3.0435189331
C   -1.3370993970  -2.0745055453  -2.0650696222
S   -3.0758113312  -2.4709990684  -2.0676956151
C   -3.3248933336  -2.5739679646  -0.3034025005
C   -2.6208588452  -1.7121761883   0.5594791827
C   -2.7583842636  -1.9024197556   1.9375543708
C   -3.6503698414  -2.8422636491   2.4434757817
C   -4.4060757492  -3.6260394814   1.5748756938
C   -4.2275295431  -3.5102462004   0.2004911212
H   -2.2790437466   0.7782961380   2.7688428055
H   -4.2075874651   1.6529254551   4.0430212266
H   -6.1389133154   2.6583054037   2.8361536731
H   -6.0781512221   2.8722870418   0.3713748333
H   -2.5443629704   3.8096437010  -3.3164037108
H   -0.1123135698   4.2339113694  -3.4891216920
H    0.5769771366   1.5370235436  -0.2207851447
H    0.9843085411  -0.4824695965  -0.1693471289
H    3.6049227383  -1.5538991391  -3.7044723744
H    3.5528726774  -2.9603844582  -2.5981487839
H    5.0848155275  -0.3668387396  -2.0524871103
H    5.8214018995  -1.8107007519  -2.7985951464
H    5.9104198537  -0.2982764391   0.0640871664
H    7.1707956966  -1.4138112155  -0.5306771057
H    7.1533772792  -1.5308710554   1.8316354093
H    6.5151389173  -3.0740729552   1.2262064913
H    3.8822120308  -3.0864074311   3.1163952456
H    4.4967037660  -3.6681656089   1.5538799268
H    2.2786029811  -3.1612771503   1.1015926913
H    3.1481238721  -1.7306309763   0.4906481425
H    2.9557587549   0.2684333790   1.6821683521
H    3.2727851934  -0.2875673807   3.3462308243
H    0.7540662984  -0.0494771092   3.7807036338
H    0.6535161704   0.8753430850   2.2629963373
H    1.6703551047   3.7360052262   3.9924810003
H    0.5669523300   3.0753492390   2.7634133148
H    3.6087183852   3.0294758188   2.4617448622
H    2.6162778744   4.4323393205   1.9785334548
H    4.1709242095   2.3727063876   0.1266242128
H    3.4759468665   3.9828806375  -0.1934690738
H    2.3960518683   1.3604956662  -1.3764456527
H    3.5641364825   2.4450929532  -2.1546421366
H    1.5074500511  -2.7204866286  -3.8047278244
H   -0.8959050476  -3.2326318004  -3.8256605946
H   -2.1522516714  -1.3154305744   2.6169702548
H   -3.7518457389  -2.9618648811   3.5182870292
H   -5.1096737961  -4.3560908457   1.9647310056
H   -4.7736701970  -4.1588638266  -0.4792160811

Conformer 36
G(CENSO)=       -2792.80055416  G(xTB)=        -135.13039086        
C   -4.6273008362   1.1539649077   0.5669911496
C   -5.3883101045   1.2094782939   1.7379402423
C   -6.6584806072   1.7774810412   1.7354499240
C   -7.1817980402   2.3140758221   0.5611842055
C   -6.4144511299   2.3323681477  -0.5985102701
C   -5.1358905844   1.7756401673  -0.5887927551
S   -4.1363247027   1.8554354428  -2.0643601691
C   -2.5466723858   2.0793428693  -1.2876902765
C   -1.5921514599   2.9140714662  -1.8732575568
C   -0.3801154978   3.1346508708  -1.2408972511
C   -0.1278019241   2.5567156626   0.0096967304
C   -1.0739728968   1.7133799145   0.5937286227
C   -2.2677330086   1.4310415820  -0.0775012882
C   -3.2983639003   0.5030353814   0.4486628048
C   -3.1243407504  -0.8407613046   0.5015444953
C   -1.9064713685  -1.5124487073  -0.0160435855
C   -0.6377046861  -1.3747277085   0.5364591037
C    0.4781272432  -1.9463738309  -0.0834318336
O    1.6727882988  -1.7030050815   0.5188970567
C    2.8634253978  -2.0780743845  -0.1955228148
C    4.0629347384  -1.5509683387   0.5424567505
O    4.2800098230  -2.3383061411   1.7133318286
C    5.2985210864  -1.8333992834   2.5773181695
C    6.7051052570  -1.9377893701   2.0202056648
O    6.9246172370  -0.8759903854   1.0965068102
C    8.0675809107  -1.0601911277   0.2693308644
C    8.0218725911  -0.0474980040  -0.8476463395
O    6.9179445081  -0.3678349663  -1.6924264943
C    6.6212245466   0.6136996363  -2.6892642190
C    5.4950327723   1.5478033900  -2.2878522423
O    5.8855506937   2.5062202118  -1.2977816346
C    5.5231194709   2.1606054063   0.0394957322
C    4.1004687520   2.6010112395   0.3517027928
O    3.8289891613   2.1713482678   1.6864370663
C    2.7231672363   2.8082756006   2.3154041194
C    1.3674580509   2.3098451753   1.8679149899
O    1.0635280209   2.8777648216   0.5819382656
C    0.3200002695  -2.7026912934  -1.2486974555
C   -0.9587524769  -2.9095457096  -1.7587904931
C   -2.0679137836  -2.3324303679  -1.1501179151
S   -3.6927215452  -2.6208275982  -1.8269152265
C   -4.6197800890  -2.6372267790  -0.3060480229
C   -4.2399497987  -1.7862915548   0.7468417125
C   -4.9163271656  -1.8950558409   1.9651192528
C   -6.0027547691  -2.7528114623   2.1022385789
C   -6.4193913513  -3.5287636630   1.0224044175
C   -5.7174450301  -3.4883942855  -0.1774699618
H   -4.9761966390   0.8118566847   2.6582619362
H   -7.2382288109   1.8013820616   2.6536619480
H   -8.1755061336   2.7529255955   0.5533212156
H   -6.7976332349   2.7970446299  -1.5029754699
H   -1.8033129524   3.4057643157  -2.8190023659
H    0.3661068274   3.7863538339  -1.6860108670
H   -0.9077964243   1.2757193500   1.5688404412
H   -0.4952751994  -0.8114080663   1.4506411818
H    2.8441698781  -1.6347590456  -1.2013002555
H    2.9235309506  -3.1714800988  -0.2897975307
H    3.9055074727  -0.4936085645   0.8134859694
H    4.9272363519  -1.5984363869  -0.1347959475
H    5.2393419031  -2.4430950682   3.4859676363
H    5.0870750075  -0.7856042530   2.8506982366
H    6.8332246631  -2.9153158666   1.5253625240
H    7.4300633865  -1.8824660060   2.8513973271
H    8.0744745345  -2.0788734894  -0.1527839234
H    8.9990061081  -0.9234602271   0.8450490906
H    8.9681982348  -0.0976961335  -1.4119666370
H    7.9272133803   0.9670353748  -0.4328654017
H    6.2990540974   0.0675716811  -3.5875500712
H    7.5210183322   1.1910155203  -2.9507237453
H    4.6323704598   0.9573786260  -1.9444791727
H    5.1835944429   2.1121887111  -3.1783186811
H    6.2212018064   2.6872293020   0.7022735718
H    5.6336952894   1.0829238947   0.2184881497
H    3.3920021990   2.1546488963  -0.3627615366
H    4.0164929307   3.6969004169   0.2744248468
H    2.7809120224   3.9017270739   2.1898500330
H    2.8166726275   2.5813008231   3.3839197673
H    0.6122632274   2.6268934631   2.6022887077
H    1.3675042806   1.2117003307   1.8064744832
H    1.1657536150  -3.1618908996  -1.7466812925
H   -1.0847620826  -3.5359000281  -2.6379223948
H   -4.5786173375  -1.3071402781   2.8113309854
H   -6.5225685545  -2.8153874609   3.0538848031
H   -7.2715936790  -4.1950374483   1.1222903275
H   -6.0089358722  -4.1296521163  -1.0050077881

Conformer 37
G(CENSO)=       -2792.80049580  G(xTB)=        -135.12844907        
C   -4.4224357719   0.8444974871   1.0840104561
C   -4.9574265685   0.3344354132   2.2712202665
C   -6.2535226538   0.6522747863   2.6624144379
C   -7.0299127112   1.5016409281   1.8762275450
C   -6.4918120838   2.0789160692   0.7307914858
C   -5.1854975848   1.7683311851   0.3537754561
S   -4.4499955701   2.5587506508  -1.0591183783
C   -2.7806562422   2.6935491743  -0.4404097516
C   -2.0407738556   3.8268448066  -0.7754235467
C   -0.7330370521   3.9623448588  -0.3384657608
C   -0.1625057481   2.9733157094   0.4662754704
C   -0.9005412392   1.8379919111   0.8117018781
C   -2.2079638447   1.6716380616   0.3426975731
C   -3.0653250834   0.4856698931   0.6062897431
C   -2.7500702039  -0.7736719222   0.2120450303
C   -1.4204014936  -1.1570153549  -0.3168278854
C   -0.3078762581  -1.3023094919   0.5183908662
C    0.9212444571  -1.6813173994  -0.0229676639
O    2.0599327225  -1.8384820194   0.7016767479
C    1.9738676710  -1.7196186315   2.1313933327
C    3.3683191392  -1.7463441856   2.6974739432
O    4.0204081692  -0.5199120198   2.3779000201
C    5.1371831115  -0.2300219247   3.2149309690
C    6.2931215348  -1.2141371675   3.0955877234
O    6.7527444424  -1.4248422545   1.7643123836
C    7.4523621100  -0.3056879770   1.2187217286
C    7.9182417686  -0.6263801838  -0.1871986200
O    6.9226291924  -0.4627892632  -1.1955119739
C    5.9096497576  -1.4727783092  -1.1867188981
C    4.9804955836  -1.2767064806  -2.3650740416
O    4.0209789103  -0.2349224505  -2.1885656532
C    4.5111228676   1.0749953145  -2.4809031124
C    3.4009410621   2.0844297306  -2.2818430840
O    3.1605454847   2.4400283847  -0.9211198696
C    2.4184227991   1.4768917181  -0.1743397135
C    1.9928083123   2.1165387411   1.1253541242
O    1.0979682064   3.2295381947   0.9220857884
C    1.0336925372  -1.9208002965  -1.3998782174
C   -0.0842163380  -1.8456277629  -2.2140545581
C   -1.3211680864  -1.4899509183  -1.6702452692
S   -2.8097523946  -1.5247181981  -2.6532869892
C   -3.9090283939  -2.1994902412  -1.4137922800
C   -3.7678674152  -1.8231108091  -0.0619150491
C   -4.5751067226  -2.4580977382   0.8861192010
C   -5.5578052462  -3.3630085232   0.4957995434
C   -5.7399885754  -3.6606482254  -0.8522680002
C   -4.9029631027  -3.0941688311  -1.8079143982
H   -4.3420380651  -0.3071985691   2.8934748314
H   -6.6557631988   0.2388670117   3.5827588088
H   -8.0452503775   1.7480608369   2.1738503746
H   -7.0747806383   2.7859050811   0.1467696093
H   -2.4896118611   4.6098364190  -1.3807168109
H   -0.1506751759   4.8424983271  -0.5944272971
H   -0.4751312946   1.0832784278   1.4592639191
H   -0.4321907606  -1.1268895868   1.5799662642
H    1.3909275835  -2.5594434132   2.5368879096
H    1.4848240936  -0.7781952776   2.4121051027
H    3.9217700798  -2.6116391587   2.3007109122
H    3.2839651916  -1.8654173864   3.7904034258
H    4.8289061748  -0.2075286029   4.2753401353
H    5.4528978499   0.7819155062   2.9397530711
H    5.9957866824  -2.2014960632   3.4670007900
H    7.1122948706  -0.8485815739   3.7401375811
H    8.3326367024  -0.0776458945   1.8452690580
H    6.8162451905   0.5928317624   1.1870154125
H    8.3351819264  -1.6474584229  -0.2184980503
H    8.7168604856   0.0771599447  -0.4495613001
H    5.3331026956  -1.4412581106  -0.2509777129
H    6.3779985096  -2.4701890322  -1.2642636725
H    4.4001879331  -2.1996310629  -2.4892478399
H    5.5626738779  -1.1138964920  -3.2874700307
H    4.8489022173   1.1208198447  -3.5317125905
H    5.3645276342   1.3323245789  -1.8373911412
H    2.4729033487   1.7214597711  -2.7550556503
H    3.6969773984   3.0153830678  -2.7804610598
H    3.0222220855   0.5888037406   0.0583086429
H    1.5377859093   1.1446512000  -0.7500748764
H    2.8584248410   2.5490196789   1.6364260474
H    1.5505156388   1.3642281038   1.7882470298
H    2.0001552999  -2.1954816164  -1.8101587591
H    0.0024792190  -2.0884893355  -3.2697881868
H   -4.4284094781  -2.2473533503   1.9384071428
H   -6.1803252038  -3.8366684987   1.2495106159
H   -6.5100944805  -4.3616313255  -1.1615251733
H   -5.0079411987  -3.3625498103  -2.8557260659

Conformer 38
G(CENSO)=       -2792.80045052  G(xTB)=        -135.13066101        
C   -4.4062360432   0.9432912336   1.0957319683
C   -4.7737995148   0.6699655490   2.4166002540
C   -6.0030169324   1.0888522246   2.9154004127
C   -6.8795217734   1.8035440574   2.1019821964
C   -6.5032296038   2.1512203031   0.8089700646
C   -5.2631400283   1.7432411798   0.3186840458
S   -4.7534353165   2.2483672432  -1.3139509421
C   -3.0118483288   2.4586356431  -0.9829380162
C   -2.3185108967   3.5055021755  -1.5797230159
C   -0.9683244686   3.7111608867  -1.3077109846
C   -0.3192498257   2.8693890811  -0.4007523827
C   -1.0144927780   1.8142143111   0.2000416163
C   -2.3483549298   1.5729612218  -0.1107513534
C   -3.1499547438   0.4639383794   0.4651287369
C   -2.9158402700  -0.8441729076   0.1983692916
C   -1.8232901511  -1.3170619345  -0.6881925518
C   -0.4753374916  -1.2713410374  -0.3508785534
C    0.4982954180  -1.7318790037  -1.2431401188
O    1.7809192299  -1.6404240375  -0.8034928601
C    2.8083423136  -2.2830989966  -1.5806720348
C    4.0783079723  -2.2510203281  -0.7776336424
O    3.9499237682  -3.1502338549   0.3241486710
C    5.1622076035  -3.3190730217   1.0568213328
C    5.5008341036  -2.0989568538   1.8993850093
O    6.6922467580  -2.4208853516   2.6216051847
C    7.2232623992  -1.3412513688   3.3927385932
C    8.0107006547  -0.3363707430   2.5796830478
O    7.1119642936   0.5031876163   1.8589474151
C    7.7360968022   1.2397934786   0.8122090299
C    6.6606392039   1.8851368600  -0.0220658099
O    5.9441945814   0.8561837071  -0.7063057874
C    4.9414938310   1.3311161392  -1.6028099478
C    3.7554539198   1.9998759535  -0.9337392853
O    4.0428899953   3.3918678338  -0.7601099227
C    3.1191709654   4.0865821606   0.0731080884
C    1.7065968046   4.1592755271  -0.4720692717
O    0.9840610200   2.9920033047  -0.0310990075
C    0.1226569399  -2.2449893550  -2.4880088759
C   -1.2303278672  -2.3526246206  -2.8006562986
C   -2.2004902743  -1.9159839229  -1.9053670434
S   -3.9325416913  -2.1464471404  -2.2754998679
C   -4.4850541386  -2.5603733890  -0.6289534754
C   -3.9019920456  -1.9189037693   0.4793642834
C   -4.2594547871  -2.3525142846   1.7590373134
C   -5.2437119009  -3.3201174537   1.9338109911
C   -5.8756559263  -3.8813971093   0.8265750480
C   -5.4835138869  -3.5186356390  -0.4577962689
H   -4.0834040694   0.1350197483   3.0588605142
H   -6.2745039279   0.8581905928   3.9414845511
H   -7.8440976806   2.1253672683   2.4842119175
H   -7.1609242467   2.7564961801   0.1910397162
H   -2.8326265519   4.1853578206  -2.2537066495
H   -0.4555545786   4.5400170800  -1.7811704821
H   -0.5001725246   1.1997304311   0.9290892139
H   -0.1629898976  -0.9019531698   0.6189562866
H    2.9583173957  -1.7468027753  -2.5284335758
H    2.5192557411  -3.3205889579  -1.7982175327
H    4.2772824170  -1.2241526448  -0.4383932529
H    4.9122533582  -2.5610980817  -1.4301080896
H    5.9969441418  -3.5422623031   0.3718653983
H    5.0086367830  -4.1895928737   1.7052167506
H    4.6746510582  -1.8815320803   2.5982887918
H    5.6600607258  -1.2177028186   1.2670983059
H    7.9030799789  -1.8008533227   4.1202878070
H    6.4201930551  -0.8323018439   3.9504511043
H    8.6772530382  -0.8725910506   1.8843931169
H    8.6420786145   0.2648643947   3.2581336439
H    8.3490399787   0.5698841325   0.1868356695
H    8.3963888924   2.0238608440   1.2216344238
H    7.1268359450   2.5751998114  -0.7457435014
H    5.9893184691   2.4718519420   0.6222019042
H    4.5902317661   0.4406812383  -2.1374234281
H    5.3783718602   2.0228822059  -2.3438678999
H    3.5496052408   1.5205147066   0.0381054383
H    2.8644174846   1.8705536890  -1.5689259994
H    3.5106371217   5.1072540297   0.1474830363
H    3.1006963297   3.6502002171   1.0861769182
H    1.7314238874   4.2090509139  -1.5697279090
H    1.2040756225   5.0583478028  -0.0879405388
H    0.8585722051  -2.5954059083  -3.2023759821
H   -1.5219660057  -2.8026953929  -3.7457552171
H   -3.7526795149  -1.9350445059   2.6215309132
H   -5.5140631751  -3.6371613673   2.9368757522
H   -6.6497382185  -4.6320671012   0.9583989416
H   -5.9350978327  -3.9956570960  -1.3234475965

Conformer 39
G(CENSO)=       -2792.80043868  G(xTB)=        -135.12990713        
C   -4.7259738347   0.9990972435   0.9629261182
C   -5.2303360360   0.8023340795   2.2519056019
C   -6.5347333024   1.1659102017   2.5701355491
C   -7.3520352231   1.7489453669   1.6038955246
C   -6.8481993087   2.0191030995   0.3362312255
C   -5.5345192849   1.6670724601   0.0269014191
S   -4.8691563243   2.0726252886  -1.5742983453
C   -3.1910576442   2.4243989417  -1.0825624313
C   -2.4838080433   3.4329311793  -1.7401933971
C   -1.1769234814   3.7169747197  -1.3815246954
C   -0.5767199632   3.0218179752  -0.3252045440
C   -1.2904091603   2.0344109286   0.3565758098
C   -2.5823178315   1.6896309296  -0.0533244591
C   -3.3696766524   0.5770233479   0.5351396711
C   -3.0065822084  -0.7248956280   0.4155220799
C   -1.7532936862  -1.1545965999  -0.2509560841
C   -0.4874623461  -0.9567629488   0.2875520419
C    0.6598751993  -1.3182053685  -0.4258038809
O    1.8319620658  -1.0012422430   0.1879703607
C    3.0815074828  -1.4088637994  -0.3928648797
C    3.3808619085  -2.8837297275  -0.1823327070
O    3.2101901732  -3.3366993072   1.1600615427
C    3.9557411322  -2.6539337129   2.1698497950
C    5.4535379466  -2.8604618426   2.1154007333
O    6.0357583833  -2.0291232949   1.1126354822
C    7.4521886313  -2.1719977132   1.0764306449
C    8.0280142406  -1.3128864479  -0.0166643951
O    7.8573692817   0.0623977388   0.3091797150
C    8.5372139146   0.9118640655  -0.6132400641
C    8.1622130340   2.3574897877  -0.3636541603
O    6.9349539162   2.7622747203  -0.9685761947
C    5.7616451210   2.2375041420  -0.3513851191
C    4.5850300976   2.9344569470  -1.0209589604
O    3.3300944577   2.4063465814  -0.6065718875
C    2.9133721913   2.8443965404   0.6851640060
C    1.4540813715   2.5147408122   0.8467178855
O    0.7023636054   3.3733170653  -0.0307437429
C    0.5378031989  -1.9210655784  -1.6813069646
C   -0.7312724482  -2.1987288462  -2.1847893427
C   -1.8717164910  -1.8355805069  -1.4753519168
S   -3.4930092589  -2.2437464120  -2.0974192069
C   -4.2885131267  -2.6002142159  -0.5397104434
C   -3.9526142292  -1.8532588916   0.6057360414
C   -4.5108744220  -2.2319655083   1.8297156465
C   -5.4525957766  -3.2539709334   1.8977803194
C   -5.8387427225  -3.9264278458   0.7405226468
C   -5.2428465775  -3.6152614031  -0.4771755377
H   -4.5879424939   0.3699790624   3.0110002427
H   -6.9111346777   0.9961018542   3.5747847175
H   -8.3734231272   2.0292884475   1.8453443561
H   -7.4651862710   2.5218840614  -0.4036834767
H   -2.9565783070   3.9975693807  -2.5392195914
H   -0.6161968570   4.4903865311  -1.8981187850
H   -0.8611691602   1.5296911118   1.2104326629
H   -0.3720496739  -0.5139881057   1.2702803974
H    3.8277480315  -0.7833346070   0.1034713741
H    3.1204552317  -1.1767715011  -1.4658617685
H    4.4051422475  -3.0618807142  -0.5447149922
H    2.6996553209  -3.5067057649  -0.7715340486
H    3.5933305374  -3.0759406930   3.1139820241
H    3.7285504616  -1.5770782594   2.1799980417
H    5.6816702992  -3.9221937874   1.9162845442
H    5.8749160353  -2.6059506327   3.1038934181
H    7.7275696318  -3.2215676045   0.8751661512
H    7.8883961440  -1.8886071591   2.0496522426
H    7.5383700887  -1.5421687310  -0.9788218401
H    9.0999628165  -1.5560567500  -0.1163995770
H    8.2841112395   0.6405931566  -1.6523929911
H    9.6289264833   0.7963944077  -0.4930117691
H    8.9312210591   2.9954229509  -0.8141042100
H    8.1424453361   2.5557121233   0.7210368074
H    5.7819867478   2.4345622707   0.7330962191
H    5.6799905139   1.1502168407  -0.4995513127
H    4.6443605960   2.7702736948  -2.1034654417
H    4.6297582431   4.0198077876  -0.8353783963
H    3.0776163451   3.9285372066   0.7948308635
H    3.4696091389   2.3306764081   1.4852318027
H    1.1500027871   2.6766470404   1.8906473777
H    1.2837934615   1.4633177463   0.5813246950
H    1.4059657456  -2.2118610985  -2.2610302126
H   -0.8225680636  -2.7155768030  -3.1363143604
H   -4.1967792132  -1.7260924383   2.7353686996
H   -5.8831035272  -3.5252503621   2.8574421226
H   -6.5790437588  -4.7201005865   0.7874875585
H   -5.5030428496  -4.1728562307  -1.3730491817

Conformer 40
G(CENSO)=       -2792.80033518  G(xTB)=        -135.13185416        
C   -3.2223582185   1.1136968649   0.9212862534
C   -3.2311474877   0.9722315405   2.3120734368
C   -4.3582391766   1.3094173208   3.0543302601
C   -5.4910369842   1.8092199308   2.4148885708
C   -5.4765733316   2.0294010814   1.0414559973
C   -4.3374105129   1.7067855409   0.3046549029
S   -4.2772652884   2.0672408520  -1.4399262972
C   -2.5557665066   2.5296708413  -1.5434599317
C   -2.1734401069   3.5731482202  -2.3867614398
C   -0.8424761599   3.9526452296  -2.4669588497
C    0.1140479436   3.3191650055  -1.6664073722
C   -0.2672167132   2.2881839358  -0.8065340119
C   -1.5940931769   1.8513190429  -0.7761519056
C   -2.0781799593   0.7237828099   0.0609226750
C   -1.7136208322  -0.5661108589  -0.1467028175
C   -0.7169139067  -0.9756978943  -1.1637101307
C    0.6348575978  -0.6776204995  -1.0588881780
C    1.5370381374  -1.0867967011  -2.0436160041
O    2.8253008893  -0.7199415135  -1.8208663765
C    3.8708561436  -1.2972921019  -2.6198958202
C    5.1590685642  -1.0588497461  -1.8769788347
O    5.1827391114  -1.9132718881  -0.7385887738
C    6.1015665369  -1.4847355093   0.2611381180
C    6.1111462956  -2.4774487214   1.4033652075
O    4.9134185416  -2.5031997247   2.1775678360
C    3.8431171410  -3.2946674119   1.6346024153
C    2.6485789791  -2.4661038534   1.1873196060
O    1.7244636377  -2.1537700187   2.2396847193
C    2.1534745547  -1.1339644301   3.1422780416
C    1.8965753880   0.2565656853   2.5779122663
O    2.2922779707   1.1872516611   3.5846012267
C    1.9327381532   2.5413591744   3.3157754021
C    2.7615622981   3.2109400024   2.2394095351
O    2.2683112920   2.8434306487   0.9508450897
C    3.1168108278   3.2814682833  -0.1016054920
C    2.5005337111   2.9377805728  -1.4335932770
O    1.3874627758   3.7931837341  -1.7743352237
C    1.0870985374  -1.8125750141  -3.1495206749
C   -0.2581127244  -2.1712376698  -3.2238973548
C   -1.1532538110  -1.7767962021  -2.2342778616
S   -2.8561281415  -2.3076312450  -2.2864572062
C   -3.0861600064  -2.5810043154  -0.5363588907
C   -2.4612828464  -1.7288533300   0.3946874176
C   -2.5582908946  -2.0495078575   1.7519163689
C   -3.3401186188  -3.1182208763   2.1786047567
C   -4.0254448424  -3.8970356643   1.2491184541
C   -3.8827423615  -3.6436877713  -0.1111057223
H   -2.3407414038   0.6074936123   2.8126060645
H   -4.3495898826   1.1844968459   4.1332799174
H   -6.3762217474   2.0672899191   2.9894145774
H   -6.3367485113   2.4741217061   0.5482780001
H   -2.9179196180   4.0934368407  -2.9831798582
H   -0.5360799941   4.7575336977  -3.1286106818
H    0.4534887171   1.8507623978  -0.1312585586
H    1.0148434153  -0.1488779745  -0.1932652959
H    3.9050300543  -0.8183767589  -3.6083710696
H    3.7015220418  -2.3749904479  -2.7476378929
H    5.2183931974  -0.0008980435  -1.5729512025
H    6.0111399384  -1.2709062140  -2.5435633509
H    5.8208381543  -0.4839020119   0.6317679927
H    7.1246584423  -1.4214458312  -0.1509197953
H    6.9132915189  -2.1833618832   2.0918911168
H    6.3446250196  -3.4843934357   1.0223049767
H    3.5177240174  -3.9982319586   2.4158320869
H    4.2043230665  -3.8808752133   0.7798145408
H    2.0653775349  -3.0594817858   0.4718419857
H    2.9991842172  -1.5644311406   0.6693218997
H    3.2160284917  -1.2465390887   3.3982450570
H    1.5645883854  -1.2655085800   4.0582629055
H    0.8233096862   0.3744917106   2.3469384995
H    2.4666894920   0.4160314615   1.6514271730
H    2.0938899702   3.0794232086   4.2569674452
H    0.8619758576   2.6124842536   3.0571871708
H    3.8185901890   2.9138270649   2.3475871781
H    2.7018892812   4.3059523486   2.3644908725
H    4.0982793369   2.7783876731  -0.0402764953
H    3.2903595527   4.3690426256  -0.0372526414
H    2.2033783349   1.8829468570  -1.4738637667
H    3.2511600057   3.1128845865  -2.2131275534
H    1.7660086153  -2.1292746687  -3.9336128947
H   -0.6002606489  -2.7798321369  -4.0566088663
H   -2.0062696408  -1.4622707857   2.4762548807
H   -3.4094732758  -3.3437546291   3.2388872783
H   -4.6422077669  -4.7288578246   1.5775770762
H   -4.3703467213  -4.2841592385  -0.8412575274

Conformer 41
G(CENSO)=       -2792.80032688  G(xTB)=        -135.12723201        
C   -4.1826538417   1.1146212084   0.7026190395
C   -4.7766512235   1.4301397080   1.9277201478
C   -5.8275723933   2.3396683504   1.9959096483
C   -6.2900531585   2.9618705559   0.8384252652
C   -5.6665300310   2.7169965589  -0.3804806938
C   -4.6044678522   1.8155362872  -0.4424622064
S   -3.7654479445   1.5522040251  -1.9948191879
C   -2.1095334902   1.3610599252  -1.3591670270
C   -1.0273332989   1.8786884976  -2.0624549925
C    0.2634419201   1.7806119790  -1.5509235701
C    0.4609857398   1.1974045308  -0.2960277352
C   -0.6267268017   0.6783775929   0.4124135234
C   -1.9061001274   0.7029903303  -0.1325674983
C   -3.1029864835   0.1113175574   0.5168695768
C   -3.3069935135  -1.2263853446   0.6138135563
C   -2.3537501761  -2.2301910019   0.0788054866
C   -1.0554537038  -2.4016444440   0.5704468065
C   -0.1870516481  -3.3100087805  -0.0374177404
O    1.1005974404  -3.5063101033   0.3514720928
C    1.6538302376  -2.5932251493   1.3150812918
C    3.1233417766  -2.8794239463   1.4565630438
O    3.7897323991  -2.5167105980   0.2519767035
C    5.1741101836  -2.8613024411   0.2480738570
C    6.0474538967  -1.9713165593   1.1205311616
O    6.0219391594  -0.5892227870   0.7770247220
C    6.6199396888  -0.3043222936  -0.4881428039
C    6.9226157893   1.1683121537  -0.5790364105
O    8.0056059149   1.4859934690   0.2978100574
C    8.5434942401   2.7943753207   0.1150002268
C    7.6421170040   3.9160151847   0.5882833693
O    6.6254621539   4.1484156561  -0.3830910830
C    5.5212448029   4.8892978620   0.1193915913
C    4.4062258385   4.8284084648  -0.9017883919
O    3.9324151329   3.4987793623  -1.1306347891
C    2.9865649521   3.0572049436  -0.1647008397
C    2.8420068624   1.5525414822  -0.3477484911
O    1.6696649208   1.0658765455   0.3247221555
C   -0.6299441248  -4.0906481743  -1.1119081795
C   -1.9360825413  -3.9750655553  -1.5566597419
C   -2.8025437542  -3.0531929837  -0.9651177098
S   -4.4809223431  -2.9282215334  -1.5532964226
C   -5.2816262998  -2.5896453735   0.0011442865
C   -4.6207466069  -1.8162613108   0.9723338069
C   -5.2273931299  -1.6678999391   2.2233386918
C   -6.4953372692  -2.1850344842   2.4676014952
C   -7.1721842940  -2.8760792209   1.4649038125
C   -6.5590971304  -3.0977272949   0.2366951315
H   -4.4050883120   0.9661317177   2.8343682265
H   -6.2830273784   2.5639869311   2.9561897153
H   -7.1133942097   3.6689653795   0.8865599679
H   -5.9887007953   3.2407430800  -1.2765846556
H   -1.1837313159   2.3818414000  -3.0127397651
H    1.0835025378   2.2002089952  -2.1215599740
H   -0.4557378329   0.2557241571   1.3959790755
H   -0.7448178078  -1.8298049437   1.4332991421
H    1.1684393005  -2.7304777254   2.2918736881
H    1.4979409817  -1.5579457567   0.9799925685
H    3.2844601547  -3.9480033929   1.6783853535
H    3.4898058343  -2.2958116531   2.3157319933
H    5.4934839847  -2.8042639443  -0.7986462498
H    5.3140167595  -3.9041656399   0.5820849920
H    7.0792624651  -2.3615651597   1.0660277039
H    5.7289649756  -2.0237466003   2.1676446875
H    5.9384600666  -0.5654930728  -1.3141273041
H    7.5461085466  -0.8900872151  -0.6113731836
H    6.0263308690   1.7554385395  -0.3329274043
H    7.1979844690   1.4046284176  -1.6209775600
H    8.8115395088   2.9564987436  -0.9432432017
H    9.4654710270   2.8192908107   0.7076594679
H    8.2452177469   4.8284601472   0.7416969277
H    7.1936760374   3.6407369249   1.5575590619
H    5.7931287050   5.9466129989   0.2881638009
H    5.1917068063   4.4733653942   1.0856390946
H    4.7760082156   5.1881924461  -1.8690673548
H    3.5833836530   5.4869349959  -0.5816685445
H    2.0170848195   3.5611322124  -0.3165524703
H    3.3194003933   3.2740814768   0.8614324678
H    3.6787155070   1.0218561139   0.1164969069
H    2.8220581660   1.2888375098  -1.4128628669
H    0.0507965637  -4.8012347563  -1.5714553233
H   -2.2857564553  -4.6087025580  -2.3672918288
H   -4.6926090835  -1.1511834609   3.0119480283
H   -6.9528638071  -2.0495277962   3.4433687674
H   -8.1651746600  -3.2768273096   1.6483095563
H   -7.0614629743  -3.6818456645  -0.5297761985

Conformer 42
G(CENSO)=       -2792.80021668  G(xTB)=        -135.12897485        
C   -4.0486130832   1.0644141271   1.2268542530
C   -4.1095969310   0.8785514351   2.6114822386
C   -5.1138496050   1.4739205082   3.3668912599
C   -6.0656459039   2.2818885458   2.7475140165
C   -5.9799424976   2.5403082507   1.3837851574
C   -4.9614714247   1.9517573194   0.6338622284
S   -4.8068581393   2.3298684868  -1.0974186416
C   -3.0287325206   2.2717168695  -1.2252968854
C   -2.3907101883   3.1561193257  -2.0972871699
C   -1.0135580590   3.1349520007  -2.2308075246
C   -0.2542338565   2.2438646939  -1.4646468998
C   -0.8840504170   1.3617954416  -0.5839302728
C   -2.2797989692   1.3429285668  -0.4826652689
C   -3.0438537275   0.3944101184   0.3668064988
C   -3.0270609892  -0.9496209076   0.1852181276
C   -2.1457137750  -1.6325477429  -0.7926529257
C   -0.7772258531  -1.8233625412  -0.5775441140
C   -0.0058301224  -2.4633368302  -1.5476613004
O    1.3337844932  -2.6824123787  -1.4347795439
C    1.9570083913  -2.4030395115  -0.1743007102
C    3.4289159781  -2.7212691485  -0.3444196231
O    4.0676878368  -2.3150009252   0.8566352069
C    5.4752716844  -2.5375824884   0.8286645443
C    6.0172343247  -2.0832058405   2.1763839789
O    7.4233357762  -2.3033370156   2.2851371737
C    8.2578823171  -1.3352728221   1.6390444026
C    8.2063747623   0.0514624833   2.2512460080
O    7.1527527229   0.8074823932   1.6548831214
C    6.9374692496   2.0499212395   2.3196282064
C    5.9842868940   2.8827539227   1.5035563388
O    6.6808937912   3.3762069527   0.3583637557
C    5.8441805140   3.9630546406  -0.6363916249
C    5.1167485603   2.9539454334  -1.5035399773
O    3.8887964883   2.5587283621  -0.8870863574
C    3.3086480260   1.4369238119  -1.5412168689
C    1.8903266454   1.2594912608  -1.0745106925
O    1.0922645932   2.3107463812  -1.6424729481
C   -0.6011221168  -2.9191161962  -2.7306967508
C   -1.9694822355  -2.7982394768  -2.9095720146
C   -2.7496885559  -2.1801339161  -1.9301636362
S   -4.5271327319  -2.1314153442  -2.0765890199
C   -4.9286876968  -2.4048871367  -0.3567313434
C   -4.1189516924  -1.8441256479   0.6505157737
C   -4.3933613792  -2.1745710734   1.9800304049
C   -5.4994661449  -2.9533082112   2.3062626376
C   -6.3412841638  -3.4281692760   1.3032395408
C   -6.0465530684  -3.1721984159  -0.0318494342
H   -3.3547255086   0.2680705729   3.0951674040
H   -5.1514431608   1.3080963943   4.4396679417
H   -6.8567389156   2.7437383904   3.3315144623
H   -6.6875155985   3.2136128254   0.9073325132
H   -2.9755752113   3.8680827323  -2.6734753066
H   -0.5111406492   3.8176432732  -2.9097523796
H   -0.3061108905   0.6921838995   0.0373607647
H   -0.3396485177  -1.4729142351   0.3493357350
H    1.5080933038  -3.0225130305   0.6148809709
H    1.8410426537  -1.3462481403   0.0990140191
H    3.8332076992  -2.1710180239  -1.2105616592
H    3.5744101875  -3.7993695819  -0.5230457249
H    5.9319329984  -1.9691234044   0.0021330165
H    5.6968355681  -3.6068474827   0.6753702968
H    5.5560081237  -2.6845814447   2.9688157319
H    5.7594176961  -1.0294315574   2.3475035548
H    8.0402053939  -1.2665161341   0.5619396927
H    9.2739335917  -1.7288397314   1.7507111873
H    9.1705031732   0.5601023999   2.0780689425
H    8.0621080183  -0.0309476442   3.3424814044
H    7.8912586399   2.5886956683   2.4499446779
H    6.5058967869   1.8777223038   3.3203236278
H    5.6178595684   3.7234036839   2.1171065408
H    5.1198179304   2.2713560365   1.2094385041
H    6.5173055635   4.5425607815  -1.2785402926
H    5.1207661707   4.6619935072  -0.1840176047
H    5.7690728699   2.0786962917  -1.6612628496
H    4.9051563557   3.4015111464  -2.4897133959
H    3.8700750140   0.5171337081  -1.3008043230
H    3.3270195783   1.5685194810  -2.6353966654
H    1.8422928013   1.2892273516   0.0229492380
H    1.5135520314   0.2891383012  -1.4267551811
H    0.0128516040  -3.4089527310  -3.4807574621
H   -2.4339803766  -3.2089489939  -3.8019005730
H   -3.7321319268  -1.8237566372   2.7635251905
H   -5.7015161567  -3.1891701373   3.3471733760
H   -7.2099457577  -4.0300389721   1.5547312414
H   -6.6706563459  -3.5843482979  -0.8203084221

Conformer 43
G(CENSO)=       -2792.80016458  G(xTB)=        -135.13195841        
C   -4.4574628389   1.0384553796   0.3819320212
C   -5.2742273913   0.9280630469   1.5112644839
C   -6.6328476362   1.2167747129   1.4385627670
C   -7.1930232430   1.6371528284   0.2339245371
C   -6.3855423215   1.8239017377  -0.8831021499
C   -5.0206288039   1.5485759422  -0.8004911340
S   -3.9715842584   1.8531270018  -2.2084032766
C   -2.5098501816   2.3863720466  -1.3340795646
C   -1.7159012260   3.3972493047  -1.8798702711
C   -0.5923675820   3.8422325685  -1.2044380700
C   -0.2727396884   3.3045680420   0.0479862381
C   -1.0613668466   2.2933845899   0.5988475428
C   -2.1612313949   1.7976851822  -0.1087666182
C   -3.0171640507   0.6834418735   0.3697885403
C   -2.5716369504  -0.5899225277   0.5011202849
C   -1.1672495419  -0.9963604098   0.2463599183
C   -0.1071890131  -0.6853010020   1.0932483242
C    1.1912468562  -1.1072875142   0.7952851136
O    2.1483866989  -0.7314418101   1.6928599781
C    3.4209912140  -1.4132174733   1.6503251394
C    3.2713637568  -2.8170206406   2.2283334786
O    4.5022453538  -3.5330761153   2.1716663526
C    4.6218985677  -4.5145768465   1.1353712930
C    5.4683239524  -4.0633588741  -0.0300643364
O    4.7764397601  -3.0711484088  -0.7820376677
C    5.5711876753  -2.5438394522  -1.8398201380
C    4.8909707628  -1.3229121484  -2.4218851148
O    4.6168150822  -0.2878321769  -1.4804952363
C    5.7720251206   0.1811319037  -0.7852759876
C    5.4222049252   1.4450593900  -0.0458547403
O    5.2973128987   2.5193553072  -0.9776678463
C    5.1868914179   3.8055404329  -0.3703376600
C    3.8332498522   4.1066164222   0.2372571767
O    3.7211783167   3.4712853828   1.5161185229
C    2.5881811064   3.8733842570   2.2796303286
C    1.2880164963   3.2186341297   1.8712587966
O    0.8201414310   3.8362653219   0.6580466512
C    1.4367785417  -1.8523746079  -0.3630566796
C    0.3691577720  -2.2183548672  -1.1771218879
C   -0.9276063380  -1.8172335898  -0.8692518005
S   -2.3051093636  -2.3794379859  -1.8558911648
C   -3.4722351856  -2.6394739107  -0.5294010458
C   -3.4819873417  -1.7622686537   0.5715381624
C   -4.3218759820  -2.0598357372   1.6480173204
C   -5.2006875068  -3.1371340161   1.5891322980
C   -5.2404049556  -3.9448165945   0.4550326253
C   -4.3621470447  -3.7108348393  -0.5980362820
H   -4.8341984947   0.6227568702   2.4541510006
H   -7.2531876549   1.1154796271   2.3244276874
H   -8.2549253192   1.8572984525   0.1700766580
H   -6.8101090762   2.2038182238  -1.8084325938
H   -1.9820524591   3.8457964283  -2.8332383414
H    0.0297160351   4.6288477115  -1.6214175738
H   -0.8477485069   1.8920237028   1.5794827199
H   -0.2808740275  -0.1316172884   2.0094708722
H    4.0830366458  -0.8122261454   2.2809888723
H    3.8295732431  -1.4374735588   0.6358245172
H    2.4762057852  -3.3643061483   1.7022131681
H    2.9812588469  -2.7416971197   3.2852037784
H    3.6279878228  -4.8272432330   0.7838432862
H    5.1128890320  -5.3904975207   1.5809147769
H    5.6889488665  -4.9424885416  -0.6611868157
H    6.4277086471  -3.6619864072   0.3374205863
H    5.6953772569  -3.2869536606  -2.6464925669
H    6.5775944169  -2.2944968178  -1.4677390092
H    3.9178496664  -1.5996295687  -2.8442814959
H    5.5268355111  -0.9440076537  -3.2408708676
H    6.5988993283   0.3690365248  -1.4904178771
H    6.1134591293  -0.5644958355  -0.0482936602
H    6.2238640298   1.6662501426   0.6789785898
H    4.4888239206   1.2998174095   0.5179355111
H    5.3580104374   4.5262785550  -1.1787661756
H    5.9776780830   3.9431340216   0.3865208833
H    3.0414192249   3.7677702938  -0.4458433505
H    3.7343148510   5.1990869509   0.3577783204
H    2.4782326883   4.9703925840   2.2645359171
H    2.7965979625   3.5663126501   3.3114674537
H    0.5474257966   3.3593038061   2.6727029446
H    1.4387949652   2.1413727765   1.7093574168
H    2.4355562956  -2.1901272031  -0.6188524709
H    0.5548245357  -2.8432825315  -2.0467058265
H   -4.2788266595  -1.4460290406   2.5402319488
H   -5.8529119924  -3.3457644389   2.4323274971
H   -5.9302032341  -4.7824057024   0.4016196804
H   -4.3534645268  -4.3714941127  -1.4608096832

Conformer 44
G(CENSO)=       -2792.80016194  G(xTB)=        -135.13060777        
C   -4.1591922698   1.2470539409   0.6054070703
C   -4.5185692368   1.5788154786   1.9146852042
C   -5.6639561182   2.3256000364   2.1716734837
C   -6.4611542106   2.7671560377   1.1180244708
C   -6.0837039534   2.5102115581  -0.1957715312
C   -4.9265103379   1.7748265549  -0.4500902954
S   -4.4126182645   1.5059850301  -2.1383495393
C   -2.6495277479   1.6074781088  -1.8831675318
C   -1.8356072315   2.2385429026  -2.8265411985
C   -0.4793293249   2.3863493400  -2.5874480967
C    0.0727887693   1.9394160830  -1.3797414141
C   -0.7338232041   1.2884587176  -0.4443729057
C   -2.0902869816   1.0811457126  -0.7119485419
C   -3.0033169195   0.3920698906   0.2325687326
C   -2.9537604851  -0.9393647183   0.4837187976
C   -2.0318709110  -1.8656195046  -0.2206235418
C   -0.6465989091  -1.8382058598  -0.1035000722
C    0.1542750647  -2.7029877379  -0.8576482403
O    1.4943827343  -2.5482498704  -0.6908703872
C    2.3684523817  -3.4102190157  -1.4414147990
C    3.7867554714  -2.9566005414  -1.2237281727
O    3.9974502430  -1.7389797115  -1.9390516417
C    5.3678224475  -1.4291345997  -2.1903905727
C    6.0732308910  -0.7403172083  -1.0455997950
O    6.2811794034  -1.6680097451   0.0209550778
C    7.0210359264  -1.1151601219   1.1105414495
C    6.1537423417  -0.2025208572   1.9762409246
O    6.9079367683   0.3597562483   3.0549080473
C    7.6684197617   1.5217990663   2.7090791924
C    6.8871161709   2.8178035924   2.7476304766
O    6.0667387748   2.9459099020   1.5850842238
C    5.4306348489   4.2229139714   1.5284433387
C    4.6215592538   4.3615434739   0.2554800934
O    3.3481687685   3.7188144365   0.2823291862
C    3.4007462639   2.3064471324   0.1002839814
C    1.9950827128   1.7767384077   0.0395762493
O    1.3970777088   2.1881689850  -1.2019453681
C   -0.4367683551  -3.6436211018  -1.7059658489
C   -1.8253728615  -3.7163708130  -1.7783390546
C   -2.6222863594  -2.8454773710  -1.0442352582
S   -4.3986829784  -2.9754421987  -1.1544732753
C   -4.7905052516  -2.6000639714   0.5427365924
C   -4.0134462863  -1.6558653962   1.2359131620
C   -4.2567505434  -1.4709881429   2.6000360394
C   -5.3085791682  -2.1267687420   3.2311781955
C   -6.1255933599  -2.9927979317   2.5072703461
C   -5.8561296167  -3.2480504729   1.1668549689
H   -3.8894596004   1.2558984085   2.7358562092
H   -5.9310793438   2.5642023819   3.1971333931
H   -7.3596149114   3.3453784407   1.3142880632
H   -6.6731723376   2.8993395933  -1.0216556540
H   -2.2662569119   2.6359319645  -3.7416793343
H    0.1576791732   2.8873712719  -3.3105092989
H   -0.3344677474   0.9530840878   0.5029566517
H   -0.1651618388  -1.1495479347   0.5797233240
H    2.1217185496  -3.3618624752  -2.5104417341
H    2.2559489990  -4.4469824417  -1.0925860901
H    4.4554294997  -3.7439945997  -1.6067756329
H    3.9905199831  -2.8309490040  -0.1508975938
H    5.3699792229  -0.7397214359  -3.0437827355
H    5.9174604075  -2.3387671968  -2.4825126797
H    5.4727458675   0.1215450371  -0.7157851917
H    7.0439067396  -0.3596622534  -1.4097506345
H    7.9021768169  -0.5709019952   0.7340854569
H    7.3741279540  -1.9635711575   1.7083238948
H    5.3500899815  -0.7933168060   2.4324415282
H    5.6964317601   0.5896401039   1.3736318224
H    8.1471441704   1.4096531727   1.7247420025
H    8.4633964239   1.5904783455   3.4614056610
H    7.6097535789   3.6523893581   2.7849919083
H    6.2712934353   2.8632590304   3.6617505759
H    6.1963230487   5.0186750162   1.5417396390
H    4.7769973332   4.3698384530   2.4051724524
H    5.2147472856   4.0112387019  -0.6055319206
H    4.4086861463   5.4271323890   0.1103876639
H    3.9058911723   1.8170126524   0.9449185565
H    3.9508048896   2.0554294494  -0.8219383061
H    1.4184426571   2.1713102060   0.8871612287
H    2.0144016272   0.6788380885   0.0996786864
H    0.1563355938  -4.3408194404  -2.2857438353
H   -2.2842750623  -4.4731537251  -2.4089160952
H   -3.6069411797  -0.8154111278   3.1690239340
H   -5.4878185849  -1.9625435775   4.2898409685
H   -6.9527830092  -3.5019095459   2.9937616099
H   -6.4572664840  -3.9644729396   0.6134466744

Conformer 45
G(CENSO)=       -2792.80015505  G(xTB)=        -135.13136021        
C   -4.0485864479   1.0594904196   0.1875825534
C   -4.9585997591   1.3498607157   1.2080506700
C   -6.0933406386   2.1140696343   0.9549540826
C   -6.3268428705   2.6152633835  -0.3236837276
C   -5.3985982483   2.3992233941  -1.3365882907
C   -4.2557222817   1.6441956092  -1.0752208454
S   -3.0413770928   1.4156872189  -2.3615429926
C   -1.5787452825   1.4556014151  -1.3398813036
C   -0.4278784834   2.0851401190  -1.8012992970
C    0.7046869942   2.1737487378  -0.9964219247
C    0.6651993052   1.6537870186   0.3009623941
C   -0.4899138602   1.0123946343   0.7631931099
C   -1.6024462681   0.8689550956  -0.0599525315
C   -2.8575104832   0.1867548827   0.3473564185
C   -2.9490400425  -1.1518806474   0.5435767287
C   -1.8051038340  -2.0758750780   0.3487961440
C   -0.6795191060  -2.0996231503   1.1778870379
C    0.3918860053  -2.9419000352   0.8770011103
O    1.5401539065  -3.0048088602   1.5980109066
C    1.7626605808  -2.0347928089   2.6379295982
C    3.2429259895  -2.0181624074   2.9140626692
O    3.8721299100  -1.4127079019   1.7943124461
C    5.2607491367  -1.6917792906   1.6698042408
C    5.7478919320  -1.0947436109   0.3684158174
O    5.1914373938  -1.7410575136  -0.7820604643
C    3.9724999872  -1.1734129959  -1.2762665148
C    4.2009749432  -0.1141573583  -2.3300465773
O    4.8068142968   1.0182209358  -1.7160117307
C    5.1085876113   2.0632759746  -2.6320267870
C    5.8386399364   3.1493256921  -1.8871789298
O    4.9337184409   3.8306455115  -1.0158332447
C    5.6048470150   4.5185126164   0.0423400359
C    5.7922261977   3.6743298082   1.2934435127
O    4.6209372587   3.6155922258   2.1164366313
C    3.8004991265   2.4593983768   2.0026490760
C    2.8302874336   2.5369621903   0.8277096387
O    1.6889336133   1.7324753268   1.1910048910
C    0.3228490692  -3.7957791833  -0.2312950132
C   -0.8236352032  -3.8325252210  -1.0062349123
C   -1.8942019089  -2.9843930194  -0.7158067999
S   -3.3806854052  -3.0683558754  -1.6988164744
C   -4.5662992763  -2.7622459636  -0.4031092192
C   -4.2437682945  -1.8715476042   0.6366602154
C   -5.1396906865  -1.7459066876   1.7024428878
C   -6.3648584167  -2.4045941669   1.6843916946
C   -6.7063311495  -3.2146317204   0.6034111989
C   -5.7999615386  -3.4121660380  -0.4327994758
H   -4.7689667818   0.9787415068   2.2086802949
H   -6.7939937416   2.3191935131   1.7592131438
H   -7.2146630418   3.2070271076  -0.5278564353
H   -5.5508926801   2.8327436262  -2.3214479494
H   -0.4115291465   2.5329981198  -2.7911978877
H    1.5830632493   2.6823983951  -1.3767636554
H   -0.5126979574   0.6492703256   1.7841261605
H   -0.6624931603  -1.4671460004   2.0548867684
H    1.2006201582  -2.3109029531   3.5408261155
H    1.4448613450  -1.0383655934   2.3031545376
H    3.6127278588  -3.0448304785   3.0665847953
H    3.4337461319  -1.4442983966   3.8364962856
H    5.4324779761  -2.7811442116   1.6797471414
H    5.8328032615  -1.2466303608   2.5044652724
H    6.8354306378  -1.2329911678   0.3127140701
H    5.5421316579  -0.0172028728   0.3463866494
H    3.3709602553  -0.7650298717  -0.4543595699
H    3.4050741625  -1.9951298812  -1.7327161801
H    3.2278475624   0.1583229814  -2.7782392442
H    4.8485662253  -0.5045311874  -3.1336037697
H    4.1860076237   2.4590883119  -3.0908377130
H    5.7577808476   1.6908081909  -3.4425117829
H    6.2727004555   3.8604696605  -2.6097017061
H    6.6645105258   2.6954387908  -1.3177627784
H    4.9965886950   5.3964639546   0.2938189037
H    6.5877963488   4.8801708549  -0.2990215314
H    6.5694871644   4.1476647294   1.9091251592
H    6.1347784204   2.6609488469   1.0336353920
H    3.2155720643   2.4155896612   2.9298800379
H    4.4141212603   1.5472894452   1.9425558530
H    3.2867461518   2.1659190978  -0.0960060388
H    2.5120358730   3.5792702725   0.6818211325
H    1.1633144521  -4.4464078206  -0.4545754193
H   -0.8883083420  -4.5292938769  -1.8376558203
H   -4.8662263038  -1.1344322198   2.5549882277
H   -7.0517296155  -2.2856940961   2.5173896245
H   -7.6648274122  -3.7255173265   0.5818188211
H   -6.0402473890  -4.0865128876  -1.2502847358

Conformer 46
G(CENSO)=       -2792.80015063  G(xTB)=        -135.13061981        
C   -4.8977951010   1.0554542159   0.6729925810
C   -5.6155830369   0.7998419896   1.8456908058
C   -6.9791550444   1.0637914765   1.9194355181
C   -7.6451165721   1.6042453395   0.8212232359
C   -6.9374009721   1.9349015923  -0.3291279899
C   -5.5667468431   1.6831986948  -0.3918141970
S   -4.6523987874   2.1633303032  -1.8416494882
C   -3.1116142497   2.6010820367  -1.0565211560
C   -2.3585654876   3.6523368443  -1.5840048634
C   -1.1513902955   4.0045642416  -1.0060017895
C   -0.7031398662   3.3330570964   0.1376219601
C   -1.4644400455   2.2990848432   0.6856942771
C   -2.6488246263   1.8902489495   0.0623710840
C   -3.4605029580   0.7281488030   0.5053369760
C   -2.9971848505  -0.5468073793   0.4786662594
C   -1.6106713575  -0.9009369645   0.0845262506
C   -0.4969076678  -0.6670377402   0.8843184106
C    0.7851541009  -0.9999824825   0.4375624925
O    1.7947149966  -0.6888338696   1.3019548919
C    3.1291297547  -1.1420848372   1.0069787488
C    3.2616158207  -2.6285094509   1.3294658160
O    4.5407966286  -3.1340584326   0.9625153724
C    5.5482097949  -2.9171915442   1.9556772382
C    6.8510450795  -3.5324188087   1.4981141225
O    7.4877697530  -2.8026519762   0.4500853317
C    7.1285883296  -3.2300145520  -0.8695112741
C    7.7188053137  -2.2676849307  -1.8793492241
O    6.9262413532  -1.1047562563  -2.1297664064
C    6.7293611667  -0.2795659003  -0.9843024669
C    6.1359382321   1.0285285518  -1.4654744863
O    5.6836326341   1.7274489595  -0.3111546254
C    5.2751687021   3.0608254551  -0.6082517146
C    4.5483853121   3.6308366354   0.5807127057
O    3.2539343457   3.0386287090   0.6554521000
C    2.5293693405   3.4498530904   1.8081601430
C    1.1091889158   2.9726016594   1.6749774072
O    0.4826535876   3.7596232340   0.6445051775
C    0.9554556180  -1.5860906252  -0.8200889620
C   -0.1640454330  -1.8905756433  -1.5895810890
C   -1.4410696466  -1.5733972462  -1.1382010337
S   -2.8807978235  -2.0496259227  -2.0803225617
C   -3.9450479894  -2.4821576718  -0.7121665761
C   -3.8881847482  -1.7362317837   0.4810636132
C   -4.6457931989  -2.1735537934   1.5708576155
C   -5.5124256141  -3.2554016812   1.4476935222
C   -5.6220597324  -3.9284752437   0.2332346117
C   -4.8235955486  -3.5567874004  -0.8433981838
H   -5.0935580562   0.3976511932   2.7068316638
H   -7.5209560714   0.8479741242   2.8357613357
H   -8.7117626905   1.8042181836   0.8700758412
H   -7.4433994838   2.4060524428  -1.1674388548
H   -2.7168025903   4.1978482244  -2.4528794763
H   -0.5545708175   4.8132494360  -1.4173018935
H   -1.1574767696   1.8063220073   1.5972344569
H   -0.6109101234  -0.2307661850   1.8707134230
H    3.7738669481  -0.5379907724   1.6513592787
H    3.3985652180  -0.9372943461  -0.0365940986
H    2.5233185347  -3.2015753242   0.7566299944
H    3.0646106954  -2.7944532514   2.4002487011
H    5.2457424348  -3.3938688795   2.9037065174
H    5.6962242458  -1.8425600460   2.1444733536
H    6.6939780269  -4.5826845543   1.2047656531
H    7.5422245283  -3.5193986714   2.3507512628
H    6.0369651820  -3.2726896371  -0.9896573625
H    7.5358617587  -4.2387761492  -1.0536198216
H    7.7955983511  -2.7749319009  -2.8474927906
H    8.7339983115  -1.9776407308  -1.5594831321
H    7.6837734451  -0.1029946084  -0.4634570736
H    6.0383974775  -0.7525823774  -0.2701031360
H    5.2954004333   0.8308195622  -2.1525007344
H    6.8906525473   1.6190356819  -2.0112861578
H    4.6101147207   3.0741857198  -1.4881899233
H    6.1537860072   3.6881846245  -0.8356425370
H    4.4609049660   4.7243873876   0.4616932064
H    5.1222981357   3.4337085927   1.5026239750
H    2.5502334812   4.5476533939   1.9125707940
H    2.9666605721   3.0132173065   2.7221169270
H    0.5782454198   3.1035207702   2.6285100368
H    1.0943403690   1.9093003766   1.3982388375
H    1.9359696614  -1.8541848217  -1.1958679331
H   -0.0297491689  -2.3996052196  -2.5401193981
H   -4.5484844662  -1.6654332082   2.5232146069
H   -6.1007877737  -3.5732373977   2.3036691004
H   -6.3032898044  -4.7683494313   0.1301669523
H   -4.8678994892  -4.1132181507  -1.7757246192

Conformer 47
G(CENSO)=       -2792.80010220  G(xTB)=        -135.13028077        
C   -3.0905372979   1.2127421612   0.7200845392
C   -3.1882728562   1.2115042276   2.1146907937
C   -4.3771553363   1.5593763090   2.7472541534
C   -5.4862588576   1.9326381638   1.9915160934
C   -5.3901478601   2.0119413143   0.6061529131
C   -4.1918326881   1.6755510513  -0.0232071921
S   -4.0503158150   1.8451215992  -1.7934860593
C   -2.3514813435   2.3889347154  -1.8534995290
C   -1.9660913997   3.3797039631  -2.7575452019
C   -0.6656263125   3.8589810094  -2.7521212852
C    0.2552187405   3.3793575797  -1.8120601230
C   -0.1197156931   2.3715442425  -0.9239199249
C   -1.4129945328   1.8450962392  -0.9643080959
C   -1.8818438331   0.7919562717  -0.0312354639
C   -1.4248802026  -0.4839677509  -0.0491148988
C   -0.4324942322  -0.9812085588  -1.0346659129
C    0.9081321741  -0.6125316678  -1.0507932743
C    1.7743210084  -1.0920764824  -2.0392365005
O    3.0496063886  -0.6216158718  -1.9587255067
C    4.0517771139  -1.1579402607  -2.8408894782
C    4.5059192514  -2.5435089966  -2.4463436272
O    5.1996242123  -2.4641806398  -1.2050813919
C    5.4653024067  -3.7520956899  -0.6392846545
C    4.3158477589  -4.3167580329   0.1823368203
O    4.1994443294  -3.7528358518   1.4879716879
C    3.6609188989  -2.4333486894   1.5166016637
C    3.3966799034  -2.0896564523   2.9765574918
O    2.9393800708  -0.7449883176   3.0975928724
C    1.5239488782  -0.6124904454   2.9520593989
C    1.1905667040   0.8051179427   2.5704148710
O    1.4739170141   1.6850713016   3.6584068432
C    1.0721510011   3.0340974945   3.4244838191
C    2.0030005423   3.8231785259   2.5258368488
O    1.7950210519   3.4427847114   1.1662895318
C    2.7680404971   3.9774333696   0.2787070061
C    2.5841775979   3.4029594051  -1.1072323727
O    1.4792381468   3.9752136952  -1.8355590552
C    1.2958237995  -1.9693649966  -3.0175195442
C   -0.0284131952  -2.3962321836  -2.9620604294
C   -0.8860475072  -1.9274193113  -1.9728265830
S   -2.5594572111  -2.5397826972  -1.8777071203
C   -2.7109879137  -2.5916880741  -0.1012323497
C   -2.0939840860  -1.5939186801   0.6743067941
C   -2.1210589132  -1.7249222392   2.0656750246
C   -2.8332392373  -2.7559390535   2.6699267150
C   -3.5142960168  -3.6859050848   1.8872973436
C   -3.4366606215  -3.6195996707   0.5000353297
H   -2.3187830988   0.9473216119   2.7052003383
H   -4.4339626295   1.5415534618   3.8318142336
H   -6.4185210048   2.2008316279   2.4805364263
H   -6.2354578880   2.3574582933   0.0170956169
H   -2.6881495740   3.7925543955  -3.4567859546
H   -0.3617043955   4.6361119675  -3.4473950120
H    0.5600769534   2.0320206484  -0.1567073827
H    1.3058508783   0.0487817826  -0.2906035649
H    4.8882082154  -0.4568409510  -2.7624118993
H    3.7008451442  -1.1539632343  -3.8805340894
H    5.1750379178  -2.9246144534  -3.2375957238
H    3.6486144966  -3.2290152983  -2.3767063755
H    6.3434828656  -3.6340666872   0.0077287392
H    5.7248438457  -4.4700767092  -1.4345505570
H    4.5012190818  -5.3866343986   0.3395344086
H    3.3623044220  -4.2127540413  -0.3621744034
H    2.7288349391  -2.3890397453   0.9269045494
H    4.3638133421  -1.7021211431   1.0923440567
H    4.3342226174  -2.1630911171   3.5416919763
H    2.6775633394  -2.7967541460   3.4190664656
H    1.0194483352  -0.8951996694   3.8910831215
H    1.1472038828  -1.2681054717   2.1512510812
H    0.1182831433   0.8582893739   2.3137503671
H    1.7696791478   1.0883623271   1.6810927207
H    1.0623474292   3.5181658385   4.4081680085
H    0.0467388832   3.0647454135   3.0168564185
H    3.0493774230   3.6365193398   2.8194602028
H    1.7988100840   4.9003028212   2.6551353284
H    3.7828628923   3.7059077293   0.6173368939
H    2.7064648147   5.0784051847   0.2438790438
H    2.5027078964   2.3085465132  -1.0767400578
H    3.4685776370   3.6639488997  -1.6982601268
H    1.9347532086  -2.3595598709  -3.8010249342
H   -0.3830036038  -3.1180985756  -3.6928750146
H   -1.5724524972  -1.0155385554   2.6750344306
H   -2.8547450859  -2.8315711906   3.7532978456
H   -4.0781482725  -4.4882280900   2.3546598161
H   -3.9200439064  -4.3751546604  -0.1134178562

Conformer 48
G(CENSO)=       -2792.80008671  G(xTB)=        -135.12624414        
C   -4.1234933300   1.2295164742   0.7508670963
C   -4.3651647741   1.4814580410   2.1039602865
C   -5.5191449362   2.1447758505   2.5094720680
C   -6.4435462284   2.5815217842   1.5630943977
C   -6.1904298606   2.4017196658   0.2072996359
C   -5.0263594353   1.7483481222  -0.1967216060
S   -4.6913598275   1.5614948039  -1.9394824952
C   -2.9169916885   1.7304463792  -1.8886907911
C   -2.2432635585   2.3774338521  -2.9266130782
C   -0.8735022021   2.5698780441  -2.8516934697
C   -0.1713224443   2.1602678820  -1.7117349850
C   -0.8362921307   1.4953876568  -0.6815105977
C   -2.2042923214   1.2286277111  -0.7925578722
C   -2.9700225031   0.4616412130   0.2200671519
C   -2.8334399073  -0.8777493732   0.3802453237
C   -1.9592722204  -1.6980885404  -0.4941251736
C   -0.5734809478  -1.5977277411  -0.5361816521
C    0.1683580067  -2.3201298692  -1.4764290070
O    1.5102581421  -2.1059207591  -1.4477334721
C    2.3152207222  -2.7867291649  -2.4247486432
C    3.7565564781  -2.4301953288  -2.1800575206
O    4.1771182416  -3.0267380759  -0.9582415170
C    5.5908559619  -3.1377658529  -0.8299821221
C    6.3417406887  -1.8133148656  -0.7988671334
O    5.8645322994  -0.8743806839   0.1562198247
C    5.9189482534  -1.3382589456   1.5069328947
C    6.0686069770  -0.1528523406   2.4246257225
O    7.4168490065   0.3124024679   2.3324513772
C    7.7133854076   1.4398584691   3.1522470468
C    7.2999559029   2.7671276305   2.5538617050
O    5.8996198946   2.9768772704   2.7441602128
C    5.4193536617   4.1310759953   2.0552671795
C    4.9944963303   3.8515981999   0.6306368796
O    3.7919184171   3.0830166158   0.6510310808
C    3.2093685860   2.9656005552  -0.6383703319
C    1.8590845144   2.2999596031  -0.4514812489
O    1.1583900687   2.4519384766  -1.6946090702
C   -0.4792127361  -3.1828316810  -2.3655341580
C   -1.8588654609  -3.3466579491  -2.2712923546
C   -2.5986972796  -2.6249333180  -1.3409925159
S   -4.3632178820  -2.8682179130  -1.2430997659
C   -4.5723632645  -2.6335243548   0.5096158620
C   -3.7725744201  -1.6947937225   1.1847499320
C   -3.8847179545  -1.6049551483   2.5752396390
C   -4.8322200692  -2.3557466367   3.2633833204
C   -5.6736649661  -3.2224003047   2.5686940022
C   -5.5331826046  -3.3781957544   1.1938735585
H   -3.6390157638   1.1605828117   2.8419956778
H   -5.6941683789   2.3212314274   3.5669218493
H   -7.3484016320   3.0951190529   1.8756537369
H   -6.8846018106   2.7849219444  -0.5359209834
H   -2.7928254015   2.7517200702  -3.7860547352
H   -0.3426256192   3.0817076626  -3.6489669748
H   -0.3117834957   1.1752397227   0.2093441761
H   -0.0481145648  -0.9520389204   0.1568686919
H    2.0268256423  -2.4666993862  -3.4358846324
H    2.1768717023  -3.8726219637  -2.3366733341
H    3.8734207081  -1.3355487169  -2.1531869779
H    4.3465758370  -2.8180339774  -3.0267548645
H    6.0096204387  -3.7351869995  -1.6595677377
H    5.7558641276  -3.6955783703   0.0983927155
H    6.2759332200  -1.3070614024  -1.7686240638
H    7.4058352049  -2.0485695934  -0.6163391208
H    6.7733410128  -2.0187881699   1.6495762011
H    4.9980745974  -1.8845067144   1.7651704930
H    5.8455689444  -0.4632204644   3.4600059903
H    5.3554397799   0.6347330667   2.1417560295
H    8.8044190065   1.4479532509   3.2645762323
H    7.2691377768   1.3226822303   4.1550097702
H    7.5635965550   2.7783954705   1.4835930665
H    7.8664245723   3.5756172943   3.0499212475
H    6.1836330348   4.9240668927   2.0517985480
H    4.5528999684   4.4981393139   2.6187306736
H    5.7840353645   3.3178628346   0.0758150662
H    4.8162041128   4.8149126602   0.1231398541
H    3.8507857801   2.3757138335  -1.3144839092
H    3.0609804324   3.9615810603  -1.0881664358
H    1.3107756958   2.8072838501   0.3542366894
H    1.9690412439   1.2366356239  -0.1960711901
H    0.0679660035  -3.7528231921  -3.1071933700
H   -2.3549362352  -4.0531217173  -2.9316611365
H   -3.2143590789  -0.9475826200   3.1181338821
H   -4.9108408487  -2.2650380323   4.3429080662
H   -6.4194275013  -3.8067734174   3.1002721908
H   -6.1539672214  -4.0902566075   0.6565704771

Conformer 49
G(CENSO)=       -2792.80007481  G(xTB)=        -135.13097626        
C   -4.6377312962   1.2090398310   0.6284627239
C   -5.2909227751   1.3247465560   1.8588422847
C   -6.5202030073   1.9686439346   1.9540702293
C   -7.1087543503   2.5201934787   0.8178413967
C   -6.4437724280   2.4773329703  -0.4029765725
C   -5.2036960517   1.8450076917  -0.4899771791
S   -4.3187829512   1.8426686717  -2.0367679428
C   -2.6616696968   1.9753405709  -1.3867815192
C   -1.7166763724   2.7421135155  -2.0714063237
C   -0.4446886029   2.9030755092  -1.5517668819
C   -0.1148811484   2.3269042090  -0.3186573628
C   -1.0448545071   1.5358560965   0.3581404584
C   -2.3145873646   1.3265857633  -0.1921365151
C   -3.3606507034   0.4786637350   0.4333473227
C   -3.2647141267  -0.8687099069   0.5313887941
C   -2.0818387712  -1.6390342436   0.0731523206
C   -0.8578697211  -1.6434773811   0.7332576065
C    0.2101494618  -2.4053481596   0.2470165619
O    1.3466120152  -2.3632308858   0.9928531979
C    2.4027632732  -3.2835872753   0.6629237430
C    3.3952216512  -3.2867172814   1.8018978944
O    4.1120533097  -2.0692651983   1.9786074052
C    5.0840479086  -1.8187064408   0.9642587880
C    6.1615028960  -0.9544113147   1.5873310237
O    7.1173640976  -0.6688535313   0.5730889492
C    8.2092772110   0.1042735807   1.0682267823
C    9.0850395821   0.5439373530  -0.0812532723
O    8.4544790789   1.5340028826  -0.8950805792
C    7.8234551499   1.0218558234  -2.0750843861
C    6.8904798185   2.0778602502  -2.6367289251
O    5.5684315649   2.0573171559  -2.0941340680
C    5.5205236416   2.2316312048  -0.6787208041
C    4.0641703411   2.3898449882  -0.2886412240
O    3.9887413824   2.1276878833   1.1164717484
C    2.8701397489   2.7039026197   1.7803400795
C    1.5278577138   2.1031069541   1.4273018035
O    1.1317617928   2.6108366751   0.1405357910
C    0.0588594897  -3.1559096178  -0.9230605865
C   -1.1833074226  -3.1989713265  -1.5512796505
C   -2.2559765356  -2.4714867016  -1.0477644366
S   -3.8726142753  -2.6152746215  -1.7925065910
C   -4.8437792765  -2.5709863746  -0.2943216361
C   -4.4397043915  -1.7454686113   0.7715220016
C   -5.1517722591  -1.8160312200   1.9718813850
C   -6.2911719003  -2.6076467025   2.0775507851
C   -6.7273116141  -3.3536805771   0.9849405884
C   -5.9939306335  -3.3530927347  -0.1970554038
H   -4.8240164571   0.9113956500   2.7459744283
H   -7.0172863512   2.0407204909   2.9171245642
H   -8.0721629436   3.0175445807   0.8857837458
H   -6.8760514423   2.9526109747  -1.2792900418
H   -1.9821796925   3.2330440141  -3.0036491660
H    0.2930259311   3.5096130466  -2.0687822252
H   -0.8090822001   1.0917824372   1.3158454929
H   -0.7265865152  -1.0772733849   1.6487828177
H    2.8721057087  -2.9965832637  -0.2883392093
H    1.9959534961  -4.2998125608   0.5598296484
H    4.0950298645  -4.1221932849   1.6366626371
H    2.8643784079  -3.4645804165   2.7442353020
H    4.6364296010  -1.3004681025   0.1010031419
H    5.5248610964  -2.7624136285   0.6072213379
H    6.6330630180  -1.4927410496   2.4262126007
H    5.7202209517  -0.0227671440   1.9795693887
H    8.8100460341  -0.4919230333   1.7776319604
H    7.8336392346   0.9926460847   1.6039532971
H    9.3972122611  -0.3227432266  -0.6836089387
H    9.9893129129   1.0018689232   0.3413005474
H    7.2573485635   0.1053185294  -1.8569547916
H    8.5917211053   0.7812607339  -2.8291670460
H    6.7604336818   1.9050409860  -3.7110289453
H    7.3472129370   3.0732339252  -2.5001262990
H    6.1043789376   3.1156761728  -0.3757802768
H    5.9379159602   1.3546986899  -0.1638006534
H    3.4486986238   1.6741662028  -0.8543330368
H    3.7007405190   3.4035335062  -0.5124491384
H    2.8377766216   3.7928828983   1.6103999603
H    3.0414222608   2.5282667435   2.8486737270
H    0.7955958187   2.4067827242   2.1894575949
H    1.5827884529   1.0048610310   1.4011285063
H    0.8763718497  -3.7375082494  -1.3328657769
H   -1.3121786261  -3.8275134586  -2.4282152855
H   -4.8046683509  -1.2496345512   2.8286985687
H   -6.8375336302  -2.6416545485   3.0156969030
H   -7.6208954304  -3.9667658127   1.0608831666
H   -6.3032708077  -3.9738319438  -1.0336091753

Conformer 50
G(CENSO)=       -2792.80007284  G(xTB)=        -135.12912801        
C   -5.0478575982   1.1268181006   0.9615190346
C   -5.5252416518   0.9226272737   2.2598947281
C   -6.8111389217   1.3152288926   2.6155817615
C   -7.6354915752   1.9342231116   1.6776265739
C   -7.1552347259   2.2125140903   0.4025267194
C   -5.8585838070   1.8312022124   0.0578648789
S   -5.2065811717   2.2453004680  -1.5430610613
C   -3.5082588019   2.5276572011  -1.0755194250
C   -2.7934580267   3.5202807647  -1.7481275868
C   -1.4639174229   3.7519974242  -1.4440957763
C   -0.8439592416   3.0079394064  -0.4354240655
C   -1.5576890960   2.0317379675   0.2614935731
C   -2.8873934217   1.7531256149  -0.0791314198
C   -3.7091959505   0.6684569805   0.5192678718
C   -3.3930133978  -0.6470413300   0.4153579410
C   -2.0972786165  -1.1312633058  -0.1126931069
C   -0.9155433469  -1.0396246185   0.6110994837
C    0.2861583561  -1.5013201206   0.0678081294
O    1.3687468661  -1.3699048938   0.8785847982
C    2.6566375119  -1.7502851795   0.3781878004
C    3.6075647613  -1.5874154553   1.5476916481
O    4.9262688345  -1.7342084808   1.0452445748
C    5.8948953445  -1.7400755128   2.0945772543
C    7.2653163604  -1.5016019117   1.5207821173
O    7.6661257996  -2.6410296239   0.7560211242
C    8.9694105062  -2.5256429007   0.1870574833
C    9.0497967764  -1.5990599863  -1.0098677770
O    9.1295918561  -0.2406126041  -0.5709120446
C    8.7689792269   0.7065243836  -1.5756256988
C    7.2720369137   0.8795349968  -1.7175516371
O    6.7568218225   1.4624763420  -0.5229407629
C    5.3340909256   1.4220475643  -0.4840178400
C    4.8986180312   2.0543508869   0.8311088888
O    3.5009065652   1.8834059856   1.0634257384
C    2.6895509025   2.7955362555   0.3317961171
C    1.2456965409   2.4066884420   0.5885404944
O    0.4611049828   3.3124557636  -0.2001002897
C    0.3085428600  -2.0526688185  -1.2165455484
C   -0.8902378060  -2.2164317001  -1.9098811040
C   -2.0912375637  -1.7873391886  -1.3544000642
S   -3.6504206014  -2.0939591979  -2.1655292393
C   -4.6249877505  -2.4502491115  -0.7088118009
C   -4.3960119498  -1.7407884872   0.4880443223
C   -5.1080193581  -2.1232648987   1.6280910443
C   -6.0867482196  -3.1101829389   1.5606227676
C   -6.3584823639  -3.7446112428   0.3510652252
C   -5.6146351446  -3.4297463080  -0.7813963249
H   -4.8743514915   0.4599384829   2.9944822278
H   -7.1684931949   1.1389569829   3.6260105034
H   -8.6434389574   2.2362143363   1.9477865961
H   -7.7754758417   2.7433137232  -0.3147443083
H   -3.2806323083   4.1141980603  -2.5167325318
H   -0.8986419803   4.5163089829  -1.9690967404
H   -1.0949319205   1.4868792882   1.0726390231
H   -0.9145174499  -0.6129668452   1.6092242689
H    2.9515395399  -1.0948799507  -0.4539697185
H    2.6451386088  -2.7913756422   0.0287911921
H    3.3900452715  -2.3480077802   2.3160727943
H    3.4702546073  -0.5902803949   1.9961031107
H    5.8566990531  -2.6976320208   2.6396162130
H    5.6808536696  -0.9311303929   2.8124464215
H    7.9715140959  -1.3392906258   2.3539559948
H    7.2526169141  -0.5942605733   0.9020688801
H    9.2366618150  -3.5356609702  -0.1453029136
H    9.7010821227  -2.2123482503   0.9513478948
H    8.1674984764  -1.7639029407  -1.6464676407
H    9.9461482450  -1.8499703953  -1.6033667776
H    9.1922281001   0.4246767040  -2.5531631141
H    9.2182171972   1.6603106297  -1.2745266997
H    6.7826940722  -0.0902852302  -1.9069789079
H    7.0660274246   1.5297952024  -2.5856741221
H    4.9781955282   0.3795978053  -0.5153847406
H    4.9147992261   1.9635196137  -1.3478092279
H    5.1693603938   3.1219027456   0.8585999377
H    5.4133662366   1.5490899535   1.6570317736
H    2.8876075583   2.7394747105  -0.7488578832
H    2.8741151244   3.8307662882   0.6636097468
H    0.9930941517   2.4997108853   1.6543929014
H    1.0713618003   1.3701806717   0.2684629389
H    1.2318608332  -2.3965474985  -1.6690928858
H   -0.8794109882  -2.7036403048  -2.8812428679
H   -4.8880528890  -1.6491498389   2.5768746042
H   -6.6345575227  -3.3844785058   2.4576474963
H   -7.1249580646  -4.5122473097   0.2929004823
H   -5.7880805056  -3.9578090032  -1.7152686941

Conformer 51
G(CENSO)=       -2792.80004297  G(xTB)=        -135.12920909        
C   -3.9419659817   1.0491225957   0.9220662322
C   -4.5090168710   1.1143889044   2.1978781182
C   -5.5498605733   1.9963356583   2.4718686035
C   -6.0305197604   2.8421080289   1.4751145711
C   -5.4335177572   2.8455524683   0.2187960520
C   -4.3813419023   1.9707776187  -0.0489000047
S   -3.5863633303   2.0271802092  -1.6478686903
C   -1.9157748175   1.7105825076  -1.1056075942
C   -0.8386582888   2.3693155979  -1.6894301175
C    0.4568995378   2.1695557864  -1.2161204167
C    0.6608304514   1.3396118933  -0.1087304412
C   -0.4217458022   0.6703959635   0.4705614850
C   -1.7018666506   0.8054606216  -0.0517218179
C   -2.8814469556   0.0975170510   0.5006494188
C   -3.0876570760  -1.2359012581   0.3512684052
C   -2.2193975804  -2.1028578137  -0.4861051270
C   -0.8592583964  -2.3250781223  -0.2434990112
C   -0.0960066202  -3.0701566430  -1.1432212405
O    1.2430498202  -3.2756132167  -1.0102226304
C    1.9604384687  -2.4409071385  -0.0875158860
C    3.4291716037  -2.6023534509  -0.4243243486
O    4.1427181545  -1.6871631261   0.3916496586
C    5.5518515675  -1.7919542298   0.2009868964
C    6.2476823378  -0.6800328678   0.9389046400
O    6.1219689569  -0.8948779165   2.3453463084
C    6.7963731705   0.0855437512   3.1329918548
C    5.9396989281   1.2986190393   3.4565938811
O    5.5520077717   2.0903430015   2.3325623170
C    6.6146859663   2.8696331737   1.7886075802
C    6.0825240721   3.7107680487   0.6579884613
O    5.7371174482   2.8675078674  -0.4373689814
C    5.3157133518   3.6114128011  -1.5777278609
C    4.8479988502   2.6599577651  -2.6576186788
O    3.5509766215   2.0968351153  -2.4568705941
C    3.4564339034   1.1271462752  -1.4095311335
C    3.0413746214   1.7331758661  -0.0581170552
O    1.8594375465   1.1131947681   0.4891084720
C   -0.6985859946  -3.6597217162  -2.2589473463
C   -2.0579099143  -3.5006019226  -2.4687134453
C   -2.8204091081  -2.7240905095  -1.5940928379
S   -4.5593220383  -2.5110152732  -1.9281838156
C   -5.1504762193  -2.4808853409  -0.2502394025
C   -4.3545257663  -1.8973000261   0.7494839664
C   -4.7797252667  -2.0022248656   2.0775918339
C   -6.0087550212  -2.5733600953   2.3901143482
C   -6.8272130097  -3.0652599470   1.3751595346
C   -6.3911237021  -3.0405753873   0.0550188421
H   -4.1238989423   0.4758764336   2.9839978886
H   -5.9823794651   2.0235011529   3.4679018576
H   -6.8463958629   3.5285857958   1.6829136455
H   -5.7688254719   3.5412308939  -0.5456436056
H   -1.0020014429   3.0579384338  -2.5141508747
H    1.2823789319   2.6847576423  -1.6949208944
H   -0.2487063410   0.0502692292   1.3433580357
H   -0.4114903333  -1.9201177391   0.6524943199
H    1.7605466265  -2.7477154588   0.9486444233
H    1.6630135353  -1.3914522290  -0.2119207874
H    3.5926473843  -2.3827775264  -1.4932938704
H    3.7558129555  -3.6388785792  -0.2358838697
H    5.7998889565  -1.7047133799  -0.8707636864
H    5.9114327842  -2.7733698151   0.5534609104
H    5.8196306825   0.2897547705   0.6478356943
H    7.3124802898  -0.6881802711   0.6486290335
H    7.7453808542   0.3749390975   2.6550929443
H    7.0443609891  -0.3960255334   4.0885357035
H    6.4789318423   1.9198050304   4.1940644536
H    5.0025914215   0.9613017272   3.9151351975
H    7.4308929287   2.2318319010   1.4141082058
H    7.0312118995   3.5366404304   2.5621493815
H    6.8657060100   4.4271437406   0.3570645454
H    5.2032568693   4.2879096122   0.9910638717
H    6.1574993039   4.2070837653  -1.9728255868
H    4.5048414177   4.3099928185  -1.3104710699
H    5.5945448476   1.8594944898  -2.7890947275
H    4.7780911431   3.2195528221  -3.5974038792
H    4.4047368030   0.5846687892  -1.3106940724
H    2.6892875075   0.4065188775  -1.7219832710
H    2.8802935130   2.8143712113  -0.1637669885
H    3.8023310665   1.5704581824   0.7051805830
H   -0.0967673477  -4.2508941734  -2.9427684845
H   -2.5296215505  -3.9804495921  -3.3218908888
H   -4.1321527053  -1.6416581814   2.8691429744
H   -6.3255948672  -2.6359186041   3.4271345840
H   -7.7915009166  -3.5056152646   1.6127827772
H   -7.0014754591  -3.4741457688  -0.7327180425

Conformer 52
G(CENSO)=       -2792.79992807  G(xTB)=        -135.12567268        
C   -4.0806868149   1.1395375006   0.0042814320
C   -4.7372425192   1.8621729476   1.0038555307
C   -5.9024391147   2.5687323826   0.7226156113
C   -6.4198235281   2.5777179867  -0.5706965857
C   -5.7437006045   1.9246584213  -1.5959307198
C   -4.5686739131   1.2288651220  -1.3136842752
S   -3.6731325178   0.4430766626  -2.6450481713
C   -2.0192425390   0.7592247853  -2.0536160704
C   -1.0003077988   1.1025885986  -2.9446719845
C    0.2475802057   1.4653456114  -2.4648498491
C    0.4750194866   1.5313234718  -1.0840517674
C   -0.5253281339   1.1434675124  -0.1918002222
C   -1.7635943491   0.7114173104  -0.6778991826
C   -2.8793862711   0.2889283791   0.2048224546
C   -2.9125803784  -0.9033281075   0.8508379231
C   -1.8769648966  -1.9492115677   0.6615359521
C   -0.5299600577  -1.7889496850   0.9733958576
C    0.4043620040  -2.7822912805   0.6642511693
O    1.6919123342  -2.4873211279   0.9966470302
C    2.7497926499  -3.3192684500   0.4858344111
C    2.9600910805  -3.1760105092  -1.0039275505
O    3.3382774768  -1.8376310402  -1.2937517800
C    3.4874147021  -1.6197083602  -2.6949337939
C    3.9646901717  -0.2073623641  -2.9455602900
O    5.3348188515   0.0225879594  -2.6223904556
C    5.6051736786   0.1071343482  -1.2234244848
C    6.7502264320   1.0824500278  -1.0295519547
O    6.9552298950   1.1933028330   0.3723159795
C    7.8605648227   2.2282067179   0.7306860838
C    7.6800998871   2.5462188141   2.2028648192
O    6.3459814221   2.8764928871   2.5809962080
C    5.8128204371   4.0069169458   1.9036201345
C    4.4156222663   4.2778574579   2.4178419008
O    3.4741562375   3.2353225549   2.1588577142
C    3.2231179408   3.0230685525   0.7758539883
C    1.9236363865   2.2458968298   0.6884216973
O    1.6969735235   1.9969478088  -0.7063976803
C   -0.0172367839  -3.9794865432   0.0789696374
C   -1.3705806522  -4.1707453918  -0.1782020199
C   -2.2983294112  -3.1740077850   0.1061130501
S   -4.0147127437  -3.4588555516  -0.2798969135
C   -4.7499428346  -2.5593061386   1.0665216430
C   -4.1235650308  -1.3977370757   1.5498981628
C   -4.6642621837  -0.7785871645   2.6813273807
C   -5.8488499354  -1.2362096355   3.2484835891
C   -6.5035898819  -2.3381993815   2.7018708061
C   -5.9443056336  -3.0158311040   1.6243540749
H   -4.3274787572   1.8758937528   2.0069578740
H   -6.4040484027   3.1145779239   1.5165408520
H   -7.3318649498   3.1243628721  -0.7931022548
H   -6.1149449994   1.9739064023  -2.6160532701
H   -1.1902604892   1.1184006933  -4.0143784152
H    1.0392105916   1.7564210384  -3.1490389553
H   -0.3705999579   1.1837439513   0.8790749945
H   -0.1827583201  -0.8865574628   1.4610909834
H    2.5792534329  -4.3731186192   0.7405147430
H    3.6419102798  -2.9800794710   1.0205594391
H    2.0516653673  -3.4444875024  -1.5668043041
H    3.7559354190  -3.8819797813  -1.2993962524
H    2.5184944569  -1.7599809557  -3.2067908182
H    4.2053410849  -2.3404098536  -3.1224969577
H    3.3213355294   0.5041051162  -2.4018412307
H    3.8726353395  -0.0042189232  -4.0191243442
H    5.8653088348  -0.8794468213  -0.8127720526
H    4.7228597248   0.4739094844  -0.6792933744
H    6.4803633087   2.0609671139  -1.4609798008
H    7.6615118309   0.7253089563  -1.5398090117
H    7.6880136459   3.1197343030   0.1077383523
H    8.9077673428   1.9176352345   0.5703057781
H    8.3757908263   3.3636018441   2.4621443764
H    7.9422620113   1.6692122182   2.8056485348
H    5.7861955237   3.8462582112   0.8153518772
H    6.4295498229   4.9043485581   2.0898872822
H    4.0656303153   5.2239926624   1.9712787868
H    4.4331008088   4.3934539563   3.5072436171
H    4.0358147456   2.4523452268   0.2996295155
H    3.1170685535   3.9824387651   0.2432553744
H    1.1024901846   2.8424904310   1.1079785461
H    1.9974545717   1.2976523209   1.2402701001
H    0.6786695658  -4.7756120334  -0.1580468052
H   -1.7013198374  -5.1144854978  -0.6034958699
H   -4.1421789908   0.0633669269   3.1222206588
H   -6.2589380325  -0.7319113091   4.1186956708
H   -7.4328477928  -2.6958339055   3.1363044000
H   -6.4224083748  -3.9081151636   1.2291805895

Conformer 53
G(CENSO)=       -2792.79989847  G(xTB)=        -135.12971836        
C   -4.4009984854   1.0033917660   1.0040104347
C   -4.6571715566   0.8221022398   2.3662246207
C   -5.9158443181   1.0872202966   2.8956405479
C   -6.9361790395   1.5541867103   2.0693715550
C   -6.6835223702   1.8088747135   0.7257100565
C   -5.4154849319   1.5559336691   0.2028477768
S   -5.0740420169   1.9390062246  -1.5032550056
C   -3.3777928220   2.4594359308  -1.3202027241
C   -2.8929195490   3.5050702896  -2.1087737213
C   -1.5871139073   3.9403832484  -1.9622824237
C   -0.7625431220   3.3569044051  -0.9934964015
C   -1.2406329514   2.3131696989  -0.2003224861
C   -2.5384595157   1.8260805378  -0.3913218624
C   -3.1086447283   0.6753862888   0.3536489926
C   -2.6611553505  -0.5960230058   0.2076003941
C   -1.5286726233  -0.9605268957  -0.6787719743
C   -0.2016700994  -0.6451591451  -0.4089416088
C    0.8122315556  -0.9888319129  -1.3082425252
O    2.0587011401  -0.5724430318  -0.9523699329
C    3.2004772992  -1.0780681551  -1.6647476134
C    3.5239601780  -2.5173005581  -1.3342185816
O    3.7565431226  -2.6133612002   0.0656411814
C    4.1848522062  -3.9027382154   0.4953046913
C    5.6077278953  -4.2532056994   0.0666442956
O    6.5556033488  -3.2220131950   0.3240332022
C    6.8838948836  -3.0663654402   1.7060986687
C    7.7282807122  -1.8181893365   1.8925930909
O    6.9821446639  -0.6123251091   2.0447981985
C    6.2646909989  -0.2225879605   0.8711133961
C    5.5208566413   1.0582764331   1.1379617615
O    6.4406972376   2.1503487115   1.2011665857
C    5.8732608513   3.3675978777   1.6785242108
C    4.9182804428   4.0496274618   0.7195095452
O    3.6323399371   3.4295020255   0.7810172548
C    2.7187196430   4.0067991253  -0.1391175236
C    1.4012337728   3.2780749130   0.0355933700
O    0.4913310508   3.8764929713  -0.8960104048
C    0.4988971838  -1.6810984839  -2.4820174483
C   -0.8193136582  -2.0604495065  -2.7199052205
C   -1.8275442454  -1.7219729495  -1.8230573602
S   -3.5006164128  -2.2785552979  -2.0957906516
C   -3.9309006375  -2.6209628084  -0.3981605932
C   -3.4438716605  -1.7869058475   0.6256496153
C   -3.7011912303  -2.1471105581   1.9513129721
C   -4.5009848151  -3.2463113102   2.2481480054
C   -5.0439434598  -4.0137838853   1.2200190487
C   -4.7443153629  -3.7148718303  -0.1047818775
H   -3.8579770896   0.4774667083   3.0127764110
H   -6.0983537857   0.9300729005   3.9547978053
H   -7.9226565077   1.7567612533   2.4767960960
H   -7.4616377887   2.2226489801   0.0898887813
H   -3.5426426189   3.9880924581  -2.8335914251
H   -1.2028331765   4.7541544201  -2.5700536323
H   -0.6266334393   1.8749484773   0.5741667844
H    0.0670235268  -0.1362137996   0.5098224816
H    4.0245845534  -0.4346506691  -1.3413910954
H    3.0789127311  -0.9578074143  -2.7488273209
H    4.4172557142  -2.7854415754  -1.9207943175
H    2.7096290334  -3.1990421367  -1.6300293035
H    3.5101644221  -4.6909351654   0.1183432537
H    4.0988803525  -3.8887057643   1.5869524429
H    5.6538133503  -4.4326552801  -1.0132221210
H    5.8930387652  -5.1931919354   0.5709643384
H    7.4529221766  -3.9469124489   2.0513988677
H    5.9817708166  -2.9816974699   2.3315398714
H    8.4447553621  -1.7317037022   1.0573980844
H    8.2995079658  -1.9233852111   2.8219580256
H    5.5336812516  -0.9933360577   0.5898721568
H    6.9610436654  -0.0884746112   0.0249919858
H    4.9599414548   0.9763931784   2.0843852299
H    4.7906768089   1.2109355312   0.3285713619
H    6.7221521604   4.0413993109   1.8434232159
H    5.3699584565   3.2064511435   2.6472171975
H    5.3190599253   4.0020058645  -0.3075626081
H    4.8322790599   5.1139716332   1.0004998926
H    3.0786605871   3.8927537944  -1.1753321665
H    2.5862421755   5.0835402233   0.0615248373
H    1.0323378097   3.3944667018   1.0644079185
H    1.5244571746   2.2073050605  -0.1825867082
H    1.2623651345  -1.9638772984  -3.1973254226
H   -1.0520008256  -2.6415661469  -3.6081359948
H   -3.2624835300  -1.5654996388   2.7540594832
H   -4.6966432166  -3.5044503742   3.2849548860
H   -5.6721495186  -4.8703880636   1.4473805239
H   -5.1218630395  -4.3418308164  -0.9080860502

Conformer 54
G(CENSO)=       -2792.79988780  G(xTB)=        -135.12562313        
C   -4.0091796620   1.2880084668   0.9078380062
C   -4.2712220273   1.5003052421   2.2646775555
C   -5.2992482904   2.3457872796   2.6681577351
C   -6.0703767368   3.0093461243   1.7159102983
C   -5.7783399558   2.8715425245   0.3630928937
C   -4.7385316868   2.0314825681  -0.0354402518
S   -4.3239572421   1.8963039264  -1.7615073379
C   -2.5579581435   1.7095763789  -1.5950053522
C   -1.7217423776   2.2810613595  -2.5480170341
C   -0.3392826306   2.1584420401  -2.4495728002
C    0.2106225802   1.4786703073  -1.3589088408
C   -0.6284489990   0.9188405502  -0.3896384348
C   -2.0124759666   0.9839536518  -0.5166482288
C   -2.9770711391   0.3446658497   0.4135835695
C   -3.0826481664  -0.9994403420   0.5620020940
C   -2.1746032293  -1.9640388545  -0.1034610314
C   -0.8457928499  -2.1402196627   0.2635083963
C   -0.0330914857  -3.0506486620  -0.4190747059
O    1.2492227073  -3.1268567473   0.0235345279
C    2.1214968907  -4.0827361040  -0.5991576522
C    3.4605329516  -4.0063680666   0.0814834079
O    4.0750048792  -2.7626695276  -0.2296007243
C    5.3510240926  -2.6287075853   0.3847321831
C    5.9669117709  -1.3446536477  -0.1352802237
O    7.2488342185  -1.2184958051   0.4694886912
C    8.1015916493  -0.2839523757  -0.1921093957
C    7.7537606540   1.1695206722   0.0400254713
O    8.0607088781   1.5126066630   1.3926738759
C    7.9327890832   2.9055373549   1.6778714746
C    6.5750621673   3.2999734903   2.2137229631
O    5.5842355987   3.0933375486   1.2141790097
C    4.3191794962   3.6299988304   1.5844897204
C    3.2840717163   3.1749166079   0.5900462922
O    3.6005249413   3.7199390154  -0.6891216167
C    2.6289565492   3.4412604611  -1.6914438070
C    2.4787150372   1.9594785532  -2.0146639441
O    1.5427795218   1.2853604467  -1.1490338443
C   -0.5594339928  -3.8077909107  -1.4704566254
C   -1.9093801161  -3.6834935830  -1.7919444845
C   -2.7200061636  -2.7853543320  -1.1062420281
S   -4.4658792177  -2.6854616736  -1.4592354244
C   -5.0463609459  -2.4445732556   0.2116113954
C   -4.2916627174  -1.6660721016   1.1104572529
C   -4.7177972216  -1.5935247654   2.4395253509
C   -5.9093550271  -2.1899220694   2.8401426088
C   -6.6872890004  -2.8863726516   1.9182524879
C   -6.2472370218  -3.0326298909   0.6069473855
H   -3.6539603949   1.0042000766   3.0055488270
H   -5.4958941430   2.4872210071   3.7270009838
H   -6.8786730843   3.6659690664   2.0252877051
H   -6.3415641790   3.4303513532  -0.3794529729
H   -2.1454212310   2.8421682229  -3.3766684085
H    0.2804975677   2.6251281268  -3.2060438929
H   -0.1771972575   0.4336006758   0.4666631352
H   -0.4266996843  -1.5824581231   1.0935576279
H    2.2244402743  -3.8615567943  -1.6706804799
H    1.7156607959  -5.0973451232  -0.4807614409
H    4.0769363869  -4.8450168675  -0.2838228332
H    3.3410867959  -4.1217331334   1.1716360342
H    5.9972496032  -3.4842625213   0.1268018476
H    5.2545095964  -2.5920931384   1.4830494042
H    5.3142934829  -0.4906383271   0.1095707303
H    6.0606682315  -1.3986990418  -1.2324992755
H    8.0950480233  -0.4734884889  -1.2784066651
H    9.1120975838  -0.4798324060   0.1855547462
H    6.6966440120   1.3675941943  -0.1879509409
H    8.3646653156   1.7768053085  -0.6501231645
H    8.1724576761   3.5029697377   0.7839049001
H    8.6762438080   3.1413460287   2.4508189136
H    6.6186111161   4.3647344214   2.5058839459
H    6.3343664079   2.7122966714   3.1164506661
H    4.3672939660   4.7317242208   1.6187537540
H    4.0197476004   3.2701399249   2.5836230435
H    2.2893075818   3.5187593828   0.9226715001
H    3.2702837089   2.0750456715   0.5578733659
H    2.9775768054   3.9628194960  -2.5899751490
H    1.6508618454   3.8660004992  -1.4078335268
H    3.4330373385   1.4477423976  -1.8517780450
H    2.1963620606   1.8139637139  -3.0641890438
H    0.0485740757  -4.5186755024  -2.0178427715
H   -2.3292561972  -4.3115258469  -2.5730613003
H   -4.1053796523  -1.0733785560   3.1663115371
H   -6.2270768137  -2.1116298991   3.8758796861
H   -7.6206518671  -3.3496219908   2.2253992920
H   -6.8233030909  -3.6203157601  -0.1027588097

Conformer 55
G(CENSO)=       -2792.79986533  G(xTB)=        -135.13110672        
C   -4.5701890382   0.9481652480   1.0684273952
C   -4.8518157003   0.7704138013   2.4263421297
C   -6.1082389992   1.0746779221   2.9394462714
C   -7.1002157965   1.5804751949   2.1015188885
C   -6.8191932217   1.8346147091   0.7634580007
C   -5.5531876793   1.5402249099   0.2573828800
S   -5.1701727053   1.9221442745  -1.4386051924
C   -3.4590850543   2.3788095811  -1.2266033940
C   -2.9275786358   3.4002890020  -2.0163684884
C   -1.6035404979   3.7763922886  -1.8709845990
C   -0.8073589986   3.1571911842  -0.9011481007
C   -1.3348776809   2.1454556991  -0.0986869268
C   -2.6526517162   1.7144839254  -0.2884281037
C   -3.2756050007   0.5825642384   0.4436457914
C   -2.8633494857  -0.7024025821   0.3024410758
C   -1.6860568727  -1.0877267144  -0.5117906507
C   -0.3750166510  -0.8160739951  -0.1363414568
C    0.6930013194  -1.1633004519  -0.9670425130
O    1.9190113630  -0.7869619294  -0.5110762784
C    3.1025435970  -1.4055296566  -1.0432833784
C    3.1791339095  -2.9017323279  -0.7665613697
O    2.7785808428  -3.2817165993   0.5456926786
C    3.4761270583  -2.6702828726   1.6322555983
C    4.9403639037  -3.0382999466   1.7453477424
O    5.7269867259  -2.2083301369   0.8923640470
C    7.1107431382  -2.5310639848   0.9821589639
C    7.9244124604  -1.5084594958   0.2352592563
O    7.8372761912  -0.2540718360   0.9016843882
C    8.6785067575   0.7268209601   0.2990647889
C    8.4447328013   2.0796850565   0.9402565948
O    7.3412379159   2.8076446729   0.4032007271
C    6.0580325425   2.2862305061   0.7379667943
C    5.0516666978   3.2306987175   0.1105674370
O    3.7433357002   2.7394690799   0.3856943404
C    2.7598669189   3.4780993485  -0.3248592873
C    1.4048783609   2.8778385076  -0.0054880097
O    0.4714496838   3.6119727598  -0.8111038576
C    0.4506657072  -1.8071365298  -2.1837901328
C   -0.8540781327  -2.1557096487  -2.5233073019
C   -1.9168670802  -1.8201842403  -1.6886789167
S   -3.5775814572  -2.3365646696  -2.0839956874
C   -4.1465864362  -2.6750769311  -0.4263578153
C   -3.7118714958  -1.8712883991   0.6452697617
C   -4.0949202376  -2.2322647919   1.9399297848
C   -4.9668527775  -3.2946752526   2.1559996095
C   -5.4548902460  -4.0281917957   1.0770442032
C   -5.0290898317  -3.7338800882  -0.2138933773
H   -4.0735932585   0.3985006614   3.0835169202
H   -6.3110114137   0.9178100487   3.9949523518
H   -8.0851410765   1.8138494302   2.4960510462
H   -7.5725492161   2.2799013668   0.1192060074
H   -3.5536087871   3.9050384388  -2.7472474322
H   -1.1794724525   4.5645614263  -2.4860112651
H   -0.7396736594   1.6910644852   0.6808200550
H   -0.1632240602  -0.3384154331   0.8139920818
H    3.9206534782  -0.8761265523  -0.5483725314
H    3.1958114713  -1.2329750555  -2.1249196828
H    4.2105074793  -3.2181046474  -0.9899050266
H    2.5089202994  -3.4566898037  -1.4304746646
H    2.9629611474  -3.0371057334   2.5279488129
H    3.3707207231  -1.5747279309   1.6110322336
H    5.0818239075  -4.1038702322   1.4931603634
H    5.2575611374  -2.8965157382   2.7931400896
H    7.3047922339  -3.5251917730   0.5443535439
H    7.4267413213  -2.5594541499   2.0384948828
H    7.5662078389  -1.4177121810  -0.8045298303
H    8.9713592469  -1.8564577512   0.2031346606
H    8.4828985198   0.7953405969  -0.7851413423
H    9.7378352472   0.4439410135   0.4318935302
H    9.3218983108   2.7072479545   0.7469586045
H    8.3399855310   1.9621971497   2.0318174099
H    5.9283126051   2.2451084372   1.8328857766
H    5.9187762375   1.2708440668   0.3396340939
H    5.2222890491   3.2733654026  -0.9779847124
H    5.1762419360   4.2490895287   0.5152078780
H    2.9418051294   3.4163776935  -1.4105091506
H    2.7813006549   4.5416336981  -0.0340514482
H    1.1667691407   2.9867257955   1.0619913245
H    1.3866482429   1.8119322182  -0.2716267212
H    1.2607222240  -2.0713799587  -2.8543454078
H   -1.0350672656  -2.7068993160  -3.4421968181
H   -3.6978113322  -1.6807430330   2.7837670242
H   -5.2623961211  -3.5493717568   3.1697327819
H   -6.1407185793  -4.8547216159   1.2399908315
H   -5.3656211064  -4.3367009360  -1.0531526595

Conformer 56
G(CENSO)=       -2792.79984559  G(xTB)=        -135.12533391        
C   -2.8124126949   0.9378420068   0.9785553108
C   -2.7748992499   0.9460750069   2.3749501192
C   -3.6857057566   1.7035638684   3.1052382194
C   -4.6388744644   2.4772055891   2.4467324352
C   -4.6510956191   2.5354153704   1.0568188441
C   -3.7286315805   1.7862919117   0.3274439359
S   -3.7157232428   1.9039180042  -1.4559362005
C   -1.9528941239   1.7838763645  -1.7072200176
C   -1.3225349046   2.5481690937  -2.6902880492
C    0.0596649258   2.5404134672  -2.7910796659
C    0.8246029360   1.8025568365  -1.8801636999
C    0.1967810254   0.9989630614  -0.9266316048
C   -1.1990721331   0.9498255381  -0.8715368080
C   -1.9519421948   0.1113397311   0.0938924792
C   -2.1176764202  -1.2250910845  -0.0562652852
C   -1.6437214319  -1.9641910896  -1.2528649864
C   -0.2978464692  -2.0941394249  -1.6101214399
C    0.0529205407  -2.7312969935  -2.8021771055
O    1.3316989150  -2.8827845837  -3.2530915462
C    2.4170257208  -2.5593295796  -2.3682559192
C    2.5985094602  -3.6657376182  -1.3292752868
O    3.5789629912  -3.3134090629  -0.3597347316
C    3.0726024758  -2.4401768637   0.6484841377
C    4.2027017990  -2.1646765852   1.6188027971
O    3.7779010790  -1.0968847850   2.4541914166
C    4.6917206278  -0.8453134364   3.5191837785
C    4.3367483342   0.4652482952   4.1690977202
O    4.7071907240   1.5269001684   3.2966567782
C    4.2627664192   2.7932495816   3.7669348334
C    4.7611814194   3.8685372955   2.8389789205
O    4.1252717856   3.7370006363   1.5716777232
C    4.5874747855   4.7160252315   0.6439101343
C    3.9138274057   4.5230256032  -0.6980621936
O    4.4888250428   3.5132361407  -1.5287259286
C    4.3737479481   2.1637844178  -1.0813346044
C    2.9634612166   1.6837959569  -0.8167798594
O    2.1765536562   1.9171401786  -1.9989379955
C   -0.9409916118  -3.2528064913  -3.6372445711
C   -2.2704777437  -3.1777658257  -3.2594629005
C   -2.6280062140  -2.5521849670  -2.0639739990
S   -4.3490752303  -2.5001101702  -1.6005553341
C   -4.1628350035  -2.6105735200   0.1652780170
C   -3.0531606915  -2.0098656394   0.7831714327
C   -2.8753776534  -2.1989452116   2.1570725333
C   -3.8239425903  -2.8816733756   2.9107773402
C   -4.9610308555  -3.4013737077   2.2948795049
C   -5.1239700450  -3.2850985140   0.9188223992
H   -2.0248856129   0.3566518240   2.8900238306
H   -3.6491647033   1.6886592490   4.1907555703
H   -5.3553685151   3.0649288578   3.0135660385
H   -5.3617572430   3.1759852068   0.5415060645
H   -1.9073574192   3.1800483640  -3.3532982713
H    0.5634193026   3.1515890083  -3.5342569882
H    0.7754929429   0.4074956799  -0.2255903433
H    0.4564874719  -1.7032350189  -0.9403988897
H    2.2643522807  -1.5761185179  -1.9058853671
H    3.2991860137  -2.4956028668  -3.0114012028
H    2.9580565315  -4.5732943903  -1.8269301873
H    1.6379830449  -3.9012215653  -0.8444688886
H    2.2200957790  -2.9082275667   1.1666374076
H    2.7296462793  -1.4852022423   0.2213904413
H    5.1122965448  -1.8834060737   1.0614369601
H    4.4308653759  -3.0652216599   2.2129827238
H    5.7251720049  -0.8019999227   3.1371664808
H    4.6388889217  -1.6523885576   4.2689954866
H    4.8732806848   0.5497015827   5.1298606281
H    3.2545600704   0.4957853256   4.3817577041
H    4.6578830921   2.9937822022   4.7780673801
H    3.1609583535   2.8186770645   3.8223624920
H    5.8561068412   3.7916605277   2.7283859955
H    4.5337541586   4.8533240618   3.2827863283
H    5.6832029459   4.6527757611   0.5262640079
H    4.3478355302   5.7280647924   1.0158814908
H    4.0307859646   5.4496628541  -1.2711291151
H    2.8347108556   4.3581147633  -0.5520795840
H    4.9535144505   1.9903763107  -0.1615815441
H    4.8185999449   1.5643394543  -1.8841631498
H    2.5062535974   2.2001589021   0.0373893989
H    3.0151474979   0.6104272776  -0.5825445948
H   -0.6550084924  -3.7459664021  -4.5615719811
H   -3.0341911700  -3.6229631085  -3.8915429117
H   -1.9802105726  -1.8115845483   2.6316690084
H   -3.6738292074  -3.0091438680   3.9789510897
H   -5.7084650735  -3.9300343645   2.8797114408
H   -5.9847118740  -3.7325340738   0.4291228809

Conformer 57
G(CENSO)=       -2792.79983964  G(xTB)=        -135.13031563        
C   -4.1114637084   1.2463816243   0.6521855288
C   -4.4189228833   1.5427073297   1.9831057684
C   -5.5510561635   2.2845711558   2.3045904101
C   -6.3868572235   2.7566150032   1.2948781632
C   -6.0608874651   2.5356391006  -0.0391108242
C   -4.9164805613   1.8052502007  -0.3577455036
S   -4.4654965802   1.5834668192  -2.0702213679
C   -2.6936454864   1.6727389671  -1.8773315801
C   -1.9157115840   2.3241895126  -2.8369414283
C   -0.5501766274   2.4599923352  -2.6505810460
C    0.0483901066   1.9788971710  -1.4788225760
C   -0.7221992859   1.3071716790  -0.5277907402
C   -2.0901931782   1.1140979255  -0.7429399893
C   -2.9702837159   0.4016955515   0.2163601801
C   -2.9117859430  -0.9350916210   0.4336384113
C   -1.9945006735  -1.8401295838  -0.3035429196
C   -0.6094771353  -1.8229606588  -0.1815749805
C    0.1884046711  -2.6741887971  -0.9540649548
O    1.5288957100  -2.5400149070  -0.7712061144
C    2.3983095846  -3.4116805593  -1.5160457918
C    3.8227487143  -3.0188088659  -1.2333793536
O    4.1066355447  -1.7913028473  -1.9045072679
C    5.4980058873  -1.4990277279  -2.0335871903
C    6.1029968078  -0.8032268558  -0.8373379226
O    6.1966475802  -1.7147669136   0.2586261474
C    6.8582297563  -1.1583492362   1.3959637848
C    5.9404092008  -0.2230331256   2.1816008325
O    6.6222575579   0.3636840666   3.2950158574
C    7.4238630672   1.5047503179   2.9719417881
C    6.6623982193   2.8106595088   2.8908473435
O    5.9597547508   2.9109862340   1.6502050965
C    5.3893600869   4.2076480480   1.4723447068
C    4.6918719601   4.3073882620   0.1326933477
O    3.4055341973   3.6899231732   0.0884679003
C    3.4406793954   2.2829949808  -0.1381328330
C    2.0309503979   1.7620124131  -0.1516657063
O    1.3801142724   2.2178426430  -1.3504735907
C   -0.4055706852  -3.5838672457  -1.8336427078
C   -1.7944635691  -3.6472216252  -1.9116548601
C   -2.5882867926  -2.7952973149  -1.1524656532
S   -4.3658329673  -2.9218888161  -1.2515243480
C   -4.7407912581  -2.6020175725   0.4616622703
C   -3.9596902067  -1.6778509395   1.1778895048
C   -4.1903526778  -1.5385845512   2.5495677104
C   -5.2340459253  -2.2184367881   3.1688998223
C   -6.0550849194  -3.0635293850   2.4253243972
C   -5.7979157262  -3.2738767618   1.0746923389
H   -3.7586771061   1.1966826207   2.7699068443
H   -5.7776033136   2.4957261246   3.3457395885
H   -7.2751721804   3.3312145117   1.5416084107
H   -6.6803210179   2.9492074705  -0.8304915417
H   -2.3813124873   2.7461047369  -3.7235112069
H    0.0592475154   2.9767153778  -3.3861700200
H   -0.2848451950   0.9451865829   0.3923715068
H   -0.1268409856  -1.1561300313   0.5225562285
H    2.1918653527  -3.3246289604  -2.5913621738
H    2.2361873238  -4.4530382457  -1.2022887800
H    4.4757821013  -3.8202961709  -1.6151270044
H    3.9897207630  -2.9311813431  -0.1505838637
H    5.5874949638  -0.8203634852  -2.8911429711
H    6.0610711783  -2.4179809485  -2.2639444414
H    5.4890055949   0.0727297273  -0.5782177574
H    7.1087945423  -0.4427962023  -1.1153437051
H    7.7738549427  -0.6323857148   1.0815200868
H    7.1520244175  -2.0038394828   2.0288161353
H    5.1061040592  -0.8002968640   2.5981636731
H    5.5258384724   0.5551376641   1.5316526999
H    7.9861140154   1.3490558761   2.0391553135
H    8.1501952144   1.5938550602   3.7886397408
H    7.3924962752   3.6355256842   2.9694313886
H    5.9624639398   2.8972670470   3.7388908861
H    6.1866881144   4.9710979604   1.5063508423
H    4.6746031706   4.4313296900   2.2821621504
H    5.3424750667   3.9085206442  -0.6626479332
H    4.5189754694   5.3707649748  -0.0727050634
H    3.9785489135   1.7664983021   0.6686048322
H    3.9476474220   2.0574250932  -1.0912908054
H    1.4960444535   2.1307426995   0.7339620094
H    2.0459112287   0.6625505720  -0.1294929275
H    0.1854941328  -4.2659951638  -2.4331021995
H   -2.2553910862  -4.3832421385  -2.5648950636
H   -3.5377551269  -0.8999394121   3.1341286581
H   -5.4033360571  -2.0895155886   4.2340761062
H   -6.8757287362  -3.5912965831   2.9029433000
H   -6.4021468582  -3.9743245431   0.5044465666

Conformer 58
G(CENSO)=       -2792.79979194  G(xTB)=        -135.13157265        
C   -4.3639913038   1.2006796364   0.4971401093
C   -4.9039568362   1.5436325374   1.7393118280
C   -6.1115026874   2.2294724487   1.8235230069
C   -6.7881004708   2.5975306544   0.6620766409
C   -6.2343936172   2.3252877257  -0.5846093834
C   -5.0175302083   1.6487151213  -0.6633975349
S   -4.2704296603   1.3462549328  -2.2530275840
C   -2.5613866740   1.5441968919  -1.7786588943
C   -1.6743032253   2.1547103865  -2.6657493285
C   -0.3654618607   2.3909861651  -2.2847249058
C    0.0586817325   2.0493610280  -0.9954115161
C   -0.8110265957   1.4020539142  -0.1150347895
C   -2.1199997229   1.1127954611  -0.5179974798
C   -3.1237274313   0.4053416434   0.3187349961
C   -3.0638416127  -0.9181988445   0.5951184575
C   -1.9478501469  -1.7921136796   0.1603577408
C   -0.6684220893  -1.7373151944   0.7227424818
C    0.3320655888  -2.5908024983   0.2541971059
O    1.5983697373  -2.6300662244   0.7468027548
C    1.8943937131  -1.8521250214   1.9203351760
C    3.3350080378  -2.0942962037   2.3108504961
O    4.2889688140  -1.3766904747   1.5357913476
C    4.4696115813  -1.8559102034   0.2016942664
C    5.7516210366  -1.2238161460  -0.3019185190
O    5.8536044891  -1.5207328434  -1.6954091401
C    7.1194474364  -1.2027460912  -2.2744747574
C    7.3565048251   0.2791506183  -2.4778138014
O    7.6363176635   0.8824589537  -1.2192333040
C    7.5959222280   2.3049625537  -1.2318118594
C    7.4191381992   2.7799410845   0.1881796772
O    6.1023475258   2.4382168528   0.6110012144
C    5.9279940207   2.5055790572   2.0224874314
C    4.4901653254   2.1840987069   2.3656645268
O    3.5849411201   3.2414633376   2.0264946946
C    3.0618056514   3.1758769484   0.7017113950
C    1.7584259317   2.3901064587   0.6782164785
O    1.3403358998   2.3913828260  -0.6958841207
C    0.0607937436  -3.4883767655  -0.7864822884
C   -1.2199191574  -3.5837280087  -1.3027862767
C   -2.2340365988  -2.7582680979  -0.8130192503
S   -3.9082683509  -2.9621376833  -1.3936898006
C   -4.7562533409  -2.6520688705   0.1448271929
C   -4.2440844421  -1.6988740707   1.0442864554
C   -4.8680267549  -1.5561355922   2.2863297752
C   -6.0246985404  -2.2684383896   2.5874859785
C   -6.5661495515  -3.1488271002   1.6531783672
C   -5.9230101783  -3.3576988658   0.4377484637
H   -4.3696718014   1.2704259171   2.6428863714
H   -6.5238494462   2.4764273159   2.7976535106
H   -7.7339497471   3.1283907280   0.7235761848
H   -6.7344632273   2.6552499813  -1.4911271616
H   -2.0156321998   2.4743773314  -3.6464070798
H    0.3279090232   2.8868201591  -2.9575674968
H   -0.4888799109   1.1278190821   0.8822526255
H   -0.4813361330  -1.0370622063   1.5269404136
H    1.2359535603  -2.1655313159   2.7434865966
H    1.7329555288  -0.7837164540   1.7234756768
H    3.5519065053  -3.1745852425   2.2927124968
H    3.4622087461  -1.7363204366   3.3388050413
H    3.6306756947  -1.5595732793  -0.4447004190
H    4.5378567949  -2.9547167109   0.1933262940
H    6.6199401683  -1.6320004742   0.2410229464
H    5.7206481047  -0.1402627514  -0.1247836483
H    7.1275331064  -1.6901322879  -3.2564909981
H    7.9359450475  -1.6316981687  -1.6702710147
H    6.4625514152   0.7359248262  -2.9344840394
H    8.2017385084   0.4166048752  -3.1760475667
H    6.7543039389   2.6624005976  -1.8474655019
H    8.5267214428   2.7231383269  -1.6509119239
H    7.5727998543   3.8701761854   0.2364826392
H    8.1698733617   2.3009899807   0.8370298110
H    6.1880058742   3.5083866619   2.4014543890
H    6.5848313687   1.7712822321   2.5224620199
H    4.4191820465   2.0529648348   3.4524943960
H    4.1930944474   1.2381217348   1.8887008493
H    3.7839178534   2.7324380291   0.0058292191
H    2.8679385236   4.2069736405   0.3812092281
H    1.0021065569   2.8782932189   1.3077923237
H    1.9104804362   1.3610583295   1.0329269408
H    0.8530875669  -4.1383582054  -1.1464498834
H   -1.4370079849  -4.3212802147  -2.0707026876
H   -4.4390932240  -0.8844385819   3.0212567499
H   -6.5022506623  -2.1353427877   3.5540330688
H   -7.4725861576  -3.7024445169   1.8814551992
H   -6.3144009107  -4.0812240937  -0.2725022363

Conformer 59
G(CENSO)=       -2792.79978847  G(xTB)=        -135.13059565        
C   -4.5958082844   1.2455231852   0.8823341465
C   -5.0239996186   1.3516516555   2.2085583310
C   -6.2520889495   1.9286120471   2.5163508578
C   -7.0650471357   2.4249877286   1.4995893753
C   -6.6263340241   2.3960030452   0.1801457449
C   -5.3885794137   1.8291721037  -0.1222920671
S   -4.8006026006   1.8469611957  -1.8055081544
C   -3.0668506369   2.0955640772  -1.4651333810
C   -2.3104601780   2.9201932191  -2.2898729034
C   -0.9695942178   3.1681803456  -2.0087377926
C   -0.3957751127   2.6068984162  -0.8644626765
C   -1.1513897061   1.7663798400  -0.0397742553
C   -2.4742676946   1.4706179196  -0.3507428364
C   -3.3400997944   0.5759253640   0.4568143832
C   -3.1604871081  -0.7650926283   0.5345712779
C   -2.0812971416  -1.4870411036  -0.1846205633
C   -0.7303512664  -1.3907316768   0.1322625614
C    0.2265800111  -2.0868809984  -0.6131180668
O    1.5163635798  -1.9226305441  -0.2101070070
C    2.5271794230  -2.6854867000  -0.8832074384
C    3.8309403665  -2.3796045399  -0.1742951649
O    4.8428933504  -3.1033536143  -0.8659778074
C    6.1093120323  -3.0864845483  -0.2102950931
C    6.8298863964  -1.7554854149  -0.3767182652
O    8.0944381486  -1.9007273411   0.2605050532
C    9.0019236717  -0.8318883987  -0.0050537974
C    8.5289297562   0.5307532411   0.4524665062
O    8.3344473729   0.5022627057   1.8660732300
C    7.6808654585   1.6591484425   2.3881795471
C    6.1722620109   1.5456076998   2.3981969578
O    5.6622549767   1.6559764972   1.0720376199
C    4.2510929532   1.4764616046   1.0228324944
C    3.7880882785   1.5729924436  -0.4140754880
O    3.9720217134   2.8629738959  -1.0061608592
C    3.0532836800   3.8725429827  -0.5942414725
C    1.6781115051   3.7608585905  -1.2189260005
O    0.8863841340   2.8226848666  -0.4621536774
C   -0.1662098619  -2.8908570601  -1.6860187202
C   -1.5221975661  -3.0380461479  -1.9652116817
C   -2.4776594325  -2.3629850885  -1.2138916610
S   -4.2126350984  -2.6250650394  -1.5404456963
C   -4.7984869834  -2.5727736100   0.1430497476
C   -4.1992215824  -1.6881467206   1.0576531710
C   -4.5970580061  -1.7486847641   2.3960081343
C   -5.6304059089  -2.5906490147   2.7944061859
C   -6.2711106380  -3.4002382579   1.8589412018
C   -5.8433676066  -3.4090872670   0.5354836441
H   -4.3832950987   0.9874394384   3.0035809062
H   -6.5722310589   1.9916152490   3.5523504388
H   -8.0273672126   2.8709910329   1.7346132786
H   -7.2328681280   2.8314063869  -0.6095393402
H   -2.7680751875   3.3952937566  -3.1533306633
H   -0.4076507968   3.8217899165  -2.6652059968
H   -0.6943200308   1.3666623703   0.8582729598
H   -0.4039215781  -0.7909020702   0.9739898929
H    2.5906527715  -2.3908037548  -1.9401308094
H    2.2993630630  -3.7585297407  -0.8225062140
H    3.7771764519  -2.6977559911   0.8794575811
H    4.0172467499  -1.2965585813  -0.2001076630
H    6.7028790619  -3.8826877169  -0.6734850128
H    5.9931369504  -3.3192038734   0.8604793518
H    6.2504693936  -0.9387648104   0.0823425427
H    6.9535853899  -1.5304046415  -1.4500697526
H    9.2167764409  -0.7709097526  -1.0860863652
H    9.9282404953  -1.1005417487   0.5159357020
H    7.6048946893   0.8215112172  -0.0634712308
H    9.3080237955   1.2664227310   0.1845729469
H    7.9926671641   2.5649061681   1.8436043285
H    8.0145662300   1.7603563294   3.4286598972
H    5.7589547828   2.3484421309   3.0349322143
H    5.8787816259   0.5776056312   2.8399704002
H    3.7473054842   2.2223575128   1.6606398549
H    3.9750159183   0.4786814344   1.4078000006
H    2.7381111187   1.2542921477  -0.4721923237
H    4.3869048654   0.8894920657  -1.0281883412
H    3.4912913447   4.8166906733  -0.9375908317
H    2.9630040624   3.9266659672   0.5011768589
H    1.7667828160   3.4303713637  -2.2631899480
H    1.1891894919   4.7457470168  -1.1962738200
H    0.5565745783  -3.4334993716  -2.2840294689
H   -1.8291153657  -3.7044568463  -2.7667359394
H   -4.0846763149  -1.1364330118   3.1292740100
H   -5.9330197999  -2.6147899668   3.8372886772
H   -7.0824268760  -4.0550455248   2.1641746913
H   -6.3048587512  -4.0785814225  -0.1854328815

Conformer 60
G(CENSO)=       -2792.79978097  G(xTB)=        -135.13358120        
C   -2.2729863734   0.8691173461   0.6999221008
C   -2.6089067431   0.9813447928   2.0521433160
C   -3.4237082078   2.0160589070   2.4986084156
C   -3.8984451975   2.9673227885   1.5975771489
C   -3.5197135471   2.9135680902   0.2600217481
C   -2.6940077170   1.8794553103  -0.1812185325
S   -2.1614316058   1.8295438800  -1.8814300758
C   -0.5135017373   1.1946933267  -1.6181629232
C    0.5355437770   1.6591762552  -2.4059260243
C    1.8424814139   1.2445552525  -2.1682412215
C    2.0991978330   0.3856728097  -1.0979365200
C    1.0440854498  -0.1121965799  -0.3270190957
C   -0.2700910025   0.2526611464  -0.6008340960
C   -1.4523480897  -0.2360330364   0.1534539903
C   -1.8849219468  -1.5184615808   0.0984247457
C   -1.1562676670  -2.5720581391  -0.6447530761
C    0.0619412210  -3.0999597811  -0.2092981921
C    0.7218439304  -4.0503205208  -0.9871880593
O    1.9096393766  -4.6235020293  -0.6497547076
C    2.3795818345  -4.5095550644   0.7065708136
C    3.1025499864  -3.2002900931   1.0258583248
O    2.3594888783  -2.4563248682   1.9962399663
C    3.1747835333  -1.4834796952   2.6531255495
C    2.3442373176  -0.7193695590   3.6619677852
O    1.4260359081   0.2155235747   3.0934115257
C    2.0671818838   1.4025579738   2.6381398093
C    0.9970321864   2.3703321007   2.1745417782
O    1.6764492864   3.4851012945   1.6091079967
C    0.8384417580   4.2859888190   0.7825737177
C    1.6542462571   5.4024206609   0.1694233400
O    2.6222395775   4.9406396656  -0.7724228680
C    3.9138589042   4.7023313361  -0.2119196669
C    4.8091771170   4.1333403008  -1.2898269203
O    4.4367359746   2.8176492213  -1.7058006621
C    4.9959245966   1.7906147485  -0.8914405085
C    4.5268978501   0.4278998523  -1.3633621690
O    3.3335817307  -0.0439530316  -0.7095214143
C    0.1666414574  -4.4711336361  -2.2024623433
C   -1.0750396685  -4.0006327726  -2.5988483939
C   -1.7533036858  -3.0709653439  -1.8084849463
S   -3.3930669593  -2.5281632374  -2.2536774131
C   -4.0761470497  -2.3830873923  -0.6100591382
C   -3.2650304620  -1.9349876033   0.4506296208
C   -3.8029520499  -1.9336018614   1.7406160538
C   -5.1343765269  -2.2743407252   1.9575620922
C   -5.9465213939  -2.6382897477   0.8858473970
C   -5.4146634235  -2.7117181456  -0.3973195083
H   -2.2159694940   0.2549095420   2.7554361387
H   -3.6850134188   2.0804185743   3.5509753642
H   -4.5389999676   3.7749558445   1.9406195124
H   -3.8483014800   3.6823717003  -0.4341546952
H    0.3438588348   2.3788088280  -3.1975910095
H    2.6456711695   1.6539905284  -2.7668215953
H    1.2712175057  -0.7577170917   0.5149123376
H    0.4801099708  -2.7549534934   0.7287690194
H    3.0732712520  -5.3477032598   0.8063170453
H    1.5505325920  -4.6641199327   1.4100464573
H    3.2463269376  -2.6077177611   0.1076051078
H    4.0980986185  -3.4281621680   1.4351007147
H    3.6341159921  -0.8055654798   1.9162133126
H    3.9911602138  -1.9917720716   3.1940589624
H    3.0297295556  -0.2005745217   4.3517968901
H    1.7422931393  -1.4263469959   4.2448360416
H    2.7440525051   1.1977454882   1.7932870634
H    2.6631693865   1.8507062688   3.4512251739
H    0.3557116026   2.6865276726   3.0147106945
H    0.3619606389   1.8812088286   1.4219162344
H    0.0131117525   4.7267954548   1.3706418999
H    0.3951454755   3.6664555736  -0.0161747944
H    2.1350959232   6.0020146839   0.9583757235
H    0.9641754080   6.0577345453  -0.3780615090
H    3.8499238262   4.0184064432   0.6455056243
H    4.3557688632   5.6513566580   0.1396857650
H    5.8507465213   4.1427219128  -0.9303316293
H    4.7514334062   4.7667185715  -2.1834572053
H    4.7254738260   1.9177527529   0.1699234207
H    6.0965719758   1.8223533431  -0.9633234369
H    5.2807713686  -0.3132647338  -1.0824354038
H    4.4161341913   0.4039476366  -2.4553599923
H    0.6948122582  -5.2066208615  -2.8021368771
H   -1.5274537005  -4.3774813062  -3.5121661533
H   -3.1696061249  -1.6717504765   2.5801650159
H   -5.5353102014  -2.2579594179   2.9669608992
H   -6.9879107537  -2.9002215120   1.0503106823
H   -6.0316496716  -3.0436344262  -1.2281009175

Conformer 61
G(CENSO)=       -2792.79978078  G(xTB)=        -135.13226676        
C   -4.1600237375   1.1070365199   0.3804254764
C   -4.7990884295   1.5589301931   1.5378622767
C   -5.9333666191   2.3608626124   1.4570345979
C   -6.4364701195   2.7370036930   0.2137399410
C   -5.7761903338   2.3552525161  -0.9497553446
C   -4.6320886627   1.5631497613  -0.8647812152
S   -3.7520293016   1.1224710599  -2.3557682123
C   -2.0948659458   1.2211702027  -1.6975235758
C   -1.0646326263   1.7655517402  -2.4554117869
C    0.2018196391   1.9421944720  -1.9039750378
C    0.4192257023   1.6099666929  -0.5627103871
C   -0.6016760851   1.0111305501   0.1847711863
C   -1.8492645939   0.7817738965  -0.3838636752
C   -2.9921486748   0.1882053319   0.3524895917
C   -3.0801209314  -1.1237273686   0.6736986012
C   -2.0810446853  -2.1459523571   0.2668039739
C   -0.7724987054  -2.2069146874   0.7603990546
C    0.0895137599  -3.2204949743   0.3318360953
O    1.3531019725  -3.4243517637   0.7958935238
C    1.9289658639  -2.4844516121   1.7259027788
C    2.5127748958  -1.2544773748   1.0503811799
O    3.8261084270  -1.4559491667   0.5306420889
C    3.8683585388  -2.2375739523  -0.6674339498
C    5.2990568393  -2.3701350711  -1.1457848900
O    5.8319621402  -1.2338852193  -1.8239206589
C    6.1040145871  -0.1096201565  -0.9877354736
C    7.0050822771   0.8240382909  -1.7866153844
O    7.0869084057   2.1148718115  -1.1883829272
C    8.0314802893   2.2082313648  -0.1188760270
C    7.7040834325   3.4376285765   0.6901788378
O    6.4978445859   3.1891393878   1.4053434263
C    5.8115039533   4.3640007895   1.8294876419
C    4.3986021797   3.9916161091   2.2295788121
O    3.5060788825   3.7858935516   1.1336021577
C    3.8151979146   2.6426657318   0.3327669589
C    2.6823537570   2.3977264351  -0.6235678909
O    1.5758418228   1.8424194264   0.1091472490
C   -0.3439420193  -4.1512305636  -0.6210652975
C   -1.6467239653  -4.1141025286  -1.0852950982
C   -2.5263695077  -3.1320901474  -0.6276661914
S   -4.2250812394  -3.1562807149  -1.1768101439
C   -4.9915749020  -2.6635435837   0.3545276094
C   -4.3358916003  -1.7338746824   1.1788448192
C   -4.8859230528  -1.4539309906   2.4328239751
C   -6.1053544333  -2.0048027585   2.8131896883
C   -6.7863411748  -2.8575179339   1.9465876420
C   -6.2223839538  -3.2056026572   0.7236428356
H   -4.3990783771   1.2842533392   2.5072239365
H   -6.4225456429   2.6936779813   2.3679682366
H   -7.3246816438   3.3587943179   0.1463021356
H   -6.1358455421   2.6900974865  -1.9188887232
H   -1.2473672079   2.0854957314  -3.4776665329
H    0.9834730559   2.3798915589  -2.5133652740
H   -0.4145555573   0.7534117033   1.2221463071
H   -0.4598985795  -1.4709978415   1.4889397076
H    2.7282366421  -3.0408487255   2.2267829998
H    1.1919269626  -2.1980293529   2.4861816262
H    2.6098628984  -0.4655873562   1.8048821738
H    1.8350949155  -0.8881302467   0.2628515386
H    3.2418624159  -1.7722567705  -1.4477592636
H    3.4818968229  -3.2515022581  -0.4828981349
H    5.3316726867  -3.1846248121  -1.8792051616
H    5.9451896384  -2.6482116126  -0.2961721568
H    6.5871451722  -0.4377162632  -0.0545471737
H    5.1780565717   0.4190996430  -0.7242856962
H    6.5642315102   0.9717277252  -2.7800656914
H    8.0060327858   0.3843688312  -1.9202826123
H    9.0550873892   2.2929781842  -0.5206109271
H    7.9911091118   1.3201940821   0.5299030949
H    7.5835767701   4.3013121192   0.0162125119
H    8.5345160719   3.6588632609   1.3820267372
H    5.7819664683   5.1096672314   1.0176485002
H    6.3233818881   4.8245950456   2.6929023645
H    3.9682680371   4.8199932367   2.8039930363
H    4.4222603363   3.0987214889   2.8773603761
H    3.9748305745   1.7571951040   0.9706079812
H    4.7329158433   2.8015859438  -0.2498253397
H    3.0045771196   1.6889595797  -1.4010895826
H    2.3867676398   3.3414415982  -1.1031358623
H    0.3400208744  -4.9264473792  -0.9535751223
H   -1.9884268645  -4.8688403502  -1.7882721178
H   -4.3475481265  -0.8034277083   3.1135798246
H   -6.5230719032  -1.7679648444   3.7874505671
H   -7.7426462324  -3.2840057467   2.2359391628
H   -6.7255765138  -3.9122284193   0.0691955530

Conformer 62
G(CENSO)=       -2792.79976268  G(xTB)=        -135.12978118        
C   -4.5593766143   0.8450360724   0.9456603379
C   -5.0323125349   0.3838537914   2.1782205913
C   -6.3541989202   0.5915445690   2.5575158860
C   -7.2220449047   1.2802086812   1.7121410858
C   -6.7543377912   1.8102345895   0.5145208506
C   -5.4233161132   1.6126357703   0.1474956368
S   -4.7969375632   2.3535325628  -1.3446575895
C   -3.1466391268   2.7238720023  -0.7761728034
C   -2.5333201553   3.9000850761  -1.2111958096
C   -1.2533188502   4.2168653221  -0.7910224354
C   -0.5821197740   3.3677371390   0.0956406001
C   -1.1907565151   2.1916793639   0.5391418720
C   -2.4674728301   1.8444985849   0.0839295067
C   -3.1779749435   0.5973874743   0.4646850571
C   -2.7246288311  -0.6435269178   0.1622867615
C   -1.4105216244  -0.9120655115  -0.4735599852
C   -0.2006103465  -0.8484856068   0.2263266246
C    0.9938463749  -1.1656437372  -0.4231087209
O    2.2126819317  -1.1859965517   0.1777188883
C    2.2825676112  -1.0473192308   1.6091495221
C    3.6603838840  -1.4722659561   2.0426639689
O    3.7501701219  -2.8880587746   1.9054977783
C    4.9162157101  -3.4741898641   2.4847258957
C    6.1831093287  -3.2965932398   1.6769925817
O    6.7333347186  -1.9984923728   1.9166574143
C    7.8642561748  -1.6944331598   1.0947199074
C    7.4955255113  -0.8651417559  -0.1126068863
O    6.7246937129  -1.6644821633  -1.0118827322
C    6.2646197477  -0.9709835709  -2.1721478241
C    5.0011954182  -0.1699070560  -1.9491887927
O    5.3034847388   1.0469247840  -1.2641962478
C    4.1301886090   1.7321176323  -0.8407642350
C    4.5842403284   3.0404634663  -0.2123639787
O    3.4923500425   3.8695085910   0.1755718339
C    2.8366186130   3.4844245128   1.3842295590
C    1.4954689944   2.8267620470   1.1562363513
O    0.6523471000   3.7796409826   0.4876752499
C    0.9839418836  -1.5040157217  -1.7832284991
C   -0.2180314391  -1.6200342901  -2.4611294963
C   -1.4199061452  -1.3618705691  -1.7989303623
S   -2.9853335871  -1.6777104528  -2.5975845646
C   -3.8404249307  -2.3674026407  -1.1873994015
C   -3.6080798865  -1.8377658705   0.0969931458
C   -4.1996129932  -2.4738083672   1.1915131694
C   -5.0747169651  -3.5402223203   1.0076781440
C   -5.3590621914  -3.9988057486  -0.2764236703
C   -4.7272712441  -3.4264762538  -1.3756846134
H   -4.3498398249  -0.1315829475   2.8452837845
H   -6.7051205294   0.2176679315   3.5149997718
H   -8.2572215384   1.4398945855   2.0006210307
H   -7.4136881974   2.3954375183  -0.1208271019
H   -3.0627909181   4.5754931430  -1.8777313661
H   -0.7702815583   5.1312133368  -1.1228593825
H   -0.6973008272   1.5462675796   1.2523333755
H   -0.2156264581  -0.5708441610   1.2731214474
H    1.5269900772  -1.6857933304   2.0867445990
H    2.1044540261  -0.0013320220   1.8982485092
H    3.8026741603  -1.1761475170   3.0954292052
H    4.4256246816  -0.9605212337   1.4400566742
H    4.7003249261  -4.5474966570   2.5441600401
H    5.0671543565  -3.0978257151   3.5104566132
H    5.9635427269  -3.4402264762   0.6096050481
H    6.9067534583  -4.0700426946   1.9882270070
H    8.3794413462  -2.6180455007   0.7886584985
H    8.5613880263  -1.1070947496   1.7073304807
H    8.4217867918  -0.5217279946  -0.6075132730
H    6.9305677687   0.0210713201   0.2069930829
H    6.0426958093  -1.7457283103  -2.9162559021
H    7.0597939598  -0.3255806699  -2.5806955396
H    4.2848144978  -0.7687289822  -1.3646221021
H    4.5396468308   0.0553374279  -2.9271961888
H    3.5741942535   1.1153087572  -0.1162412499
H    3.4638921358   1.9396005970  -1.6964071805
H    5.1561104482   3.6155461516  -0.9501589645
H    5.2422557750   2.8366699633   0.6475269457
H    2.6848149873   4.3977662815   1.9752070485
H    3.4617971068   2.7993403661   1.9756769458
H    1.0716043314   2.5557348521   2.1349695919
H    1.5782286576   1.9215291509   0.5387871901
H    1.9229743240  -1.7301390096  -2.2804066788
H   -0.2219238200  -1.9483885839  -3.4968164401
H   -3.9670692998  -2.1345180040   2.1939282377
H   -5.5326167283  -4.0141839980   1.8711601889
H   -6.0454272177  -4.8278121073  -0.4240264302
H   -4.9052763090  -3.8161288826  -2.3743219399

Conformer 63
G(CENSO)=       -2792.79975579  G(xTB)=        -135.12968640        
C   -3.1298033672   1.0726879772   0.7654011094
C   -3.2580888784   1.1194930174   2.1559450622
C   -4.3091313215   1.8114393714   2.7499602700
C   -5.2401448375   2.4819096837   1.9597831670
C   -5.0902606455   2.5083091515   0.5769746542
C   -4.0273020672   1.8267296814  -0.0143199055
S   -3.8035501682   1.9139480268  -1.7844166434
C   -2.0188649454   1.9398156050  -1.8087896481
C   -1.3335707156   2.7573810046  -2.7098477982
C    0.0467601700   2.8567774962  -2.6455500138
C    0.7544512411   2.1687715168  -1.6512374419
C    0.0762557446   1.3189401807  -0.7743248202
C   -1.3097484144   1.1692488303  -0.8789822833
C   -2.1022323559   0.2979979963   0.0234615359
C   -2.1156947447  -1.0543749493  -0.0586063882
C   -1.4037025948  -1.8188686881  -1.1123801070
C   -0.0123488531  -1.8501549099  -1.2483768395
C    0.5746883761  -2.5761188436  -2.2869428535
O    1.9165576083  -2.6615328633  -2.4880368908
C    2.7594414625  -1.8118668523  -1.6919549835
C    4.1922834510  -2.1106964219  -2.0993203364
O    5.0864029408  -1.1940302526  -1.4748625696
C    5.7944870801  -1.6639775905  -0.3215920611
C    5.1384515757  -1.3386514615   1.0016570291
O    4.0261029280  -2.2075938910   1.2280952619
C    3.5952995178  -2.2790860924   2.5860582001
C    2.7586104441  -1.1116464571   3.0641797711
O    3.5654992582   0.0547533338   3.1990562683
C    2.9032517456   1.0923753453   3.9176731982
C    3.6581241534   2.3847459369   3.7370248911
O    3.3991565595   2.8730129374   2.4266289167
C    4.1142727686   4.0631177664   2.1075979043
C    3.6756245993   4.5593687582   0.7425905350
O    4.2975230647   3.9292903137  -0.3810107861
C    4.1980232393   2.5071512540  -0.4516878036
C    2.7958250819   1.9460005569  -0.4316789388
O    2.0955777723   2.3882635158  -1.6089645695
C   -0.2259153550  -3.2832096139  -3.1911670428
C   -1.6012880275  -3.2907180261  -3.0338908624
C   -2.1947404945  -2.5731922129  -1.9936531665
S   -3.9677609319  -2.6265993399  -1.8003221287
C   -4.0296875750  -2.6293288488  -0.0203641967
C   -3.0760049203  -1.8916730740   0.7010185158
C   -3.0582213934  -2.0136474215   2.0935111414
C   -4.0253589371  -2.7635920322   2.7545897877
C   -5.0189467099  -3.4168907450   2.0279872069
C   -5.0120651012  -3.3686157768   0.6379770131
H   -2.5251331514   0.6153461350   2.7752651731
H   -4.3984145817   1.8269181490   3.8324604950
H   -6.0655506489   3.0180597513   2.4194947118
H   -5.7837394596   3.0742163637  -0.0393234128
H   -1.8817565516   3.3437797757  -3.4423105972
H    0.5857178073   3.5087742171  -3.3269699151
H    0.6033771404   0.7765934601   0.0004105325
H    0.5947278599  -1.3219234909  -0.5260247432
H    2.6238154372  -2.0116302282  -0.6232320585
H    2.5185838180  -0.7604672994  -1.9040884417
H    4.2960455172  -1.9808429826  -3.1851392290
H    4.4512540255  -3.1505546178  -1.8531314576
H    6.7656453101  -1.1519441457  -0.3387665850
H    5.9782094816  -2.7462064693  -0.3980107261
H    4.8265643385  -0.2840623399   1.0176635206
H    5.8903915373  -1.4804680510   1.7970460999
H    4.4643697809  -2.4083046218   3.2520559971
H    2.9745890722  -3.1807903408   2.6542868440
H    2.3205375958  -1.3916552869   4.0388141410
H    1.9265710340  -0.9250140391   2.3619464354
H    2.8540299383   0.8408951244   4.9898553983
H    1.8713335843   1.2199183213   3.5506289773
H    4.7373693843   2.2168921288   3.8874998981
H    3.3176928583   3.1129575077   4.4918477615
H    5.2035120078   3.8844894354   2.1228813764
H    3.8911365605   4.8482294769   2.8508465964
H    3.9535166931   5.6150979326   0.6533160174
H    2.5774907105   4.4970970496   0.6748647752
H    4.7471849462   2.0317628554   0.3752150139
H    4.6939606824   2.2319616801  -1.3898191342
H    2.2529979412   2.2640785608   0.4637797567
H    2.8720068270   0.8495374424  -0.4166106070
H    0.2434683061  -3.8450024311  -3.9933989678
H   -2.2177037072  -3.8683269319  -3.7174514556
H   -2.2720546870  -1.5235215163   2.6575236385
H   -4.0007368880  -2.8390609025   3.8378883547
H   -5.7803567289  -3.9985888666   2.5398878885
H   -5.7514852398  -3.9221137900   0.0654842486

Conformer 64
G(CENSO)=       -2792.79974973  G(xTB)=        -135.12793534        
C   -4.8324269831   1.2351270079   0.5256549165
C   -5.5869155311   1.3039739609   1.7005985153
C   -6.8627616054   1.8581620756   1.6964707992
C   -7.3973971642   2.3695773992   0.5157790748
C   -6.6366035509   2.3765831840  -0.6483784387
C   -5.3527346287   1.8313921124  -0.6362658399
S   -4.3567648404   1.8904923232  -2.1117393818
C   -2.7631166384   2.1257371936  -1.3455587132
C   -1.8120097237   2.9294760432  -1.9782391887
C   -0.5780827913   3.1446688487  -1.3895023251
C   -0.2969005105   2.5909081659  -0.1345149816
C   -1.2434770607   1.7866658031   0.5028001427
C   -2.4650618529   1.5087028726  -0.1210407106
C   -3.4964564626   0.5970862406   0.4368324186
C   -3.3108845294  -0.7416321578   0.5550438310
C   -2.0344196299  -1.4073522421   0.2028842207
C   -0.8643503951  -1.2617454894   0.9379793971
C    0.3244786598  -1.8565123611   0.5078318773
O    1.4071329150  -1.6211071966   1.2979275354
C    2.6716853031  -2.1689915169   0.8989534893
C    3.6627674957  -1.7160867570   1.9648902952
O    4.9009327251  -2.4069558583   1.8834236371
C    5.7055285245  -2.0037277769   0.7700987103
C    7.0910335288  -2.6298527310   0.9531946618
O    8.1559436562  -1.7532710029   0.5901530187
C    8.5484447166  -1.7995503878  -0.7791285604
C    7.5958626952  -1.1429688947  -1.7556996518
O    7.4663614885   0.2392525562  -1.4459716791
C    6.6401846536   0.9179709215  -2.3906944732
C    6.5338296535   2.3898850170  -2.0426617739
O    5.5624350442   2.7109912041  -1.0503496349
C    5.9127386224   2.2913268293   0.2656088460
C    4.9259618210   2.8593918566   1.2505901279
O    3.6401852112   2.2861928134   1.0309461963
C    2.6892473896   2.7587246558   1.9740507431
C    1.3157312531   2.2617552663   1.6116842454
O    0.9193179576   2.8996273354   0.3868998285
C    0.3422081680  -2.6316204026  -0.6543486392
C   -0.8478656131  -2.8469951894  -1.3463711669
C   -2.0326094985  -2.2569273485  -0.9183479366
S   -3.5622359993  -2.5846556686  -1.7749070584
C   -4.6568648852  -2.5908249690  -0.3659329198
C   -4.4263219065  -1.7085656951   0.7069553580
C   -5.2425689079  -1.8134570052   1.8366131528
C   -6.3171167873  -2.6968662120   1.8605033357
C   -6.5814511091  -3.5051987857   0.7572415787
C   -5.7403355510  -3.4690814500  -0.3496766938
H   -5.1623513038   0.9271760170   2.6244134374
H   -7.4380848432   1.8909799413   2.6171859851
H   -8.3956112484   2.7981297039   0.5061658841
H   -7.0291193678   2.8232653663  -1.5578931072
H   -2.0412035540   3.3953469279  -2.9329140743
H    0.1671455274   3.7671126133  -1.8760036391
H   -1.0529186711   1.3783377137   1.4851591461
H   -0.8604932161  -0.6891008010   1.8584045327
H    2.9406589537  -1.7945382113  -0.0976695027
H    2.6259467797  -3.2674058726   0.8735453104
H    3.2465265730  -1.9463246482   2.9522846367
H    3.8189111298  -0.6259977012   1.8975013358
H    5.8120854974  -0.9077361206   0.7583435862
H    5.2363408187  -2.3174862771  -0.1735321216
H    7.1779556126  -3.5830941850   0.4101901990
H    7.2193230920  -2.8329495975   2.0235861800
H    8.6991557741  -2.8436818102  -1.1007155237
H    9.5163615477  -1.2858822107  -0.8214220397
H    6.6094254658  -1.6359008742  -1.7476204248
H    8.0160023619  -1.2735453301  -2.7695678825
H    5.6327095757   0.4673850648  -2.4201433348
H    7.0789232804   0.8274167946  -3.4000710747
H    6.2143578600   2.9271124784  -2.9429225589
H    7.5271489261   2.7717699146  -1.7505882737
H    6.9190313591   2.6583322166   0.5306654150
H    5.9261207631   1.1950398071   0.3379718906
H    4.8743822096   3.9568819881   1.1518466696
H    5.2822512547   2.6263732950   2.2692449756
H    2.6884243410   3.8612365345   2.0060695597
H    2.9289185850   2.3925284167   2.9873351108
H    0.6233393624   2.5267318812   2.4232240197
H    1.3138533809   1.1692943066   1.4835426340
H    1.2522698340  -3.1031198978  -1.0076405214
H   -0.8453205055  -3.4953571746  -2.2184669029
H   -5.0261498821  -1.2032752834   2.7056736613
H   -6.9465560291  -2.7540088371   2.7439214665
H   -7.4223612107  -4.1928785470   0.7691076174
H   -5.9125464582  -4.1344814582  -1.1914492430

Conformer 65
G(CENSO)=       -2792.79972969  G(xTB)=        -135.12792845        
C   -2.5622278912   0.8084146956   0.9499537711
C   -2.4917677915   0.5356432196   2.3197169127
C   -3.4833435545   0.9824632585   3.1865933702
C   -4.5548557944   1.7263018264   2.6955518805
C   -4.6038729834   2.0747228158   1.3498511672
C   -3.5972801828   1.6382607182   0.4886727850
S   -3.6047259956   2.1471312089  -1.2182015823
C   -1.8398908534   2.3006397084  -1.4451356239
C   -1.3425343975   3.3371552297  -2.2367921341
C    0.0231701234   3.4942175814  -2.4026383669
C    0.9106210842   2.6276530710  -1.7529555454
C    0.4196640274   1.5806793519  -0.9712492714
C   -0.9590553969   1.3935267150  -0.8328567859
C   -1.5674584843   0.3047840081  -0.0275509578
C   -1.4237665971  -1.0117933044  -0.3130025307
C   -0.5419504813  -1.5394989138  -1.3827099640
C    0.8480733022  -1.5768102107  -1.2496870824
C    1.6254463929  -2.1730849388  -2.2426752813
O    2.9808802087  -2.3100323552  -2.1989762937
C    3.7316246320  -1.8188697964  -1.0714466743
C    3.8339416985  -2.8029659811   0.0715349387
O    2.5802419056  -2.9004229898   0.7323380378
C    2.6503494827  -3.4809577171   2.0264882869
C    1.2902530606  -3.3546674522   2.6843591483
O    0.7818479520  -2.0258580184   2.7799306186
C    1.5386520814  -1.1394422755   3.6067850252
C    2.4383089253  -0.2048837252   2.8138980338
O    1.7111368185   0.6549761455   1.9328330870
C    1.2084389146   1.8434053775   2.5454501705
C    2.2464018851   2.9401637495   2.6570107821
O    2.6453796573   3.3344165248   1.3499049261
C    3.6866272601   4.3044489242   1.3592094892
C    4.2604566954   4.4353625867  -0.0316790288
O    5.0008846955   3.2552002538  -0.3752814673
C    4.5801135437   2.5646011860  -1.5491027178
C    3.2001918724   1.9412671808  -1.4559285957
O    2.2301163433   2.9012261427  -1.9251141185
C    1.0111721388  -2.6959373604  -3.3887707285
C   -0.3708933879  -2.7050051744  -3.4982562647
C   -1.1530825624  -2.1565913194  -2.4815420128
S   -2.9325396993  -2.3148823130  -2.5061388168
C   -3.1560270366  -2.6980454544  -0.7735984553
C   -2.3460356634  -2.0644325960   0.1888044461
C   -2.4415435180  -2.4882998254   1.5174858975
C   -3.3915320049  -3.4328594231   1.8949212523
C   -4.2498735086  -3.9817013168   0.9449221803
C   -4.1196467395  -3.6318341502  -0.3954125773
H   -1.6448619427  -0.0241746127   2.7025234405
H   -3.4177081181   0.7507908294   4.2457691988
H   -5.3362273848   2.0710897379   3.3669396066
H   -5.4067783532   2.7037022851   0.9747237284
H   -2.0251781535   4.0343455887  -2.7151640664
H    0.4174834357   4.3054071009  -3.0076784083
H    1.0866392117   0.9329926372  -0.4210915425
H    1.2936753229  -1.2089237415  -0.3350042813
H    3.3297734231  -0.8607344584  -0.7224299399
H    4.7379004857  -1.6453668478  -1.4662333454
H    4.6072162244  -2.4227137106   0.7617458307
H    4.1646803549  -3.7888195345  -0.2961009651
H    3.4316086905  -2.9857247089   2.6277503309
H    2.9080853468  -4.5534469287   1.9721866369
H    1.3495077584  -3.8213840008   3.6823524553
H    0.5464980598  -3.9039531836   2.0942180938
H    2.1551719452  -1.7008772281   4.3267535006
H    0.8134123678  -0.5519298136   4.1866274116
H    3.1184742908  -0.7778546956   2.1757163622
H    3.0489546834   0.3762248014   3.5238518321
H    0.8011526390   1.6392345229   3.5477214395
H    0.3815654198   2.1866249236   1.9111253361
H    3.1217533710   2.5946010664   3.2324988890
H    1.8019516172   3.7895520770   3.2062260664
H    4.4842681230   4.0034395467   2.0592151887
H    3.3024637292   5.2866131986   1.6874578299
H    4.9470890067   5.2954302363  -0.0436072303
H    3.4587757116   4.6265521776  -0.7547297642
H    5.3089137989   1.7561902595  -1.6767253850
H    4.6372832105   3.2144204887  -2.4376517172
H    3.0003107072   1.6632650986  -0.4140509064
H    3.1432857206   1.0502969584  -2.0988453002
H    1.6275183072  -3.1429309729  -4.1634311838
H   -0.8390085158  -3.1704950602  -4.3612194841
H   -1.7504019927  -2.0900096508   2.2511544809
H   -3.4568878418  -3.7428595370   2.9341008413
H   -4.9964807831  -4.7146959980   1.2373742504
H   -4.7470305051  -4.1017091604  -1.1480774433

Conformer 66
G(CENSO)=       -2792.79971900  G(xTB)=        -135.12481102        
C   -3.8493830331   0.8459080173   0.6229864399
C   -4.4279390070   0.6668357257   1.8823274427
C   -5.7904775376   0.8720239185   2.0775371078
C   -6.5960904929   1.2781949524   1.0167585901
C   -6.0312135124   1.5263423485  -0.2298998506
C   -4.6639789127   1.3312942423  -0.4218260255
S   -3.9613082639   1.6838559029  -2.0280111477
C   -2.3847356520   2.3207595205  -1.4913821578
C   -1.7534699572   3.3608884436  -2.1672416494
C   -0.5593915719   3.8931707258  -1.6837926929
C   -0.0332437738   3.4176823801  -0.4785372003
C   -0.6511582181   2.3544583731   0.1815933640
C   -1.7900157606   1.7624697913  -0.3501644117
C   -2.4334328500   0.5808251174   0.2656706576
C   -1.8924743560  -0.6616626318   0.1869518098
C   -0.7435004898  -0.9782946922  -0.7004702563
C    0.5259551836  -0.4145327879  -0.6015877138
C    1.5126484930  -0.6754912607  -1.5578915807
O    2.6862750235  -0.0163213955  -1.3579719485
C    3.8354765915  -0.2837299417  -2.1817462941
C    4.6416990921  -1.4687955932  -1.7012016972
O    3.9918362060  -2.6875366695  -2.0663411267
C    4.1802368255  -3.7744576143  -1.1598087384
C    3.1070855347  -3.8287154213  -0.0938619526
O    3.2718942039  -2.7193498003   0.7768793647
C    2.1974581351  -2.5540511448   1.6920287070
C    2.4005128039  -1.2590657581   2.4339714485
O    3.4997377617  -1.4130793590   3.3332156377
C    3.9375845723  -0.1980864707   3.9371877846
C    4.8844376580   0.6176177139   3.0799484421
O    4.1632254164   1.3656502417   2.1026411697
C    5.0383640574   2.0259518841   1.1937067877
C    4.2465328270   2.9281577998   0.2818761433
O    3.7334101881   4.0189093008   1.0418329545
C    3.1613346603   5.0599120175   0.2622051808
C    2.0200608240   4.6464885608  -0.6473927998
O    1.0609381599   3.9339867393   0.1458378407
C    1.2339273878  -1.5285459073  -2.6279953968
C   -0.0087484102  -2.1472348464  -2.6974149716
C   -0.9890954172  -1.8968121253  -1.7412103524
S   -2.5617660532  -2.7256466572  -1.8908318498
C   -2.9583593807  -2.8813648329  -0.1650629308
C   -2.5725445082  -1.8622214993   0.7208331157
C   -2.8099551043  -2.0435116416   2.0872644532
C   -3.4973615814  -3.1603993377   2.5491296762
C   -3.9405384158  -4.1263892107   1.6475103053
C   -3.6557687507  -4.0002969059   0.2919054224
H   -3.8037257526   0.3713531269   2.7171106187
H   -6.2202907466   0.7164568624   3.0629492054
H   -7.6606951655   1.4362174109   1.1639930679
H   -6.6477512946   1.8888061515  -1.0481775162
H   -2.1967907754   3.7782447210  -3.0675001178
H   -0.0847226570   4.7037313330  -2.2256258053
H   -0.2216130260   1.9838954821   1.1069927849
H    0.7726245667   0.2368932967   0.2269085462
H    4.4553019910   0.6146584037  -2.0850876297
H    3.5527938046  -0.3851590182  -3.2370536799
H    4.7673698427  -1.3984543984  -0.6141154201
H    5.6377382332  -1.4174036272  -2.1745997467
H    5.1783632218  -3.7316087593  -0.6971692241
H    4.1240510932  -4.6957522016  -1.7531522399
H    3.1906199831  -4.7824913479   0.4588859496
H    2.1116727769  -3.7977822481  -0.5709459704
H    2.1506381104  -3.4019709517   2.3975378359
H    1.2366112307  -2.5061495549   1.1518366660
H    1.4805002212  -1.0119405487   2.9926487828
H    2.5963288170  -0.4545211365   1.7127728897
H    4.4814012323  -0.4942748893   4.8425006922
H    3.0782226915   0.4202866427   4.2458463504
H    5.6084856334  -0.0575377806   2.5917053322
H    5.4518403615   1.3048248578   3.7327829104
H    5.5761576015   1.2858754102   0.5755807505
H    5.7896238779   2.6171579651   1.7446755576
H    3.4322277310   2.3540892859  -0.1870428238
H    4.9181362537   3.2919687603  -0.5148833189
H    3.9234820526   5.5436915225  -0.3738689659
H    2.8012260539   5.7997736746   0.9858761682
H    2.3573595026   4.0054269327  -1.4742316576
H    1.5895011147   5.5631235926  -1.0744455753
H    1.9823282163  -1.7653066641  -3.3721465098
H   -0.2067071238  -2.8471179025  -3.5051562107
H   -2.4416064508  -1.3011923116   2.7877755497
H   -3.6843723283  -3.2767715385   3.6127533911
H   -4.4814294200  -4.9993656257   2.0019836434
H   -3.9578367894  -4.7767830435  -0.4058263019

Conformer 67
G(CENSO)=       -2792.79970610  G(xTB)=        -135.12907402        
C   -3.8557931912   0.8975089241  -0.3480861347
C   -4.9542829070   1.4666072597   0.3018273238
C   -5.9841898652   2.0578092430  -0.4232109453
C   -5.9228842992   2.1036522139  -1.8139489413
C   -4.8038456748   1.6113598702  -2.4775035610
C   -3.7657655854   1.0345185199  -1.7468714131
S   -2.3022050673   0.4684709396  -2.6001708069
C   -1.1026933774   0.9253193857  -1.3596902482
C    0.1214654822   1.4772516375  -1.7243172473
C    1.0249427540   1.8968434800  -0.7513546569
C    0.6797822376   1.7854275232   0.5976391006
C   -0.5511494728   1.2372693745   0.9650413952
C   -1.4284033524   0.7606779103  -0.0015223602
C   -2.7479572674   0.1676558038   0.3219756955
C   -2.9059448753  -1.0498810556   0.8981287359
C   -1.7815802822  -1.9834488290   1.1623398328
C   -0.7339638077  -1.7325067845   2.0494091188
C    0.3214678738  -2.6369625982   2.1680150768
O    1.3737614393  -2.4204842703   3.0224001923
C    2.1042035664  -1.1828187058   2.8699368934
C    2.9751946213  -1.2056361144   1.6348777656
O    2.1192429011  -1.1238335261   0.5018641113
C    2.6200086579  -1.7008818621  -0.6933524615
C    3.6831910660  -0.8377349266  -1.3592257393
O    3.7679458189  -1.2852804730  -2.7101659910
C    4.8183627377  -0.6904295731  -3.4705485700
C    4.7095830364   0.8143142033  -3.6293337139
O    5.3537327801   1.4536080850  -2.5306742711
C    5.1828133038   2.8654805302  -2.5497800059
C    6.0240086028   3.4784233767  -1.4612996708
O    5.5033289969   3.0979742096  -0.1933841907
C    6.3374429790   3.5103500201   0.8814858414
C    5.7185171075   3.0797424299   2.1883877095
O    4.5651614606   3.8706905593   2.5063653633
C    3.3551445286   3.1455548606   2.6632103199
C    2.7353664643   2.7832029455   1.3208440339
O    1.4682624937   2.1838565296   1.6301513224
C    0.3002581873  -3.8405870030   1.4660342625
C   -0.7704893980  -4.1326908086   0.6318884706
C   -1.8033242220  -3.2109441205   0.4711819007
S   -3.1486415785  -3.6041182360  -0.6334981665
C   -4.4756275956  -2.8753612840   0.3035160500
C   -4.2333608786  -1.6993698216   1.0324381511
C   -5.2425456918  -1.2223494003   1.8739840405
C   -6.4918015284  -1.8330889506   1.9048309680
C   -6.7452757461  -2.9434845715   1.1018798194
C   -5.7317741614  -3.4812933638   0.3157281189
H   -4.9964541864   1.4542175650   1.3843980206
H   -6.8337111306   2.4852362806   0.1016419183
H   -6.7283087367   2.5571240346  -2.3846516948
H   -4.7261331413   1.6949061426  -3.5582009636
H    0.3730762311   1.6030930481  -2.7740298130
H    1.9737347755   2.3223279946  -1.0582911029
H   -0.8152278193   1.1955413902   2.0159983883
H   -0.7389555044  -0.8270306764   2.6421446641
H    2.7288537940  -1.1019897901   3.7647094119
H    1.4228011449  -0.3234287939   2.8372129889
H    3.5678578720  -2.1345081870   1.6108317287
H    3.6748225962  -0.3525830955   1.6731130320
H    1.7608381321  -1.7793201054  -1.3711605217
H    3.0038273405  -2.7171329705  -0.5058542051
H    4.6606613366  -0.9322038276  -0.8580069118
H    3.3725971578   0.2167456224  -1.3050752463
H    4.7550420778  -1.1584893953  -4.4587403250
H    5.8007186214  -0.9366160914  -3.0332281106
H    3.6462677548   1.1077694694  -3.6875382160
H    5.1925870801   1.1183157857  -4.5741011289
H    4.1196328987   3.1274385766  -2.4060461971
H    5.5057478141   3.2827428925  -3.5190930564
H    6.0104135779   4.5762011295  -1.5730114203
H    7.0686905335   3.1393558176  -1.5646780309
H    6.4711212886   4.6058835657   0.8728557226
H    7.3363084333   3.0480526487   0.7932161278
H    6.4625723333   3.2198089972   2.9861536958
H    5.4626249010   2.0114995299   2.1476736772
H    2.6682572292   3.8028867234   3.2093197732
H    3.5079068321   2.2366660182   3.2669587547
H    3.3673159154   2.0813525814   0.7623773138
H    2.5926202633   3.6896101437   0.7158977582
H    1.1199339250  -4.5434131360   1.5831622038
H   -0.7987052213  -5.0803828162   0.1008935430
H   -5.0373515156  -0.3720741350   2.5152119070
H   -7.2666035907  -1.4422518062   2.5580311828
H   -7.7221503221  -3.4185385236   1.1150317972
H   -5.9081514284  -4.3809611646  -0.2677133055

Conformer 68
G(CENSO)=       -2792.79969972  G(xTB)=        -135.12837983        
C   -4.3686287382   0.8466775634   1.1273753247
C   -4.7211856266   0.7020009710   2.4718205548
C   -5.8551333932   1.3276683817   2.9807015104
C   -6.6455341107   2.1219983660   2.1529083607
C   -6.2722468646   2.3383882526   0.8304868596
C   -5.1265517530   1.7216113453   0.3291418699
S   -4.6066808214   2.0457219092  -1.3454804702
C   -2.8429664388   2.0291559064  -1.0689364929
C   -2.0309338561   2.9350532885  -1.7414887564
C   -0.6604409171   2.9727602396  -1.5020790711
C   -0.1062913780   2.1133009469  -0.5482080700
C   -0.9216309163   1.1968971976   0.1259354350
C   -2.2823315306   1.1135873094  -0.1568965911
C   -3.2239803881   0.1561925238   0.4806996748
C   -3.2235524748  -1.1746431281   0.2213929714
C   -2.2467268780  -1.8148284214  -0.6894828227
C   -0.8828451762  -1.8945345986  -0.4003153743
C   -0.0004824518  -2.4408026115  -1.3317699594
O    1.3444249137  -2.5210272421  -1.1359502724
C    1.8534949219  -1.9994699983   0.1003205744
C    3.3683264699  -2.1092169158   0.0372740339
O    3.9611711504  -1.8279667912   1.2974089367
C    3.7686021630  -0.4759271041   1.7292505914
C    4.8343050349  -0.1178167256   2.7303091089
O    6.0834774498  -0.0364028555   2.0595933547
C    7.1332242379   0.4293520556   2.8970825206
C    8.3671255503   0.6061727222   2.0522108007
O    8.1678237457   1.7123126917   1.1720748061
C    9.0742655144   1.7236973214   0.0697484079
C    8.6441557295   0.8270069665  -1.0779019346
O    7.5129343590   1.3140613240  -1.7992648840
C    6.2214954928   0.9536601413  -1.3008774115
C    5.5442152031   2.1133264579  -0.5765961628
O    4.1373305661   2.0315506915  -0.8372896224
C    3.4232689177   3.0555490543  -0.1544453312
C    2.0288855764   3.1741449548  -0.7089968566
O    1.2123646687   2.0998379524  -0.2043035862
C   -0.4845237551  -2.9450295585  -2.5444621896
C   -1.8464286471  -2.9368817848  -2.8005470501
C   -2.7334681169  -2.3859743544  -1.8726705075
S   -4.4886081207  -2.4197328280  -2.1863292286
C   -5.0528711363  -2.6643890879  -0.5123409533
C   -4.3574458222  -2.0701176293   0.5568102210
C   -4.7583342353  -2.3787054896   1.8601636985
C   -5.8784874441  -3.1694303091   2.0935100220
C   -6.6083317187  -3.6789083997   1.0216526544
C   -6.1859294748  -3.4448553184  -0.2824698612
H   -4.0965468512   0.1002784659   3.1225724847
H   -6.1198980675   1.1942747329   4.0256705651
H   -7.5358684823   2.6061414576   2.5441589764
H   -6.8561703850   3.0002598041   0.1965998971
H   -2.4653778749   3.6358023129  -2.4493219137
H   -0.0552743277   3.6932901051  -2.0388223273
H   -0.4769585463   0.5660899743   0.8869772661
H   -0.5359381228  -1.5355003710   0.5581253006
H    1.4695707057  -2.5859954844   0.9482307824
H    1.5404174385  -0.9529045496   0.2163946269
H    3.7635082545  -1.4337227724  -0.7399745579
H    3.6531415112  -3.1364407691  -0.2170882349
H    2.7829395919  -0.3548246205   2.2071122668
H    3.8245839278   0.2103571652   0.8689112834
H    4.8718435071  -0.8686066146   3.5388934716
H    4.5734631801   0.8544448508   3.1833460296
H    7.3453639606  -0.2955475663   3.7018842668
H    6.8560331635   1.3884694904   3.3676666238
H    8.5567346662  -0.3216313491   1.4913081806
H    9.2362696029   0.7919434450   2.7054846455
H    10.0870228279   1.4301795143   0.3952745852
H    9.1200994706   2.7613887072  -0.2835044740
H    8.4608728649  -0.2000903750  -0.7274195874
H    9.4696824780   0.7894162121  -1.8015908936
H    6.2899070124   0.0718771230  -0.6502619574
H    5.6059532932   0.6970896136  -2.1748936252
H    5.9398762717   3.0633093236  -0.9734257241
H    5.7393531630   2.0744809653   0.5036561230
H    3.9195267183   4.0282890324  -0.3094082884
H    3.3950101248   2.8621448814   0.9316999233
H    2.0662665204   3.1424894089  -1.8062678824
H    1.5972396541   4.1344829875  -0.3941069306
H    0.2106193954  -3.3715037522  -3.2617096187
H   -2.2215684657  -3.3725193879  -3.7226778660
H   -4.1782110522  -2.0032417714   2.6951997352
H   -6.1788051847  -3.3891213752   3.1140081596
H   -7.4879974028  -4.2913252156   1.1982896641
H   -6.7218891112  -3.8848358522  -1.1191422146

Conformer 69
G(CENSO)=       -2792.79962423  G(xTB)=        -135.12796695        
C   -4.2288894941   1.1645816241   0.6440097725
C   -4.8184998014   1.4821725893   1.8708534789
C   -5.8982471565   2.3571880074   1.9376631448
C   -6.3956582760   2.9435959399   0.7762699440
C   -5.7807963860   2.6964424868  -0.4465650498
C   -4.6905942563   1.8289986292  -0.5088547645
S   -3.8797892764   1.5596299733  -2.0764919610
C   -2.2038140360   1.4165031432  -1.4830494398
C   -1.1437246855   1.9167368527  -2.2323063686
C    0.1621364350   1.8495029738  -1.7508856999
C    0.3957105757   1.3240623957  -0.4765897020
C   -0.6722530019   0.8266095502   0.2775567922
C   -1.9616706171   0.8057871082  -0.2401355883
C   -3.1202660626   0.1945911512   0.4572532743
C   -3.2677869598  -1.1475724316   0.5989502561
C   -2.3159638752  -2.1237702239   0.0109385116
C   -0.9736709259  -2.2285308686   0.3907443674
C   -0.1055651678  -3.0641194719  -0.3148362558
O    1.2301269284  -3.1523446675  -0.0791247095
C    1.8266728569  -2.1959919843   0.8179156911
C    3.2934806650  -2.0870505855   0.5018740042
O    3.9597680035  -3.2936688434   0.8657775386
C    5.2009661273  -3.4998220852   0.1949608533
C    6.3318922687  -2.5902959572   0.6253993975
O    6.1519369111  -1.2796626504   0.0871670107
C    7.3118595579  -0.4751971442   0.2638195036
C    6.9912173320   0.9326480769  -0.2036762312
O    8.2300421782   1.6376724980  -0.2078265571
C    8.1632088141   2.9724324312  -0.7089785342
C    7.5292103310   3.9666808130   0.2419807311
O    6.1096407292   3.9527687088   0.0927621190
C    5.4502726052   4.5982710650   1.1773386641
C    3.9698425758   4.6880890842   0.8887286779
O    3.3675485286   3.3974204157   0.7656712077
C    3.1675361461   2.9962558288  -0.5882946502
C    2.8074763493   1.5314791821  -0.6094490713
O    1.6110385984   1.2242058554   0.1287437800
C   -0.5975112394  -3.8680772715  -1.3504817437
C   -1.9443909819  -3.8363098455  -1.6693120124
C   -2.8072713289  -2.9679527467  -0.9968274001
S   -4.5313399530  -2.9308893070  -1.4507153052
C   -5.2275419337  -2.5974655087   0.1535519621
C   -4.5298064509  -1.7769728190   1.0573191176
C   -5.0453368298  -1.6275960591   2.3484504213
C   -6.2670453587  -2.1925821014   2.6987817653
C   -6.9867515453  -2.9333111447   1.7633481049
C   -6.4598546325  -3.1544986748   0.4956324228
H   -4.4204981586   1.0475779673   2.7804638632
H   -6.3483093054   2.5827255497   2.9002180952
H   -7.2411301782   3.6241390522   0.8232515712
H   -6.1334291906   3.1923959270  -1.3469852101
H   -1.3287235502   2.3797826673  -3.1978817804
H    0.9654400829   2.2454355119  -2.3609713304
H   -0.4749808791   0.4434782852   1.2724665113
H   -0.6258912171  -1.6523303213   1.2359823240
H    1.6637483797  -2.5080570954   1.8590621083
H    1.3808716074  -1.2061224850   0.6656840958
H    3.6991051581  -1.2301838739   1.0610220148
H    3.4249299382  -1.8812829771  -0.5721453499
H    5.0616719039  -3.4220838734  -0.8962742780
H    5.4936655342  -4.5298852310   0.4298243853
H    7.2759470087  -3.0234845408   0.2510672328
H    6.3918829469  -2.5482831568   1.7262816999
H    8.1515290692  -0.8789262975  -0.3270704432
H    7.6191027853  -0.4592138952   1.3227908734
H    6.2613355195   1.4070108129   0.4689671207
H    6.5565643592   0.9062581358  -1.2175829555
H    7.6398195995   2.9966441534  -1.6793976140
H    9.2050615718   3.2688743836  -0.8753484000
H    7.9161798448   4.9776244986   0.0259200065
H    7.8140728322   3.7116135347   1.2765254170
H    5.8427046845   5.6203845991   1.3246417674
H    5.6205641118   4.0330759537   2.1094952291
H    3.7906007413   5.2872309632  -0.0161530165
H    3.4900489854   5.2017588727   1.7326588421
H    4.0895182544   3.1126267701  -1.1776861497
H    2.3814133301   3.6136188361  -1.0522545681
H    3.5936523823   0.9598247356  -0.1056263331
H    2.7302376689   1.1743068002  -1.6443096156
H    0.0828595587  -4.5255422785  -1.8837591959
H   -2.3266519602  -4.4871503456  -2.4511287780
H   -4.4738069055  -1.0725095660   3.0839795327
H   -6.6547263825  -2.0561393019   3.7042007066
H   -7.9441800208  -3.3721512776   2.0297166113
H   -6.9930605176  -3.7759114117  -0.2189254460

Conformer 70
G(CENSO)=       -2792.79952544  G(xTB)=        -135.13262672        
C   -4.1843100641   1.0253011009   0.1186310349
C   -5.2099064232   1.2623395479   1.0374242033
C   -6.3729800209   1.9221245700   0.6521727308
C   -6.5204449792   2.3721416269  -0.6578501010
C   -5.4846051594   2.2072659943  -1.5713077960
C   -4.3159053777   1.5557112671  -1.1790013172
S   -2.9722745086   1.3913203588  -2.3422444691
C   -1.6188514524   1.5990696879  -1.1988382494
C   -0.4746716231   2.2898228210  -1.5817649989
C    0.5588750368   2.5035836108  -0.6739887064
C    0.4140281558   2.0677096748   0.6473404786
C   -0.7313277115   1.3633742104   1.0301432554
C   -1.7258699690   1.0748952846   0.1017410508
C   -2.9365209394   0.2725401089   0.4060710774
C   -2.9030886377  -1.0713763528   0.5872206218
C   -1.6610311603  -1.8712760640   0.4463344940
C   -0.5487300011  -1.7335880418   1.2829162699
C    0.6170320892  -2.4548235385   1.0240696861
O    1.7494952656  -2.3589745365   1.7708617075
C    1.8335447604  -1.3008793373   2.7416036398
C    3.2523350626  -1.2393965225   3.2597558939
O    4.1931358306  -0.6880195234   2.3431601386
C    4.6434727446  -1.5631373225   1.3030359216
C    4.1590966280  -1.0524371250  -0.0432339648
O    4.6379823309  -1.9716774317  -1.0248103756
C    4.3459042935  -1.6080847655  -2.3739400410
C    5.2429904642  -0.5203527053  -2.9291138753
O    4.7975229353   0.7578173266  -2.4804665475
C    5.7705620323   1.7768496635  -2.6744834967
C    5.2279968436   3.0746281270  -2.1138587237
O    4.9260066600   3.0015269968  -0.7230973067
C    6.0549192976   3.1351503660   0.1338040319
C    5.6860084717   2.6786299889   1.5271696200
O    4.7196698916   3.5384395198   2.1494608018
C    3.4738989642   2.9216647296   2.4576768460
C    2.5910113271   2.8489418132   1.2228028740
O    1.3315294110   2.2864825610   1.6291870649
C    0.6685099263  -3.3463891830  -0.0535771132
C   -0.4536607034  -3.5390782984  -0.8414529332
C   -1.6212421899  -2.8139397668  -0.5928978951
S   -3.0512448863  -3.0902291120  -1.6213076828
C   -4.3175690093  -2.8544695941  -0.3922558724
C   -4.1268202423  -1.9070743212   0.6285343835
C   -5.0869390616  -1.8225615945   1.6415777842
C   -6.2498462106  -2.5832051279   1.5867194098
C   -6.4618856169  -3.4574511092   0.5225592152
C   -5.4878408120  -3.6109444105  -0.4579286980
H   -5.0900692590   0.9338149650   2.0632104819
H   -7.1634605142   2.0862631926   1.3788462047
H   -7.4279339596   2.8851605683  -0.9635398466
H   -5.5742473274   2.6018813027  -2.5798602709
H   -0.3859474337   2.6844359923  -2.5903463142
H    1.4383304641   3.0469608533  -0.9991284545
H   -0.8322075878   1.0429886410   2.0614042392
H   -0.6138271919  -1.0706219782   2.1338194299
H    1.1524130743  -1.5036529352   3.5819612232
H    1.5564731133  -0.3421429417   2.2801892479
H    3.5743887368  -2.2369778854   3.5968346365
H    3.2531732612  -0.5725322808   4.1303462325
H    4.2966362027  -2.5903403368   1.4696892476
H    5.7430582242  -1.5656095608   1.3154525996
H    4.5489889672  -0.0407072178  -0.2224227559
H    3.0565284219  -1.0057703623  -0.0642209922
H    3.2871598743  -1.3164067753  -2.4775101156
H    4.5076164276  -2.5171244916  -2.9652653986
H    5.2266843168  -0.5639179383  -4.0326226778
H    6.2795412613  -0.7041375650  -2.5997392348
H    5.9856316914   1.9210949005  -3.7483968720
H    6.7165576256   1.4958759376  -2.1821572730
H    4.2830323935   3.3193756855  -2.6145747022
H    5.9457467989   3.8844311159  -2.3232816959
H    6.3971770980   4.1840044658   0.1499011612
H    6.8964885619   2.5108389983  -0.2072286365
H    6.5989796837   2.6965059497   2.1405313122
H    5.3179863917   1.6436238456   1.4961098105
H    2.9951541698   3.5479996799   3.2201998474
H    3.6224300092   1.9157638858   2.8788952853
H    3.0491307494   2.2176417380   0.4525626688
H    2.4467087171   3.8583957775   0.8140301979
H    1.5829923537  -3.9010099278  -0.2439368035
H   -0.4232032008  -4.2606336187  -1.6535256746
H   -4.9109141959  -1.1612853893   2.4826721925
H   -6.9891137625  -2.4946357201   2.3775752576
H   -7.3710790576  -4.0498565660   0.4718609736
H   -5.6258565748  -4.3304526347  -1.2605692237

Conformer 71
G(CENSO)=       -2792.79947688  G(xTB)=        -135.12873597        
C   -4.3544967829   0.8105084247   0.8756101964
C   -4.8468516922   0.5233637231   2.1513071246
C   -6.1858923712   0.7391282894   2.4617653604
C   -7.0504379713   1.2609617900   1.5019854971
C   -6.5668354464   1.6160469250   0.2471424025
C   -5.2212576205   1.4112622413  -0.0570247974
S   -4.5993307332   1.9089071582  -1.6547276978
C   -2.9747463795   2.4432461696  -1.1473738498
C   -2.3774742508   3.5531212973  -1.7479122294
C   -1.1554002534   4.0153816405  -1.2888985727
C   -0.5369643668   3.4012215991  -0.1917819432
C   -1.1213938242   2.2792636732   0.3989715355
C   -2.3144405883   1.7636678339  -0.1161307960
C   -2.9685804736   0.5438135810   0.4157625458
C   -2.4906429730  -0.7045565805   0.1971668484
C   -1.3105312092  -0.9888590073  -0.6596154953
C    0.0022674577  -0.6289595560  -0.3358009837
C    1.0450985868  -0.9143479570  -1.2212108553
O    2.3527123090  -0.5958275515  -1.0168443450
C    2.7594071412  -0.0360901291   0.2450744513
C    2.8047254871  -1.0388642078   1.3831381601
O    3.7628226763  -2.0776222982   1.1989579293
C    3.2745756147  -3.2093888615   0.4702027581
C    4.2199322934  -4.3790406880   0.6435569341
O    5.4343709081  -4.2957820398  -0.1014356311
C    6.4085990659  -3.3801276513   0.4110597979
C    6.5862793733  -2.2198707951  -0.5599010066
O    7.5351198885  -1.2821232634  -0.0416107890
C    6.9320740092  -0.2453454858   0.7353747598
C    6.5791892219   0.9305937795  -0.1617578890
O    5.8752581279   1.8843136206   0.6234858716
C    5.5920189701   3.0745577963  -0.1085299405
C    4.7253175793   3.9825711434   0.7224284588
O    3.4160815225   3.4287341435   0.8000314763
C    2.5413116974   4.2019503910   1.6113397040
C    1.1604346661   3.6137939437   1.5042230883
O    0.6361825395   3.9597382602   0.2096711255
C    0.7772862322  -1.5681029221  -2.4302156988
C   -0.5128618134  -1.9668137455  -2.7329975113
C   -1.5562818016  -1.6982971240  -1.8460448610
S   -3.1999243931  -2.2766472154  -2.2310926158
C   -3.7111528135  -2.7111262845  -0.5811031757
C   -3.2780914039  -1.9252498746   0.5003266273
C   -3.5855292920  -2.3503706208   1.7958304566
C   -4.3827530113  -3.4709965780   2.0055063240
C   -4.8749776224  -4.1907421516   0.9183334887
C   -4.5258446664  -3.8244158176  -0.3770723318
H   -4.1720289720   0.1338178055   2.9049394188
H   -6.5531306823   0.4999080436   3.4556668773
H   -8.0978256975   1.4255690208   1.7385965359
H   -7.2278730483   2.0687288467  -0.4870502785
H   -2.8793125746   4.0733391502  -2.5593280818
H   -0.6877939362   4.8841964176  -1.7428151372
H   -0.6715556150   1.7915442869   1.2544954227
H    0.1864645973  -0.1416165385   0.6118983438
H    2.1183782807   0.8127791952   0.5175661254
H    3.7645660874   0.3554022271   0.0616334347
H    1.8141087078  -1.4743208451   1.5825346379
H    3.1116386293  -0.4825747374   2.2793014162
H    3.1596624673  -2.9760323393  -0.5990071822
H    2.2871604183  -3.5063363569   0.8639817018
H    3.7090383842  -5.2747520141   0.2697831576
H    4.4348648723  -4.5296065886   1.7137674182
H    7.3616145585  -3.9187017493   0.5152003621
H    6.1171453631  -3.0033517270   1.3996055863
H    5.6145322527  -1.7424774213  -0.7526373753
H    6.9815448760  -2.5877159022  -1.5148276815
H    7.6626970199   0.0629036931   1.4929023728
H    6.0311525397  -0.6080681189   1.2525047987
H    5.9571433984   0.5869322494  -1.0072700399
H    7.5001414542   1.3712558798  -0.5799958423
H    5.0765535484   2.8307799233  -1.0535093287
H    6.5284682828   3.6010656522  -0.3591765036
H    4.6938957642   4.9777768098   0.2471996444
H    5.1578835508   4.1016287969   1.7306008849
H    2.5334556569   5.2564119178   1.2881953171
H    2.8580180199   4.1720222842   2.6675163888
H    0.5060088581   4.0245446299   2.2861737155
H    1.2245265977   2.5260390461   1.6280649379
H    1.5969781114  -1.7834115300  -3.1093217516
H   -0.7058934319  -2.5073544528  -3.6557028057
H   -3.1883567753  -1.7991579555   2.6415255847
H   -4.6178782803  -3.7830570813   3.0189557334
H   -5.5033352945  -5.0625963577   1.0770882812
H   -4.8651759576  -4.4137932600  -1.2246686355

Conformer 72
G(CENSO)=       -2792.79946239  G(xTB)=        -135.12873356        
C   -3.9267068104   1.3627148776   0.2348348642
C   -4.2586501635   2.0476321616   1.4067286031
C   -5.3833459069   2.8658686503   1.4587693372
C   -6.1862647254   3.0253758693   0.3318123071
C   -5.8370054506   2.4071771526  -0.8647917316
C   -4.7023670577   1.5986069051  -0.9189856390
S   -4.2432848741   0.8489493458  -2.4768548947
C   -2.4724469461   0.9711002657  -2.3023201771
C   -1.6592633992   1.2950252431  -3.3894216485
C   -0.3032977625   1.5164252625  -3.1968154869
C    0.2422576979   1.4597217606  -1.9085081000
C   -0.5586001095   1.0865480210  -0.8291002858
C   -1.9089408461   0.7937058283  -1.0338202114
C   -2.8124874725   0.3930408127   0.0701752702
C   -2.8232729459  -0.8497630391   0.6134856395
C   -2.0816546673  -1.9977885396   0.0303522674
C   -0.6912473001  -2.0476826425  -0.1395224302
C   -0.1050597198  -3.1314981786  -0.7971109702
O    1.2275404732  -3.2540063036  -1.0395173103
C    2.0841725611  -2.1547506744  -0.7132777088
C    3.4428153743  -2.5005812970  -1.2927876598
O    4.3217349625  -1.4515509259  -0.9240005785
C    5.5822930318  -1.5270834436  -1.5856309905
C    6.4237729819  -0.3530172701  -1.1612163576
O    5.8590963640   0.8403272556  -1.7011373449
C    6.6497473313   2.0100843036  -1.4908760637
C    6.7159476227   2.4831241322  -0.0523731134
O    7.7324001017   1.7511948526   0.6405401685
C    7.9119536945   2.1330838904   2.0029199440
C    6.8402074159   1.6152019093   2.9411626680
O    5.7003050422   2.4763828946   2.9062298016
C    4.5234389923   1.8671668684   3.4364407707
C    3.7773323326   1.0455472930   2.4076954323
O    3.2225849158   1.9334394586   1.4407360967
C    2.6358846296   1.2414526262   0.3448626268
C    2.0401076580   2.3132644014  -0.5521998013
O    1.5650787673   1.7772816111  -1.8010658677
C   -0.8938001197  -4.1912950807  -1.2573557811
C   -2.2600671513  -4.1718439315  -1.0465282693
C   -2.8593083572  -3.0863983649  -0.4041781496
S   -4.6305824880  -3.1073185622  -0.1986316125
C   -4.7340451677  -2.2602481687   1.3592800869
C   -3.8075645100  -1.2461405880   1.6479520547
C   -3.8304511016  -0.6708861004   2.9226678292
C   -4.8081915774  -1.0240959646   3.8465087855
C   -5.7721517432  -1.9740403930   3.5122674870
C   -5.7264727557  -2.6091005822   2.2757968809
H   -3.6292895127   1.9412327070   2.2825335674
H   -5.6298680769   3.3805701394   2.3832912711
H   -7.0674761150   3.6596899456   0.3702652962
H   -6.4322012089   2.5681787056  -1.7598601028
H   -2.0892938636   1.4146752739  -4.3804410945
H    0.3329864874   1.7983870029  -4.0308589955
H   -0.1562451299   1.0185691156   0.1751248390
H   -0.0853731146  -1.2385535302   0.2473863001
H    2.1473514784  -2.0239334448   0.3768235486
H    1.7046658033  -1.2266102824  -1.1634484213
H    3.3681574076  -2.5842977913  -2.3894169988
H    3.7918891161  -3.4695749992  -0.8973160041
H    5.4387243054  -1.5205556222  -2.6786718788
H    6.1063665230  -2.4584275439  -1.3127664808
H    7.4509832316  -0.4968990060  -1.5372112411
H    6.4708446300  -0.3068151518  -0.0635685965
H    6.1697640150   2.7926493641  -2.0895534645
H    7.6719960205   1.8582821622  -1.8789017037
H    5.7326497705   2.3578212374   0.4255844095
H    6.9639261412   3.5591541688  -0.0385595779
H    7.9905613653   3.2301203282   2.0926529646
H    8.8714170513   1.6974332562   2.3061034265
H    7.2435365268   1.5763210777   3.9683783090
H    6.5746262257   0.5879109178   2.6450986683
H    3.8764252588   2.6822705774   3.7828156989
H    4.7651652881   1.2335177061   4.3040507705
H    2.9765832097   0.4730537083   2.9082883547
H    4.4510262887   0.3202864472   1.9208066536
H    1.8642305522   0.5395850471   0.7025255359
H    3.3933393613   0.6641913522  -0.2081202103
H    2.8268238230   3.0272995307  -0.8213166540
H    1.2351465878   2.8588538668  -0.0427598515
H   -0.4203507533  -5.0307066597  -1.7580865658
H   -2.8684720172  -5.0079946298  -1.3810715878
H   -3.0668433392   0.0534240361   3.1869385020
H   -4.8157996308  -0.5587381619   4.8281045773
H   -6.5419718331  -2.2495100512   4.2278337550
H   -6.4441793300  -3.3874642756   2.0303599362

Conformer 73
G(CENSO)=       -2792.79945971  G(xTB)=        -135.13143309        
C   -4.3901319000   1.0949724341   0.2781608048
C   -5.3900798183   0.9687958202   1.2462674086
C   -6.6852968602   1.4092563335   0.9935242027
C   -6.9959078793   2.0000010814  -0.2294442759
C   -5.9992414022   2.2029787369  -1.1781988555
C   -4.6989924872   1.7736053188  -0.9145160708
S   -3.4042691938   2.0950788975  -2.0993419527
C   -2.0861593415   2.4156661572  -0.9386767327
C   -1.1732893780   3.4347217929  -1.1852190994
C   -0.1868730533   3.7464014347  -0.2538631806
C   -0.1393698601   3.0459883130   0.9561597399
C   -1.0413822149   2.0017615748   1.1933563614
C   -1.9961691073   1.6560833792   0.2431003772
C   -3.0034197822   0.5823710357   0.4291668239
C   -2.7079081653  -0.7393763497   0.4333808819
C   -1.3409132630  -1.2856038977   0.2411226421
C   -0.3074935979  -1.1503999782   1.1631163180
C    0.9482026708  -1.7165570898   0.9154164142
O    1.8855848349  -1.5195094021   1.8811848602
C    3.1707573826  -2.1408977320   1.6966698791
C    4.0626764748  -1.6315422515   2.8176738818
O    5.2941490703  -2.3452170525   2.8543257414
C    6.4168481544  -1.7436435642   2.2000699695
C    6.7065483138  -2.3126373854   0.8291095216
O    5.7523075493  -1.8183989810  -0.1016881185
C    5.8927280001  -2.3774721034  -1.4033428402
C    4.8178405305  -1.8066157491  -2.2921873826
O    5.0927099887  -0.4290902742  -2.5404458209
C    3.9796595247   0.2757634367  -3.0947671918
C    2.9514346417   0.7267290161  -2.0689203344
O    3.4557598063   1.7134524547  -1.1668153023
C    4.0765926305   1.1516517866  -0.0030407512
C    4.5821348424   2.2478346574   0.9073836917
O    3.5670168657   2.8901142215   1.6808418209
C    2.8698540223   3.9163264811   0.9770735961
C    1.6984807373   4.3503826818   1.8230388946
O    0.7110651261   3.3141020245   1.9830145091
C    1.1702589559  -2.4426323437  -0.2581303953
C    0.1284082751  -2.6100016151  -1.1655354611
C   -1.1205437848  -2.0517682493  -0.9205549997
S   -2.4591537557  -2.3385913695  -2.0657890125
C   -3.7622231706  -2.5585133807  -0.8685972362
C   -3.7511392888  -1.7902629602   0.3087885244
C   -4.7006226189  -2.0754646016   1.2937890375
C   -5.6964131672  -3.0208462836   1.0698556124
C   -5.7480099970  -3.7076966539  -0.1412741895
C   -4.7684325312  -3.4944681397  -1.1051371333
H   -5.1461779973   0.5284411576   2.2063449121
H   -7.4513063381   1.2923655154   1.7547354091
H   -8.0074013070   2.3398229171  -0.4334389452
H   -6.2249599449   2.7134901545  -2.1105796862
H   -1.2387856158   4.0149432493  -2.1016281028
H    0.4977835021   4.5569905123  -0.4720786648
H   -1.0040923057   1.4872383085   2.1470309998
H   -0.4714719472  -0.6259860460   2.0974457719
H    3.5963541723  -1.8759670294   0.7239978385
H    3.0703554464  -3.2342848467   1.7617175709
H    3.5643288760  -1.8004073157   3.7813857179
H    4.2331676476  -0.5501371377   2.7072370683
H    7.2894211078  -1.9426812347   2.8359728357
H    6.2856602343  -0.6531443294   2.1343078402
H    6.6788237122  -3.4148752565   0.8666381908
H    7.7259244076  -2.0089544594   0.5318533678
H    5.7781470947  -3.4740616162  -1.3667675627
H    6.8911846989  -2.1526704981  -1.8154851696
H    3.8391470642  -1.9343565881  -1.8042595487
H    4.7990464439  -2.3676222083  -3.2418076959
H    3.4743173168  -0.3359550221  -3.8623109992
H    4.3983790833   1.1604644039  -3.5896602221
H    2.5405340874  -0.1272809060  -1.5071807856
H    2.1201676783   1.1927822178  -2.6160615250
H    4.9205326036   0.5097597451  -0.2883999098
H    3.3450336439   0.5317514474   0.5439977470
H    5.1591312437   2.9887981888   0.3297407810
H    5.2617475835   1.7869070039   1.6347624284
H    2.5395189883   3.5556860033  -0.0044886279
H    3.5247729284   4.7911371344   0.8178636739
H    1.2440040850   5.2614397593   1.4136329044
H    2.0353307155   4.5646875803   2.8420299527
H    2.1264957255  -2.9084841313  -0.4643975689
H    0.2941344570  -3.2038313322  -2.0603186266
H   -4.6501342727  -1.5571565910   2.2446105069
H   -6.4318710885  -3.2214751173   1.8435595049
H   -6.5286642824  -4.4407783443  -0.3237096520
H   -4.7712214609  -4.0685322669  -2.0277704907

Conformer 74
G(CENSO)=       -2792.79945627  G(xTB)=        -135.13117252        
C   -4.1337810771   1.0833968556  -0.2244525304
C   -5.0439067379   1.6664916994   0.6618774419
C   -6.2084662151   2.2665256234   0.1945375908
C   -6.4717140774   2.3071819706  -1.1731903786
C   -5.5438168910   1.8008314257  -2.0770582558
C   -4.3699964101   1.2143041761  -1.6043912983
S   -3.1472039721   0.6294754175  -2.7626307142
C   -1.6847438603   1.0480293506  -1.8287483301
C   -0.5466213754   1.5080777827  -2.4954182606
C    0.5794031643   1.8778730807  -1.7796300709
C    0.5629436733   1.8326306816  -0.3799682816
C   -0.5714185602   1.3726998404   0.2910798699
C   -1.6841673785   0.9294481406  -0.4312040954
C   -2.9056064508   0.3655079637   0.1975644176
C   -2.9301537390  -0.8346124868   0.8301117164
C   -1.7275863780  -1.6874747160   0.9936086252
C   -0.6465971223  -1.3523819914   1.8028253111
C    0.4871194150  -2.1688758367   1.8640742181
O    1.4750275792  -1.7005225247   2.6770251388
C    2.7237022516  -2.4059448867   2.8127982289
C    3.7310452016  -2.0101806599   1.7602825898
O    3.4222040325  -2.6578399689   0.5261713222
C    3.9665342471  -1.9974739483  -0.6164145060
C    3.0132010898  -0.9146099288  -1.1171687731
O    3.5756264342  -0.2188272754  -2.2299706376
C    4.4103662536   0.8692662013  -1.8226037334
C    5.1848848234   1.3312387075  -3.0453909672
O    5.8874249398   2.5477354190  -2.8059112915
C    7.1259916869   2.4237113395  -2.0952579533
C    7.0792378012   3.0968223145  -0.7424292416
O    6.3239624503   2.2985117598   0.1595444398
C    6.1154570905   2.9268197467   1.4170805972
C    5.3572938961   1.9748568794   2.3184011321
O    4.0415337758   1.6537886847   1.8679048745
C    3.0879273686   2.6758872222   2.1340840180
C    1.7296408278   2.2150275785   1.6789348809
O    1.6941356604   2.2596918910   0.2419399420
C    0.5220813540  -3.3639427382   1.1408892703
C   -0.5885891766  -3.7405780346   0.3922233860
C   -1.7112965628  -2.9211671975   0.3197359708
S   -3.1367806218  -3.4383318330  -0.6190069385
C   -4.4027731648  -2.7826593616   0.4522717787
C   -4.1865567986  -1.5676794233   1.1296948540
C   -5.1501357065  -1.1462640602   2.0508066601
C   -6.3368318933  -1.8531866751   2.2168420441
C   -6.5722640178  -3.0077063230   1.4736935282
C   -5.5970432661  -3.4865086574   0.6057721371
H   -4.8271321366   1.6568547524   1.7240809035
H   -6.9087790084   2.7043482243   0.8999913536
H   -7.3830972314   2.7686277527  -1.5427400746
H   -5.7196958247   1.8817003382  -3.1462873376
H   -0.5454754988   1.5915861762  -3.5789612754
H    1.4671969739   2.2371521384  -2.2913753129
H   -0.6152454440   1.3650733816   1.3708232270
H   -0.6732066487  -0.4519875936   2.4049051637
H    2.5663584687  -3.4913432685   2.8361302188
H    3.1072759540  -2.0982492807   3.7911086832
H    4.7337748882  -2.3153425620   2.1067510163
H    3.7278406908  -0.9149943196   1.6507531411
H    4.0948427692  -2.7604249756  -1.3932233657
H    4.9572897771  -1.5744847129  -0.3897067857
H    2.7614303099  -0.2129313065  -0.3062489084
H    2.0820226028  -1.3811983394  -1.4622409618
H    5.0970515739   0.5661014350  -1.0226173329
H    3.7962817208   1.6968390521  -1.4353341380
H    4.4812647058   1.5406659768  -3.8609591253
H    5.8720135571   0.5407376674  -3.3867252045
H    7.9053784106   2.9170184414  -2.6939099986
H    7.4078711695   1.3672497393  -1.9795710892
H    6.6313499284   4.1000655567  -0.8427189063
H    8.1120089994   3.2243185681  -0.3712968674
H    5.5734738618   3.8783727613   1.2859570088
H    7.0799104697   3.1601414956   1.9031648327
H    5.3224038122   2.4029708629   3.3341047450
H    5.8972950465   1.0215265557   2.3675739833
H    3.3464302576   3.6175586304   1.6253501853
H    3.0371293550   2.8777673085   3.2171865699
H    0.9631943249   2.8856110469   2.0927766288
H    1.5374328974   1.1912166591   2.0308795670
H    1.3922169320  -4.0066551598   1.1527185754
H   -0.5726826636  -4.6900099290  -0.1365297980
H   -4.9612164418  -0.2636049967   2.6504511068
H   -7.0763732783  -1.5020827979   2.9307035034
H   -7.4996500063  -3.5602371870   1.5953737047
H   -5.7524012169  -4.4160708168   0.0646785903

Conformer 75
G(CENSO)=       -2792.79944760  G(xTB)=        -135.12555379        
C   -2.7710868698   1.0564233996   0.7507198246
C   -2.8747345143   1.0277500070   2.1445823374
C   -3.9673220416   1.5999116651   2.7883347079
C   -4.9665700344   2.2252916108   2.0453887987
C   -4.8448821459   2.3322308928   0.6638776051
C   -3.7387168328   1.7726807323   0.0251079353
S   -3.5306227068   1.9780617698  -1.7337130216
C   -1.7529256394   2.1469068889  -1.7559065104
C   -1.1568947354   3.0575125014  -2.6299972258
C    0.2167872857   3.2303466588  -2.6235225004
C    1.0096320232   2.5141973547  -1.7172232439
C    0.4197157484   1.5933637752  -0.8498798775
C   -0.9616667709   1.3783988755  -0.8881258366
C   -1.6735935328   0.4126832955  -0.0136937475
C   -1.5355305364  -0.9316093748  -0.1161749988
C   -0.5981614181  -1.5892932719  -1.0568332251
C    0.7836579442  -1.5335136779  -0.9120322651
C    1.6226020559  -2.2006188262  -1.8003237978
O    2.9632741736  -2.0509080792  -1.5778097119
C    3.8069503329  -3.2070147924  -1.7346694090
C    3.3130299960  -4.4127934450  -0.9378593335
O    2.8000122015  -4.0976225465   0.3479979752
C    3.7529066501  -3.5443606892   1.2502148428
C    3.0716767137  -3.3092177635   2.5825113960
O    2.0539649143  -2.3073223936   2.5658194122
C    2.5638641618  -0.9844474436   2.4544556501
C    1.4196649358  -0.0236178798   2.7204919033
O    1.9421798843   1.2868137866   2.5521631955
C    0.9609433731   2.3044719229   2.7294622007
C    1.6488896156   3.6457068817   2.6985149543
O    2.2035655458   3.8548919756   1.4057643739
C    3.1558717862   4.9106497278   1.3598541836
C    3.9442492805   4.8098416411   0.0745899492
O    4.7866857552   3.6488932989   0.1017873272
C    4.5949794881   2.7038790954  -0.9480028142
C    3.2430659985   2.0147178191  -0.9433299229
O    2.3357883753   2.7993446276  -1.7480490593
C    1.0839668626  -2.9376053178  -2.8566816946
C   -0.2988881859  -3.0475969549  -2.9753205826
C   -1.1378016688  -2.3986091428  -2.0715160263
S   -2.9061968842  -2.6273210505  -2.1541602803
C   -3.2240657605  -2.7113572034  -0.3984358365
C   -2.4850488407  -1.9016142276   0.4842766802
C   -2.6625591924  -2.0889263534   1.8582321600
C   -3.6214014480  -2.9745581559   2.3393038384
C   -4.4077339473  -3.7030634400   1.4498664082
C   -4.1961847919  -3.5894163215   0.0797068530
H   -2.0866889485   0.5613094181   2.7257674250
H   -4.0361384164   1.5582639747   3.8715525042
H   -5.8253723788   2.6665035906   2.5433027361
H   -5.5928888489   2.8692754038   0.0869299729
H   -1.7703871619   3.6455908791  -3.3072326811
H    0.6882474164   3.9439828827  -3.2929259039
H    1.0142939020   1.0641031371  -0.1187855139
H    1.2269400819  -1.0075266864  -0.0767555672
H    4.7865382199  -2.8677573706  -1.3868321674
H    3.9086873944  -3.4956724238  -2.7906250173
H    4.1491346355  -5.1312079478  -0.8751012258
H    2.4877676860  -4.9063591644  -1.4613244878
H    4.1770668648  -2.6077522956   0.8584513237
H    4.5880290047  -4.2490980348   1.4087794594
H    3.8425516514  -3.0534968202   3.3281595951
H    2.5746398682  -4.2322640924   2.9022936152
H    2.9757267885  -0.7899614942   1.4510114568
H    3.3692987629  -0.8190976705   3.1890957800
H    1.0330624004  -0.1615992259   3.7443226331
H    0.5908012863  -0.2116836734   2.0166061844
H    0.4540748114   2.1903866202   3.7024114842
H    0.1961494676   2.2440829468   1.9364757684
H    2.4429470543   3.6677736047   3.4629284194
H    0.9154646323   4.4317810797   2.9480075854
H    3.8454724050   4.8409166905   2.2177021148
H    2.6582390203   5.8956186736   1.4060042556
H    4.5801731194   5.7038021929  -0.0119584357
H    3.2644439182   4.7885656659  -0.7850101737
H    5.3656482936   1.9420571313  -0.7863743113
H    4.7744027015   3.1615241217  -1.9348710415
H    2.8820227465   1.9353617166   0.0886967352
H    3.3274819838   1.0122328136  -1.3883486451
H    1.7268101629  -3.4567261468  -3.5608694061
H   -0.7209759529  -3.6628276651  -3.7653847437
H   -2.0330607415  -1.5456170901   2.5531566708
H   -3.7493726698  -3.0978324707   3.4109118624
H   -5.1609697454  -4.3923986780   1.8207168009
H   -4.7672214460  -4.1995490362  -0.6149138187

Conformer 76
G(CENSO)=       -2792.79943876  G(xTB)=        -135.13017282        
C   -3.9590665539   1.0312065361   0.0185569958
C   -5.0725498087   1.2176736781   0.8422462886
C   -6.1949807258   1.8981837985   0.3806290634
C   -6.2134941519   2.4212443969  -0.9102904365
C   -5.0883617070   2.3128419686  -1.7208522016
C   -3.9608805813   1.6410229596  -1.2501437999
S   -2.4979809210   1.5620242935  -2.2702406134
C   -1.2854471623   1.7063362163  -0.9692990071
C   -0.1414481166   2.4746177674  -1.1557558279
C    0.7732589311   2.6493491311  -0.1206071137
C    0.5100786439   2.0793749412   1.1289499001
C   -0.6320138850   1.2945232606   1.3121588241
C   -1.5136930776   1.0648907696   0.2611381237
C   -2.7483109539   0.2521352822   0.3875167828
C   -2.7487137110  -1.0976785408   0.5193633908
C   -1.5134434725  -1.9200298038   0.4755139064
C   -0.4962245756  -1.8572721632   1.4340694834
C    0.6612935499  -2.6215689948   1.2785986776
O    1.7017047877  -2.6076316243   2.1521492793
C    1.7891522376  -1.5265848493   3.0971939493
C    3.2034491902  -1.4806197456   3.6317377235
O    4.1398824756  -1.0433013042   2.6513067990
C    4.7896624304  -2.0948145373   1.9321281538
C    5.3108206122  -1.5493539733   0.6282736970
O    4.2135280357  -1.2338987211  -0.2203643224
C    4.6197279954  -0.5922821951  -1.4232127613
C    3.3537106001  -0.1574372444  -2.1434376452
O    3.6715332290   0.5117464719  -3.3650988483
C    3.4120767561   1.9157626162  -3.3937296690
C    4.5187859588   2.7711997756  -2.8200565789
O    4.5577333165   2.6257655743  -1.4040000161
C    5.6314261884   3.3523989161  -0.8141144532
C    5.7434828017   3.0118588078   0.6550902676
O    4.6163978798   3.4464707410   1.4192460249
C    3.6105861567   2.4459323248   1.5628491482
C    2.4031026905   3.1344329757   2.1766786363
O    1.2829051032   2.2379508777   2.2416267019
C    0.7955930019  -3.4810510692   0.1823902383
C   -0.2348380765  -3.5940479600  -0.7350027575
C   -1.3908909992  -2.8246511008  -0.5914982068
S   -2.7065012954  -3.0035786210  -1.7827558892
C   -4.0883941610  -2.8039458280  -0.6780534777
C   -3.9830001800  -1.9135827273   0.4040977909
C   -5.0320525465  -1.8673805348   1.3272412783
C   -6.1944279354  -2.6032771824   1.1225758567
C   -6.3172545054  -3.4147197836  -0.0034880961
C   -5.2566061606  -3.5347015168  -0.8947970614
H   -5.0531869120   0.8347100331   1.8555579171
H   -7.0544926690   2.0214763150   1.0331915780
H   -7.0894823127   2.9490162109  -1.2767063104
H   -5.0768830007   2.7677380572  -2.7076350038
H    0.0376555110   2.9636517025  -2.1094038345
H    1.6553858239   3.2533410121  -0.3000565663
H   -0.8347967770   0.8879392040   2.2968350238
H   -0.6291957053  -1.2276311477   2.3031042440
H    1.0837565538  -1.6856018722   3.9270918749
H    1.5491815245  -0.5762514570   2.6001428297
H    3.4906415702  -2.4570104486   4.0504957485
H    3.2215958587  -0.7470553687   4.4483787569
H    4.0971329844  -2.9223182908   1.7348583183
H    5.6401947010  -2.4840036277   2.5166196905
H    5.9592148497  -2.3100517135   0.1600720923
H    5.9228927965  -0.6495925293   0.8115728706
H    5.2025755022  -1.2825626303  -2.0577960017
H    5.2405719561   0.2898307775  -1.2039790825
H    2.7560384612   0.4860219770  -1.4822817094
H    2.7507703090  -1.0436425361  -2.3916009094
H    2.4614375666   2.1409839995  -2.8852422450
H    3.3003797874   2.1810554956  -4.4524184892
H    4.3274991853   3.8243036738  -3.0938495156
H    5.4866028084   2.4763749854  -3.2605605724
H    5.4720154428   4.4368255530  -0.9407621880
H    6.5876934029   3.0909849421  -1.3011909735
H    6.6227198159   3.5344799051   1.0531870952
H    5.9023914606   1.9303452170   0.7859841645
H    3.9586176972   1.6335047362   2.2210170683
H    3.3483748790   2.0073520095   0.5908792985
H    2.1429135140   4.0427143445   1.6183049244
H    2.6062698862   3.4171712141   3.2140691286
H    1.6998450534  -4.0730896424   0.0765875044
H   -0.1425324149  -4.2881845794  -1.5659939496
H   -4.9276734806  -1.2562542498   2.2165680781
H   -7.0032086434  -2.5438978884   1.8452169068
H   -7.2254421014  -3.9867516861  -0.1711439760
H   -5.3264358327  -4.2098916680  -1.7434486868

Conformer 77
G(CENSO)=       -2792.79937897  G(xTB)=        -135.12375670        
C   -3.2519421831   0.9352698051   0.8229606492
C   -3.5014305512   0.8079818094   2.1927397895
C   -4.6571767280   1.3346371138   2.7605012784
C   -5.5772049215   2.0159982017   1.9672315643
C   -5.3118602036   2.2235289390   0.6179667503
C   -4.1448635044   1.7073483236   0.0555861483
S   -3.7860655563   2.0386237777  -1.6610693048
C   -2.0135767369   2.1841652964  -1.5260041410
C   -1.3275518222   3.1374689749  -2.2726149180
C    0.0529097145   3.2787080020  -2.1483258695
C    0.7404708705   2.4718438466  -1.2389758728
C    0.0503458592   1.5238809520  -0.4794121740
C   -1.3165250969   1.3366299498  -0.6459452379
C   -2.0946612090   0.3304810517   0.1145341857
C   -1.9370779845  -1.0084182920  -0.0447853044
C   -1.0339162276  -1.6075316729  -1.0597913217
C    0.3581270592  -1.4925544559  -1.0362899270
C    1.1283565745  -2.0318798939  -2.0670773404
O    2.4920653682  -1.9489361899  -2.1048223004
C    3.0984118117  -0.7313054810  -1.6054226933
C    4.6088431872  -0.8506050605  -1.7178810418
O    5.2435704218  -1.3184474113  -0.5318733016
C    4.9441584018  -2.6715034938  -0.1879261294
C    5.1422463917  -2.8517227760   1.3043108501
O    4.3261626738  -2.0075023406   2.1133090082
C    2.9342698989  -2.2938557678   2.0353138512
C    2.1812287032  -1.3032764515   2.8845349550
O    2.3045565972   0.0012233180   2.3237961868
C    1.6477461889   0.9856034886   3.1214829603
C    1.9697854580   2.3789277991   2.6206857617
O    3.2283795104   2.9026479381   3.0442166025
C    4.3969456141   2.2875135492   2.4953746537
C    4.4452592189   2.1954308837   0.9861201487
O    4.3470520015   3.5063053815   0.4221390024
C    4.2461615957   3.5076000085  -1.0006056706
C    2.8215840378   3.6571472627  -1.4851219497
O    2.0828538794   2.5133085891  -1.0260270935
C    0.5155111308  -2.7366519272  -3.1057887722
C   -0.8601151548  -2.9142728325  -3.1015504065
C   -1.6363550529  -2.3564667164  -2.0856077569
S   -3.4046733144  -2.5955448976  -2.1029147221
C   -3.6578755293  -2.7623611567  -0.3466136292
C   -2.8717621245  -2.0035173613   0.5371464981
C   -2.9860790731  -2.2554767498   1.9075409682
C   -3.9340705488  -3.1518908125   2.3897673271
C   -4.7717609711  -3.8256571570   1.5033421372
C   -4.6207217005  -3.6506040161   0.1318587080
H   -2.7776216520   0.3002104812   2.8187624599
H   -4.8358711745   1.2139478481   3.8251214871
H   -6.4849803023   2.4223960341   2.4040592556
H   -5.9980351078   2.8041523940   0.0073693718
H   -1.8691443927   3.7905231762  -2.9515678524
H    0.5666864434   4.0274621358  -2.7410374862
H    0.5971287562   0.9460136374   0.2562840908
H    0.8325001978  -1.0045766746  -0.1962549042
H    2.8330278128  -0.5476649085  -0.5566166182
H    2.7328553694   0.1070387855  -2.2134853168
H    5.0208844688   0.1501881739  -1.8868613531
H    4.8684905605  -1.4764947155  -2.5878620098
H    5.6228346399  -3.3639965249  -0.7159480851
H    3.9205659233  -2.9364278616  -0.4795402488
H    6.1752512660  -2.6011904645   1.5722339817
H    4.9717144802  -3.9145681948   1.5498808315
H    2.7264397298  -3.3111211353   2.4102613779
H    2.5660099374  -2.2369877136   1.0005076754
H    2.5748869449  -1.3105566537   3.9148926933
H    1.1202816265  -1.6083943860   2.9228089550
H    1.9562539246   0.8921983076   4.1767814580
H    0.5531932478   0.8355974045   3.0786065320
H    1.2263798203   3.0638982759   3.0452472243
H    1.8743064039   2.4214066974   1.5264946877
H    4.5323775150   1.2689904635   2.8914900299
H    5.2291825720   2.9062596585   2.8521680939
H    3.6502866049   1.5430060875   0.6044172414
H    5.4126916258   1.7356192462   0.7185011788
H    4.6978712374   2.5985468707  -1.4254924043
H    4.8126261607   4.3700063978  -1.3762919903
H    2.8194515423   3.7086434603  -2.5839248461
H    2.3657924732   4.5725505869  -1.0821910041
H    1.1257757415  -3.1595914762  -3.8983778672
H   -1.3307986357  -3.4895927465  -3.8941363903
H   -2.3175267784  -1.7503519317   2.5958846005
H   -4.0162793041  -3.3250775221   3.4589301742
H   -5.5193056788  -4.5204295076   1.8756196541
H   -5.2319314595  -4.2190969641  -0.5639574724

Conformer 78
G(CENSO)=       -2792.79935942  G(xTB)=        -135.12750141        
C   -3.8539517087   1.2761734972   0.8828346260
C   -3.9584586740   1.4376746342   2.2673678926
C   -5.0328116800   2.1220400360   2.8261507852
C   -6.0124147129   2.6744235161   2.0039235884
C   -5.8879849233   2.5927417257   0.6210572716
C   -4.8020090316   1.9175227800   0.0644611558
S   -4.6099358136   1.8748971807  -1.7085790026
C   -2.8295405135   1.9719191153  -1.7739012034
C   -2.2033504413   2.7129502818  -2.7780554826
C   -0.8229658991   2.8290036530  -2.8004526313
C   -0.0508506772   2.2400382969  -1.7906685307
C   -0.6761484194   1.5041892551  -0.7823489674
C   -2.0613423647   1.3195051140  -0.8002630572
C   -2.7845571685   0.5020941952   0.2044673351
C   -2.6826453290  -0.8496110377   0.2753125109
C   -1.8578038340  -1.6444420448  -0.6679427102
C   -0.4720685997  -1.5688490979  -0.7424134279
C    0.2336005725  -2.2655535278  -1.7280751905
O    1.5732869964  -2.0394523202  -1.7424782059
C    2.3724130987  -2.7356976472  -2.7110288518
C    3.7723944289  -2.1895856519  -2.6276938192
O    4.3139413961  -2.4667748357  -1.3440488907
C    5.6073172995  -1.9000140633  -1.1686096747
C    5.9255064585  -1.9663093010   0.3119478923
O    7.2371873255  -1.4335239316   0.4795161617
C    7.7016527683  -1.4414719291   1.8308936167
C    7.3106442586  -0.2094651125   2.6179628643
O    5.9168577783  -0.2481208813   2.9138991600
C    5.4834303720   0.7822918216   3.7984943646
C    5.6450024666   2.1937988380   3.2731008761
O    4.9273163309   2.3305159520   2.0530708842
C    5.0712592135   3.6318412291   1.4885622603
C    4.3591489371   3.7033388446   0.1551335943
O    2.9340249152   3.7531347329   0.2603248575
C    2.2898721349   2.4811070077   0.3737385737
C    2.1590698568   1.7566609910  -0.9535826699
O    1.2927426895   2.4296327644  -1.8884904012
C   -0.4459292549  -3.1067081127  -2.6129874012
C   -1.8261111553  -3.2493857924  -2.4885409367
C   -2.5324808751  -2.5327938477  -1.5279527341
S   -4.2987018540  -2.7389578790  -1.3927237762
C   -4.4512677564  -2.5788053070   0.3752410573
C   -3.6110133960  -1.6902702245   1.0702347732
C   -3.6808075794  -1.6707413832   2.4664324556
C   -4.6281089910  -2.4300432253   3.1450329809
C   -5.5102283279  -3.2413749443   2.4347808528
C   -5.4091864605  -3.3348742308   1.0509355035
H   -3.1839325029   1.0324324296   2.9079339739
H   -5.1015170965   2.2252337991   3.9052506160
H   -6.8565086887   3.2045753252   2.4357624230
H   -6.6191450721   3.0722211064  -0.0242694248
H   -2.7964110987   3.2097370317  -3.5410854551
H   -0.3295954551   3.3991891371  -3.5821574592
H   -0.1117158513   1.0788212483   0.0347809025
H    0.0846303648  -0.9661663139  -0.0363432299
H    1.9899466878  -2.5577866288  -3.7256333817
H    2.3541468450  -3.8151282594  -2.5051421243
H    3.7600495545  -1.1021560199  -2.8114608495
H    4.3732613441  -2.6621226826  -3.4234990300
H    5.6183709391  -0.8494908166  -1.5035555585
H    6.3613105756  -2.4532742336  -1.7538283656
H    5.8880448837  -3.0118056226   0.6615652932
H    5.1831028621  -1.3853908688   0.8759894309
H    8.7972575046  -1.4664230525   1.7774151295
H    7.3628674542  -2.3525857740   2.3488451098
H    7.5683364663   0.6860467543   2.0310389355
H    7.9001680912  -0.1858806441   3.5523778266
H    6.0220875642   0.7166197606   4.7599222820
H    4.4223084066   0.5797367713   3.9840987550
H    6.7071446703   2.4474620052   3.1203592188
H    5.2518430565   2.8843318085   4.0397801696
H    6.1402831459   3.8564658320   1.3233361988
H    4.6667000777   4.3960645169   2.1741015186
H    4.6872837901   2.8716270527  -0.4865155805
H    4.6581067392   4.6384819096  -0.3337606564
H    1.3005834275   2.6919842293   0.7947825490
H    2.8247230266   1.8252993038   1.0742956381
H    1.8196393491   0.7247105048  -0.7907180229
H    3.1273782115   1.7097773575  -1.4611097406
H    0.0770482498  -3.6736164187  -3.3746949372
H   -2.3493821505  -3.9353297462  -3.1493632878
H   -2.9776005614  -1.0617262344   3.0222208933
H   -4.6740454735  -2.3887332697   4.2294668342
H   -6.2559601631  -3.8323738179   2.9589177124
H   -6.0593506485  -4.0078203918   0.4983171998

Conformer 79
G(CENSO)=       -2792.79933200  G(xTB)=        -135.12947835        
C   -4.4606408920   0.7257704374   1.2385478552
C   -4.9163036772   0.1421883531   2.4243559017
C   -6.2050494616   0.3844237938   2.8881842645
C   -7.0533596190   1.2329324263   2.1796645005
C   -6.5953802351   1.8824878225   1.0383394037
C   -5.2979580499   1.6454379280   0.5844112124
S   -4.6881027734   2.5180225126  -0.8428325190
C   -2.9901804238   2.7075517847  -0.3294084829
C   -2.3015424651   3.8666797449  -0.6695571042
C   -0.9768717566   4.0471471778  -0.2848331290
C   -0.3484155499   3.0657308066   0.4879447888
C   -1.0409130082   1.9007817924   0.8350264322
C   -2.3450490712   1.6884228949   0.3994919702
C   -3.1266432962   0.4521356385   0.6502879924
C   -2.7899884825  -0.7530167482   0.1295196413
C   -1.5555103100  -0.9934271027  -0.6573362895
C   -0.2833124957  -1.0508843449  -0.0784533342
C    0.8317806455  -1.3126188353  -0.8754520457
O    2.1005526201  -1.4351541766  -0.4014219684
C    2.3098710714  -1.3513113686   1.0153095276
C    3.7216677061  -1.8423540442   1.2729356002
O    4.0125760968  -1.5152431898   2.6289302934
C    5.0087379166  -2.3353641398   3.2416711126
C    6.3710863387  -2.2919319711   2.5804483238
O    6.4012570938  -3.2343106542   1.5045102914
C    7.5959646994  -3.1823361818   0.7244131037
C    7.4203906959  -2.3918058920  -0.5511563977
O    7.1931762556  -1.0221224943  -0.2407099723
C    7.0691254253  -0.2241576889  -1.4121432518
C    6.7113142632   1.1911155300  -1.0169480961
O    5.4154724025   1.3398144041  -0.4464944956
C    4.3522839983   1.1482977686  -1.3796770585
C    3.1369787568   1.9005267593  -0.9007897857
O    3.4039180619   3.2994137348  -1.0061423090
C    2.2609152390   4.1336217651  -0.8696745520
C    1.7440798940   4.2578696758   0.5558691667
O    0.9229163336   3.1467281171   0.9700891978
C    0.6819902230  -1.4848811876  -2.2575566017
C   -0.5820660656  -1.4829720472  -2.8228767371
C   -1.7061446782  -1.2710174136  -2.0217212446
S   -3.3460154404  -1.4115150869  -2.7114088737
C   -4.1294871809  -2.2194185553  -1.3247972196
C   -3.7560478067  -1.8721947487  -0.0127152078
C   -4.2990931069  -2.6048020503   1.0460748360
C   -5.2611049930  -3.5830609807   0.8153481260
C   -5.6825263564  -3.8562522944  -0.4840228872
C   -5.1032352395  -3.1895839729  -1.5585865081
H   -4.2489332662  -0.5001883451   2.9883186112
H   -6.5451221990  -0.0892461768   3.8045942699
H   -8.0628898413   1.4208299410   2.5342783698
H   -7.2352305965   2.5873839448   0.5142795780
H   -2.7987968190   4.6489466195  -1.2368811992
H   -0.4707888540   4.9601591565  -0.5747605820
H   -0.5428193064   1.1681343968   1.4585569400
H   -0.1914865074  -0.9135907591   0.9911895243
H    1.5920938172  -1.9882683420   1.5483638983
H    2.1883053304  -0.3130711731   1.3573297361
H    4.4338051753  -1.3550682246   0.5875299157
H    3.7769245325  -2.9278756822   1.1071991911
H    4.6639911079  -3.3817958349   3.2939498099
H    5.1006374279  -1.9522441425   4.2637505276
H    7.1360367615  -2.5606122243   3.3289786006
H    6.5832188226  -1.2737650909   2.2218008709
H    7.8512578622  -4.2141130614   0.4474182407
H    8.4302759198  -2.7758613671   1.3161275924
H    6.5713412383  -2.7974262115  -1.1281246311
H    8.3319632774  -2.5056907943  -1.1654722065
H    6.3075802367  -0.6481802226  -2.0885503756
H    8.0252780313  -0.2015422397  -1.9645599884
H    6.8117232693   1.8343304900  -1.9075391296
H    7.4179111249   1.5463682735  -0.2574022069
H    4.0915153802   0.0825079461  -1.4739134274
H    4.6440523361   1.5201320778  -2.3752742338
H    2.9018920643   1.6181822600   0.1366120899
H    2.2752256764   1.6256182566  -1.5331070082
H    1.4576513114   3.7938677555  -1.5438359517
H    2.5801994107   5.1298995507  -1.1985813614
H    1.1984534381   5.2010912350   0.6873235470
H    2.5878540631   4.2566975088   1.2529688111
H    1.5608453631  -1.6716261758  -2.8678248400
H   -0.6961565618  -1.6775228077  -3.8858313581
H   -3.9579466822  -2.4098862842   2.0559081965
H   -5.6791253276  -4.1335824364   1.6532507012
H   -6.4373880210  -4.6154409130  -0.6680966868
H   -5.3900612356  -3.4375372398  -2.5768951576

Conformer 80
G(CENSO)=       -2792.79932276  G(xTB)=        -135.12706232        
C   -3.9516779445   1.4198864671   0.7813178738
C   -4.0914908752   1.7102789160   2.1413533874
C   -5.2162417689   2.3777674477   2.6157748000
C   -6.2142071178   2.7814897720   1.7315605394
C   -6.0626832590   2.5667109954   0.3658535994
C   -4.9271980949   1.9097430605  -0.1078388167
S   -4.7185423631   1.6869396434  -1.8655537832
C   -2.9466725420   1.8723765983  -1.9440591473
C   -2.3550318667   2.5146702369  -3.0332120984
C   -0.9828741203   2.7026134451  -3.0677021018
C   -0.1899641396   2.2927681645  -1.9886771930
C   -0.7781769355   1.6519040312  -0.8978799487
C   -2.1506757079   1.3870973123  -0.8980878333
C   -2.8326766123   0.6443732402   0.1895827685
C   -2.6616941573  -0.6865345867   0.3916409101
C   -1.8286224015  -1.5320097556  -0.4997578962
C   -0.4507637327  -1.4078248145  -0.6379167146
C    0.2460176439  -2.1626066352  -1.5869527298
O    1.5768201277  -1.8982084196  -1.6735794407
C    2.3414228987  -2.6178177644  -2.6539108504
C    3.7404999024  -2.0664463374  -2.6594532074
O    4.3753892883  -2.3573550505  -1.4216705536
C    5.7339341419  -1.9336473531  -1.4098185225
C    6.2461400376  -2.1031570650   0.0057004649
O    7.6449761588  -1.8272614017  -0.0194384781
C    8.2212978552  -1.6785894410   1.2800778828
C    8.3332927850  -0.2314632028   1.7029430602
O    7.0313647767   0.3275397545   1.8212594597
C    7.0535608899   1.6713921211   2.2888045389
C    5.6684731003   2.2538769757   2.1832043560
O    4.7998980999   1.5552265082   3.0732105913
C    3.5098707894   2.1424542377   3.2144324472
C    2.6153565906   2.0475869672   1.9930684726
O    2.9523687630   3.0848967343   1.0635364074
C    1.9753615398   3.2918991457   0.0523221713
C    2.0261480834   2.2120808425  -1.0267256471
O    1.1434281167   2.5501050749  -2.1109871720
C   -0.4322625087  -3.0989663048  -2.3720159392
C   -1.7991632397  -3.2835336430  -2.1800172831
C   -2.4976351039  -2.5175396231  -1.2529303401
S   -4.2480728630  -2.7817084376  -1.0367099474
C   -4.3530582076  -2.4660292578   0.7131239507
C   -3.5293237157  -1.4842952373   1.2915370970
C   -3.5511018603  -1.3368657619   2.6816619304
C   -4.4383783258  -2.0702433775   3.4624924166
C   -5.3084755644  -2.9787343427   2.8633457864
C   -5.2537819866  -3.1943216182   1.4905104910
H   -3.3072166740   1.4181117682   2.8298675754
H   -5.3105778705   2.5838372247   3.6780937206
H   -7.0970753842   3.2975675336   2.0981647875
H   -6.8134327337   2.9265991000  -0.3326316316
H   -2.9680396578   2.8807269277  -3.8523978886
H   -0.5146856567   3.1993338168  -3.9124157473
H   -0.1967735761   1.3589852298  -0.0338904812
H    0.1050233008  -0.7175784406  -0.0155395894
H    1.9065937057  -2.4769018033  -3.6533811501
H    2.3461917323  -3.6901931941  -2.4135759404
H    3.7179212225  -0.9775157978  -2.8354560545
H    4.2843577929  -2.5350141019  -3.4972626812
H    5.8154974110  -0.8769422889  -1.7151314273
H    6.3353077907  -2.5384878848  -2.1097799089
H    6.0629927722  -3.1355294190   0.3487580674
H    5.7179788756  -1.4137250362   0.6776476957
H    9.2348311411  -2.0987801785   1.2379801826
H    7.6480049972  -2.2517996910   2.0241443190
H    8.9239844505   0.3335251449   0.9612225839
H    8.8704402195  -0.1876731648   2.6676309630
H    7.7343198503   2.2843569054   1.6731618942
H    7.4111053865   1.7088145164   3.3320621530
H    5.3118110348   2.1776620092   1.1455241908
H    5.7136279324   3.3234852052   2.4497658277
H    3.5963911588   3.1988919834   3.5210639582
H    3.0283269919   1.5878690895   4.0279425112
H    1.5683427180   2.1706713162   2.3176567605
H    2.7176827307   1.0502583351   1.5362002355
H    2.2081055665   4.2581715876  -0.4103012644
H    0.9685064332   3.3573056719   0.4949615038
H    1.7963530892   1.2124916643  -0.6375076658
H    3.0265666149   2.1836730131  -1.4698274434
H    0.0829684034  -3.7074854696  -3.1061562662
H   -2.3181873289  -4.0412375081  -2.7610759899
H   -2.8571566522  -0.6484612512   3.1511124336
H   -4.4475016957  -1.9329328236   4.5399392607
H   -6.0077229193  -3.5493804773   3.4679960872
H   -5.8938177383  -3.9400441734   1.0265046504

Conformer 81
G(CENSO)=       -2792.79931536  G(xTB)=        -135.12506306        
C   -2.7596111788   0.9488779286   0.6581928232
C   -2.9845187985   0.9356677699   2.0379927003
C   -4.0720838976   1.6045668183   2.5908005826
C   -4.9456062397   2.3150477548   1.7712165326
C   -4.7000875946   2.4039057697   0.4050288913
C   -3.6011004874   1.7442945772  -0.1442935667
S   -3.2672669355   1.9160750722  -1.8908337770
C   -1.4853675138   1.9307403035  -1.8051681247
C   -0.7417717507   2.7722772196  -2.6271912283
C    0.6451199801   2.8339843074  -2.5064289889
C    1.2771985410   2.0773706810  -1.5168726797
C    0.5331914095   1.2246906413  -0.6984488268
C   -0.8407154157   1.1037183823  -0.8692372035
C   -1.6796719736   0.2060398932  -0.0407036110
C   -1.6483885665  -1.1466607471  -0.1490757771
C   -0.8592142861  -1.8639608399  -1.1815496799
C    0.5350294582  -1.8249874935  -1.2655277697
C    1.2035433882  -2.4905324569  -2.2931510288
O    2.5622799135  -2.5136849500  -2.4225659609
C    3.3272866016  -1.3216928693  -2.1299701123
C    3.7544619672  -1.1373797301  -0.6819138768
O    4.4202802258  -2.2822670377  -0.1446090344
C    3.5655543986  -3.1996988075   0.5462809373
C    3.2265676019  -2.7841638125   1.9621819653
O    2.2592682755  -1.7336852229   1.9498634397
C    1.9435210710  -1.2769764044   3.2609270515
C    1.0153791437  -0.0944752261   3.1783325494
O    1.7023221882   1.0234956339   2.6239761753
C    0.9304723073   2.2188519982   2.7274947622
C    1.6242521358   3.3670615704   2.0276380267
O    2.7715167717   3.8919498268   2.6932680506
C    3.9672235906   3.1043899858   2.6505766812
C    4.3480244742   2.5589953513   1.2917214776
O    4.4995882549   3.6417258401   0.3699208743
C    4.6924202150   3.2340020955  -0.9836776038
C    3.4001318561   3.1902614841  -1.7685878203
O    2.6148777278   2.0931969358  -1.2669827512
C    0.4799447218  -3.2351300880  -3.2286939110
C   -0.8995415912  -3.3267397452  -3.1213220887
C   -1.5719491508  -2.6512979899  -2.1024294123
S   -3.3473485167  -2.7932046241  -1.9909717115
C   -3.4947104289  -2.8044775704  -0.2161800509
C   -2.6097494309  -2.0304294190   0.5530723465
C   -2.6511344944  -2.1653729653   1.9442655852
C   -3.6182556846  -2.9560949718   2.5553728450
C   -4.5498484091  -3.6423294963   1.7789225279
C   -4.4761136769  -3.5875912530   0.3911173729
H   -2.2941018207   0.4060265200   2.6832569377
H   -4.2334573841   1.5709700120   3.6644359102
H   -5.7999845451   2.8332837413   2.1972462708
H   -5.3479219872   3.0019978237  -0.2301457778
H   -1.2410954977   3.4017189388  -3.3588536810
H    1.2083560135   3.4924933640  -3.1586472428
H    1.0416233498   0.6885047084   0.0968582605
H    1.0887636119  -1.3075995858  -0.4983022139
H    2.7715008208  -0.4309966605  -2.4581534294
H    4.2192129611  -1.4288932778  -2.7563979748
H    2.9301940072  -0.8312122484  -0.0329179187
H    4.4839926716  -0.3155047518  -0.6841027792
H    4.1242970393  -4.1417134514   0.5991864148
H    2.6418675874  -3.3874939782  -0.0191256098
H    4.1398337561  -2.4552474322   2.4861909068
H    2.8246855962  -3.6621377442   2.4990047469
H    2.8633608498  -0.9929601592   3.7991801231
H    1.4458729385  -2.0768711257   3.8361137856
H    0.6616143935   0.1380990414   4.1970036031
H    0.1325586578  -0.3428224216   2.5624678477
H    0.7580589026   2.4670202371   3.7891557973
H   -0.0567843345   2.0760604274   2.2506734499
H    0.9122580637   4.2009214711   1.9904417357
H    1.8604825145   3.0886981722   0.9914534995
H    3.9013527525   2.2499596585   3.3414404153
H    4.7542106329   3.7775097182   3.0119171326
H    3.6002524571   1.8403872455   0.9368833476
H    5.3027423312   2.0170237333   1.4099928655
H    5.2055147095   2.2613139639  -1.0342615817
H    5.3404763600   3.9819762423  -1.4585523498
H    3.6172414262   3.0463098972  -2.8375443903
H    2.8507733778   4.1322872567  -1.6377337211
H    1.0091136831  -3.7549109848  -4.0218166535
H   -1.4555694734  -3.9297675788  -3.8339454228
H   -1.9077839063  -1.6539954809   2.5462748403
H   -3.6417724909  -3.0372880614   3.6382611177
H   -5.3126684652  -4.2549019726   2.2510998903
H   -5.1627961537  -4.1691156064  -0.2181016764

Conformer 82
G(CENSO)=       -2792.79930539  G(xTB)=        -135.13033508        
C   -3.6507511545   1.1386652309   0.2330077020
C   -4.5564902349   1.5095657014   1.2308489927
C   -5.6052888541   2.3807571297   0.9543263304
C   -5.7548383308   2.9095589312  -0.3257120817
C   -4.8244196069   2.6108200651  -1.3152805462
C   -3.7656937885   1.7484578359  -1.0309541465
S   -2.5474243872   1.4157702469  -2.2916158307
C   -1.1112770493   1.3029528941  -1.2394117407
C    0.1191223492   1.7918157956  -1.6714756379
C    1.2298044046   1.7617865093  -0.8343663044
C    1.0915509054   1.2829679232   0.4721845895
C   -0.1401006771   0.7812006350   0.9010058460
C   -1.2314645073   0.7342701493   0.0395305273
C   -2.5469289572   0.1623711524   0.4132372426
C   -2.7483016651  -1.1667792615   0.5955333071
C   -1.6867401995  -2.1828649359   0.3818952788
C   -0.5416029918  -2.2949213548   1.1781500050
C    0.4439045460  -3.2306745981   0.8606859350
O    1.5949598764  -3.3971338487   1.5670430830
C    1.8864184253  -2.4632658581   2.6226257112
C    3.2688262610  -2.7580802452   3.1642977604
O    4.3510491069  -2.2991033823   2.3605780874
C    4.6434489249  -3.0849648432   1.1990608348
C    4.1650492635  -2.4381054511  -0.0801021289
O    4.9691120901  -1.2912181970  -0.3530035856
C    4.3948744966  -0.4810730744  -1.3677946572
C    5.2898149492   0.7264319729  -1.5745977127
O    4.5041093997   1.6923874002  -2.2683121847
C    5.2346883543   2.8305789529  -2.7171475506
C    5.8690175779   3.6529218947  -1.6021285427
O    4.9952742450   3.9677407482  -0.5219751571
C    3.8774333180   4.7725240749  -0.8924770938
C    3.1516785017   5.2377544628   0.3524396293
O    2.4178547281   4.2273337931   1.0443190985
C    3.2054678213   3.3334853810   1.8371172749
C    3.3127680160   1.9506709934   1.2303185060
O    2.0868934884   1.2057844069   1.3978880910
C    0.2792784875  -4.0782656773  -0.2411756340
C   -0.8838981031  -4.0186430650  -0.9894967217
C   -1.8745073459  -3.0853012173  -0.6761874475
S   -3.3791103646  -3.0518109140  -1.6343013813
C   -4.5158730186  -2.6307287483  -0.3287855697
C   -4.0993000907  -1.7693049544   0.7011536949
C   -4.9668714026  -1.5529940777   1.7758698001
C   -6.2498018951  -2.0903559845   1.7747836255
C   -6.6785395925  -2.8699696852   0.7023289338
C   -5.8062389490  -3.1605579446  -0.3411415626
H   -4.4295638052   1.1191623280   2.2337276023
H   -6.3036157616   2.6486702343   1.7420271073
H   -6.5754577506   3.5857475752  -0.5481587535
H   -4.9072134223   3.0628722758  -2.3000516075
H    0.2175718934   2.2153022005  -2.6676962191
H    2.1748062812   2.1413862841  -1.2033728031
H   -0.2341507118   0.4350720483   1.9240850072
H   -0.4438947774  -1.6563622432   2.0444779539
H    1.1537738587  -2.5803040180   3.4350766722
H    1.8365917576  -1.4330222273   2.2418855072
H    3.3645164296  -3.8367799241   3.3684004169
H    3.3621575503  -2.2241340074   4.1173370629
H    4.2030675525  -4.0872026197   1.2841920974
H    5.7356187866  -3.1971236699   1.1537948272
H    3.1082834406  -2.1427413799   0.0116185634
H    4.2436173295  -3.1670309361  -0.9064107971
H    3.3921535875  -0.1371840854  -1.0612226669
H    4.2805737027  -1.0481110488  -2.3073517113
H    6.1872952648   0.4635271654  -2.1579624381
H    5.6179882118   1.1034040595  -0.5938427307
H    4.5145174593   3.4307867231  -3.2836260108
H    6.0400913920   2.5320579110  -3.4104336294
H    6.2725307151   4.5735272889  -2.0595745066
H    6.7074576233   3.1116961938  -1.1501657950
H    3.1817428110   4.2168223668  -1.5399468583
H    4.2184593151   5.6652180789  -1.4461879888
H    2.4089186919   5.9834667899   0.0438833754
H    3.8629105173   5.7271694364   1.0371803663
H    2.7208832836   3.2516463697   2.8205326318
H    4.2182262534   3.7307987541   1.9872736199
H    4.0626043463   1.3741427115   1.7840423825
H    3.6184545724   2.0046673945   0.1827854212
H    1.0556697108  -4.7997881158  -0.4787502923
H   -1.0267206816  -4.7075379316  -1.8176518648
H   -4.6251581207  -0.9667865570   2.6216156391
H   -6.9135764468  -1.9008257495   2.6134349390
H   -7.6822023832  -3.2855925348   0.6930629204
H   -6.1189482069  -3.8135157290  -1.1515562193

Conformer 83
G(CENSO)=       -2792.79928456  G(xTB)=        -135.13166510        
C   -4.3416944461   1.2022663274   0.4461247542
C   -4.9205175312   1.5397274804   1.6722928144
C   -6.1317070385   2.2223248780   1.7221643159
C   -6.7732214364   2.5937732298   0.5421057741
C   -6.1796995730   2.3296168169  -0.6877873527
C   -4.9592844263   1.6559542949  -0.7319342874
S   -4.1635763857   1.3634937108  -2.2990490909
C   -2.4719357430   1.5635534658  -1.7676823806
C   -1.5609442876   2.1946857607  -2.6160638538
C   -0.2670854669   2.4321714336  -2.1892088712
C    0.1198422350   2.0686545992  -0.8936133890
C   -0.7721839977   1.3999186309  -0.0526069862
C   -2.0679110074   1.1143380765  -0.5004864963
C   -3.0974851033   0.4051842776   0.3020998740
C   -3.0472609558  -0.9175424924   0.5865872508
C   -1.9288300514  -1.8010659047   0.1769189743
C   -0.6584061588  -1.7537448399   0.7606408067
C    0.3412660359  -2.6213092292   0.3163654672
O    1.5990334764  -2.6696747805   0.8296304634
C    1.8980736517  -1.8574014535   1.9773526440
C    3.3490984438  -2.0642280815   2.3519899461
O    4.2762665445  -1.3546648070   1.5390086644
C    4.4505213247  -1.8755698372   0.2202073902
C    5.6938603084  -1.2093635223  -0.3342049792
O    5.7791111049  -1.5547748113  -1.7173991331
C    7.0129065471  -1.1960003406  -2.3381961881
C    7.1898941730   0.2912253906  -2.5654518755
O    7.5041453499   0.9214282784  -1.3285607393
C    7.4228381362   2.3413129598  -1.3669682742
C    7.3279155120   2.8466012262   0.0507912666
O    6.0578428252   2.4685863109   0.5725403319
C    5.9747501128   2.5670000503   1.9909642556
C    4.5812039757   2.1823508314   2.4433002224
O    3.6030216263   3.2030990288   2.2118517268
C    3.0526526456   3.2158194842   0.8966366996
C    1.7907857587   2.3664325603   0.8257598108
O    1.3882022275   2.4178388053  -0.5523105812
C    0.0785247740  -3.5266250494  -0.7197480849
C   -1.1937131438  -3.6136511292  -1.2574170330
C   -2.2075114629  -2.7728502952  -0.7936913850
S   -3.8726256054  -2.9655128144  -1.4038121151
C   -4.7414372798  -2.6466981146   0.1208908874
C   -4.2379880113  -1.6905258519   1.0217613078
C   -4.8764592755  -1.5404749243   2.2554680574
C   -6.0393870947  -2.2471032070   2.5451298497
C   -6.5719780420  -3.1301448911   1.6083167830
C   -5.9138806104  -3.3475975538   0.4024298740
H   -4.4129479670   1.2662890738   2.5907959464
H   -6.5739817550   2.4639948808   2.6843719050
H   -7.7219695872   3.1218379343   0.5767056374
H   -6.6511602928   2.6631890120  -1.6082578627
H   -1.8733224329   2.5302189994  -3.6012305775
H    0.4435742174   2.9456867832  -2.8300328244
H   -0.4817807966   1.1095825516   0.9498105988
H   -0.4797027857  -1.0516286356   1.5650577441
H    1.2570049617  -2.1591513086   2.8190645815
H    1.7175817233  -0.7967983078   1.7552036064
H    3.5843370662  -3.1409552613   2.3643405153
H    3.4857172800  -1.6716219689   3.3663209512
H    3.5877349658  -1.6388269441  -0.4197648895
H    4.5659286552  -2.9708379504   0.2500313035
H    6.5905670440  -1.5585730188   0.2041163286
H    5.6203673189  -0.1218885869  -0.1968806585
H    7.0076188842  -1.6929684742  -3.3153182290
H    7.8638186761  -1.5886520768  -1.7566141736
H    6.2616938673   0.7116892821  -2.9880211706
H    7.9989058134   0.4482486759  -3.3013692025
H    6.5322286963   2.6618511940  -1.9324810455
H    8.3111232423   2.7751591753  -1.8567263491
H    7.4426283558   3.9435700347   0.0588968337
H    8.1395992995   2.4136673967   0.6584036887
H    6.2084770105   3.5913920926   2.3285466506
H    6.7013891729   1.8800233697   2.4609002868
H    4.6056782527   2.0306293546   3.5291966623
H    4.2852540585   1.2316893421   1.9734685928
H    3.7793913303   2.8676637467   0.1539980207
H    2.7991444534   4.2575281504   0.6644251855
H    1.0060861149   2.7819129919   1.4721698373
H    1.9936020666   1.3290932215   1.1274000198
H    0.8703742598  -4.1878625121  -1.0594879783
H   -1.4058471664  -4.3561913681  -2.0218886029
H   -4.4537944318  -0.8681729838   2.9933209225
H   -6.5286896839  -2.1071642557   3.5047427275
H   -7.4828502754  -3.6798138610   1.8280840674
H   -6.2973949035  -4.0741693447  -0.3089343992

Conformer 84
G(CENSO)=       -2792.79918031  G(xTB)=        -135.13085756        
C   -3.5175257006   1.0032525903   0.6600567625
C   -3.8339195978   0.8792605668   2.0157458346
C   -5.0702280303   1.2945876131   2.5006463982
C   -6.0062750523   1.8591249089   1.6376206694
C   -5.6881409532   2.0536616188   0.2975647632
C   -4.4447004364   1.6463909010  -0.1842130371
S   -4.0401312753   1.9410986920  -1.9002493958
C   -2.3057322005   2.3015298580  -1.6898519821
C   -1.6912010955   3.3151037600  -2.4283630760
C   -0.3783496732   3.6703753665  -2.1616566002
C    0.3202465960   3.0406501195  -1.1238757557
C   -0.2751527071   1.9946242160  -0.4171062184
C   -1.5778679089   1.5946049453  -0.7263763573
C   -2.2704601017   0.5149302318   0.0168166348
C   -1.9729508160  -0.7997137865  -0.1227043200
C   -1.0557318843  -1.3228668101  -1.1680104142
C    0.3166336430  -1.0559019578  -1.2303871193
C    1.0768629728  -1.5514214094  -2.2920515260
O    2.4092012546  -1.3346666528  -2.4424658492
C    3.0740084008  -0.4778355749  -1.4994048418
C    4.5159715387  -0.3914837757  -1.9705240968
O    5.2750997076   0.4164794219  -1.0729823692
C    6.1264721594  -0.3011102133  -0.1749889163
C    5.4178346593  -1.0772378958   0.9154606478
O    4.9748663054  -2.3415024720   0.4097235967
C    4.3740231098  -3.1694301657   1.4076665192
C    2.8643005532  -3.0111895240   1.4959226561
O    2.4086670345  -1.6983329198   1.8177402238
C    2.6612052336  -1.3035369555   3.1645025648
C    2.1127912740   0.0941037844   3.3554084577
O    2.7682985041   1.0697746987   2.5466621702
C    3.9835659564   1.5683138366   3.0960526418
C    4.6632936590   2.4566784947   2.0783016968
O    3.9653969854   3.6961873711   1.8861230609
C    3.4302371241   3.8989543750   0.5829848774
C    2.1656321914   3.0807497692   0.3783145607
O    1.5657330023   3.5186787570  -0.8547436400
C    0.4763043377  -2.3310772943  -3.2872258132
C   -0.8697432392  -2.6396324718  -3.2019188916
C   -1.6372179867  -2.1511282356  -2.1432865868
S   -3.3664362974  -2.5895593413  -2.0574154867
C   -3.5045148958  -2.7436859481  -0.2891649646
C   -2.7654165763  -1.8721980828   0.5263578294
C   -2.7695015752  -2.0896132422   1.9073485585
C   -3.5689112763  -3.0803526503   2.4678199801
C   -4.3661789515  -3.8789303833   1.6498512416
C   -4.3219945947  -3.7269090229   0.2678223407
H   -3.1017758957   0.4618504755   2.6966898423
H   -5.2989847913   1.1800186449   3.5563493699
H   -6.9740988539   2.1813520312   2.0111284645
H   -6.3970219066   2.5375131037  -0.3689282481
H   -2.2493830835   3.8543179082  -3.1889583167
H    0.0981464058   4.4760617719  -2.7125664025
H    0.2454717155   1.4922449815   0.3885661830
H    0.7772159075  -0.4761026561  -0.4418378663
H    3.0183974076  -0.8986749789  -0.4876280917
H    2.6076547823   0.5185711776  -1.5061610587
H    4.5502056972   0.0860592241  -2.9590083978
H    4.9428675450  -1.3991386543  -2.0576706388
H    6.7454980550   0.4670900526   0.3025296659
H    6.7921076620  -0.9754244549  -0.7375637162
H    4.5715989116  -0.4903320919   1.2986825747
H    6.1315160351  -1.2423913716   1.7409370003
H    4.8578324575  -3.0014866956   2.3817423876
H    4.5705857912  -4.2111113401   1.1196711149
H    2.4801328532  -3.7457397454   2.2262666686
H    2.4219118869  -3.2406497080   0.5186804305
H    3.7369930069  -1.3295622790   3.3951185745
H    2.1521290627  -1.9855938967   3.8673386575
H    2.1728660176   0.3632928255   4.4219668330
H    1.0569744864   0.1106119174   3.0564337966
H    4.6776391816   0.7504109982   3.3507052168
H    3.7804508969   2.1368040584   4.0192596309
H    4.7698428406   1.9224387624   1.1241846860
H    5.6700813874   2.6923632839   2.4525920412
H    4.1751040590   3.6635381190  -0.1934955383
H    3.1884805718   4.9660907636   0.5134127020
H    1.4743566950   3.2600246515   1.2128605315
H    2.3908417804   2.0096546694   0.3345289801
H    1.0815600134  -2.7112704426  -4.1048801846
H   -1.3243804401  -3.2752505783  -3.9570956907
H   -2.1328043528  -1.4797719232   2.5400146462
H   -3.5676768487  -3.2295341448   3.5437331158
H   -4.9976442574  -4.6492175799   2.0836638756
H   -4.8997951603  -4.3851830895  -0.3753850914

Conformer 85
G(CENSO)=       -2792.79917517  G(xTB)=        -135.12918060        
C   -2.3273601131   0.9769724208   0.5356004773
C   -2.4835276012   1.1184671488   1.9168372265
C   -3.4482399585   1.9750735164   2.4393302635
C   -4.2614805605   2.7168583076   1.5856247160
C   -4.0732968684   2.6467955222   0.2087658723
C   -3.0945555736   1.8009715840  -0.3110332247
S   -2.7939296782   1.7706842094  -2.0733026721
C   -1.0151063544   1.6143107598  -2.0023366433
C   -0.1969200449   2.3541260934  -2.8581049816
C    1.1765588913   2.3468277616  -2.6765302655
C    1.7431812783   1.6355098410  -1.6101152068
C    0.9348200685   0.8386504294  -0.7972737163
C   -0.4449177611   0.8011405223  -1.0153281229
C   -1.3787340864   0.0515165454  -0.1376477150
C   -1.5555763165  -1.2908728241  -0.1911485909
C   -0.8917900582  -2.1541962064  -1.1990220895
C    0.4959045932  -2.2858781607  -1.3080920054
C    1.0517322277  -3.0802191200  -2.3133835084
O    2.3915188442  -3.2517301202  -2.5052473238
C    3.2833288271  -2.5431812857  -1.6313412624
C    3.3413149766  -3.1877641972  -0.2487422199
O    3.7075171188  -2.1690315420   0.6769162645
C    3.5008051134  -2.5479983923   2.0394481774
C    2.0606888263  -2.3748595281   2.4992157906
O    1.5665567139  -1.0376801395   2.4317890973
C    2.2354896611  -0.1435133880   3.3206607870
C    1.3915931673   1.0821722757   3.5632210880
O    1.2689610221   1.8271622611   2.3585816175
C    0.8284748202   3.1607461763   2.5805025110
C    0.6853043701   3.8579422924   1.2423796334
O    1.8697128378   3.8320453563   0.4543057315
C    2.8616870204   4.7815636393   0.8285743147
C    4.1642377844   4.4162062398   0.1517135462
O    4.7981129055   3.3100482874   0.8083867806
C    4.9467610265   2.1085545177   0.0540578892
C    3.6592083708   1.3465219091  -0.1904438729
O    3.0778739982   1.7973136461  -1.4347945062
C    0.2205319823  -3.7636377040  -3.2068178725
C   -1.1548448200  -3.6721644659  -3.0761996885
C   -1.7166333997  -2.8817694312  -2.0719504408
S   -3.4922068478  -2.8021001642  -1.9266812529
C   -3.6101142788  -2.6886450517  -0.1544674248
C   -2.6229997900  -1.9911391716   0.5624414485
C   -2.6776795031  -2.0205206823   1.9597878530
C   -3.7355698893  -2.6350813211   2.6207460562
C   -4.7512010928  -3.2492243678   1.8908086392
C   -4.6801081588  -3.2962000206   0.5028720741
H   -1.8389428606   0.5599153331   2.5859624602
H   -3.5616302668   2.0628106189   3.5161593694
H   -5.0203308543   3.3808531272   1.9899564577
H   -4.6672651048   3.2660516880  -0.4580687563
H   -0.6344039267   2.9709927481  -3.6385629130
H    1.8192303961   2.9514627497  -3.3099950384
H    1.3427831573   0.2872936317   0.0418231184
H    1.1187028171  -1.7740580285  -0.5874725708
H    2.9772595182  -1.4920527437  -1.5446916585
H    4.2552314089  -2.5770248754  -2.1303769927
H    4.0778457336  -4.0066169734  -0.2267115945
H    2.3595403087  -3.6184185054  -0.0033271671
H    4.1746685865  -1.9237234190   2.6366641573
H    3.7927556568  -3.5984743449   2.2015079997
H    1.9907362157  -2.7544882724   3.5340273969
H    1.3826788202  -2.9709920308   1.8772349983
H    3.2103678353   0.1627163121   2.9082537281
H    2.4133876828  -0.6336540979   4.2925899225
H    1.8939839144   1.6850640486   4.3390714048
H    0.3960769004   0.7985246615   3.9467251955
H    1.5422083871   3.6877992199   3.2359480572
H   -0.1561722602   3.1770487384   3.0819200737
H    0.3433779450   4.8918597502   1.4182751457
H   -0.0786069200   3.3432219929   0.6458346134
H    3.0157902938   4.7997029752   1.9185765738
H    2.5581234550   5.7955413734   0.5127481816
H    4.8425321988   5.2797076528   0.2181111920
H    3.9865839995   4.1983944637  -0.9095701736
H    5.6028846032   1.4762625613   0.6636846637
H    5.4593160958   2.3010219385  -0.9024792370
H    2.9651256290   1.5357306473   0.6368509815
H    3.8674246608   0.2694514427  -0.2597949385
H    0.6637611575  -4.3820597533  -3.9816619487
H   -1.7966629282  -4.2297614930  -3.7529375353
H   -1.8742573581  -1.5658868434   2.5283750133
H   -3.7636422913  -2.6374922430   3.7065997345
H   -5.5829009993  -3.7262670150   2.4014787034
H   -5.4414730114  -3.8211056703  -0.0677665967

Conformer 86
G(CENSO)=       -2792.79910569  G(xTB)=        -135.13015343        
C   -4.6497607755   1.3296500631   0.1486512223
C   -5.2954809592   1.9061340613   1.2467970755
C   -6.5133274846   2.5606884811   1.0957308073
C   -7.0984105031   2.6642193964  -0.1644175713
C   -6.4396763973   2.1615221240  -1.2811152392
C   -5.2117675424   1.5176171686  -1.1274321114
S   -4.3541454143   0.9239013710  -2.5723925602
C   -2.6803783002   1.2139572873  -2.0318563181
C   -1.7075698709   1.5895866170  -2.9613329977
C   -0.4055523350   1.8275106000  -2.5520742821
C   -0.0755874413   1.7410941561  -1.1946469714
C   -1.0483749936   1.3875511031  -0.2602612487
C   -2.3405929509   1.0615894197  -0.6804168491
C   -3.3882176045   0.5552326573   0.2378446892
C   -3.2947335992  -0.6477661266   0.8586112866
C   -2.1464186690  -1.5689737382   0.6639642158
C   -0.8644950981  -1.3408442098   1.1542060180
C    0.1835500451  -2.2190931299   0.8593472691
O    1.3953468352  -1.8707388535   1.3797259670
C    2.5054999498  -2.7649341451   1.1727546490
C    3.1443278938  -2.6222721363  -0.1923129806
O    4.0745292441  -1.5405516997  -0.1647238926
C    4.6527624437  -1.3110967738  -1.4482403299
C    5.9396914988  -0.5330886081  -1.2492162122
O    6.4162544059  -0.1922897105  -2.5502871154
C    7.8059280171   0.1244575742  -2.6190803590
C    8.1787184199   1.4609890231  -2.0150060278
O    8.2119314693   1.3494084177  -0.5956353956
C    8.3549003009   2.6067586375   0.0486094968
C    8.2625598432   2.4040246095   1.5482343509
O    7.0989193438   1.7029997011   1.9813748064
C    5.8738160536   2.3381158818   1.6385304512
C    4.7633631097   1.4550935945   2.1860240322
O    3.4684843078   1.9937244852   1.9316922553
C    3.1103341975   2.0066792717   0.5502082511
C    1.6042774453   1.8542442968   0.5019940625
O    1.2188577032   2.0101103911  -0.8712724031
C   -0.0618297350  -3.3594922970   0.0877592108
C   -1.3603615049  -3.6343287740  -0.3325253028
C   -2.4016711753  -2.7603155231  -0.0401921920
S   -4.0658672731  -3.1522657615  -0.5506061319
C   -4.9332430600  -2.4925832475   0.8612207460
C   -4.4562971685  -1.3258151020   1.4860551669
C   -5.0839527602  -0.8979376361   2.6589587279
C   -6.2163146699  -1.5489177460   3.1382763839
C   -6.7281990537  -2.6518129686   2.4580131763
C   -6.0761018075  -3.1395733810   1.3303756143
H   -4.8306071986   1.8489592063   2.2243060453
H   -7.0030119678   2.9927063806   1.9636831156
H   -8.0525098830   3.1689632040  -0.2869829383
H   -6.8673910892   2.2866656759  -2.2722706821
H   -1.9691509544   1.7000885017  -4.0102120964
H    0.3576098587   2.1101123132  -3.2711449627
H   -0.8252317268   1.3625018654   0.7965827697
H   -0.6628425814  -0.4808685635   1.7817779552
H    2.1922545985  -3.8003960164   1.3502041917
H    3.2336100418  -2.4945428298   1.9439753646
H    2.3774325871  -2.4494479287  -0.9649273368
H    3.6684391585  -3.5599929564  -0.4421226724
H    3.9571069931  -0.7465981681  -2.0918458654
H    4.8750511771  -2.2678223729  -1.9477518885
H    6.6757651104  -1.1545154720  -0.7160712125
H    5.7553021916   0.3662247953  -0.6435607254
H    8.0465519972   0.1521292437  -3.6881436443
H    8.4048924215  -0.6746221824  -2.1515218679
H    7.4465686072   2.2261738441  -2.3252993356
H    9.1688267590   1.7637537947  -2.4001305314
H    7.5854136292   3.3099924987  -0.3105104187
H    9.3372825117   3.0607343183  -0.1730387252
H    8.3251137878   3.3942920820   2.0315510949
H    9.1079494505   1.7986418023   1.8939642202
H    5.7705845842   2.4325548707   0.5469002078
H    5.8148289930   3.3485744159   2.0790660212
H    4.8511223121   1.3771468914   3.2754416206
H    4.8492758457   0.4442280684   1.7546036963
H    3.5841704760   1.1700854895   0.0149963966
H    3.4137411962   2.9492049795   0.0694891121
H    1.1196879064   2.6203416689   1.1242053510
H    1.3208395690   0.8590085784   0.8701900268
H    0.7251154081  -4.0579837581  -0.1704430799
H   -1.5539694559  -4.5480846177  -0.8878451588
H   -4.6733127332  -0.0538683189   3.2013469895
H   -6.6973819546  -1.1945371388   4.0453507007
H   -7.6166115090  -3.1586354098   2.8240405345
H   -6.4414106963  -4.0311467869   0.8278226789

Conformer 87
G(CENSO)=       -2792.79904014  G(xTB)=        -135.12861355        
C   -3.1455910083   0.9282553992   0.8706373631
C   -3.3111130053   0.8087968021   2.2534752123
C   -4.3521981780   1.4616722368   2.9056243066
C   -5.2366394900   2.2604314003   2.1839741441
C   -5.0494787915   2.4488698442   0.8187236178
C   -3.9963324182   1.8038868258   0.1708911078
S   -3.7279001844   2.0949860104  -1.5681247011
C   -1.9443404250   2.0473662505  -1.5676736039
C   -1.2252455323   2.8895847134  -2.4090516439
C    0.1679429946   2.8834063361  -2.3992753679
C    0.8387845749   2.0560067073  -1.4954808644
C    0.1172644682   1.2171028214  -0.6411346190
C   -1.2694712111   1.1586435283  -0.7094223202
C   -2.1005700149   0.2231416015   0.0881864457
C   -2.0993896010  -1.1171245543  -0.1217667666
C   -1.2658503351  -1.7658079224  -1.1651613779
C    0.1290476980  -1.8308224517  -1.1063389019
C    0.8528982239  -2.3758031201  -2.1682931246
O    2.2117445057  -2.4395771575  -2.2019221565
C    2.9121860526  -1.9500059003  -1.0453612024
C    4.3956082381  -2.1715533486  -1.2874055575
O    5.1674207453  -1.6459845844  -0.2130824343
C    5.2241836547  -2.4638947442   0.9655024985
C    4.5987141487  -1.7901719910   2.1671724087
O    3.1874061848  -1.7369348939   1.9925490976
C    2.4464930201  -1.4459090509   3.1718212687
C    2.6789800352  -0.0720766131   3.7644977726
O    2.4405691834   0.9246197733   2.7774669930
C    2.2759041357   2.2246198040   3.3506273789
C    2.5018049884   3.2907583326   2.2957645061
O    3.8528039057   3.7473584751   2.1934415963
C    4.8294592139   2.7538261421   1.8787233803
C    4.6584598630   2.0958477813   0.5293016835
O    4.7716025968   3.0921021580  -0.4911705591
C    4.4515224182   2.6218684583  -1.7972720506
C    3.0050397937   2.8528054862  -2.1702540225
O    2.1905571171   1.9773643578  -1.3723231733
C    0.1789874718  -2.8911608861  -3.2819989571
C   -1.2061749927  -2.9022143976  -3.3068907851
C   -1.9336038360  -2.3563789746  -2.2466523691
S   -3.7161217816  -2.4236727630  -2.2630325015
C   -3.9868364156  -2.6606075387  -0.5161621634
C   -3.1410901676  -2.0274137477   0.4132069954
C   -3.3110319736  -2.3187443617   1.7699188368
C   -4.3505472540  -3.1381156188   2.1977923859
C   -5.2289207594  -3.6935326547   1.2698832452
C   -5.0383945105  -3.4716503581  -0.0898424335
H   -2.6094104260   0.2078872082   2.8206727627
H   -4.4692342291   1.3488787426   3.9796097148
H   -6.0539050438   2.7686289893   2.6879010124
H   -5.7057152341   3.1125877138   0.2621609131
H   -1.7482205543   3.5687108707  -3.0771280377
H    0.7043700628   3.5430086510  -3.0717404729
H    0.6601003669   0.6097539848   0.0732369350
H    0.6283860348  -1.4561689942  -0.2243715937
H    2.5826105605  -2.4879891254  -0.1501052466
H    2.7141021499  -0.8771767109  -0.9064711235
H    4.7109053142  -1.6315659517  -2.1882939929
H    4.6034313442  -3.2422607901  -1.4394567333
H    6.2840149359  -2.6475846958   1.1945774548
H    4.7422648245  -3.4354928895   0.7873768772
H    5.0223693636  -0.7799981470   2.2896831913
H    4.8561109608  -2.3793890595   3.0645459190
H    2.6580547896  -2.1936971686   3.9559987438
H    1.3935872195  -1.5419988215   2.8806490084
H    3.7019991260   0.0295932299   4.1656140253
H    1.9810987271   0.0363069341   4.6126064357
H    2.9832880162   2.3787943536   4.1824756507
H    1.2553702557   2.3178646797   3.7585227672
H    1.9304038997   4.1848715777   2.5682380015
H    2.1207932873   2.9330411120   1.3248698973
H    4.8518246487   1.9614848308   2.6439028980
H    5.7900872156   3.2816023636   1.9121814356
H    3.6959896479   1.5744250817   0.4676068143
H    5.4571359822   1.3422576590   0.4167949605
H    4.7100243624   1.5567600190  -1.9093118866
H    5.0652999809   3.1930704131  -2.5057567706
H    2.8636726317   2.6330649995  -3.2393307474
H    2.7268188365   3.8987919869  -1.9797754746
H    0.7504497493  -3.3137838577  -4.1031898477
H   -1.7244123050  -3.3493497541  -4.1508109001
H   -2.6148112535  -1.9067061509   2.4915530254
H   -4.4711720580  -3.3453752504   3.2572064293
H   -6.0446599176  -4.3308425882   1.5994252167
H   -5.6908876251  -3.9448195729  -0.8187543383

Conformer 88
G(CENSO)=       -2792.79899470  G(xTB)=        -135.12736591        
C   -4.3719383194   1.1428461539   0.2280468712
C   -5.4902973157   0.9951253778   1.0528151298
C   -6.7349776678   1.4764745851   0.6589482790
C   -6.8767050400   2.1307126223  -0.5625877425
C   -5.7640359650   2.3506983014  -1.3675217777
C   -4.5153908387   1.8782589538  -0.9648501256
S   -3.0895812684   2.2065284320  -1.9885014246
C   -1.8859143704   2.4283414639  -0.6908182995
C   -0.8791597848   3.3815334952  -0.8102797551
C    0.0202087660   3.5981672475   0.2305678216
C   -0.1312574708   2.8908911814   1.4273062475
C   -1.1300997215   1.9189435744   1.5387244571
C   -1.9745660361   1.6411828125   0.4692973172
C   -3.0216639741   0.5922248186   0.5086215731
C   -2.7397987969  -0.7339617252   0.4783865692
C   -1.3661981313  -1.2618049292   0.2842241168
C   -0.3161062873  -1.0850563999   1.1793948409
C    0.9720795343  -1.5294565649   0.8665642136
O    1.9245520907  -1.2716247203   1.8017486939
C    3.2678707575  -1.6929749543   1.5133723574
C    4.1002400460  -1.3329628412   2.7333495464
O    5.4290805336  -1.8091753429   2.5746179545
C    6.2884190218  -0.9522067365   1.8106283272
C    7.1267561801  -1.7937282002   0.8718575173
O    6.3884206232  -2.3169355002  -0.2320231561
C    6.3176569824  -1.4019106479  -1.3260059253
C    5.5292291371  -2.0346255773  -2.4522081911
O    4.1177363584  -2.0460412914  -2.2187099810
C    3.3911521412  -1.0893618196  -2.9884132142
C    3.6507813382   0.3580896155  -2.6322243386
O    3.2974387753   0.5854610020  -1.2735201573
C    3.4339055067   1.9506050665  -0.9088736600
C    3.1036300226   2.0606221960   0.5652710834
O    3.1914856170   3.4434153423   0.9014224115
C    2.9929619647   3.7221892405   2.2867287729
C    1.5777802271   4.1338810207   2.6321450407
O    0.6395947020   3.0439984164   2.5394710583
C    1.2146025855  -2.1925304623  -0.3381902934
C    0.1525288207  -2.4340463814  -1.2041033488
C   -1.1287891535  -1.9856403061  -0.9019274956
S   -2.4589072150  -2.3162929081  -2.0440458980
C   -3.7698834882  -2.5474967011  -0.8625017175
C   -3.7821727211  -1.7749952800   0.3112371071
C   -4.7492734675  -2.0566465458   1.2805884121
C   -5.7359091943  -3.0085492082   1.0463847236
C   -5.7602800238  -3.7053353333  -0.1602667100
C   -4.7667644723  -3.4913476425  -1.1093618474
H   -5.3808935361   0.5057156904   2.0134908156
H   -7.5938838197   1.3413131963   1.3099715217
H   -7.8474949514   2.5034595677  -0.8766247332
H   -5.8612677737   2.9049338057  -2.2971814399
H   -0.7910059401   3.9721552689  -1.7182421284
H    0.8164943848   4.3205795969   0.0990342104
H   -1.2426603822   1.3872967658   2.4772830655
H   -0.4822270719  -0.5980683447   2.1322014022
H    3.6329093818  -1.1903086680   0.6069139088
H    3.3007522818  -2.7807913191   1.3585361846
H    3.6871046301  -1.8318456980   3.6183122948
H    4.0781086103  -0.2467152697   2.9130738804
H    6.9553431365  -0.4052202923   2.4967871848
H    5.7055663751  -0.2100957972   1.2471385985
H    7.5219358369  -2.6560944733   1.4233049470
H    7.9829732710  -1.1980792907   0.5145658052
H    7.3372010399  -1.1806172134  -1.6879448274
H    5.8478469635  -0.4537109328  -1.0214580385
H    5.8517351105  -3.0788116721  -2.5669330325
H    5.7614779857  -1.5082747169  -3.3892249404
H    2.3328152314  -1.3184104730  -2.8228774094
H    3.6047156380  -1.2177905234  -4.0627864511
H    3.0343272713   0.9837354826  -3.3017447373
H    4.7054273131   0.6323393655  -2.8056995660
H    2.7445081674   2.5815288316  -1.4964844967
H    4.4618206823   2.3068521610  -1.0931876431
H    3.8238141754   1.4743581264   1.1590309355
H    2.0964258060   1.6571257213   0.7516275238
H    3.6464815489   4.5673230197   2.5437328380
H    3.2956853332   2.8608501336   2.9012712620
H    1.2467786404   4.9870371288   2.0292125863
H    1.5622206524   4.4398087991   3.6854327516
H    2.2089605595  -2.5260984090  -0.6117799375
H    0.3321497006  -2.9828322594  -2.1249853338
H   -4.7166508819  -1.5290551418   2.2277788147
H   -6.4842286503  -3.2078209003   1.8079712197
H   -6.5323478190  -4.4454462265  -0.3507549110
H   -4.7514537523  -4.0706663335  -2.0285910041

Conformer 89
G(CENSO)=       -2792.79898562  G(xTB)=        -135.12985891        
C   -4.1827474596   1.1084367305   1.0335472227
C   -4.3052033542   1.0763606105   2.4258117539
C   -5.4525060372   1.5530351734   3.0514462722
C   -6.4921799292   2.0848908999   2.2913921268
C   -6.3609861175   2.1939727766   0.9112860402
C   -5.2016465374   1.7301992276   0.2896412726
S   -5.0118840399   1.9313528911  -1.4709603809
C   -3.2520873849   2.2171654252  -1.5151556205
C   -2.7220650266   3.1181896242  -2.4415208990
C   -1.3600639246   3.3661748906  -2.4731045071
C   -0.5165823630   2.7433783973  -1.5458575982
C   -1.0418231095   1.8505780681  -0.6112274998
C   -2.4061028290   1.5426260521  -0.6228429992
C   -3.0298866614   0.5481879123   0.2852368022
C   -2.7731197884  -0.7821873539   0.2167161367
C   -1.8420936058  -1.3751811098  -0.7751529472
C   -0.4628510753  -1.2026471731  -0.7511275217
C    0.3390635249  -1.7243303991  -1.7710578293
O    1.6671840517  -1.4464969212  -1.6671463828
C    2.5264004142  -1.8608296727  -2.7445748075
C    3.9190803781  -1.3361882816  -2.4820258948
O    4.6447851994  -2.0483143607  -1.4873848753
C    4.3026331587  -1.7293630172  -0.1377102158
C    5.5335688244  -2.0347135615   0.6965035022
O    5.2227901402  -1.7274353459   2.0506761558
C    6.2657311209  -2.0671922050   2.9655416419
C    7.4985332674  -1.1935371969   2.8631859799
O    7.1706656103   0.1354951133   3.2648477214
C    8.0529833407   1.1252233348   2.7280015426
C    7.6927583130   1.5499744368   1.3105675871
O    6.5815983764   2.4397358046   1.2227239871
C    5.3445929207   1.8704343209   1.6563960276
C    4.1944634089   2.5972672176   1.0125425675
O    4.1098040461   2.2161542789  -0.3648091728
C    3.1031085889   2.9107655624  -1.0880956976
C    1.7109278590   2.4023086300  -0.7370995036
O    0.8031097482   3.0653083688  -1.6305060536
C   -0.2366771123  -2.4672084128  -2.8053980911
C   -1.6080891251  -2.7098987116  -2.7876624685
C   -2.4085516288  -2.1820452924  -1.7806241108
S   -4.1576862101  -2.5331073709  -1.7531953542
C   -4.3695342777  -2.6539670270   0.0137828955
C   -3.6307848592  -1.8084039311   0.8616884438
C   -3.7270257629  -2.0072449941   2.2418585421
C   -4.6077977475  -2.9478825641   2.7661724068
C   -5.3965005763  -3.7177465995   1.9141254072
C   -5.2647056726  -3.5873457868   0.5357513739
H   -3.4883418767   0.6821917387   3.0194572684
H   -5.5326461016   1.5100350188   4.1338349312
H   -7.3935992862   2.4511834297   2.7745091208
H   -7.1464277820   2.6577446692   0.3205521104
H   -3.3780696740   3.6358676581  -3.1361120523
H   -0.9406821708   4.0643133839  -3.1914903254
H   -0.4112124290   1.3918709103   0.1370304969
H    0.0099953640  -0.6587001380   0.0580449504
H    2.1603339726  -1.4402099828  -3.6930162839
H    2.5381479058  -2.9574808144  -2.8200050649
H    3.8743451187  -0.2626810646  -2.2354872540
H    4.4909457275  -1.4508901493  -3.4106011611
H    3.4436862583  -2.3258760965   0.2075214939
H    4.0406639537  -0.6624568311  -0.0454159887
H    6.3758416064  -1.4289558663   0.3231460276
H    5.8090809205  -3.0999018088   0.5943739394
H    6.5686944076  -3.1190283889   2.8265758530
H    5.8279990683  -1.9653372566   3.9656773529
H    7.9018135066  -1.2106267701   1.8403007498
H    8.2767730281  -1.6111695392   3.5266289510
H    9.0945043373   0.7633255044   2.7440119388
H    7.9907795840   1.9949917394   3.3950054376
H    7.5118312392   0.6586554903   0.6840348188
H    8.5420838087   2.0975937401   0.8829912113
H    5.2421506114   1.9525616759   2.7499449760
H    5.3008600435   0.7999664594   1.4063008002
H    4.3297433271   3.6890725981   1.0954779847
H    3.2757481262   2.3249822884   1.5555004404
H    3.2978521514   2.7262403011  -2.1510704148
H    3.1663254292   3.9964823427  -0.9083662720
H    1.4474565573   2.6384656016   0.3023421837
H    1.6614405016   1.3128188089  -0.8828872096
H    0.3626712840  -2.8898325497  -3.6032862809
H   -2.0472796628  -3.3290072271  -3.5653430247
H   -3.0979064156  -1.4263932814   2.9067094831
H   -4.6749971002  -3.0802410220   3.8421908703
H   -6.0904525587  -4.4487258941   2.3193570258
H   -5.8387859223  -4.2235577776  -0.1325792177

Conformer 90
G(CENSO)=       -2792.79898086  G(xTB)=        -135.12642778        
C   -3.9680331925   0.9957945701  -0.3555033593
C   -5.0470716392   1.5798728274   0.3134621013
C   -6.0873230793   2.1737458997  -0.3943045788
C   -6.0550168449   2.2075241608  -1.7865640322
C   -4.9574900293   1.6949623666  -2.4704016682
C   -3.9095958112   1.1126734392  -1.7577582758
S   -2.4835358150   0.5040347468  -2.6424449610
C   -1.2296022234   0.9317173453  -1.4473802721
C    0.0326787767   1.3448097264  -1.8614063725
C    1.0000178104   1.7135846673  -0.9290159457
C    0.6703532660   1.7217693549   0.4279334933
C   -0.5984723337   1.3109881251   0.8448040066
C   -1.5300785225   0.8496981370  -0.0764059351
C   -2.8457015204   0.2804452118   0.3006715244
C   -2.9737053167  -0.9345923422   0.8924712170
C   -1.8149626241  -1.8248868344   1.1527566255
C   -0.7634777898  -1.5153208456   2.0099337201
C    0.3633283730  -2.3383378964   2.0991094716
O    1.3389683048  -1.8688454599   2.9269125617
C    2.6188730044  -2.5250691340   3.0034709792
C    3.5797194919  -2.0818068808   1.9182208754
O    3.2721939242  -2.6614194149   0.6498319021
C    2.7311504966  -1.7765250093  -0.3277549295
C    3.8377961899  -1.2467945338  -1.2292982211
O    3.2170501953  -0.4212219490  -2.2065262983
C    4.0099744305  -0.1681934384  -3.3616701381
C    5.2651948222   0.6409767454  -3.1140666281
O    4.9184890356   1.8889509805  -2.5274726207
C    6.0214740364   2.7897092966  -2.4849548069
C    5.7084247055   3.9157764786  -1.5341340180
O    5.8259815053   3.4293766361  -0.2023904238
C    5.4588717672   4.3929032156   0.7721687259
C    5.6642303162   3.7913666571   2.1462672010
O    4.9737020818   2.5636061831   2.3753516249
C    3.5569413465   2.6615371742   2.4441289099
C    2.8986306627   2.3023258328   1.1164067091
O    1.5108875409   2.1010768653   1.4288833897
C    0.4101324870  -3.5333809215   1.3779125300
C   -0.6747997405  -3.8894896198   0.5832677185
C   -1.7799626376  -3.0514885122   0.4630687449
S   -3.1297137928  -3.5307926664  -0.5986693773
C   -4.4722585072  -2.8294835921   0.3364762492
C   -4.2776994574  -1.6254992091   1.0363300650
C   -5.3134962180  -1.1601079581   1.8521148123
C   -6.5398440874  -1.8151872175   1.8918109110
C   -6.7440096600  -2.9606097722   1.1249086690
C   -5.7049391655  -3.4819733804   0.3618099663
H   -5.0637951915   1.5780938938   1.3971804355
H   -6.9217560530   2.6133403203   0.1446098709
H   -6.8673512528   2.6656282954  -2.3436996909
H   -4.9042185752   1.7657419852  -3.5535194040
H    0.2735681111   1.3858539870  -2.9203652682
H    1.9875696870   1.9922559293  -1.2773537493
H   -0.8391277115   1.3412202066   1.9011951650
H   -0.7962612935  -0.6187942418   2.6149459100
H    2.5053005221  -3.6158050064   3.0138183487
H    3.0275108722  -2.2179558279   3.9725777778
H    4.5845803961  -2.4189115815   2.2108513587
H    3.5957801418  -0.9831884995   1.8602436888
H    2.1858206645  -0.9425240561   0.1394930708
H    2.0139687139  -2.3508572245  -0.9283000593
H    4.3577098629  -2.0954387110  -1.7049985643
H    4.5763044000  -0.6853434512  -0.6322700042
H    3.3543978636   0.3769355794  -4.0510078246
H    4.3054983235  -1.1169402129  -3.8421216639
H    5.7606356883   0.7865496015  -4.0904243756
H    5.9728151579   0.0976343686  -2.4648136672
H    6.2189642204   3.1998532173  -3.4893554228
H    6.9331089068   2.2711475897  -2.1459044508
H    4.6896012106   4.2948191842  -1.7228719157
H    6.4155521168   4.7447813343  -1.7061217205
H    4.4148371346   4.7191262114   0.6261722247
H    6.0933116699   5.2947416648   0.6981902045
H    5.3816485717   4.5429250825   2.9016564643
H    6.7247699923   3.5503034538   2.2816069914
H    3.2408643293   3.6632067082   2.7722911515
H    3.2212160719   1.9362362879   3.1971055240
H    3.3343510725   1.3749343341   0.7174519591
H    3.0117071409   3.0988535500   0.3715420601
H    1.2721879742  -4.1868745544   1.4174246160
H   -0.6493623877  -4.8335492141   0.0455155523
H   -5.1472106009  -0.2833926405   2.4680413576
H   -7.3348267526  -1.4319203722   2.5250197742
H   -7.7018889492  -3.4726302529   1.1467753393
H   -5.8427731479  -4.4040733993  -0.1965405926

Conformer 91
G(CENSO)=       -2792.79887524  G(xTB)=        -135.13489070        
C   -4.6213676657   0.9228986888   1.0590487654
C   -5.1781565843   0.7631757272   2.3311242711
C   -6.3756377816   1.3858870688   2.6680215358
C   -7.0267842676   2.1954345052   1.7397235951
C   -6.4535926831   2.4273052482   0.4938777148
C   -5.2461355074   1.8116172983   0.1645956437
S   -4.4895028823   2.1537114333  -1.4140089525
C   -2.7806002066   2.1044713078  -0.9039105255
C   -1.8566793132   2.9674764082  -1.4834984403
C   -0.5229725057   2.9541622806  -1.0821507724
C   -0.1287611816   2.0947776811  -0.0539252586
C   -1.0589803341   1.2387108491   0.5417939628
C   -2.3717850577   1.1908304098   0.0863049939
C   -3.3920819131   0.2370778731   0.5883676964
C   -3.3344076760  -1.0965716142   0.3437848773
C   -2.2467010543  -1.7238650137  -0.4469621175
C   -0.9185889451  -1.7903392575  -0.0145463940
C    0.0664795969  -2.3104735652  -0.8539511237
O    1.3860664003  -2.3716780427  -0.5274619579
C    1.7857829263  -1.8239771652   0.7372122975
C    3.2887290496  -1.9982677164   0.8305120272
O    3.6766200939  -1.4004122930   2.0635833786
C    4.9001284356  -1.8906782861   2.6142291497
C    6.1512950611  -1.3574965491   1.9536470096
O    6.3292784136  -1.9837945632   0.6832248406
C    7.6262872020  -1.8037574754   0.1143521282
C    7.9264735981  -0.3988941310  -0.3650854505
O    8.3190558535   0.4149244417   0.7433531134
C    8.8145203228   1.7035767168   0.3832882594
C    7.7467655215   2.7082527430   0.0092858565
O    7.2967676136   2.4575043658  -1.3251273883
C    6.2787996886   3.3479246723  -1.7788358238
C    4.8750112778   2.8691416827  -1.4858985694
O    4.5976617265   3.0057246622  -0.0881192846
C    3.4859925078   2.2372002254   0.3516105218
C    2.1737691704   2.7407771483  -0.2335893569
O    1.1377864152   2.0118429336   0.4405717164
C   -0.2786893488  -2.8073290716  -2.1162886194
C   -1.6048647006  -2.8158475906  -2.5156401769
C   -2.5941125038  -2.2878071785  -1.6827883528
S   -4.3014088890  -2.3328549067  -2.1975734477
C   -5.0528707257  -2.5998977331  -0.6027000776
C   -4.4891843822  -2.0070696197   0.5417886711
C   -5.0288543254  -2.3317723709   1.7899431506
C   -6.1586462204  -3.1366864404   1.8902197123
C   -6.7577949445  -3.6445386615   0.7394903799
C   -6.1949762353  -3.3951034230  -0.5075512001
H   -4.6603233094   0.1538093111   3.0630631433
H   -6.7977014202   1.2396444145   3.6581400257
H   -7.9655538765   2.6782905022   1.9961290369
H   -6.9317248551   3.1007587174  -0.2125204977
H   -2.1718548647   3.6696159516  -2.2505364907
H    0.1756117229   3.6378431330  -1.5505891922
H   -0.7375119854   0.6086633746   1.3624980148
H   -0.6776299517  -1.4378147208   0.9779763787
H    1.2919697159  -2.3588572693   1.5603070806
H    1.5180499201  -0.7583775082   0.7908033448
H    3.7857814141  -1.5177498534  -0.0245739243
H    3.5443811270  -3.0689616460   0.8168970355
H    4.9063737654  -2.9928654070   2.6028072212
H    4.9034894835  -1.5568330141   3.6587487068
H    7.0112317795  -1.5803246782   2.6089512288
H    6.0831569542  -0.2635041189   1.8503664775
H    7.6558165566  -2.4732307877  -0.7531948052
H    8.4031783812  -2.1279441850   0.8274689753
H    7.0448112628   0.0181550343  -0.8731599101
H    8.7493002780  -0.4436177612  -1.0996305523
H    9.5533294927   1.6179910526  -0.4314475498
H    9.3318950846   2.0788218573   1.2743986757
H    8.1797337407   3.7213084372   0.0700073073
H    6.9150015316   2.6471078082   0.7238976222
H    6.3854059202   3.4127593493  -2.8694778175
H    6.4309368164   4.3577809795  -1.3643663054
H    4.7689166423   1.8157737130  -1.7912478042
H    4.1728154252   3.4727815526  -2.0838813080
H    3.4590872435   2.3296250348   1.4431683987
H    3.6231418961   1.1732788226   0.0955121725
H    2.1217347557   2.5459474521  -1.3125520421
H    2.0637415810   3.8206601210  -0.0568557738
H    0.4955966097  -3.2125709005  -2.7610281883
H   -1.8721449066  -3.2433725451  -3.4782512580
H   -4.5498501821  -1.9573379595   2.6874054772
H   -6.5688907481  -3.3686264177   2.8688754870
H   -7.6445793779  -4.2677756224   0.8122111436
H   -6.6292516210  -3.8344545956  -1.4015943515

Conformer 92
G(CENSO)=       -2792.79886604  G(xTB)=        -135.12916430        
C   -4.3923797360   0.8551499900   1.1929515465
C   -4.7420321713   0.7290085645   2.5399792597
C   -5.8489707849   1.3977911196   3.0535300881
C   -6.6135902248   2.2200743037   2.2291334251
C   -6.2434594914   2.4144296013   0.9024512551
C   -5.1274993752   1.7510278329   0.3934936720
S   -4.6320634672   2.0390759265  -1.2966466163
C   -2.8646417612   1.9667084263  -1.0630544954
C   -2.0248699008   2.8049004566  -1.7882769886
C   -0.6500653432   2.7950659763  -1.5651191469
C   -0.1254729306   1.9750503220  -0.5618775525
C   -0.9668620603   1.1217906358   0.1579427835
C   -2.3271129128   1.0667956996  -0.1250930149
C   -3.2771813845   0.1335018234   0.5303363989
C   -3.3078314809  -1.1953436969   0.2575069808
C   -2.4168258113  -1.8218382732  -0.7502909497
C   -1.0236722811  -1.8672413318  -0.6329010893
C   -0.2476468090  -2.3578814167  -1.6830129946
O    1.1125853418  -2.3816142452  -1.6746573135
C    1.7876710988  -1.7601447230  -0.5714757440
C    3.2690421120  -1.7886905802  -0.9184918657
O    4.0540943560  -1.1152477535   0.0532776917
C    4.1133314720  -1.7854188357   1.3154808553
C    5.3538244852  -1.3443489809   2.0477122369
O    6.4949972888  -1.8339170712   1.3529589072
C    7.7083449152  -1.7348515977   2.0899698774
C    8.1418982127  -0.3277764191   2.4437896482
O    8.2754102275   0.4505905772   1.2600849411
C    8.9396032908   1.6860321708   1.5202352220
C    8.9225723528   2.5650197736   0.2872577959
O    7.7424965691   3.3508306483   0.1311112063
C    6.5873942467   2.6396253987  -0.3076109784
C    5.5576684503   3.7107008596  -0.6458765375
O    4.3876822382   3.1873122466  -1.2636108504
C    3.4875956464   2.5193973996  -0.3806497096
C    2.1087311701   2.7179083067  -0.9832724291
O    1.1904374146   1.9326775310  -0.2111845553
C   -0.8606825255  -2.8586420136  -2.8369438167
C   -2.2417256371  -2.8872167727  -2.9252760083
C   -3.0243195058  -2.3771759934  -1.8866608378
S   -4.7991423422  -2.4187722721  -2.0378061775
C   -5.2159383816  -2.6631984121  -0.3252489654
C   -4.4230433105  -2.0776862167   0.6776989899
C   -4.7187202766  -2.3757064949   2.0115398567
C   -5.8269998938  -3.1485053895   2.3416727095
C   -6.6502133011  -3.6531013357   1.3369141314
C   -6.3351965884  -3.4292944675   0.0013591405
H   -4.1360452272   0.1088482318   3.1904652008
H   -6.1116084984   1.2769276618   4.1005767891
H   -7.4804467919   2.7413285744   2.6253541649
H   -6.8068100916   3.0947096768   0.2694048769
H   -2.4383905916   3.4869608447  -2.5262813834
H   -0.0182841097   3.4556262468  -2.1471947829
H   -0.5416346263   0.5010966548   0.9389567279
H   -0.5643517117  -1.5157307690   0.2801129105
H    1.5827827345  -2.3154314317   0.3543996426
H    1.4506436113  -0.7204171200  -0.4509055632
H    3.4300866290  -1.2612102643  -1.8657820333
H    3.6070077729  -2.8312868331  -1.0388189800
H    4.1344081058  -2.8765503151   1.1661822344
H    3.2356882052  -1.5368752994   1.9326728683
H    5.3162753156  -1.7513357676   3.0728227551
H    5.3698445458  -0.2446767937   2.1184422247
H    8.4714942692  -2.2040747417   1.4585392354
H    7.6374568865  -2.3093485045   3.0306906911
H    9.1098816382  -0.4074037555   2.9692770725
H    7.4328089496   0.1532480757   3.1382582005
H    9.9881542390   1.4894139296   1.8052592600
H    8.4588667995   2.2192270815   2.3584563075
H    9.1014993686   1.9515652123  -0.6112722585
H    9.7397746205   3.2902557515   0.3737065804
H    6.2164437865   1.9592688664   0.4746518875
H    6.8147635635   2.0398401573  -1.2049457386
H    5.9962447972   4.4066224644  -1.3706935125
H    5.2953499532   4.2789493443   0.2611879191
H    3.5273943763   2.9596534833   0.6275318642
H    3.7210530022   1.4463805344  -0.3028631593
H    2.1037010233   2.3831650170  -2.0304918171
H    1.8332048967   3.7804836355  -0.9460540176
H   -0.2446628270  -3.2433483409  -3.6443964072
H   -2.7153707356  -3.3090246853  -3.8076773647
H   -4.0663874100  -2.0039651975   2.7936499602
H   -6.0459858199  -3.3575682241   3.3848238391
H   -7.5206454776  -4.2521759403   1.5891635245
H   -6.9447270614  -3.8635824707  -0.7866954686

Conformer 93
G(CENSO)=       -2792.79877312  G(xTB)=        -135.13657066        
C   -4.5830051263   1.1084614890   0.2431509123
C   -5.5058199343   1.0929554239   1.2930205078
C   -6.8374450568   1.4314980575   1.0755943704
C   -7.2638677590   1.8062988048  -0.1968766557
C   -6.3496981649   1.8915738553  -1.2413475627
C   -5.0125996022   1.5647758219  -1.0159405461
S   -3.8376693735   1.7209039434  -2.3461342600
C   -2.4191321545   2.2345456437  -1.3959486856
C   -1.5040089825   3.1287953635  -1.9554817944
C   -0.4075098727   3.5506920646  -1.2236014367
C   -0.2413751175   3.1197601269   0.0986206729
C   -1.1569134218   2.2325958491   0.6653126879
C   -2.2193847654   1.7402829959  -0.0994320305
C   -3.1640352660   0.7001915009   0.3776005324
C   -2.7786185851  -0.5796056319   0.6057238682
C   -1.3793665595  -1.0362469889   0.4192824462
C   -0.3273800123  -0.6859023461   1.2580920135
C    0.9807088980  -1.0817996940   0.9644568404
O    1.9251948510  -0.6463177604   1.8450659642
C    3.2997049081  -1.0187359725   1.6344913927
C    3.5660650826  -2.4465584383   2.1009533100
O    4.9732582086  -2.6839918289   2.1262532574
C    5.4848069109  -3.5568017606   1.1146546831
C    5.7224584475  -2.8987857017  -0.2254877835
O    4.4753143360  -2.7242942495  -0.9025640474
C    4.5912549732  -2.2461991264  -2.2448942331
C    4.9353576715  -0.7776947430  -2.3670899364
O    6.3403148439  -0.6000073186  -2.1642835824
C    6.7717284423   0.7603127737  -2.1917436301
C    6.6840465519   1.4545674954  -0.8509220789
O    5.3283870349   1.7855655144  -0.5557525184
C    5.1780304659   2.2870737352   0.7666687554
C    3.7574936083   2.7991466017   0.9006751677
O    3.5296159196   3.0273550445   2.2892877445
C    2.3780619591   3.8158996546   2.5780971060
C    1.0660873578   3.2156332266   2.1140536417
O    0.8451683637   3.6158388354   0.7480455549
C    1.2406566231  -1.8524694996  -0.1722349509
C    0.1770272599  -2.2758396884  -0.9651860493
C   -1.1268925804  -1.8933674358  -0.6664755723
S   -2.4885491008  -2.4979499724  -1.6481681448
C   -3.7021362459  -2.6546365968  -0.3488705354
C   -3.7315583612  -1.7125108857   0.6961954337
C   -4.6270371905  -1.9164258993   1.7491484522
C   -5.5317611513  -2.9729860516   1.7193604075
C   -5.5428101988  -3.8524901875   0.6391421834
C   -4.6164543358  -3.7068385083  -0.3881592855
H   -5.1708161213   0.8210005914   2.2878212185
H   -7.5417554822   1.4048852579   1.9019819784
H   -8.3036701949   2.0670985500  -0.3728858086
H   -6.6692660911   2.2303425909  -2.2232251754
H   -1.6532086648   3.5018558267  -2.9651990599
H    0.3117062376   4.2423158575  -1.6525182563
H   -1.0623011426   1.9130976802   1.6936808709
H   -0.5081332519  -0.0977906822   2.1505734124
H    3.8730181775  -0.3269065736   2.2584645254
H    3.5922710225  -0.8770387581   0.5868762880
H    3.0539952018  -3.1827744703   1.4688126546
H    3.1865028973  -2.5558363316   3.1269647282
H    4.8294514418  -4.4334728835   0.9963986057
H    6.4541222324  -3.9031999876   1.4922702871
H    6.3831375337  -3.5491422355  -0.8256442804
H    6.2351084607  -1.9366083133  -0.0837420973
H    3.6052296091  -2.4046938620  -2.6971196866
H    5.3258171889  -2.8513692189  -2.8014645909
H    4.3528067282  -0.1966258525  -1.6377596366
H    4.6601364055  -0.4338249926  -3.3791186908
H    6.2158296563   1.3302588445  -2.9533088752
H    7.8277023155   0.7396897774  -2.4881786630
H    7.2984345960   2.3712781011  -0.8812787498
H    7.0973214480   0.7960226707  -0.0687546160
H    5.8967861399   3.1007393628   0.9575726705
H    5.3614243901   1.4905838307   1.5069038909
H    3.0561950888   2.0493360747   0.4997965940
H    3.6276986793   3.7286898494   0.3251069857
H    2.4846532634   4.8289412483   2.1567582616
H    2.3521177001   3.8983925429   3.6692634321
H    0.2451643817   3.5908230959   2.7409946509
H    1.1029814153   2.1195559627   2.1922676542
H    2.2475660426  -2.1673782001  -0.4252393925
H    0.3739915538  -2.9249780414  -1.8142166008
H   -4.6062940079  -1.2447870514   2.5999107170
H   -6.2267874146  -3.1093936534   2.5428337929
H   -6.2508460217  -4.6758118843   0.6093228539
H   -4.5905426340  -4.4200271089  -1.2075524517

Conformer 94
G(CENSO)=       -2792.79871587  G(xTB)=        -135.13390341        
C   -4.5776453266   1.0021870044   0.8651805880
C   -5.1434786129   1.0652292800   2.1414123518
C   -6.3154639160   1.7810190465   2.3659847163
C   -6.9311032352   2.4604336026   1.3172665766
C   -6.3479025703   2.4685212000   0.0545071881
C   -5.1662276231   1.7608662963  -0.1642004208
S   -4.3978359505   1.8135033568  -1.7741499537
C   -2.6931677006   1.7963599161  -1.2471444670
C   -1.7395355834   2.5413073879  -1.9322165140
C   -0.4178881020   2.5752700401  -1.4938615726
C   -0.0675300204   1.8928712039  -0.3258734575
C   -1.0216258092   1.1324466659   0.3569933896
C   -2.3227730861   1.0349265731  -0.1234027526
C   -3.3789098021   0.2033143240   0.5051133930
C   -3.3838217989  -1.1513702384   0.4445676067
C   -2.3567811016  -1.9265418352  -0.2945592454
C   -1.0089128542  -1.9806229718   0.0746279128
C   -0.0892691234  -2.6521168333  -0.7316395611
O    1.2443650753  -2.7188788266  -0.4701575127
C    1.7252478270  -2.0726926371   0.7158503682
C    3.2317305859  -2.2342613085   0.7133788696
O    3.6845652117  -1.6489665814   1.9273413693
C    5.0824644234  -1.8109575607   2.1773754004
C    5.9798936223  -1.0244550228   1.2442199916
O    6.2531009054  -1.7942546705   0.0678862838
C    6.6390564763  -1.0224176315  -1.0670159319
C    7.9642846263  -0.2984965422  -0.9391218510
O    7.7837842480   0.8671647615  -0.1414917633
C    8.9621273151   1.6593556972  -0.0240721558
C    8.6655162118   2.8736032800   0.8321566322
O    8.0312202697   3.9676753369   0.1587131089
C    6.7869223647   3.6860209755  -0.4808448887
C    5.6895778804   3.2682412329   0.4862602835
O    4.4913248833   3.1731148687  -0.2837120267
C    3.4394300021   2.5385601105   0.4281260561
C    2.2031936247   2.6451295166  -0.4410034692
O    1.1752442240   1.9050633211   0.2303830398
C   -0.5180602058  -3.3076859991  -1.8915885367
C   -1.8630255371  -3.3186254619  -2.2200391668
C   -2.7877520804  -2.6409042600  -1.4222513323
S   -4.5178635573  -2.6870494345  -1.8540151775
C   -5.2043464047  -2.6933250663  -0.2100804424
C   -4.5649213875  -1.9693633017   0.8115134058
C   -5.0597437903  -2.0817319481   2.1142010103
C   -6.2154066988  -2.8100577554   2.3763964570
C   -6.8853886789  -3.4530240115   1.3375419139
C   -6.3713384401  -3.4135364766   0.0458658242
H   -4.6566204471   0.5533069527   2.9636133587
H   -6.7458241244   1.8091261741   3.3629368450
H   -7.8492880839   3.0157500931   1.4868013298
H   -6.7982453709   3.0386274356  -0.7536798805
H   -2.0224973863   3.1176331870  -2.8089465327
H    0.3051439515   3.1629917629  -2.0473595464
H   -0.7322014264   0.6237877012   1.2698101636
H   -0.7005280405  -1.4985175616   0.9914690711
H    1.2895315340  -2.5423738935   1.6090864666
H    1.4589885851  -1.0059099701   0.7058509212
H    3.6627331377  -1.7321018864  -0.1656920501
H    3.5046560778  -3.3015088600   0.6675446462
H    5.3575527648  -2.8787743367   2.1505956716
H    5.2308604364  -1.4442372493   3.1990696228
H    6.9184488037  -0.7794487352   1.7637477247
H    5.4892273519  -0.0744175580   0.9798173051
H    5.8535682610  -0.2863086216  -1.3143296198
H    6.7129718087  -1.7372669600  -1.8943865190
H    8.3101774351  -0.0185290657  -1.9496265329
H    8.7244985223  -0.9628019573  -0.4923930097
H    9.3263922689   1.9690537210  -1.0194556055
H    9.7639877122   1.0761950637   0.4611528955
H    9.6161036772   3.2850601885   1.1886708694
H    8.0851741559   2.5588268124   1.7139855452
H    6.9027187976   2.9167420516  -1.2576629878
H    6.4943173339   4.6234628526  -0.9687861200
H    5.5763020751   4.0162333791   1.2892596465
H    5.9182478742   2.2944609082   0.9433113527
H    3.2638779499   3.0315033571   1.3984492228
H    3.6798405096   1.4790333691   0.6194428908
H    2.3959768034   2.2154568827  -1.4344735741
H    1.9080815439   3.6969278688  -0.5560808064
H    0.2071000436  -3.8309088064  -2.5079152306
H   -2.1967299020  -3.8653853008  -3.0979484562
H   -4.5263845593  -1.5985174343   2.9252984961
H   -6.5908709675  -2.8769826992   3.3934732576
H   -7.7919263076  -4.0177973696   1.5360780532
H   -6.8630282744  -3.9567511444  -0.7567102899

Conformer 95
G(CENSO)=       -2792.79871289  G(xTB)=        -135.12987649        
C   -3.3626550736   1.1525890918   0.0577160465
C   -4.3773403352   1.6766888012   0.8627193587
C   -5.2764369491   2.6105081399   0.3567871608
C   -5.1633731857   3.0473317043  -0.9609954863
C   -4.1214557795   2.5882331462  -1.7604773932
C   -3.2141117222   1.6617523317  -1.2479339419
S   -1.8559067454   1.1092788685  -2.2703663684
C   -0.6121385146   0.9840191233  -0.9960175348
C    0.7104338615   1.3429711876  -1.2446363795
C    1.6454439655   1.3568843941  -0.2143924674
C    1.2365591380   1.0640977018   1.0897161330
C   -0.0768645938   0.6494461647   1.3288316723
C   -0.9925437813   0.5565011076   0.2848338774
C   -2.3937224689   0.1024375090   0.4618011183
C   -2.7324467132  -1.2000221665   0.6300171118
C   -1.7435276846  -2.3022996211   0.5374294654
C   -0.6417066885  -2.4369450430   1.3889235167
C    0.3009476122  -3.4412206985   1.1648980458
O    1.4154210409  -3.6202439859   1.9215694548
C    1.7685775342  -2.5908377281   2.8579758855
C    3.1525776599  -2.9011700399   3.3813385533
O    4.1688955427  -2.9188742631   2.3836806187
C    4.4750932397  -1.6459290465   1.8097596630
C    3.9813137352  -1.5831622923   0.3710474951
O    4.5587941550  -0.4342485047  -0.2444710867
C    4.4206295288  -0.4713019668  -1.6642406471
C    5.1634082068   0.6760678284  -2.2984587745
O    4.3969058784   1.8813399074  -2.2452353651
C    5.0585144326   2.9300459348  -2.9558942127
C    4.1475231632   4.1208358010  -3.1695096373
O    4.0372922420   5.0265861700  -2.0716223162
C    3.0763271931   4.6940959668  -1.0719812925
C    3.7575192332   4.1267953376   0.1606533775
O    2.7485206106   3.9522373259   1.1544256946
C    3.2243106408   3.2648695609   2.3078092164
C    3.3205446550   1.7595223550   2.1495744155
O    2.0315867936   1.1117075669   2.1970582508
C    0.1268578860  -4.3473488965   0.1126925287
C   -0.9947292753  -4.2586516631  -0.6931077464
C   -1.9329981622  -3.2451828589  -0.4861809800
S   -3.3513303805  -3.1562810706  -1.5632859446
C   -4.5461881501  -2.5572710679  -0.3890908390
C   -4.1370022227  -1.6719985159   0.6223187884
C   -5.0676722003  -1.3090014659   1.6010208659
C   -6.3897161252  -1.7328385229   1.5203680835
C   -6.7983333416  -2.5431209426   0.4627370702
C   -5.8744155807  -2.9733447870  -0.4832574678
H   -4.4570502170   1.3554600443   1.8946354895
H   -6.0640155879   2.9989735911   0.9962317614
H   -5.8656012875   3.7735588753  -1.3605099243
H   -4.0017300187   2.9631333510  -2.7734559312
H    1.0170811614   1.6405140275  -2.2441000770
H    2.6664657496   1.6352393186  -0.4425429042
H   -0.3777717509   0.4112905552   2.3441881173
H   -0.5402750216  -1.7573972105   2.2231688930
H    1.0637757220  -2.5778727332   3.7030025252
H    1.7373870300  -1.6075048594   2.3676082450
H    3.1610611457  -3.9011219868   3.8299362650
H    3.3873508966  -2.1684622082   4.1704744270
H    5.5678717097  -1.5303495659   1.8106867999
H    4.0474468911  -0.8345861472   2.4113980331
H    2.8795333278  -1.5390690427   0.3211225193
H    4.3065656123  -2.4985914058  -0.1509983670
H    3.3569508153  -0.4417093900  -1.9551152043
H    4.8499381517  -1.4111352240  -2.0483330157
H    5.3607495755   0.4174670244  -3.3521549481
H    6.1367125004   0.8129121548  -1.7980507330
H    5.3591463384   2.5595055780  -3.9515027424
H    5.9736493815   3.2433963069  -2.4248836897
H    3.1512655293   3.7739536822  -3.4862514402
H    4.5760158735   4.7120975942  -3.9879795639
H    2.3323573667   3.9827150216  -1.4574662528
H    2.5506221695   5.6196920150  -0.7988188850
H    4.5274994156   4.8290807237   0.5222635680
H    4.2527494261   3.1767970314  -0.0912308287
H    2.5244831245   3.4960304353   3.1198684759
H    4.2197819505   3.6419259043   2.5974846434
H    3.8513452977   1.3676753615   3.0237793148
H    3.8784301658   1.4584491006   1.2558327790
H    0.8647062787  -5.1281557669  -0.0466743003
H   -1.1436067968  -4.9824092534  -1.4898707018
H   -4.7423074058  -0.6995710056   2.4370848677
H   -7.0994264216  -1.4331590336   2.2860053981
H   -7.8307673767  -2.8735463979   0.3916638986
H   -6.1783739813  -3.6477471477  -1.2793855462

Conformer 96
G(CENSO)=       -2792.79868104  G(xTB)=        -135.13357344        
C   -4.1637548762   1.1120467855  -0.2061683090
C   -5.0854944121   1.6298344650   0.7084833285
C   -6.2729659961   2.2085433762   0.2728992186
C   -6.5487373054   2.2934602681  -1.0903902372
C   -5.6120071672   1.8538444347  -2.0195842596
C   -4.4160068417   1.2887353654  -1.5775004698
S   -3.1818785605   0.7927104382  -2.7621502646
C   -1.7303567973   1.2214986036  -1.8172417565
C   -0.6183286119   1.7511649476  -2.4750116287
C    0.5107713683   2.1091723771  -1.7591540006
C    0.5300768248   1.9669488668  -0.3663742713
C   -0.5863677677   1.4558577925   0.2989010850
C   -1.7075282069   1.0367690912  -0.4260726610
C   -2.9115954497   0.4197138648   0.1870296741
C   -2.9019148542  -0.7980220587   0.7856076264
C   -1.6702767077  -1.6043294064   0.9617728793
C   -0.6476861190  -1.2607226947   1.8393189041
C    0.5123976616  -2.0367727145   1.9290730387
O    1.4354377185  -1.5675114525   2.8130136859
C    2.6351198195  -2.3106241466   3.1051438445
C    3.7938317664  -1.9103202204   2.2250363165
O    3.6812062192  -2.5462610112   0.9517910477
C    4.5013030521  -1.9547711907  -0.0541992032
C    3.7014602799  -0.9417354715  -0.8570138347
O    4.5833884215  -0.3751112603  -1.8196028647
C    3.8883092758   0.3821472918  -2.8082741610
C    4.8770116043   1.1029426476  -3.7002559908
O    5.4029658309   2.3198683683  -3.1708470019
C    6.3224631889   2.1787096408  -2.0848591971
C    5.6403274605   2.5226796783  -0.7702043391
O    6.6211714635   2.3778374432   0.2587320345
C    6.2004771990   2.8468426550   1.5382663001
C    5.3611593895   1.8452520662   2.3141268117
O    4.0495327572   1.6197682576   1.7919273649
C    3.1194692672   2.6423168871   2.1349264457
C    1.7440858486   2.2291020158   1.6838331870
O    1.6753299639   2.3587704078   0.2536038458
C    0.6392628871  -3.1906671652   1.1511839502
C   -0.4176673944  -3.5811915081   0.3336176389
C   -1.5714859693  -2.8084939260   0.2440169893
S   -2.9433054602  -3.3481123948  -0.7603831204
C   -4.2687939355  -2.7936696716   0.2983344478
C   -4.1316161142  -1.5957823438   1.0256651254
C   -5.1419897283  -1.2532992859   1.9288635394
C   -6.2978208356  -2.0208379839   2.0321179225
C   -6.4544242303  -3.1579391682   1.2429431485
C   -5.4315863301  -3.5580865063   0.3898074390
H   -4.8603421979   1.5860651046   1.7683270387
H   -6.9815270496   2.5953625190   0.9995898992
H   -7.4776201770   2.7385865079  -1.4356084668
H   -5.7980772498   1.9701489656  -3.0838518199
H   -0.6407860669   1.8978948906  -3.5514727704
H    1.3727640014   2.5340947430  -2.2639390449
H   -0.6088317235   1.3882801896   1.3769750230
H   -0.7452546051  -0.3907436984   2.4785357379
H    2.4497563260  -3.3911172603   3.0690630740
H    2.8806927190  -2.0415023933   4.1378401274
H    4.7293514669  -2.2225913682   2.7202727359
H    3.8060642431  -0.8145063803   2.1229531096
H    4.8435359180  -2.7611104456  -0.7147675072
H    5.3902126436  -1.4772703688   0.3860629881
H    3.2900494235  -0.1582558854  -0.1965902451
H    2.8575554649  -1.4509934000  -1.3531779058
H    3.2149603037   1.1138743087  -2.3327816887
H    3.2710881352  -0.2917419060  -3.4279793241
H    4.3562207151   1.3922575178  -4.6204320971
H    5.6949809275   0.4157291404  -3.9724602745
H    7.1512840985   2.8783780498  -2.2615571378
H    6.7333079893   1.1611413600  -2.0444107950
H    4.7850012381   1.8578129857  -0.5985157080
H    5.2735990059   3.5627890595  -0.8020966288
H    5.6809831533   3.8136721123   1.4404920544
H    7.1178227568   3.0196168402   2.1165127141
H    5.2974207996   2.1787987372   3.3645337135
H    5.8633833908   0.8698944246   2.2953143876
H    3.3874591867   3.6069952766   1.6761697151
H    3.0938526106   2.7797012437   3.2286948147
H    0.9972196873   2.8841825788   2.1545485242
H    1.5475349650   1.1890175069   1.9811851702
H    1.5375708869  -3.7934069131   1.1804992528
H   -0.3359256309  -4.5047736147  -0.2332483936
H   -5.0144839936  -0.3829798121   2.5612788079
H   -7.0750963618  -1.7297074677   2.7328084577
H   -7.3571129838  -3.7578308711   1.3165134484
H   -5.5259852443  -4.4731442414  -0.1886537091

Conformer 97
G(CENSO)=       -2792.79862004  G(xTB)=        -135.13123988        
C   -2.4845557691   1.0024001438   0.7021835278
C   -2.5440026250   1.0225313179   2.0982558254
C   -3.5063768929   1.7808550896   2.7578511784
C   -4.4150866311   2.5450778998   2.0292130983
C   -4.3280691891   2.5954058030   0.6416388330
[truncated: 78,791 more chars]
