# Supplementary material for: Multi-State Redox and Light-Driven Switching of Pseudorotaxanation and Cation Shuttling
Source: J Am Chem Soc. 2025 Apr 11;147(16):13649–57. doi: 10.1021/jacs.5c00997 (PMC12023027; doi:10.1021/jacs.5c00997)
Supplement: Supplementary file 2 — ja5c00997_si_002.zip [file ja5c00997_si_002.zip › BTX-Conformers/BTX-21c7-syn-folded-DBA-complex.xyz]

Conformer 1
G(CENSO)=       -3390.19017461  G(xTB)=        -175.62906681        
C   -4.7375814333   1.2979038470   0.8395285607
C   -4.7145926536   1.4533915130   2.2281261266
C   -5.7299566739   2.1436310118   2.8827126927
C   -6.7766872920   2.7038823952   2.1538179945
C   -6.7767528781   2.6292656137   0.7645805860
C   -5.7472841996   1.9526432391   0.1122782025
S   -5.6785641539   1.9400065709  -1.6721556021
C   -3.9054918920   2.0901268031  -1.8342344894
C   -3.3603507297   2.9378709178  -2.7921114103
C   -1.9832932820   3.1283820043  -2.8684598889
C   -1.1496575369   2.4766447508  -1.9551250986
C   -1.6949469853   1.6095182348  -1.0030506618
C   -3.0664906426   1.3821245750  -0.9525158853
C   -3.7329693600   0.5260166129   0.0620105405
C   -3.6633929983  -0.8274750626   0.0861344311
C   -2.8779650999  -1.6345302636  -0.8777513497
C   -1.4914914977  -1.5829914910  -0.9627911945
C   -0.7963393294  -2.4017994205  -1.8546014163
O    0.5554871074  -2.2393557168  -1.8584653596
C    1.3692428175  -3.3164606164  -2.3492942606
C    2.8043244257  -2.9102163916  -2.1134583419
O    3.0745449966  -2.6724215655  -0.7285721311
C    3.6298293548  -3.7871384292  -0.0233564056
C    3.6608849358  -3.4418221267   1.4435557987
O    4.4375824737  -2.2580372367   1.6138551234
C    4.4570987815  -1.8050119205   2.9672219916
C    5.4496167092  -0.6714288517   3.0895960689
O    5.0596332630   0.5442391158   2.4355877828
C    4.1300509289   1.3445355020   3.1799780582
C    4.2430967009   2.7760362999   2.7190864560
O    3.9665571540   2.8731770357   1.3232536878
C    4.0346998252   4.2302316893   0.8818150795
C    3.8066533288   4.3120432532  -0.6036252144
O    2.4393909320   4.0318563898  -0.9044656953
C    2.2360397383   3.8317964459  -2.2999407300
C    0.7633799204   3.7586776473  -2.6005414100
O    0.2043632897   2.6257975584  -1.9130669504
C   -1.4874296848  -3.3015251530  -2.6684624798
C   -2.8739881771  -3.3805593407  -2.5658750910
C   -3.5683248596  -2.5673395597  -1.6752037592
S   -5.3380831711  -2.7268572378  -1.5187025844
C   -5.4421954583  -2.5458436069   0.2524333213
C   -4.5666866714  -1.6665910665   0.9148860716
C   -4.5758004044  -1.6574290655   2.3132088283
C   -5.5014226299  -2.4118546420   3.0265294744
C   -6.4250289640  -3.2053470101   2.3496790355
C   -6.3822402584  -3.2922154627   0.9624499248
H   -3.8881666703   1.0396884310   2.7952927922
H   -5.7005201901   2.2452850532   3.9637670813
H   -7.5749775390   3.2373782937   2.6618989136
H   -7.5578384854   3.1176891929   0.1884605264
H   -4.0104583763   3.4801956065  -3.4731336957
H   -1.5864174333   3.8052974233  -3.6161970686
H   -1.0334953658   1.1494690684  -0.2785495125
H   -0.9250200020  -0.9363286474  -0.3055115050
H    1.2213620433  -3.4688437898  -3.4278781977
H    1.1129335270  -4.2446897548  -1.8185709873
H    3.0031905479  -1.9711377254  -2.6439963556
H    3.4715646244  -3.6829672265  -2.5197124144
H    4.6453851776  -3.9926391307  -0.3967839192
H    3.0148459462  -4.6884546899  -0.1622519162
H    4.1071782990  -4.2831507583   1.9982930308
H    2.6378433466  -3.2875827055   1.8239142297
H    4.7850446847  -2.6183671425   3.6358881318
H    3.4469069495  -1.4934120618   3.2828655056
H    6.3957015074  -0.9705328874   2.6228097751
H    5.6356871561  -0.4731503595   4.1553169575
H    4.3748188520   1.3138031720   4.2518550082
H    3.1043382058   0.9697322445   3.0502208429
H    5.2572227630   3.1569109488   2.9259876098
H    3.5256705978   3.3816120342   3.2990359728
H    5.0309063311   4.6489946263   1.1017524079
H    3.2862870284   4.8407258921   1.4147376025
H    4.4706219584   3.6040506212  -1.1252044888
H    4.0684251241   5.3271692309  -0.9450744376
H    2.7449629186   2.9115180583  -2.6344225458
H    2.6495009008   4.6730745959  -2.8806148678
H    0.6398281652   3.6531917376  -3.6873940199
H    0.2539883736   4.6748575007  -2.2703014381
H   -0.9672923232  -3.9550830881  -3.3601087781
H   -3.4116948525  -4.1010878464  -3.1761004502
H   -3.8407123018  -1.0628753404   2.8429761923
H   -5.4975432547  -2.3816785998   4.1122695306
H   -7.1550307243  -3.7910610269   2.9011626950
H   -7.0606628186  -3.9561458551   0.4333610634
H    2.5392991290   1.7604105146  -0.5849191913
C    2.3756840495   0.7044589737  -0.3676875515
C    1.4765377262   0.5604304207   0.8291386480
C    1.0963553096  -0.6990269490   1.2986155251
C    0.2401902711  -0.8147111222   2.3908844938
H   -0.0526478111  -1.8000692642   2.7442590874
C   -0.2572673063   0.3286244710   3.0131277617
H   -0.9334544521   0.2392172005   3.8594606942
C    0.1119155673   1.5877516145   2.5431087344
H   -0.2749893015   2.4828673959   3.0232151369
H    1.4478014490  -1.5917212212   0.7873939158
C    0.9794687391   1.7034638537   1.4606292393
H    1.2774205718   2.6808209010   1.0931523797
H    1.9457132644   0.2157752654  -1.2493070952
N    3.7232055037   0.0735283214  -0.1473113779
H    3.6189598097  -0.9540962343  -0.0792420434
H    4.1425860986   0.3850393664   0.7487063577
C    4.6865388679   0.3656708638  -1.2669318075
H    4.7989135764   1.4516729314  -1.3118151502
H    4.2195124993   0.0152285599  -2.1917361119
C    6.0041016186  -0.3135568391  -1.0209985585
C    6.9580074735   0.2852197132  -0.1942408119
H    6.7525575164   1.2588129192   0.2439192320
C    8.1597087012  -0.3628369917   0.0747415647
H    8.8957597094   0.1089665517   0.7200937170
C    8.4187821870  -1.6134287044  -0.4835177947
C    7.4766314741  -2.2092885067  -1.3191813155
H    7.6792546834  -3.1791274761  -1.7654810733
H    9.3574154112  -2.1191226912  -0.2734863771
C    6.2741391810  -1.5610149447  -1.5870505006
H    5.5405123589  -2.0232345206  -2.2424005685

Conformer 2
G(CENSO)=       -3390.19011370  G(xTB)=        -175.63733131        
C   -4.4683847874   1.5794253196   0.6737880843
C   -4.4335251966   1.8183831564   2.0507226209
C   -5.3964177319   2.6161740531   2.6602186663
C   -6.4022582724   3.2034857343   1.8958735023
C   -6.4101512622   3.0435745183   0.5142322177
C   -5.4329702594   2.2558889680  -0.0933037714
S   -5.3921921705   2.1167284887  -1.8705293388
C   -3.6208354466   2.0715458847  -2.0782338505
C   -3.0383518992   2.7217719929  -3.1636623719
C   -1.6586940023   2.7146782821  -3.3379995989
C   -0.8526233233   2.0805134078  -2.3898356565
C   -1.4351495627   1.4476490444  -1.2905723008
C   -2.8197663277   1.3861420087  -1.1465024755
C   -3.5195864384   0.6862978624  -0.0387767134
C   -3.5178953609  -0.6621202642   0.1171875007
C   -2.7594653488  -1.5875050994  -0.7578282869
C   -1.3718782591  -1.6289432285  -0.7954718438
C   -0.7011526109  -2.5112422413  -1.6460532626
O    0.6566127234  -2.4011043622  -1.6326456711
C    1.4358154424  -3.3829612292  -2.3306225568
C    2.8673030023  -2.8960648317  -2.3590913403
O    3.4540564685  -2.6637480779  -1.0797750046
C    3.7347179775  -3.8378487664  -0.3105282217
C    4.7588431870  -3.4744996895   0.7345891793
O    4.2096005101  -2.4581970165   1.5716140592
C    5.1054130919  -2.0637261228   2.6090408372
C    4.4849376728  -0.9586805333   3.4214539181
O    4.4951776220   0.2671113144   2.6751044343
C    4.0147386379   1.3709025753   3.4544552893
C    4.3212670167   2.6676166116   2.7568584832
O    3.4813762881   2.8341496562   1.6132496169
C    3.7716792825   4.0660707445   0.9446301629
C    2.6131732156   4.5080941720   0.0900822631
O    2.4300010738   3.6143565288  -1.0054110309
C    1.4994096784   4.1231226798  -1.9587936650
C    1.2601978664   3.0744703849  -3.0158994781
O    0.5073349387   1.9619096890  -2.4932179960
C   -1.4260513479  -3.4056885642  -2.4370978639
C   -2.8177983546  -3.4078186706  -2.3593178085
C   -3.4855158347  -2.5158382272  -1.5265472483
S   -5.2644763134  -2.5576486317  -1.4010892963
C   -5.3947517972  -2.2553065248   0.3531110784
C   -4.4851786197  -1.3847831855   0.9825636152
C   -4.5282928511  -1.2832519761   2.3763653941
C   -5.5137376965  -1.9355458962   3.1100936986
C   -6.4653018930  -2.7182694766   2.4602486349
C   -6.3941255135  -2.8979388678   1.0830140197
H   -3.6373845627   1.3831460097   2.6440961556
H   -5.3585915584   2.7796288481   3.7333602910
H   -7.1608965016   3.8210631705   2.3682705893
H   -7.1572794788   3.5480955370  -0.0924399229
H   -3.6629709182   3.2442106121  -3.8831272043
H   -1.2342537518   3.2127408930  -4.2026663776
H   -0.7885885788   1.0115611115  -0.5408214690
H   -0.7913728468  -0.9908893765  -0.1425783286
H    1.1057528299  -3.4812408758  -3.3739137344
H    1.3330846491  -4.3590012662  -1.8359316549
H    2.9107361456  -1.9337804796  -2.8814528624
H    3.4662664072  -3.6264679018  -2.9250611440
H    4.1482456161  -4.6281176572  -0.9549493339
H    2.8186890141  -4.2182624617   0.1662528125
H    5.6825633228  -3.1114478793   0.2531977472
H    5.0046344769  -4.3737054540   1.3228988116
H    6.0650984790  -1.7265853759   2.1823210816
H    5.3086338580  -2.9158511273   3.2777888009
H    5.0764647002  -0.8253910086   4.3396330156
H    3.4544619165  -1.2232619573   3.7074510095
H    4.5267344363   1.3784812848   4.4285897058
H    2.9320178861   1.2708420729   3.6316582114
H    5.3846177162   2.6947960014   2.4656404344
H    4.1456359899   3.4886869183   3.4712583473
H    4.6843990099   3.9625497388   0.3345912664
H    3.9507092407   4.8608473802   1.6862937729
H    2.8410058626   5.5216669464  -0.2808867428
H    1.6925850065   4.5673749361   0.6944981185
H    1.9029020907   5.0307617701  -2.4388977451
H    0.5475435878   4.3936204895  -1.4702104875
H    2.2127026301   2.6474591866  -3.3456117434
H    0.7695342637   3.5247300934  -3.8847569655
H   -0.9344840138  -4.1181391737  -3.0896441751
H   -3.3796354500  -4.1285765493  -2.9471692358
H   -3.7733129382  -0.6982206664   2.8880493972
H   -5.5344373815  -1.8342493005   4.1913518382
H   -7.2415476697  -3.2239686309   3.0275165920
H   -7.0976727737  -3.5551923829   0.5790301643
H    1.9112680751   1.4993387550  -0.0889871059
C    1.9353871030   0.4137649185   0.0271784862
C    1.2073741419  -0.0111249550   1.2726219062
C    1.1256864952  -1.3568557500   1.6437840704
C    0.4002133713  -1.7339461043   2.7690214157
H    0.3450083564  -2.7828932612   3.0479007616
C   -0.2662231675  -0.7726402028   3.5278592674
H   -0.8396797497  -1.0693612461   4.4020862357
C   -0.1966140523   0.5686103301   3.1597183899
H   -0.7113499398   1.3238965554   3.7475315241
H    1.6187877908  -2.1152606320   1.0426791670
C    0.5431877489   0.9472933090   2.0416906767
H    0.6072818315   1.9949548152   1.7589953523
H    1.4937785319  -0.0429074957  -0.8653094156
N    3.3783206998  -0.0023807168   0.0437019794
H    3.4411367971  -1.0264761482  -0.0833316192
H    3.7933935100   0.2086641232   0.9730834490
C    4.1756406763   0.6528018121  -1.0513585689
H    4.1226148791   1.7304746967  -0.8745960678
H    3.6717997224   0.4236877936  -1.9955709600
C    5.5924437228   0.1501861123  -1.0558749289
C    6.4944504899   0.5785029363  -0.0778480687
H    6.1743087666   1.2961897733   0.6734411752
C    7.7981311317   0.0920138291  -0.0608293779
H    8.4908713454   0.4297801274   0.7051485257
C    8.2149690364  -0.8217292936  -1.0272240353
C    7.3244849873  -1.2435706736  -2.0118952207
H    7.6470221728  -1.9490316691  -2.7728914800
H    9.2339116330  -1.1991943557  -1.0164123834
C    6.0175997082  -0.7629117387  -2.0231844699
H    5.3212623511  -1.0965901638  -2.7879958353

Conformer 3
G(CENSO)=       -3390.18992668  G(xTB)=        -175.63356206        
C   -5.0571192877   1.3028214600   0.5249345056
C   -5.3222404714   1.5920700422   1.8655280199
C   -6.4879898957   2.2584483198   2.2322431838
C   -7.4000240295   2.6605952501   1.2597655176
C   -7.1213462707   2.4473389009  -0.0866994349
C   -5.9457846818   1.7940666924  -0.4520769549
S   -5.5549145952   1.5889539267  -2.1869958696
C   -3.7955625585   1.8711991886  -2.0588414892
C   -3.1229616856   2.6624377223  -2.9840004855
C   -1.7886719306   3.0047394462  -2.7785949299
C   -1.1406939723   2.5843984111  -1.6115026838
C   -1.7930602184   1.7256672034  -0.7214962086
C   -3.1098183655   1.3412989721  -0.9541105603
C   -3.8931943780   0.5318596116   0.0105920712
C   -3.7696688586  -0.8091045692   0.1579005658
C   -2.9475835752  -1.6617261029  -0.7365917153
C   -1.5743992557  -1.5248930719  -0.9148867524
C   -0.8772149552  -2.3654756319  -1.7887623663
O    0.4607482738  -2.1337605244  -1.8864194056
C    1.2745393145  -3.1465794316  -2.5033976740
C    2.7103429074  -2.7103247947  -2.3450012838
O    3.0757783661  -2.5815158128  -0.9679366371
C    3.6496011613  -3.7561815395  -0.3862287372
C    3.6730304884  -3.5678780295   1.1076399535
O    4.4186940748  -2.3895768693   1.4133155511
C    4.4093533139  -2.1123384301   2.8133628273
C    5.2433068974  -0.8962839497   3.1073965277
O    4.6083308805   0.2855230226   2.6031049540
C    5.2878109521   1.4644383579   3.0492944219
C    4.6380774770   2.6832211777   2.4485599371
O    4.7719301304   2.6278308808   1.0247530140
C    4.9064937945   3.9022240544   0.3921392065
C    3.6230156997   4.6894763713   0.2746372581
O    2.7517319203   4.0511536701  -0.6586088500
C    1.5855047501   4.8323627302  -0.8936760140
C    0.6700640043   4.1445601565  -1.8703840494
O    0.1120632992   2.9723566676  -1.2445278252
C   -1.5521447955  -3.3625157556  -2.4955125336
C   -2.9210518114  -3.5199641953  -2.3034745916
C   -3.6178460593  -2.6913219554  -1.4308114083
S   -5.3731035561  -2.9405221716  -1.2280791934
C   -5.4865865122  -2.5772903913   0.5102397167
C   -4.6519009779  -1.5900920077   1.0577948734
C   -4.6591096649  -1.4123429792   2.4450031616
C   -5.5460515689  -2.1190686115   3.2497948219
C   -6.4314366946  -3.0302931719   2.6773789141
C   -6.3896644580  -3.2780645062   1.3093816219
H   -4.6077985184   1.2997600071   2.6260131451
H   -6.6803479392   2.4653507387   3.2810963543
H   -8.3133407997   3.1760253794   1.5429999692
H   -7.8034132501   2.8086556242  -0.8515601897
H   -3.6430030675   3.0483173288  -3.8564635638
H   -1.2879911666   3.6308666767  -3.5086137332
H   -1.2762824622   1.4018497255   0.1772473950
H   -1.0207966320  -0.7790989292  -0.3581008084
H    1.0451889382  -3.2350996108  -3.5749560799
H    1.0910358602  -4.1156026752  -2.0181233338
H    2.8460252167  -1.7247306221  -2.8054184925
H    3.3653978758  -3.4244641171  -2.8631263206
H    4.6665729598  -3.9074387061  -0.7810356016
H    3.0469717862  -4.6461973908  -0.6181270875
H    4.1361755317  -4.4529198699   1.5734286137
H    2.6445413520  -3.4749551228   1.4934029045
H    4.8383976716  -2.9620785937   3.3695467860
H    3.3751353107  -1.9619125894   3.1652130155
H    6.2481782944  -1.0014920852   2.6672151142
H    5.3542685913  -0.8155022166   4.1998943431
H    6.3499464112   1.4188581693   2.7597618911
H    5.2310437129   1.5351229898   4.1474671478
H    5.1478663809   3.5709060041   2.8509724671
H    3.5782355482   2.7336447987   2.7382078937
H    5.3030579487   3.7021163365  -0.6103082912
H    5.6429743812   4.5138836045   0.9353676238
H    3.8766013244   5.7033481327  -0.0793810636
H    3.1283881573   4.7928296733   1.2550714124
H    1.8639260278   5.8088324111  -1.3254159677
H    1.0479008980   5.0212090162   0.0501548194
H    1.2048078699   3.8596570889  -2.7858115497
H   -0.1279575276   4.8506934990  -2.1273382198
H   -1.0330083724  -4.0284313864  -3.1751902413
H   -3.4434387637  -4.3110063416  -2.8345491215
H   -3.9526194478  -0.7200465188   2.8906825986
H   -5.5435893036  -1.9596739750   4.3242017303
H   -7.1317524295  -3.5798604152   3.3000028729
H   -7.0396221851  -4.0286273124   0.8676834585
H    2.5405465422   1.7729673987  -0.5857615044
C    2.3888936995   0.7107504708  -0.3812749625
C    1.5679336460   0.5231906151   0.8636420545
C    1.2454382629   1.6282796823   1.6525757760
C    0.4884347573   1.4710590628   2.8103684057
H    0.2374919677   2.3390937105   3.4141374518
C    0.0523551582   0.2036564507   3.1916064828
H   -0.5384991801   0.0790841994   4.0951008418
C    0.3727775588  -0.9037348221   2.4080844159
H    0.0282229475  -1.8935443435   2.6961224272
H    1.5817620352   2.6145630122   1.3442159991
C    1.1242216902  -0.7448181251   1.2470791907
H    1.3516808897  -1.6053813590   0.6228192742
H    1.9232022333   0.2316139618  -1.2494589480
N    3.7486650406   0.0859083440  -0.2204891816
H    3.6492842042  -0.9436306043  -0.1936922991
H    4.1554434289   0.3691145387   0.6875832845
C    4.6939565818   0.4322579976  -1.3366923496
H    4.7980510147   1.5198941780  -1.3407437884
H    4.2225515653   0.1143436731  -2.2707207184
C    6.0113468892  -0.2586764907  -1.1231563499
C    6.9380705937   0.2642313749  -0.2170142765
H    6.7151265347   1.1969170023   0.2965643921
C    8.1319546639  -0.4063759907   0.0309531720
H    8.8474242728   0.0071311358   0.7367331198
C    8.4110622318  -1.6026805239  -0.6277951921
C    7.4956491924  -2.1221370122  -1.5403621584
H    7.7128781122  -3.0502312921  -2.0621164578
H    9.3438588975  -2.1256514688  -0.4349417677
C    6.2993397348  -1.4531274314  -1.7861557892
H    5.5834761388  -1.8589151753  -2.4968276157

Conformer 4
G(CENSO)=       -3390.18989193  G(xTB)=        -175.63444317        
C   -5.0482136589   1.3502448470   0.5910429460
C   -5.2983488127   1.6111118983   1.9404485227
C   -6.4489382554   2.2891961635   2.3328292016
C   -7.3604018673   2.7328017209   1.3779634741
C   -7.0948973028   2.5493412749   0.0246174259
C   -5.9345893984   1.8829351954  -0.3658611146
S   -5.5650456391   1.7082545739  -2.1074897733
C   -3.7970364342   1.9327854510  -1.9940833276
C   -3.1148250135   2.7145664149  -2.9197616874
C   -1.7639979293   2.9998843765  -2.7402326441
C   -1.1048636178   2.5283049513  -1.5994527128
C   -1.7735809676   1.6891058678  -0.7019248696
C   -3.1107507124   1.3612711169  -0.9095971070
C   -3.9092504814   0.5592357134   0.0503699450
C   -3.8292143178  -0.7883511424   0.1697445482
C   -3.0352895226  -1.6505134468  -0.7401499020
C   -1.6580195974  -1.5557225815  -0.9113033503
C   -0.9836602310  -2.4067362933  -1.7926643989
O    0.3605631649  -2.2105219588  -1.8862133438
C    1.1519362301  -3.2461629034  -2.4953497333
C    2.5960283009  -2.8137922967  -2.3951128160
O    3.0147013213  -2.6066669663  -1.0460293190
C    3.4984302003  -3.7865098213  -0.4022052460
C    3.5405413103  -3.5404373759   1.0822761077
O    4.3588807649  -2.3977813544   1.3520964526
C    4.4978566379  -2.1785297660   2.7602864191
C    5.4221679746  -1.0203501332   3.0145686307
O    4.7781761922   0.2053226338   2.6606947604
C    5.5902982969   1.3335187113   2.9855140826
C    4.8588938707   2.6016433404   2.6411338876
O    4.6832403108   2.6928252130   1.2227499602
C    4.3411643048   4.0272659008   0.8255551050
C    4.2437564236   4.1155100078  -0.6810166010
O    3.0453334071   3.5674323276  -1.2385133435
C    1.9477616625   4.4787159375  -1.1747979810
C    0.7804086599   3.9588773218  -1.9697104998
O    0.1773198292   2.8530510658  -1.2693855541
C   -1.6863099623  -3.3764086460  -2.5104706242
C   -3.0610753117  -3.4901126121  -2.3284287396
C   -3.7357254733  -2.6476144971  -1.4516482960
S   -5.4994833403  -2.8380828878  -1.2600241998
C   -5.6039371256  -2.5056363554   0.4852516718
C   -4.7359144889  -1.5599873226   1.0543092258
C   -4.7347782596  -1.4165903097   2.4455502799
C   -5.6446532930  -2.1116378958   3.2349046291
C   -6.5625763395  -2.9767595220   2.6425427838
C   -6.5305163452  -3.1930641715   1.2690225138
H   -4.5849242728   1.2855490499   2.6882067671
H   -6.6306326027   2.4715257086   3.3881514046
H   -8.2627703151   3.2562353912   1.6811885078
H   -7.7759281846   2.9414073621  -0.7259584101
H   -3.6387799774   3.1369870729  -3.7727053016
H   -1.2573790835   3.6212508772  -3.4697054279
H   -1.2495144034   1.3308516989   0.1796842131
H   -1.0850201964  -0.8351135443  -0.3415455141
H    0.8961081817  -3.3629550051  -3.5580403301
H    0.9699026545  -4.1991895063  -1.9791294290
H    2.7189258322  -1.8572980596  -2.9166163419
H    3.2295220175  -3.5588190913  -2.8990155251
H    4.5003757713  -4.0378028860  -0.7856377693
H    2.8343477701  -4.6445503572  -0.5849952602
H    3.9601886026  -4.4313010044   1.5758085309
H    2.5251517323  -3.3760375556   1.4753463699
H    4.9261994965  -3.0766657643   3.2321372408
H    3.5116991654  -1.9874819310   3.2143297298
H    6.3567537135  -1.1440956421   2.4418940535
H    5.6789187214  -1.0115150055   4.0861322042
H    6.5463052591   1.2861498177   2.4379018452
H    5.8133318292   1.3429369849   4.0649611060
H    5.4640464951   3.4490902014   2.9990777748
H    3.8813003783   2.6377135236   3.1485847731
H    5.1344593496   4.7146890063   1.1610013917
H    3.4010067384   4.3402216482   1.3073173911
H    5.0783214819   3.5629068753  -1.1290934241
H    4.3422410164   5.1716801293  -0.9757550570
H    2.2407880485   5.4442510064  -1.6185144802
H    1.6380962369   4.6629488492  -0.1344514367
H    1.0991415876   3.6436666919  -2.9727207494
H    0.0521101841   4.7749996850  -2.0659539472
H   -1.1852462173  -4.0543065836  -3.1917875570
H   -3.6059598852  -4.2582907571  -2.8703717831
H   -4.0038283965  -0.7609383893   2.9069279423
H   -5.6344813626  -1.9792934255   4.3129299873
H   -7.2809963454  -3.5164556014   3.2531205499
H   -7.2059954865  -3.9104764947   0.8107465336
H    2.2936554711   1.4451251237  -0.8221054242
C    2.3331128200   0.4447797479  -0.3858299127
C    1.5612427952   0.3842048485   0.9008266800
C    0.9913178602  -0.8168199807   1.3272871010
C    0.2803628821  -0.8726231430   2.5238636025
H   -0.1676371993  -1.8099385222   2.8436676383
C    0.1365397347   0.2733881568   3.3029385203
H   -0.4214676914   0.2321756626   4.2346249670
C    0.7042445799   1.4755015844   2.8818957695
H    0.5879102925   2.3730248448   3.4834834597
H    1.0950303525  -1.7027795063   0.7061043139
C    1.4117685471   1.5305832795   1.6851073293
H    1.8445631752   2.4691296887   1.3483207055
H    1.9699234287  -0.2936088004  -1.1039626295
N    3.7891720511   0.1417831044  -0.1408978372
H    3.8903481781  -0.8142782374   0.2456232000
H    4.1410463272   0.7890947427   0.5801261871
C    4.6386331911   0.2847207825  -1.3751169045
H    4.5717563823   1.3306518483  -1.6864704074
H    4.1920850773  -0.3448720797  -2.1474630123
C    6.0562169015  -0.1253020711  -1.0914434936
C    6.9752351137   0.7960930857  -0.5823863698
H    6.6689689703   1.8261240554  -0.4180881408
C    8.2747694462   0.3972922342  -0.2806431581
H    8.9841576614   1.1208655474   0.1122136838
C    8.6647992706  -0.9249358827  -0.4848022956
C    7.7539984199  -1.8466741614  -0.9980255136
H    8.0566578181  -2.8769126707  -1.1657836445
H    9.6795255309  -1.2353245207  -0.2503677339
C    6.4557087950  -1.4476797885  -1.3011062805
H    5.7417988612  -2.1637966291  -1.7008262049

Conformer 5
G(CENSO)=       -3390.18958029  G(xTB)=        -175.63368763        
C   -5.0789236447   1.1877130324   0.6156560566
C   -5.3883005695   1.4237995287   1.9575560924
C   -6.6071781734   1.9914043000   2.3177821107
C   -7.5298581170   2.3490337711   1.3381086006
C   -7.2133554684   2.1900844600  -0.0074253149
C   -5.9866641869   1.6341280677  -0.3664635410
S   -5.5627377226   1.4912763930  -2.0997266631
C   -3.8269281897   1.8863460794  -1.9539508331
C   -3.1885314903   2.6937193486  -2.8892249781
C   -1.8699200739   3.0966679031  -2.6894153715
C   -1.2069528366   2.7299894472  -1.5125538786
C   -1.8303167166   1.8713103786  -0.6009869960
C   -3.1208438248   1.4084796803  -0.8383640785
C   -3.8532902829   0.5207892701   0.0996031471
C   -3.6375091429  -0.8165629551   0.1897010232
C   -2.7496231262  -1.5551862997  -0.7406538848
C   -1.4117864207  -1.2412173064  -0.9530989882
C   -0.6473676313  -1.9237748902  -1.9007690324
O    0.6227812365  -1.4479674680  -2.0575247877
C    1.6118835328  -2.2569583158  -2.7163659686
C    2.0936913632  -3.3967685128  -1.8549491735
O    2.5812709520  -2.8786350978  -0.6143896128
C    3.1712472683  -3.9037146115   0.1935980088
C    3.2811798912  -3.4253893150   1.6152613952
O    4.1376562762  -2.2847229779   1.6747543693
C    4.2759021507  -1.8127675705   3.0158271572
C    5.2631546862  -0.6804194009   3.0691726880
O    4.7156823570   0.4920570927   2.4486578833
C    5.5515147310   1.6342693628   2.6802478106
C    4.9612554153   2.8479579272   2.0134114723
O    4.9680017135   2.6544512996   0.5968526553
C    5.0830122316   3.8619235378  -0.1603736150
C    3.8410611535   4.7218143436  -0.1857807819
O    2.8157238204   4.0699589101  -0.9364226640
C    1.6773071756   4.9121294644  -1.0929903926
C    0.6181113910   4.2366626253  -1.9217989031
O    0.0345974694   3.1640838751  -1.1581515358
C   -1.2081331883  -2.9727039931  -2.6303798634
C   -2.5357718072  -3.3199482983  -2.3979326038
C   -3.3063053719  -2.6276522573  -1.4676724115
S   -5.0149035624  -3.0904064749  -1.2582478186
C   -5.1760957356  -2.7585316050   0.4813305128
C   -4.4546254846  -1.6986165910   1.0556197337
C   -4.5028519391  -1.5459696930   2.4458479704
C   -5.3264083838  -2.3495992399   3.2260026518
C   -6.1059078575  -3.3367812774   2.6263276125
C   -6.0162115589  -3.5581014143   1.2566086834
H   -4.6665875650   1.1681915636   2.7243308876
H   -6.8330543832   2.1564547604   3.3673931205
H   -8.4841280305   2.7874517931   1.6160512585
H   -7.9082782535   2.5179394313  -0.7757825323
H   -3.7209906850   3.0388565537  -3.7712745089
H   -1.3947776506   3.7235151694  -3.4349808581
H   -1.3004777075   1.5846551815   0.3030457198
H   -0.9391492574  -0.4571062059  -0.3789328364
H    2.4318340438  -1.5640430666  -2.9235274797
H    1.2481533332  -2.6421254160  -3.6765640012
H    2.8929524978  -3.9228213951  -2.4023358253
H    1.2864016741  -4.1187141061  -1.6562409317
H    4.1608092374  -4.1734970486  -0.2086284772
H    2.5375829491  -4.8039109688   0.1852519528
H    3.6931717904  -4.2455265481   2.2261588876
H    2.2836749448  -3.1736022941   2.0115364126
H    4.6525917514  -2.6228097789   3.6616960640
H    3.2981027437  -1.4880488333   3.4099785057
H    6.2055659943  -0.9634574602   2.5727152126
H    5.4806992012  -0.4652447492   4.1269413702
H    6.5654344166   1.4428272162   2.2945480457
H    5.6214735737   1.8237413531   3.7630445463
H    5.5805012903   3.7159721531   2.2882907393
H    3.9389473380   3.0266238262   2.3798463185
H    5.3332077569   3.5528424782  -1.1825618842
H    5.9166445880   4.4679929510   0.2281119384
H    4.1040906679   5.6813644392  -0.6631370959
H    3.4884128350   4.9444928151   0.8352523467
H    1.9651274280   5.8408999317  -1.6146346026
H    1.2620462636   5.1913361924  -0.1102536393
H    1.0374051219   3.8456392039  -2.8594026376
H   -0.1464014718   4.9882192127  -2.1584020507
H   -0.6355164994  -3.5331119388  -3.3604389813
H   -2.9691827058  -4.1480858163  -2.9520779775
H   -3.8739590058  -0.7960481647   2.9133233358
H   -5.3558888390  -2.2077304816   4.3024183237
H   -6.7576003035  -3.9634382103   3.2285726637
H   -6.5800807646  -4.3638655352   0.7943083731
H    2.6429452936   1.8565014058  -0.4741193058
C    2.3381588430   0.8224803919  -0.2981870635
C    1.5133047006   0.7140927740   0.9551371524
C    1.2611164058   1.8534454158   1.7213402229
C    0.4686145169   1.7747831212   2.8634992297
H    0.2721006870   2.6697736026   3.4476532589
C   -0.0762397753   0.5526196580   3.2527660069
H   -0.6997575072   0.4905906362   4.1407469956
C    0.1790871287  -0.5903024657   2.4972972468
H   -0.2488869219  -1.5453556874   2.7914450150
H    1.6770822743   2.8074171576   1.4080488628
C    0.9689146712  -0.5098928754   1.3538265831
H    1.1464294545  -1.4007171503   0.7556818889
H    1.7901511620   0.4505326878  -1.1698672353
N    3.5918438384  -0.0032177784  -0.1905192146
H    3.3490051604  -1.0030790279  -0.1153360839
H    4.0867493053   0.2438535572   0.6890483606
C    4.5254786643   0.1693678974  -1.3595314171
H    4.7410694110   1.2362864441  -1.4405385717
H    3.9887778204  -0.1583826088  -2.2535497485
C    5.7749029014  -0.6333598427  -1.1336113413
C    5.8421773836  -1.9673205362  -1.5412506563
H    4.9994965279  -2.4113942666  -2.0659951665
C    6.9776561170  -2.7266118652  -1.2737590681
H    7.0223640246  -3.7637951557  -1.5945134678
C    8.0548152582  -2.1569347578  -0.5974452517
C    7.9961234432  -0.8237975159  -0.1960161037
H    8.8371351457  -0.3734957061   0.3243097685
H    8.9418030905  -2.7495320822  -0.3899007201
C    6.8599058624  -0.0647704445  -0.4621284103
H    6.8069570504   0.9747061672  -0.1473119826

Conformer 6
G(CENSO)=       -3390.18954661  G(xTB)=        -175.63681771        
C   -4.4435451811   1.8438623305   0.3889431126
C   -4.2794608875   2.3533459572   1.6793895465
C   -5.2701420871   3.1356506113   2.2649890853
C   -6.4334189188   3.4346868142   1.5590959876
C   -6.5824549043   3.0020857080   0.2451505219
C   -5.5798467957   2.2323041562  -0.3427287197
S   -5.7163471034   1.7496909043  -2.0567841194
C   -3.9922910211   1.9292563827  -2.4893467851
C   -3.6319061793   2.5079335244  -3.7067286395
C   -2.2987010440   2.7484014353  -3.9926643553
C   -1.3110954040   2.4420970697  -3.0488157694
C   -1.6626137673   1.8306044705  -1.8430624637
C   -3.0045521620   1.5395032100  -1.5732911629
C   -3.4808449708   0.9429598643  -0.2979479144
C   -3.3251914201  -0.3593598488   0.0416432855
C   -2.6362312753  -1.3606630910  -0.8078800988
C   -1.2832952197  -1.2979830845  -1.1170419736
C   -0.6731450780  -2.2966189785  -1.8810895058
O    0.6603923291  -2.1300926715  -2.1019811372
C    1.4063002879  -3.2388307293  -2.6327921760
C    2.8648040463  -2.8407480088  -2.6569620571
O    3.4515337181  -2.6470813223  -1.3700857780
C    3.7360013142  -3.8580143172  -0.6623764502
C    4.7704701229  -3.5686857005   0.3954250142
O    4.2432598165  -2.6085123737   1.3167463905
C    5.1455136107  -2.3474292971   2.3985865917
C    4.5428473041  -1.3479802276   3.3510804747
O    4.5979023513  -0.0302183100   2.7925623574
C    4.0938075731   0.9565747890   3.6979072331
C    4.2662384657   2.3245541875   3.0951881168
O    3.4029818800   2.4711224532   1.9623300529
C    3.5289881626   3.7733161679   1.3772609720
C    2.3165645592   4.1115675037   0.5509577171
O    2.2640709184   3.2998232313  -0.6236948726
C    1.1109453167   3.5822762891  -1.4133185889
C    1.0430099671   2.5264717143  -2.5084886484
O   -0.0419878013   2.7886896763  -3.4105420066
C   -1.4252541014  -3.3728455175  -2.3563979211
C   -2.7758098920  -3.4556645504  -2.0256723018
C   -3.3787524375  -2.4741695402  -1.2460958408
S   -5.0924221777  -2.6394573498  -0.7789315175
C   -4.9511420678  -2.0294564528   0.8906619202
C   -4.0501746385  -0.9878988793   1.1752914231
C   -3.8639193193  -0.6250337321   2.5126195403
C   -4.6245570667  -1.2038420231   3.5230767261
C   -5.5773756640  -2.1713014855   3.2118085443
C   -5.7281202535  -2.6014145529   1.8977660382
H   -3.3658440051   2.1409626533   2.2235729878
H   -5.1307618990   3.5132930373   3.2738808344
H   -7.2119075862   4.0396035077   2.0153261299
H   -7.4611849329   3.2833464011  -0.3288889555
H   -4.3958959065   2.7992803969  -4.4221412178
H   -2.0101060773   3.2153273974  -4.9297343076
H   -0.9206631422   1.6055751096  -1.0872637173
H   -0.6804054052  -0.4884358935  -0.7287068009
H    1.0886527386  -3.4581640526  -3.6621522819
H    1.2379513771  -4.1310492535  -2.0142150003
H    2.9703948286  -1.8857230911  -3.1850802999
H    3.4212092693  -3.6077921136  -3.2175343701
H    4.1473862850  -4.6153401233  -1.3471829170
H    2.8246548548  -4.2687313379  -0.2018802830
H    5.6934501329  -3.1810143861  -0.0653933138
H    5.0104605097  -4.5063712083   0.9211775753
H    6.1091377959  -1.9763772330   2.0130352482
H    5.3338686396  -3.2816042258   2.9497317685
H    5.1220429115  -1.3713037460   4.2873557258
H    3.5010286927  -1.6229157021   3.5844931361
H    4.6551367737   0.9198128503   4.6449031697
H    3.0310856971   0.7638925694   3.9179490223
H    5.3178346961   2.4816158533   2.8035470485
H    4.0103920327   3.0743988889   3.8608470097
H    4.4464102345   3.8343806227   0.7697168201
H    3.6006961673   4.5310941241   2.1728724952
H    2.3796459054   5.1757866254   0.2707346081
H    1.4019543033   3.9681373357   1.1486989361
H    1.1870776181   4.5835189676  -1.8675519426
H    0.2065503975   3.5617925541  -0.7855050162
H    0.9617685134   1.5141285408  -2.0968411615
H    1.9447979337   2.5738139428  -3.1266640802
H   -0.9776311538  -4.1599154895  -2.9525252122
H   -3.3528196663  -4.3117649592  -2.3647025796
H   -3.1058023333   0.1082473576   2.7607482569
H   -4.4692742495  -0.8995718885   4.5542357421
H   -6.1796860078  -2.6216282219   3.9957308738
H   -6.4294850165  -3.3961107288   1.6581454418
H    1.7355737587   1.1678860548   0.0134613111
C    1.9214063757   0.0955085891   0.1012953434
C    1.2121726917  -0.4717148826   1.2983628076
C    1.0568428884  -1.8529784059   1.4465364853
C    0.3523475335  -2.3692747273   2.5291301662
H    0.2329871586  -3.4444409629   2.6333388018
C   -0.2118535924  -1.5085591402   3.4703142313
H   -0.7709060299  -1.9115510824   4.3107152116
C   -0.0668449349  -0.1309920500   3.3250243687
H   -0.5106333448   0.5445435977   4.0516540624
H    1.4767992982  -2.5220119036   0.7003779811
C    0.6436328721   0.3849917729   2.2436419864
H    0.7580517127   1.4596597347   2.1265786432
H    1.6137339648  -0.4148409587  -0.8162550430
N    3.4106540202  -0.0696951501   0.1845793086
H    3.6491441852  -1.0710504178   0.2867782448
H    3.7536625944   0.3764178175   1.0492493221
C    4.1276166767   0.5028462907  -1.0078755500
H    3.8795208618   1.5677432244  -1.0383567951
H    3.7185327905   0.0122699934  -1.8945663251
C    5.6095538763   0.2787227822  -0.8930293104
C    6.2370773753  -0.7223862458  -1.6373142974
H    5.6479942805  -1.3335227281  -2.3161189688
C    7.6067540655  -0.9401986220  -1.5086703517
H    8.0867081467  -1.7185588309  -2.0960237600
C    8.3576942525  -0.1651410981  -0.6283494371
C    7.7379872073   0.8389117267   0.1146264079
H    8.3204070292   1.4507520558   0.7981481550
H    9.4253578963  -0.3385082140  -0.5249187038
C    6.3719339083   1.0618144534  -0.0211012061
H    5.8911722879   1.8502930276   0.5533657169

Conformer 7
G(CENSO)=       -3390.18941311  G(xTB)=        -175.63882546        
C   -4.4606126889   1.4678473061   0.8145054030
C   -4.3865868415   1.5803194431   2.2058560220
C   -5.3127480208   2.3428333072   2.9101821037
C   -6.3200633719   3.0220815715   2.2289020583
C   -6.3609538570   2.9934978528   0.8385848169
C   -5.4187145321   2.2428968345   0.1368758285
S   -5.3957598142   2.2952856471  -1.6482988691
C   -3.6220600395   2.2586967851  -1.8542751829
C   -3.0098315921   3.0875099120  -2.7888030515
C   -1.6223836765   3.1192122121  -2.9113737131
C   -0.8476589954   2.3140357924  -2.0743965457
C   -1.4618132064   1.4770565692  -1.1395532997
C   -2.8461404074   1.4183547361  -1.0326299144
C   -3.5538840232   0.6183589033  -0.0026469462
C   -3.5707170318  -0.7365359398   0.0468700817
C   -2.8896716493  -1.6263909885  -0.9279421086
C   -1.5075490838  -1.7421760614  -1.0346574325
C   -0.9286956191  -2.6564855579  -1.9185325617
O    0.4359361458  -2.6584614047  -1.9490919026
C    1.1005280276  -3.8395212618  -2.4277932996
C    2.5934547699  -3.5869800290  -2.4053924854
O    3.1360608903  -3.1797684930  -1.1526612146
C    3.0402462924  -4.1445004331  -0.1067509703
C    4.0448911245  -3.8176859770   0.9696442660
O    3.7068501320  -2.5908562825   1.6305376847
C    4.4495699525  -2.4388512293   2.8459666143
C    4.0659184153  -1.1523418684   3.5267447105
O    4.5120099483  -0.0488102270   2.7380753912
C    4.2812629022   1.2038063129   3.3841033572
C    4.7998508802   2.3275996417   2.5262196019
O    3.9339135292   2.5263345673   1.4002265611
C    4.3511824848   3.6335964474   0.5912792993
C    3.3168917946   3.8970784082  -0.4731931804
O    3.2210476718   2.7482597153  -1.3156858515
C    2.7126882815   3.0078432091  -2.6212207111
C    1.2395710742   3.3500360999  -2.6853444247
O    0.5142522154   2.2619534390  -2.0910036674
C   -1.7370528528  -3.4830973261  -2.7014712562
C   -3.1212626852  -3.3943202321  -2.5773071519
C   -3.6984765116  -2.4881184707  -1.6937139228
S   -5.4717017453  -2.4503494206  -1.4841101470
C   -5.4905746462  -2.2807351723   0.2931371718
C   -4.5047004112  -1.4974358992   0.9193896978
C   -4.4390129294  -1.5144247657   2.3157535127
C   -5.3951713858  -2.1909582520   3.0664391218
C   -6.4249675154  -2.8791676328   2.4292358154
C   -6.4614154140  -2.9461635962   1.0402502684
H   -3.5861046608   1.0778831452   2.7362428540
H   -5.2436111922   2.4083102647   3.9922266762
H   -7.0510060458   3.6120861592   2.7746049657
H   -7.1044823667   3.5747007648   0.3000146828
H   -3.6128101536   3.7390765576  -3.4152134396
H   -1.1696132943   3.7873859828  -3.6352431970
H   -0.8373308233   0.9079395014  -0.4638258328
H   -0.8578829113  -1.1560614740  -0.3977499946
H    0.8280440638  -4.0567175510  -3.4696442802
H    0.8100998901  -4.6977841722  -1.8056801898
H    2.8347739564  -2.7747167323  -3.1009584873
H    3.0886142104  -4.5055124472  -2.7610775062
H    3.2741907546  -5.1509959333  -0.4898824431
H    2.0239586173  -4.1650008151   0.3170320260
H    5.0573606806  -3.7494485110   0.5399150549
H    4.0366451501  -4.6430036484   1.6991095245
H    5.5319930864  -2.4489585539   2.6370559454
H    4.2247662272  -3.2748135014   3.5271877564
H    4.5457766540  -1.1307067862   4.5186886117
H    2.9740146218  -1.1037240406   3.6719654933
H    4.8142781067   1.2306380437   4.3483182693
H    3.2056231353   1.3433372205   3.5829323266
H    5.8252562888   2.1089372258   2.1859114032
H    4.8262384724   3.2463250164   3.1321450291
H    5.3288182589   3.4167891056   0.1322384368
H    4.4506222941   4.5346899746   1.2164010411
H    3.6409164301   4.7765546627  -1.0518549061
H    2.3439170170   4.1280118583  -0.0121741292
H    2.8929423505   2.0934746196  -3.1984498987
H    3.2715283804   3.8296989155  -3.0972195765
H    0.9775690637   3.4722349581  -3.7453328026
H    1.0015790547   4.2828535414  -2.1546771591
H   -1.3126270475  -4.2094708862  -3.3852644913
H   -3.7503311573  -4.0605473166  -3.1612120933
H   -3.6244390014  -1.0031172927   2.8155072864
H   -5.3322202386  -2.1821030020   4.1507979685
H   -7.1788036425  -3.4020392162   3.0110512916
H   -7.2253747556  -3.5346298439   0.5393939163
H    1.7333189799   0.5479458151  -1.0008730667
C    2.0245412412  -0.1974183375  -0.2555662772
C    1.2164626056  -0.0409716815   1.0042205118
C    0.8880975519   1.2299790395   1.4859438430
C    0.0836398918   1.3710403430   2.6129303369
H   -0.1714216129   2.3637621406   2.9740758482
C   -0.4079211764   0.2416481955   3.2660137596
H   -1.0449190767   0.3514775660   4.1397433655
C   -0.0846817208  -1.0282023806   2.7929344999
H   -0.4684114880  -1.9121527123   3.2955050695
H    1.2497602328   2.1114362380   0.9630229904
C    0.7272556230  -1.1674385837   1.6705937498
H    0.9755461027  -2.1564952193   1.2962671447
H    1.9132692787  -1.2012793980  -0.6702186034
N    3.4924799191   0.0091037817   0.0022309707
H    3.7843311683  -0.6524050412   0.7353188185
H    3.6483553544   0.9609919614   0.3849401729
C    4.3459415688  -0.1955082240  -1.2204839070
H    3.8748911616   0.3453799935  -2.0428806358
H    4.3221990774  -1.2680513152  -1.4328192329
C    5.7491589908   0.2938632070  -0.9919370139
C    6.2608299098   1.3428650483  -1.7580308892
H    5.6315030082   1.8107753629  -2.5104406147
C    7.5644568191   1.7910657824  -1.5582838128
H    7.9545354651   2.6044705912  -2.1640583930
C    8.3612592433   1.2056125384  -0.5778198619
C    7.8561994174   0.1584566916   0.1916514823
H    8.4763319787  -0.3070931463   0.9528302938
H    9.3757108817   1.5601075875  -0.4158517015
C    6.5601419113  -0.3007471984  -0.0206288469
H    6.1765173182  -1.1288978881   0.5709544224

Conformer 8
G(CENSO)=       -3390.18919702  G(xTB)=        -175.63313828        
C   -4.4191495302   1.7202998699   0.6428904513
C   -4.3904404970   2.0151055858   2.0090624070
C   -5.3304984022   2.8709341651   2.5738991758
C   -6.3070035362   3.4611355051   1.7746872581
C   -6.3060573657   3.2445328018   0.4009028885
C   -5.3515949345   2.3985521923  -0.1629514073
S   -5.3115011748   2.1835655973  -1.9332602389
C   -3.5450713555   2.0463583447  -2.1348721800
C   -2.9289382939   2.6066486966  -3.2526176526
C   -1.5502827986   2.5260807448  -3.4124541756
C   -0.7803312358   1.9155344323  -2.4201864537
C   -1.3942689057   1.3678457487  -1.2954919255
C   -2.7820433915   1.3748476224  -1.1646313797
C   -3.5093263098   0.7576377137  -0.0286108496
C   -3.5656556968  -0.5822833582   0.1781914791
C   -2.9089792153  -1.5758812918  -0.7059312713
C   -1.5318574567  -1.7004343216  -0.8335836301
C   -0.9709152610  -2.6473431232  -1.6944989631
O    0.3887083319  -2.6349074721  -1.7552750911
C    1.0537434965  -3.7112367211  -2.4342996047
C    2.5373974168  -3.4781598738  -2.3338480634
O    2.9509819542  -3.5638221277  -0.9730347232
C    4.3651883352  -3.4326580254  -0.8493779303
C    4.7702702097  -3.5337099978   0.5953886289
O    4.2819410289  -2.4076132055   1.3332007955
C    4.7572678369  -2.4195724480   2.6844542953
C    4.0976404668  -1.3199704331   3.4719166854
O    4.4543079055  -0.0632152625   2.9004694477
C    3.9729838754   1.0454090410   3.6575456008
C    4.3629332387   2.3171727075   2.9561578443
O    3.5876384126   2.4627551597   1.7554200087
C    3.9720736358   3.6327037067   1.0134405160
C    2.8273338619   4.1420005533   0.1787734637
O    2.5284310343   3.2362796784  -0.8825520145
C    1.6420999324   3.8267460757  -1.8337451986
C    1.3783888825   2.8537018067  -2.9554301582
O    0.5764047265   1.7365349406  -2.5204859681
C   -1.7956832652  -3.5099556227  -2.4200665759
C   -3.1769886221  -3.4257847595  -2.2540762221
C   -3.7356585950  -2.4790446437  -1.4013019108
S   -5.5038588074  -2.4172212165  -1.1692718080
C   -5.5132148446  -2.0568587767   0.5776779774
C   -4.5212224840  -1.2190113432   1.1188680950
C   -4.4701388067  -1.0677133834   2.5076965134
C   -5.4396900623  -1.6408074401   3.3240519321
C   -6.4705227367  -2.3907063359   2.7619157349
C   -6.4976125647  -2.6186146213   1.3900240489
H   -3.6182348127   1.5761267063   2.6299583230
H   -5.2978367623   3.0772842091   3.6398257995
H   -7.0486076390   4.1234178582   2.2123082884
H   -7.0296635168   3.7482074062  -0.2344479384
H   -3.5259209762   3.1123235302  -4.0066395010
H   -1.0920810272   2.9481362058  -4.3006276514
H   -0.7752710285   0.9397893428  -0.5167877368
H   -0.8688179749  -1.0813046216  -0.2451282012
H    0.7752852903  -3.7292524723  -3.4969755433
H    0.7753930260  -4.6696727740  -1.9739762919
H    2.7973143247  -2.4916675559  -2.7540916979
H    3.0428744107  -4.2472794531  -2.9413148369
H    4.7055296299  -2.4741529159  -1.2760912218
H    4.8747015505  -4.2395982425  -1.4022970147
H    5.8701714707  -3.5676835172   0.6434781324
H    4.3763162845  -4.4607253598   1.0400363438
H    5.8525231925  -2.2978911890   2.6942147908
H    4.5131788065  -3.3823577149   3.1594587462
H    4.4509868137  -1.3838154902   4.5138832472
H    3.0032777631  -1.4427359892   3.4690699717
H    4.4230173131   1.0449395993   4.6632555369
H    2.8776364103   0.9901874493   3.7698577791
H    5.4381949248   2.3052991646   2.7168870655
H    4.1653344802   3.1696289088   3.6227636249
H    4.8480917315   3.4070364174   0.3847667280
H    4.2500873295   4.4344317265   1.7125539538
H    3.1303496272   5.1182824008  -0.2343392613
H    1.9374560657   4.3006139370   0.8093527677
H    2.0988979160   4.7349435642  -2.2615882842
H    0.6937454590   4.1200140511  -1.3514061399
H    2.3171674772   2.4162195915  -3.3104264784
H    0.9089810650   3.3814066076  -3.7927348623
H   -1.3880907019  -4.2611259646  -3.0871348084
H   -3.8183518457  -4.1214225517  -2.7884193181
H   -3.6548292044  -0.5057423749   2.9483132132
H   -5.3870899237  -1.5029069694   4.4001932373
H   -7.2347050276  -2.8342890426   3.3939448211
H   -7.2664735005  -3.2510614687   0.9543050112
H    1.6786865835   0.7137001230  -0.7121168477
C    2.0662612660  -0.1656828400  -0.1913533583
C    1.2889531028  -0.4311186123   1.0666738877
C    0.6974602593   0.6262157793   1.7630634292
C   -0.0947276093   0.3772423925   2.8808871839
H   -0.5544235377   1.2051742134   3.4137705560
C   -0.3025791931  -0.9328263221   3.3090414656
H   -0.9272866251  -1.1291518829   4.1764157032
C    0.2874663895  -1.9909826728   2.6200049245
H    0.1239440901  -3.0137591417   2.9493661289
H    0.8493881598   1.6458058389   1.4165408889
C    1.0806791108  -1.7420393100   1.5039120830
H    1.5321846711  -2.5615946042   0.9514930483
H    2.0239263421  -1.0302780965  -0.8587975670
N    3.5252753481   0.1022197076   0.0744361967
H    3.9265959365  -0.7332612450   0.5406932412
H    3.6052593952   0.9000427920   0.7371270994
C    4.2542358058   0.4136019525  -1.1890482008
H    3.8284925816   1.3457936763  -1.5755448737
H    4.0207546474  -0.3835832629  -1.9035591349
C    5.7450389655   0.5475959779  -1.0213007023
C    6.4005252344   0.4256487169   0.2038785311
H    5.8537382024   0.2205503149   1.1195656499
C    7.7869805208   0.5699625331   0.2759850102
H    8.2830261326   0.4714203864   1.2380109906
C    8.5288637228   0.8359582861  -0.8690315186
C    7.8765194412   0.9593122394  -2.0960681259
H    8.4458004808   1.1669344398  -2.9980742351
H    9.6080860138   0.9465313880  -0.8097953560
C    6.4965332972   0.8167105987  -2.1710920771
H    5.9922168219   0.9143542943  -3.1303173538

Conformer 9
G(CENSO)=       -3390.18918548  G(xTB)=        -175.63696698        
C   -4.3058442266   1.5401855448   0.7367435232
C   -4.2903555988   1.6797680752   2.1282096846
C   -5.1794208349   2.5344145146   2.7711695627
C   -6.0904568836   3.2811434444   2.0275340274
C   -6.0693127003   3.2201526166   0.6383283354
C   -5.1644892323   2.3741702527  -0.0021979014
S   -5.0836600080   2.3688975488  -1.7839606325
C   -3.3247386567   2.1266509033  -1.9524881470
C   -2.6241279680   2.7910477836  -2.9554320967
C   -1.2473844373   2.6298634134  -3.0951111390
C   -0.5664582127   1.8049925715  -2.1978326640
C   -1.2670429110   1.1576890375  -1.1792858337
C   -2.6471253330   1.2713326056  -1.0639400257
C   -3.4372710052   0.5933030212  -0.0079208692
C   -3.5444313808  -0.7554088910   0.1052109665
C   -2.8827932793  -1.7180711181  -0.8111745318
C   -1.5099837476  -1.9349935986  -0.8482580438
C   -0.9492949321  -2.8484477626  -1.7455927586
O    0.4125729711  -2.9013624156  -1.7372780071
C    1.0631221134  -4.0017202028  -2.3906463901
C    2.5437232550  -3.6940695141  -2.4856496929
O    3.1882695173  -3.3488375970  -1.2658153805
C    3.1780768296  -4.3657919161  -0.2678104309
C    4.1900757637  -4.0153735569   0.7931342754
O    3.7995426769  -2.8222435850   1.4772222096
C    4.6398266841  -2.5811654254   2.6041286611
C    4.1701761925  -1.3750418643   3.3709491167
O    4.4631676224  -0.1693969512   2.6502645320
C    4.2643155998   0.9941682853   3.4679609120
C    4.7683046950   2.2176873100   2.7516770604
O    3.8699496305   2.5686390225   1.6992745156
C    4.3834781361   3.6293669669   0.8943837531
C    3.3064395778   4.1188436957  -0.0354918296
O    2.9146085781   3.0679478982  -0.9260995393
C    2.0700927150   3.5585012916  -1.9731972180
C    1.6815645346   2.4224473383  -2.8843818995
O    0.7689718631   1.5111835978  -2.2473720526
C   -1.7768383420  -3.6056464471  -2.5786543629
C   -3.1578370400  -3.4381054512  -2.5005966138
C   -3.7134576616  -2.5107514147  -1.6254292387
S   -5.4864455631  -2.3441556332  -1.4969832151
C   -5.5818873895  -2.1424429452   0.2743848645
C   -4.5767600117  -1.4199022237   0.9432837291
C   -4.5925323552  -1.4082169204   2.3408665157
C   -5.6376088012  -1.9952823785   3.0470288049
C   -6.6773249581  -2.6217911251   2.3639240953
C   -6.6400421595  -2.7176027028   0.9767336131
H   -3.5631915720   1.1231294364   2.7075863363
H   -5.1567136712   2.6185967661   3.8538586169
H   -6.7930762834   3.9442598808   2.5242832361
H   -6.7361556726   3.8467548520   0.0521445824
H   -3.1499194720   3.4552353590  -3.6358966613
H   -0.7354057257   3.1636109953  -3.8874274876
H   -0.7120611472   0.5788252072  -0.4563597795
H   -0.8530037390  -1.4136206352  -0.1633762678
H    0.7017665775  -4.1273039545  -3.4199046310
H    0.8586752556  -4.9280248843  -1.8354281547
H    2.6927175456  -2.8302290758  -3.1435379276
H    3.0294971058  -4.5694968668  -2.9493090964
H    3.4597908860  -5.3391580690  -0.7021648184
H    2.1780195584  -4.4673770602   0.1829602625
H    5.1867573486  -3.8844219814   0.3398385410
H    4.2457299925  -4.8560154787   1.5044511909
H    5.6865176488  -2.4432008947   2.2845453455
H    4.6078534053  -3.4458405193   3.2881028930
H    4.7058566110  -1.3568931088   4.3321939327
H    3.0910319209  -1.4423875837   3.5784457119
H    4.8332161314   0.8799995333   4.4027131446
H    3.1977747279   1.1049753246   3.7224112916
H    5.7776587927   2.0287134526   2.3502256416
H    4.8377198217   3.0449953602   3.4763649364
H    5.2610184797   3.2808923780   0.3245005901
H    4.6974096774   4.4766454609   1.5256674461
H    3.7085670444   4.9676075438  -0.6107251314
H    2.4335861459   4.4729253029   0.5361558396
H    2.6143139925   4.3130622358  -2.5639314692
H    1.1728643220   4.0388807510  -1.5488209966
H    2.5611457920   1.8179643877  -3.1288011418
H    1.2737615877   2.8169399415  -3.8204534382
H   -1.3758182741  -4.3392860290  -3.2682601163
H   -3.8019216540  -4.0538275063  -3.1224309692
H   -3.7717491976  -0.9460125112   2.8769567729
H   -5.6365253508  -1.9647741196   4.1328102963
H   -7.4998676930  -3.0741195083   2.9106690939
H   -7.4165860573  -3.2590339873   0.4433157961
H    1.4828309656  -0.2676660142  -0.8813945202
C    2.0018940111  -0.5198781706   0.0485355426
C    1.1900140004  -0.1307904959   1.2533512722
C    0.7062670979  -1.1244535750   2.1069532066
C   -0.1064324491  -0.7935993716   3.1890262932
H   -0.4814324844  -1.5771853257   3.8420196760
C   -0.4320429721   0.5377289516   3.4348808617
H   -1.0628839085   0.7979761667   4.2806358735
C    0.0515790036   1.5362957423   2.5902221808
H   -0.2047208756   2.5764875527   2.7729234357
H    0.9645143696  -2.1627970015   1.9151244462
C    0.8540089957   1.2041171167   1.5036912200
H    1.2072997834   1.9889808939   0.8385847909
H    2.2240424893  -1.5867337426   0.0457571998
N    3.3158540174   0.2068645547   0.0179958692
H    3.7897747794   0.0633747832   0.9324691301
H    3.1553668534   1.2208525437  -0.0764108469
C    4.2137569715  -0.2404985070  -1.1043453376
H    3.6679910666  -0.0741860027  -2.0379015230
H    4.3664401152  -1.3146498788  -0.9695359372
C    5.5091025410   0.5215165054  -1.0828330866
C    6.4729078362   0.2371586100  -0.1110059873
H    6.2884177033  -0.5503367510   0.6158844956
C    7.6632579235   0.9563639043  -0.0691775160
H    8.4049892895   0.7293595712   0.6918930446
C    7.9064540535   1.9589160651  -1.0067122974
C    6.9557530271   2.2379479012  -1.9856644091
H    7.1433629306   3.0148430663  -2.7219130615
H    8.8383074147   2.5172195884  -0.9766821753
C    5.7592947896   1.5259960063  -2.0196838904
H    5.0123137910   1.7506975266  -2.7766770171

Conformer 10
G(CENSO)=       -3390.18909843  G(xTB)=        -175.63589596        
C   -5.2187256188   1.2931487143   0.4874959150
C   -5.4230084862   1.5448224180   1.8469052283
C   -6.6608795791   1.9763110161   2.3130489120
C   -7.7117875465   2.1790882812   1.4216641579
C   -7.5105301747   2.0034272401   0.0566639628
C   -6.2645041703   1.5853990589  -0.4090451758
S   -6.0004375223   1.4189440248  -2.1678607446
C   -4.3044755668   1.9702309592  -2.2209957848
C   -3.8529357982   2.7715467263  -3.2715396421
C   -2.5632655796   3.2759174094  -3.2537664341
C   -1.7242956017   3.0186628931  -2.1621601927
C   -2.1623576667   2.1990227677  -1.1206509182
C   -3.4397133756   1.6306624255  -1.1736354224
C   -3.9719411777   0.7466297928  -0.1083609681
C   -3.5653536784  -0.5330508187   0.0761051768
C   -2.6246826014  -1.2403610114  -0.8298217570
C   -1.2878377704  -0.8977490475  -1.0048517459
C   -0.4682424431  -1.6231300599  -1.8749455265
O    0.8210351776  -1.1798173654  -1.9591406527
C    1.8001005519  -1.9967942920  -2.6280405578
C    2.2122662799  -3.2020950102  -1.8181684420
O    3.0190127791  -2.7878257567  -0.7103003304
C    3.2615860378  -3.8640448058   0.2041665282
C    4.3884567481  -3.5015046579   1.1336903224
O    4.0368672773  -2.3345075730   1.8747729622
C    4.9858554519  -2.0519032667   2.9022356876
C    4.6454953322  -0.7446877852   3.5628584666
O    4.9554937245   0.3489190858   2.6846386881
C    4.7716312675   1.6083583020   3.3470002508
C    5.2868798389   2.7427254714   2.5024238364
O    4.4876366878   2.8979546340   1.3309384445
C    4.6503214786   4.1921194991   0.7483497689
C    3.8632809110   4.2827630793  -0.5317783335
O    2.4744328395   4.1154308667  -0.2486135143
C    1.6743559693   4.1186908463  -1.4264095513
C    0.3423863696   3.4961751333  -1.0528576878
O   -0.4997083233   3.6134444419  -2.2064445853
C   -0.9860495318  -2.7059507881  -2.5881886220
C   -2.3134152786  -3.0741497441  -2.3921602943
C   -3.1263061574  -2.3671544902  -1.5127487024
S   -4.8060757185  -2.9097654306  -1.2514097728
C   -4.9040982207  -2.5804333403   0.4965477277
C   -4.2409279782  -1.4578549528   1.0198996782
C   -4.2160771095  -1.2903415946   2.4075677191
C   -4.9173665517  -2.1543728897   3.2419416827
C   -5.6437184546  -3.2119527428   2.6983447824
C   -5.6226031380  -3.4403344392   1.3264684450
H   -4.6031071261   1.4071939084   2.5418043462
H   -6.8022948557   2.1556898654   3.3749765053
H   -8.6818929296   2.5090843466   1.7821495655
H   -8.3125175111   2.2105933342  -0.6466274042
H   -4.5177192802   3.0241325496  -4.0930912292
H   -2.2078305023   3.9117418342  -4.0593182156
H   -1.5407405952   1.9999014898  -0.2559473569
H   -0.8542848105  -0.0785050467  -0.4454257405
H    2.6581351941  -1.3331447222  -2.7776786175
H    1.4429218729  -2.3096383547  -3.6159727327
H    2.7913894061  -3.8802709527  -2.4652188908
H    1.3291550384  -3.7492162868  -1.4546077349
H    3.5537001305  -4.7704245609  -0.3481834339
H    2.3423954973  -4.0843764783   0.7697051231
H    5.3175860875  -3.3257770531   0.5664420619
H    4.5580164235  -4.3547207606   1.8110772465
H    6.0051285262  -2.0108430106   2.4849019844
H    4.9615579119  -2.8457189114   3.6657676211
H    5.2444020877  -0.6524129684   4.4815241988
H    3.5794124481  -0.7178379942   3.8411855836
H    5.3372068784   1.6048679064   4.2914137708
H    3.7067517188   1.7597885395   3.5816556305
H    6.3417187301   2.5770394990   2.2274453102
H    5.2401964429   3.6533311813   3.1216785703
H    5.7098540581   4.3773906246   0.5099845778
H    4.3187086769   4.9674533653   1.4562763895
H    4.1971280578   3.5094803315  -1.2425826016
H    4.0533147461   5.2678812380  -0.9883126979
H    2.1495583989   3.5246250292  -2.2237773453
H    1.5316286422   5.1454353784  -1.8006012299
H   -0.1092599228   4.0213102299  -0.1986050766
H    0.4828556218   2.4413542983  -0.7871920876
H   -0.3747371142  -3.2913075296  -3.2649777044
H   -2.7057586647  -3.9398494253  -2.9187019541
H   -3.6344124247  -0.4791194772   2.8312406827
H   -4.8940989313  -2.0020410931   4.3171168637
H   -6.1986622051  -3.8857969925   3.3448609608
H   -6.1419571978  -4.2966103433   0.9047527527
H    2.8308484078   1.8509343664  -0.0510018465
C    2.5193286772   0.8075186310  -0.0210129946
C    1.6217124315   0.5674450162   1.1623325894
C    1.3006231887   1.6322951614   2.0079642997
C    0.4361697663   1.4419732830   3.0837361212
H    0.1905021901   2.2782165519   3.7329312130
C   -0.1070417580   0.1832276273   3.3286152659
H   -0.7776074661   0.0335710712   4.1705915988
C    0.2127707754  -0.8842962920   2.4907716622
H   -0.2153098787  -1.8669630076   2.6714670163
H    1.7353104968   2.6093861361   1.8141364498
C    1.0689363099  -0.6926809415   1.4109867016
H    1.2989544819  -1.5242428609   0.7494236747
H    2.0196195686   0.5455348135  -0.9579742318
N    3.7637965428  -0.0290319959   0.0495240694
H    3.5115854718  -1.0271689293  -0.0276787582
H    4.2058961546   0.0997691807   0.9806965956
C    4.7562197192   0.2983765548  -1.0349612839
H    5.1148743737   1.3122413590  -0.8331576315
H    4.2120520167   0.2906281965  -1.9839289970
C    5.8783260058  -0.7020847803  -1.0412853823
C    6.8821776909  -0.6411631449  -0.0712698662
H    6.8667805542   0.1543422984   0.6700978382
C    7.8974807982  -1.5930796426  -0.0500347477
H    8.6729393081  -1.5395994032   0.7092793183
C    7.9224379862  -2.6089930440  -1.0040083649
C    6.9295484908  -2.6691659049  -1.9794968351
H    6.9469478846  -3.4566703269  -2.7280673381
H    8.7165393169  -3.3507564674  -0.9892184106
C    5.9092840862  -1.7219766864  -1.9951265350
H    5.1280490442  -1.7736312106  -2.7492291986

Conformer 11
G(CENSO)=       -3390.18905173  G(xTB)=        -175.63469781        
C   -3.9818121665   1.3333544263  -2.2588630664
C   -3.4813844531   1.3457434517  -3.5643049962
C   -4.1634784546   2.0019547883  -4.5835583802
C   -5.3525701971   2.6735866031  -4.3083284988
C   -5.8256082548   2.7436198791  -3.0022182672
C   -5.1283225685   2.0990819439  -1.9812973783
S   -5.6847222681   2.2692202490  -0.2941845796
C   -4.0805500520   2.3192373706   0.4868435663
C   -3.8535157596   3.1904995928   1.5503750674
C   -2.5958038031   3.2780688398   2.1380638285
C   -1.5500838723   2.5032869323   1.6318479486
C   -1.7779835871   1.6296581807   0.5699690080
C   -3.0463555956   1.4939865017   0.0100068811
C   -3.3535070546   0.5965114169  -1.1318807339
C   -3.3148608945  -0.7578649102  -1.0651957472
C   -2.9482644221  -1.5220937997   0.1531296068
C   -1.6691635949  -1.5339672402   0.6955101923
C   -1.3728375777  -2.3039191124   1.8228893418
O   -0.0918702136  -2.1940471901   2.2751072477
C    0.3940307134  -3.1701267245   3.2087456500
C    1.7894787726  -2.7575482172   3.6254383745
O    2.7196461414  -2.5833600667   2.5597663227
C    3.0605628414  -3.7843781736   1.8667370481
C    4.3789442417  -3.5811872866   1.1658559860
O    4.2460412069  -2.5362141126   0.1942374691
C    5.4278749290  -2.3954379528  -0.6063884904
C    5.1819604533  -1.4014685945  -1.7091275514
O    5.1341321489  -0.0784345639  -1.1735314276
C    4.8151371537   0.8872648551  -2.1759713688
C    4.9457646715   2.2707139504  -1.5993867880
O    3.9839630022   2.4639293344  -0.5556165033
C    4.0198197983   3.8130472040  -0.0729979323
C    2.9966199258   4.0342453595   1.0092598798
O    1.6778101213   3.9767604414   0.4626767995
C    0.6863669573   4.5753541211   1.2990730029
C    0.3114298107   3.7569581780   2.5193129313
O   -0.2841286397   2.4927464268   2.1589270937
C   -2.3596830494  -3.1009976493   2.4065896086
C   -3.6330004152  -3.1267078548   1.8409861675
C   -3.9295120939  -2.3572005963   0.7208276725
S   -5.5438009901  -2.4566228173  -0.0354089542
C   -5.0071711922  -2.4338605625  -1.7384181593
C   -3.9055448102  -1.6397020186  -2.1058980474
C   -3.4093267175  -1.7634132414  -3.4069971758
C   -4.0564656653  -2.5614144821  -4.3450197399
C   -5.2052893667  -3.2644227436  -3.9897277190
C   -5.6702812448  -3.2203827528  -2.6794669443
H   -2.5422724178   0.8477739697  -3.7768935244
H   -3.7630355239   1.9898801187  -5.5931726742
H   -5.8937075338   3.1802907202  -5.1023703310
H   -6.7187197841   3.3184881931  -2.7726251772
H   -4.6589584531   3.8195850318   1.9193015098
H   -2.4429095635   3.9597872033   2.9678695100
H   -0.9407119273   1.0776754240   0.1640997036
H   -0.8711590350  -0.9737884541   0.2266508980
H    0.3725172647  -4.1659895164   2.7440745700
H   -0.2245118286  -3.1939998953   4.1166089264
H    2.1601683152  -3.5080102132   4.3425057036
H    1.7417686159  -1.7895895718   4.1377670329
H    2.2787738327  -4.0510067119   1.1383945516
H    3.1740470641  -4.6218666820   2.5732437852
H    4.6593566592  -4.5210752101   0.6650865762
H    5.1664974207  -3.3232059488   1.8909568066
H    5.6781364596  -3.3658074178  -1.0619035973
H    6.2788950054  -2.0785828885   0.0190612257
H    4.2384056593  -1.6398089778  -2.2276164791
H    6.0027846194  -1.4794505372  -2.4404108800
H    3.7932112497   0.7190663767  -2.5535580852
H    5.5133493311   0.8033689542  -3.0247223396
H    4.7746309918   2.9990453679  -2.4078777167
H    5.9636469712   2.4279529014  -1.2058498547
H    3.8359146039   4.5049392151  -0.9100814508
H    5.0161107778   4.0372435226   0.3430258512
H    3.1840667751   5.0310924656   1.4407162311
H    3.1278599173   3.2940058128   1.8125332296
H   -0.1970414385   4.7169978850   0.6644951995
H    1.0222197139   5.5683311396   1.6412323330
H   -0.3561657290   4.3477778187   3.1584936067
H    1.1920052896   3.4930439835   3.1128685705
H   -2.1531796579  -3.7214699579   3.2711261668
H   -4.3912928990  -3.7743658095   2.2723991249
H   -2.4995429805  -1.2407811155  -3.6787946190
H   -3.6592512733  -2.6359601945  -5.3532393469
H   -5.7188223711  -3.8831223854  -4.7202420170
H   -6.5291766717  -3.8162101354  -2.3827050088
H    3.5185676736   1.4513834803   2.7392282404
C    3.7750039725   0.4050839103   2.5487793471
C    5.2500398136   0.1602050885   2.6978979482
C    6.1681376072   1.0193624687   2.0863546575
C    7.5333424944   0.7729411802   2.1822305028
H    8.2392887838   1.4452813637   1.7023663424
C    7.9940707133  -0.3305826725   2.8993940164
H    9.0609753522  -0.5216697412   2.9771272388
C    7.0850295269  -1.1830628752   3.5206459623
H    7.4401210755  -2.0420971049   4.0835268667
H    5.8096590606   1.8844274601   1.5314714984
C    5.7167150674  -0.9416262214   3.4161537010
H    5.0038976452  -1.6120299867   3.8895659723
H    3.1937319232  -0.2315774023   3.2169544234
N    3.3430159680   0.0995502875   1.1412577669
H    3.6183396918  -0.8714865599   0.8987608146
H    3.8488740571   0.7205005773   0.4914653495
C    1.8707936250   0.2937719180   0.9102877610
H    1.6345680410   1.3257773892   1.1808069884
H    1.3528318543  -0.3885758865   1.5917361842
C    1.4918145997   0.0182186597  -0.5201367525
C    1.1429405090   1.0730517848  -1.3674610558
H    1.2043772721   2.0928828646  -0.9964313806
C    0.7131118922   0.8182326530  -2.6673155443
H    0.4324150249   1.6452500993  -3.3142880034
C    0.6449526200  -0.4915636887  -3.1369917953
C    1.0037896391  -1.5475799601  -2.3003782337
H    0.9465866230  -2.5715619375  -2.6598042432
H    0.3112604367  -0.6902247779  -4.1520965068
C    1.4170097800  -1.2940547270  -0.9958473623
H    1.6696426734  -2.1197596272  -0.3360754874

Conformer 12
G(CENSO)=       -3390.18904104  G(xTB)=        -175.63591388        
C   -4.7625456278   1.1485293675   0.7079553501
C   -4.8790403297   1.0641992255   2.0985172651
C   -5.7626816456   1.8862031196   2.7902104156
C   -6.5348533600   2.8178033392   2.0991932974
C   -6.3799006187   2.9701345134   0.7254700277
C   -5.4786589125   2.1561553507   0.0399517973
S   -5.2156266237   2.3999811986  -1.7047934041
C   -3.4692612975   2.0351973596  -1.7521984885
C   -2.6429915718   2.7664388083  -2.5983849486
C   -1.2734699017   2.5227028962  -2.6434721725
C   -0.7285428825   1.5463341338  -1.8072192022
C   -1.5560060007   0.8122665435  -0.9513162152
C   -2.9317732630   1.0171334664  -0.9386959980
C   -3.8909082259   0.2574268052  -0.0979395493
C   -4.1429037203  -1.0651571485  -0.2577503169
C   -3.4169263965  -1.9286333487  -1.2212047031
C   -2.0867474641  -2.3207674008  -1.0377017492
C   -1.4628266821  -3.1334935982  -1.9851134305
O   -0.1746432362  -3.5650326046  -1.8881684287
C    0.5568672551  -3.1977829375  -0.7119662574
C    1.9280843975  -3.8321474682  -0.8326566810
O    2.6356650646  -3.4850098294   0.3517433390
C    3.8908773275  -4.1550559874   0.4529933022
C    4.5839449158  -3.7404479059   1.7231752667
O    5.0795249360  -2.4034266072   1.6119384169
C    5.8310802721  -2.0391786318   2.7693063710
C    6.5747325564  -0.7529656881   2.5348940069
O    5.6575960342   0.3445446990   2.4354604389
C    6.3390211348   1.6075015309   2.4658549328
C    5.3382424768   2.7260973902   2.5594917272
O    4.6823757738   2.8996940044   1.3036001367
C    3.6443140627   3.8764150665   1.3838414097
C    3.1272459856   4.1690570949   0.0025026176
O    2.5718440348   2.9818473190  -0.5737981272
C    1.9390394812   3.2657184668  -1.8248548580
C    1.5496904346   1.9769060397  -2.5036020706
O    0.5928646952   1.2092849442  -1.7531363260
C   -2.1676857004  -3.5617714115  -3.1164622631
C   -3.5036367403  -3.2282615663  -3.2662480112
C   -4.1385978536  -2.4319726638  -2.3106177798
S   -5.8841269492  -2.0894359663  -2.4413975662
C   -6.2904101112  -2.1870469013  -0.7053392427
C   -5.3721981314  -1.7232156140   0.2558134645
C   -5.6702615824  -1.9259611597   1.6062932679
C   -6.8877900322  -2.4775693061   1.9923879217
C   -7.8221302186  -2.8523673178   1.0296568698
C   -7.5173263191  -2.7273294186  -0.3216271124
H   -4.2631044888   0.3532993824   2.6383516172
H   -5.8471489762   1.7986524339   3.8695356505
H   -7.2328885665   3.4563073649   2.6332673589
H   -6.9381513875   3.7346188893   0.1917699897
H   -3.0616483777   3.5508698394  -3.2229530252
H   -0.6578173568   3.1195287704  -3.3058020059
H   -1.1016569857   0.0834608312  -0.2907960168
H   -1.5677577752  -1.9952625694  -0.1456472984
H    0.0475099224  -3.5714785820   0.1872540324
H    0.6424378403  -2.1051498406  -0.6465779772
H    2.4515470088  -3.4592530409  -1.7284491361
H    1.8302179263  -4.9264519879  -0.9203935412
H    4.5245015055  -3.9273755531  -0.4208688858
H    3.7343031432  -5.2456806211   0.4822822689
H    5.4232165254  -4.4328729435   1.8984977150
H    3.8900995895  -3.8229162091   2.5760690284
H    6.5788489881  -2.8175176636   2.9940939643
H    5.1679280125  -1.9441025341   3.6451709324
H    7.1891846539  -0.8191785262   1.6237624950
H    7.2450092080  -0.5891807435   3.3925861731
H    6.9720611909   1.7255459374   1.5714315264
H    6.9878368047   1.6459714921   3.3536753805
H    5.8700321390   3.6510701399   2.8352752316
H    4.6024440997   2.5047640107   3.3503653988
H    4.0319822901   4.8164757104   1.8090176244
H    2.8327227095   3.5127605579   2.0342101894
H    3.9385977289   4.5489166310  -0.6394511866
H    2.3549515603   4.9505512549   0.0801095102
H    2.6330103148   3.8002294543  -2.4944584664
H    1.0641449624   3.9128316130  -1.6564030796
H    2.4234811713   1.3253791500  -2.5918916958
H    1.1859997140   2.1830637848  -3.5171040330
H   -1.6696115309  -4.1911948079  -3.8480086605
H   -4.0602745537  -3.6090613924  -4.1181747357
H   -4.9380389864  -1.6565493498   2.3581948659
H   -7.1041612210  -2.6163871954   3.0477669088
H   -8.7763721992  -3.2781114476   1.3267054843
H   -8.2206592680  -3.0692369333  -1.0761185556
H    1.6073528351  -0.1181735585   0.0320981086
C    2.3126097169  -0.2242045725   0.8604473553
C    1.8420965079   0.5378444670   2.0672570506
C    0.8469325564   1.5102758013   1.9458785539
C    0.3953604962   2.2000461202   3.0681078536
H   -0.3834690590   2.9507368741   2.9633808486
C    0.9463094338   1.9328826512   4.3192294180
H    0.5971819150   2.4732757698   5.1950569203
C    1.9427190765   0.9660433897   4.4469365523
H    2.3705003882   0.7495364284   5.4221412974
H    0.4304002423   1.7290363863   0.9665383457
C    2.3828370225   0.2665207479   3.3273490589
H    3.1511189423  -0.4961283582   3.4286156819
H    2.4544050513  -1.2856870849   1.0820318560
N    3.6393960646   0.2851394227   0.3627432051
H    4.3499767608   0.2361477860   1.1213349620
H    3.5415651038   1.2831808957   0.1213943788
C    4.1489376855  -0.4764532182  -0.8304861889
H    3.3958871049  -0.3815591583  -1.6183467541
H    4.2184794596  -1.5232508040  -0.5319670226
C    5.4868722838   0.0556205062  -1.2620481496
C    6.6269688963  -0.7407509155  -1.1433781259
H    6.5355799208  -1.7499335540  -0.7501780249
C    7.8740066686  -0.2456507352  -1.5189470140
H    8.7550930744  -0.8744542473  -1.4235566042
C    7.9914344793   1.0531311821  -2.0063578837
C    6.8557272558   1.8526528455  -2.1298075049
H    6.9406917550   2.8647311095  -2.5161185196
H    8.9647266916   1.4421527983  -2.2929281079
C    5.6092776537   1.3549332752  -1.7652242996
H    4.7269145953   1.9830643404  -1.8683658732

Conformer 13
G(CENSO)=       -3390.18893130  G(xTB)=        -175.63399646        
C   -5.4304248131   0.7409887806  -2.0823204639
C   -5.7289493916   0.0468881889  -3.2584105560
C   -6.8493628020   0.3769243340  -4.0135116486
C   -7.6807611676   1.4195501732  -3.6083827861
C   -7.3625300443   2.1687222996  -2.4806128523
C   -6.2288433530   1.8421744371  -1.7368652157
S   -5.7649251689   2.8303687929  -0.3323067247
C   -3.9934889595   2.7219005746  -0.5216474831
C   -3.2243891791   3.8452305400  -0.2467643266
C   -1.8444685371   3.8182962126  -0.4108930779
C   -1.2320444310   2.6486581796  -0.8685267711
C   -1.9985945731   1.5035607016  -1.1244035985
C   -3.3794942237   1.5224789993  -0.9428382080
C   -4.2929422520   0.3802689814  -1.1991514306
C   -4.2774955033  -0.7767023872  -0.4984801402
C   -3.2535995587  -1.1531501240   0.5073413362
C   -2.0052707385  -1.6666582345   0.1640917092
C   -1.1551974939  -2.1699693452   1.1550644205
O   -0.0144873300  -2.7704739508   0.7174894266
C    0.7086482737  -3.5686309094   1.6743681779
C    1.6483250806  -4.4911495322   0.9483524376
O    2.6689079092  -3.7446814955   0.2982510413
C    3.6981420377  -4.5814757399  -0.2183363223
C    4.6286152963  -3.7502190277  -1.0738225403
O    5.2078081981  -2.6280497481  -0.4094844343
C    6.0995932252  -2.9725851620   0.6498731887
C    6.9486875684  -1.7704866399   0.9686607198
O    6.0980264526  -0.7124135281   1.4173405295
C    6.8404818207   0.4343095013   1.8438304744
C    5.9023735532   1.4523204751   2.4340831435
O    5.1384278226   2.0623837902   1.3942679559
C    4.1294202963   2.9318775427   1.9072919791
C    3.5216009080   3.6937888696   0.7601791368
O    2.9639023465   2.7600086122  -0.1712731178
C    2.3311501720   3.3888639787  -1.2911360531
C    0.8905827473   3.7433882528  -1.0146587209
O    0.1050199162   2.5392062427  -1.1077521710
C   -1.5179398131  -2.0721063705   2.5034290158
C   -2.7761505152  -1.5850705710   2.8434963221
C   -3.6597616410  -1.1720303638   1.8524606446
S   -5.3580480587  -0.7774736878   2.2424517739
C   -6.1120166527  -1.6512260654   0.8753031263
C   -5.4792286185  -1.6479168234  -0.3827524627
C   -6.0179219063  -2.4404202159  -1.3985252327
C   -7.2084390150  -3.1344591029  -1.2015242565
C   -7.8697701548  -3.0570066730   0.0218238015
C   -7.3128131752  -2.3314950046   1.0704029458
H   -5.0719984995  -0.7547595572  -3.5796277009
H   -7.0726703618  -0.1803499327  -4.9186853965
H   -8.5615104997   1.6758902275  -4.1904532391
H   -7.9791628419   3.0156939820  -2.1918963711
H   -3.7021691497   4.7656150174   0.0776674102
H   -1.2781285543   4.7197713299  -0.2122032880
H   -1.5064987270   0.6096349814  -1.4938524963
H   -1.7090656441  -1.7372710642  -0.8783772483
H    0.0052818505  -4.1864209456   2.2487976942
H    1.2610512648  -2.9171207080   2.3645937932
H    1.0967857259  -5.1056251024   0.2174000425
H    2.0850249704  -5.1695520842   1.7010066825
H    3.2760840672  -5.3750203967  -0.8584906467
H    4.2373934584  -5.0745516490   0.6074433827
H    4.0720710888  -3.3365253749  -1.9226854394
H    5.4191326597  -4.4099863449  -1.4678811422
H    6.7625589959  -3.7986228704   0.3469019704
H    5.5415476153  -3.2879063329   1.5454322820
H    7.5141622159  -1.4495065268   0.0794355532
H    7.6655174296  -2.0411252582   1.7601927186
H    7.3983309926   0.8679017222   0.9972176399
H    7.5665511761   0.1373892053   2.6165340922
H    6.4957391893   2.2166355994   2.9616802909
H    5.2366948129   0.9676795240   3.1669046585
H    4.5620170795   3.6586740003   2.6137241349
H    3.3611543218   2.3473701321   2.4399449520
H    4.2878222213   4.3031102750   0.2548599455
H    2.7475974742   4.3680035453   1.1566052990
H    2.3853828352   2.6862234840  -2.1305567030
H    2.8762984277   4.3017594621  -1.5716192769
H    0.5354944521   4.4697505905  -1.7595877669
H    0.7942118174   4.1858979969  -0.0145866811
H   -0.8545485104  -2.4079067982   3.2919830612
H   -3.0779121203  -1.5734701025   3.8871888023
H   -5.5005756955  -2.5134339385  -2.3480962986
H   -7.6184058665  -3.7365938591  -2.0073334784
H   -8.8034274093  -3.5905856623   0.1758414034
H   -7.7975610931  -2.3112632958   2.0427688221
H    1.8071002450  -0.0327445760  -0.8079557968
C    2.5183864894  -0.4963736023  -0.1183848720
C    2.1401347515  -0.2098620723   1.3094944314
C    1.0340581959   0.5933767658   1.5922848353
C    0.6650246699   0.8512242440   2.9097372108
H   -0.2040094948   1.4713596880   3.1143112036
C    1.4087459527   0.3185281775   3.9601533825
H    1.1240235542   0.5211250451   4.9892455206
C    2.5160724815  -0.4820171798   3.6851274145
H    3.0966581724  -0.9079612530   4.4992943479
H    0.4631254663   1.0213214770   0.7733147856
C    2.8753772207  -0.7516995102   2.3672634597
H    3.7318152863  -1.3887531289   2.1627666094
H    2.5652485046  -1.5733744287  -0.3065480570
N    3.8766671805   0.0643727217  -0.4440471857
H    4.6076635342  -0.4235054030   0.1011692897
H    3.8956689234   1.0540204234  -0.1510307951
C    4.2143375132  -0.0093311392  -1.9078388834
H    3.4655300122   0.5940122981  -2.4308871760
H    4.1102601894  -1.0508715133  -2.2177589386
C    5.6064579151   0.5026396108  -2.1545059105
C    6.6403453281  -0.3814576664  -2.4678259690
H    6.4288576729  -1.4445586620  -2.5452322905
C    7.9349325943   0.0928017988  -2.6673367580
H    8.7326552146  -0.6031154991  -2.9126533892
C    8.2067008151   1.4534414703  -2.5484735378
C    7.1775086600   2.3420811312  -2.2402165488
H    7.3827264829   3.4056218431  -2.1529864775
H    9.2175977542   1.8225604917  -2.6996735476
C    5.8833308968   1.8694313820  -2.0490470539
H    5.0813437415   2.5655062411  -1.8144647030

Conformer 14
G(CENSO)=       -3390.18884822  G(xTB)=        -175.63574182        
C   -5.3894160892   1.4838079710   0.1303887547
C   -5.6602427443   1.8099368341   1.4621797282
C   -6.8896712012   2.3482123178   1.8285860449
C   -7.8637658677   2.5871491698   0.8621198282
C   -7.5898483050   2.3378965432  -0.4785642955
C   -6.3519595251   1.8099808037  -0.8436285821
S   -5.9881342708   1.5502797837  -2.5724356832
C   -4.2565664082   1.9766837067  -2.5309482752
C   -3.6844189034   2.6968403812  -3.5817287874
C   -2.3617437009   3.1011592173  -3.5085995363
C   -1.6081939946   2.8225375770  -2.3619618190
C   -2.1686773745   2.0845087336  -1.3182222285
C   -3.4840145430   1.6189999628  -1.4188854170
C   -4.1447592195   0.8298110540  -0.3502081110
C   -3.8272188671  -0.4559124103  -0.0605349570
C   -2.8493369933  -1.2569636647  -0.8391392641
C   -1.4841491103  -0.9970456512  -0.8957203917
C   -0.6346241729  -1.7885656492  -1.6751695595
O    0.6720451115  -1.3955483319  -1.6771889013
C    1.6614901844  -2.2262024695  -2.3090618923
C    2.0826512105  -3.3965452008  -1.4574350121
O    2.6700241992  -2.9251666854  -0.2407111829
C    3.2753390821  -3.9999711757   0.4867502435
C    3.7211474204  -3.5194158884   1.8399081507
O    4.7070922437  -2.4997340918   1.6809985536
C    5.2936299327  -2.1373667543   2.9309914828
C    6.2707233874  -1.0116173589   2.7332121599
O    5.5654073599   0.2125825561   2.4813623675
C    6.4569561392   1.3343239671   2.4448520931
C    5.6845941332   2.6247810221   2.4555515423
O    4.9588950510   2.7911881575   1.2375384741
C    4.4535955878   4.1247549934   1.1264358034
C    3.7523631557   4.3210220753  -0.1910071519
O    2.5034895076   3.6323513459  -0.1726665018
C    1.7753783128   3.7843634069  -1.3857916949
C    0.4360066400   3.1105309160  -1.1622112501
O   -0.3400255648   3.3193611447  -2.3485493240
C   -1.1466497408  -2.8728388318  -2.3905763897
C   -2.5045105383  -3.1650107944  -2.3004039027
C   -3.3522474174  -2.3794280308  -1.5272787219
S   -5.0801395065  -2.8109282723  -1.4031231935
C   -5.3161031318  -2.4019915077   0.3152048680
C   -4.6366101992  -1.2974512354   0.8561903144
C   -4.7233022939  -1.0762296575   2.2338517585
C   -5.5474355359  -1.8639982698   3.0306516879
C   -6.2861945357  -2.8991750286   2.4612251047
C   -6.1565030909  -3.1847353600   1.1060491208
H   -4.8970157080   1.6489165026   2.2141136782
H   -7.0836283778   2.5842794581   2.8709835836
H   -8.8268707106   3.0031289825   1.1439844540
H   -8.3270606808   2.5736331719  -1.2412188417
H   -4.2806168569   2.9641801750  -4.4498998577
H   -1.9134891314   3.6734331519  -4.3155067984
H   -1.6112408894   1.8787696814  -0.4136790757
H   -1.0560869777  -0.1814850617  -0.3250884424
H    2.5144359205  -1.5634265901  -2.4785169576
H    1.3180254918  -2.5807559452  -3.2876909866
H    2.8149233651  -3.9838445406  -2.0355454689
H    1.2304863398  -4.0532693173  -1.2230887847
H    4.1308875498  -4.3969568130  -0.0829173776
H    2.5490003523  -4.8150652865   0.6311760954
H    4.1423295414  -4.3796705484   2.3851627187
H    2.8651854661  -3.1334291750   2.4165066608
H    5.8358417596  -2.9987359318   3.3534277579
H    4.5142391655  -1.8381500746   3.6515253007
H    6.9589026822  -1.2365888589   1.9022155295
H    6.8657070602  -0.9027635898   3.6525152120
H    7.1061414352   1.2753344992   1.5577259356
H    7.0968276508   1.3187930943   3.3405850404
H    6.4139411039   3.4427900247   2.5743263793
H    4.9989162224   2.6550076219   3.3182705313
H    5.2883030918   4.8422496764   1.1828313152
H    3.7612694718   4.3427633939   1.9563004893
H    4.3837671472   3.9606887521  -1.0207114020
H    3.5857466403   5.4006915977  -0.3371469710
H    2.3113682601   3.3177574189  -2.2283872681
H    1.6265110438   4.8512457640  -1.6189024971
H   -0.0669422526   3.5567402105  -0.2928549644
H    0.5695956213   2.0355980243  -0.9853552786
H   -0.5122119809  -3.5140385761  -2.9909450512
H   -2.8954035425  -4.0304567711  -2.8285215921
H   -4.1296404281  -0.2866190072   2.6813660925
H   -5.6101617328  -1.6699631244   4.0975468402
H   -6.9365392763  -3.5128936023   3.0780934584
H   -6.6867403972  -4.0270996521   0.6700355945
H    2.3863121704   1.5462669769   0.7843863076
C    2.2747130846   0.4598836222   0.7375256173
C    1.7968074413  -0.1027566921   2.0455596841
C    0.8776797685  -1.1541677496   2.0707171656
C    0.4148250066  -1.6553360423   3.2845618692
H   -0.3056537868  -2.4689383421   3.2930674614
C    0.8773018635  -1.1171855440   4.4831246863
H    0.5172471947  -1.5086695316   5.4307014587
C    1.7992840478  -0.0713357464   4.4652068562
H    2.1574666817   0.3555953652   5.3980722309
H    0.5288215305  -1.5813767884   1.1345945209
C    2.2517097215   0.4375523263   3.2519136433
H    2.9602617826   1.2624101500   3.2359885176
H    1.5911062628   0.1986146651  -0.0742627676
N    3.6233716023  -0.0875739121   0.3527907655
H    3.5501938790  -1.1117260772   0.2567568603
H    4.3100925838   0.0865432176   1.1145010609
C    4.1475147820   0.5055898440  -0.9263937698
H    4.1817699043   1.5862051836  -0.7842691604
H    3.4215404473   0.2715927663  -1.7096676892
C    5.5111925688  -0.0442271485  -1.2420996791
C    6.6301221996   0.7883568728  -1.1880035530
H    6.5032431165   1.8379889756  -0.9356153837
C    7.9008475614   0.2783284419  -1.4456729183
H    8.7649077096   0.9358441900  -1.4022289116
C    8.0630622237  -1.0706627971  -1.7490555173
C    6.9482120445  -1.9055279330  -1.8137853293
H    7.0680375823  -2.9570299459  -2.0600970395
H    9.0545975489  -1.4706065327  -1.9431393163
C    5.6786761699  -1.3942822319  -1.5674279673
H    4.8128701855  -2.0507422554  -1.6223024837

Conformer 15
G(CENSO)=       -3390.18881060  G(xTB)=        -175.63690398        
C   -3.6059767015   1.0976265546  -2.3137740398
C   -3.0681363125   0.9895701385  -3.5995112148
C   -3.5068379686   1.8192574257  -4.6262495867
C   -4.4806383583   2.7840122545  -4.3753041260
C   -4.9717076345   2.9608344177  -3.0860319383
C   -4.5163048915   2.1362304553  -2.0576606356
S   -5.0798089850   2.4019393121  -0.3893764272
C   -3.5635466885   1.9917738201   0.4573068979
C   -3.1925643315   2.7228111112   1.5802741692
C   -2.0016531168   2.4508190222   2.2474231364
C   -1.1660674477   1.4428811964   1.7633785741
C   -1.5408910700   0.6985469784   0.6400402998
C   -2.7478298757   0.9394239307  -0.0072864752
C   -3.2347826602   0.1946739804  -1.1964313629
C   -3.5747806048  -1.1175175973  -1.1789053891
C   -3.3745548152  -2.0077990258  -0.0098929487
C   -2.1116699976  -2.4580144842   0.3884361314
C   -1.9932669367  -3.3237699487   1.4769111350
O   -0.8084465468  -3.8224077047   1.9261997696
C    0.3880111620  -3.3384863973   1.3005210787
C    1.5587537040  -3.9655719003   2.0438887707
O    2.8005132936  -3.4841527040   1.5366771071
C    3.2499810023  -4.1722374997   0.3660336886
C    4.6102855982  -3.6624135139  -0.0316685333
O    4.5183594713  -2.3410298272  -0.5721579393
C    5.7519838272  -1.9463081561  -1.1715582057
C    5.6051793749  -0.6197106203  -1.8660550842
O    5.4898275792   0.4382155900  -0.9050038777
C    5.5901075378   1.7325798592  -1.5174756455
C    5.6650012016   2.7917069534  -0.4517313735
O    4.3893681462   2.9368853643   0.1706262479
C    4.4309260891   3.8462581525   1.2689780045
C    3.0293549069   4.1191018608   1.7429088438
O    2.4366686073   2.9126731517   2.2392490851
C    1.1959831860   3.1806185264   2.9019544503
C    0.5816198768   1.8868280900   3.3790934571
O    0.0348389203   1.0928713618   2.3113994830
C   -3.1356979605  -3.7408244373   2.1707450719
C   -4.3904088911  -3.3391064215   1.7436543093
C   -4.5162376881  -2.4910001093   0.6414155217
S   -6.1283664179  -2.0575031556   0.0128480152
C   -5.7436121089  -2.1444158389  -1.7290024163
C   -4.4780473536  -1.7313977278  -2.1883231278
C   -4.1666377890  -1.9360955379  -3.5354386606
C   -5.1188656723  -2.4339043504  -4.4195245778
C   -6.3966675747  -2.7521115874  -3.9655881493
C   -6.7051645497  -2.6284733720  -2.6151541426
H   -2.2948496842   0.2527735631  -3.7891149843
H   -3.0877958589   1.7109581067  -5.6225173500
H   -4.8340346298   3.4278662674  -5.1757812964
H   -5.6886497935   3.7496437805  -2.8746707858
H   -3.8247860737   3.5320182996   1.9354600787
H   -1.7358067815   3.0529218773   3.1081699162
H   -0.8636998572  -0.0590358430   0.2665389174
H   -1.2441977300  -2.1432518190  -0.1781489937
H    0.4311622893  -2.2463774585   1.3891315631
H    0.3997698359  -3.6141283283   0.2370241243
H    1.5089896389  -5.0639032373   1.9825130740
H    1.5175438602  -3.6766625127   3.1005046469
H    2.5451476262  -4.0458202769  -0.4704171319
H    3.3369949229  -5.2501400363   0.5778840841
H    5.0160515125  -4.3471624286  -0.7943116306
H    5.2925104774  -3.6772737337   0.8347069304
H    6.0551120009  -2.6892969408  -1.9276647849
H    6.5510149605  -1.8915363378  -0.4131381128
H    4.7310012381  -0.6250076998  -2.5363917604
H    6.5061128336  -0.4546748357  -2.4763372779
H    4.7292745525   1.9090404805  -2.1826098188
H    6.5088953909   1.7785456057  -2.1211025098
H    5.9665730889   3.7423847539  -0.9206331561
H    6.4295842817   2.5196043275   0.2946226358
H    4.8788718865   4.8048579270   0.9599179614
H    5.0433343400   3.4288963520   2.0861063529
H    2.4169504404   4.5277354534   0.9229506513
H    3.0763760784   4.8712878994   2.5459110356
H    0.5127303168   3.7163728593   2.2242480319
H    1.3779497428   3.8239948971   3.7779113445
H   -0.1769738702   2.0874026645   4.1444634546
H    1.3529517588   1.2533336336   3.8278981744
H   -3.0282961914  -4.4108935425   3.0186529092
H   -5.2754822752  -3.7046328848   2.2571011793
H   -3.1685366535  -1.7108692155  -3.8919773817
H   -4.8591912449  -2.5745039833  -5.4648387302
H   -7.1452371628  -3.1342389369  -4.6538599205
H   -7.6821190818  -2.9284951836  -2.2458511955
H    2.9016147781  -0.4432484983   2.9080425235
C    3.7796800564  -0.3779864867   2.2588335985
C    4.8970905928   0.3708822326   2.9286600397
C    6.1953815227   0.3088306929   2.4149477005
C    7.2266095686   1.0188240068   3.0223177051
H    8.2326428003   0.9640551989   2.6152763119
C    6.9713680875   1.7899280502   4.1550871346
H    7.7778790684   2.3402284812   4.6320645052
C    5.6817575742   1.8469088983   4.6784913280
H    5.4783601128   2.4417804508   5.5647912196
H    6.3972106948  -0.2963619947   1.5346199589
C    4.6487302155   1.1435429678   4.0650857681
H    3.6409337274   1.1934215719   4.4683517511
H    4.0772370172  -1.3885413021   1.9675585371
N    3.3461909230   0.3194114118   0.9968412746
H    4.1369622442   0.3483159914   0.3204360229
H    3.1136057367   1.2983120220   1.2241454985
C    2.1684123652  -0.3441489625   0.3458920981
H    1.3581516494  -0.3045465987   1.0780604594
H    2.4472163949  -1.3826737746   0.1674865654
C    1.7709327460   0.3351827743  -0.9347048846
C    1.3483839980   1.6688096344  -0.9443240740
H    1.3299113085   2.2383934025  -0.0179643490
C    0.9402755586   2.2682643161  -2.1308419193
H    0.6126254183   3.3043764348  -2.1269794909
C    0.9382528410   1.5383898493  -3.3192272850
C    1.3501303762   0.2085018961  -3.3156971249
H    1.3480829970  -0.3660276324  -4.2380635661
H    0.6122530059   2.0059085777  -4.2445986710
C    1.7697461100  -0.3886485352  -2.1285071690
H    2.0951767946  -1.4260304239  -2.1238554610

Conformer 16
G(CENSO)=       -3390.18872803  G(xTB)=        -175.63344595        
C   -5.3550878438   1.2795313939   0.3670978333
C   -5.7928633238   1.5541423555   1.6646490861
C   -6.9946098201   2.2217887158   1.8834601662
C   -7.7690895168   2.6418175753   0.8049789508
C   -7.3179990700   2.4414018480  -0.4957576579
C   -6.1085692320   1.7831103648  -0.7121295170
S   -5.5062154056   1.5793605873  -2.3841010395
C   -3.7744532516   1.8390295790  -2.0364130429
C   -2.9891912155   2.6348102225  -2.8638583969
C   -1.6911055290   2.9673634199  -2.4900722947
C   -1.1907449728   2.5272894526  -1.2589284730
C   -1.9509506123   1.6646842184  -0.4637385645
C   -3.2349535634   1.2945795456  -0.8596830701
C   -4.1466709068   0.4940121253  -0.0045013662
C   -4.0797411875  -0.8521920598   0.1364661624
C   -3.1975568286  -1.7167025066  -0.6847864306
C   -1.8103997172  -1.6132697618  -0.7363437724
C   -1.0615489149  -2.4436603109  -1.5772129315
O    0.2829051210  -2.2301338448  -1.5698712106
C    1.1222267247  -3.2102315306  -2.2019180170
C    2.5471356055  -2.7268080487  -2.0742379442
O    2.9556376061  -2.5559692016  -0.7170120064
C    3.4616210660  -3.7424576668  -0.0987742314
C    3.7060000913  -3.4386499235   1.3556585240
O    4.6245868884  -2.3495752842   1.4495229224
C    4.9015849777  -2.0057258430   2.8069681006
C    5.9020323638  -0.8836916229   2.8608047773
O    5.2907022668   0.3493581658   2.4631088894
C    6.1783652005   1.4544479739   2.6587385537
C    5.4921743429   2.7330434578   2.2583219754
O    5.2137367215   2.6936518198   0.8568949302
C    5.1029988678   3.9832195929   0.2497319374
C    3.7736684384   4.6718012252   0.4576998812
O    2.7740020534   4.0239016559  -0.3279180907
C    1.5404779042   4.7347484617  -0.2958312678
C    0.5602438017   4.1472502525  -1.2749073844
O    0.0140553285   2.9188957184  -0.7509236660
C   -1.6959444718  -3.4093874120  -2.3613831973
C   -3.0791147531  -3.5362629305  -2.2922272637
C   -3.8300238944  -2.7081587000  -1.4657119493
S   -5.6027211143  -2.9054340704  -1.4463075534
C   -5.8860832210  -2.5617558632   0.2742711395
C   -5.0806591884  -1.6125666891   0.9230030185
C   -5.2307451165  -1.4511170157   2.3041551505
C   -6.2227643396  -2.1346104263   2.9986160088
C   -7.0728847967  -3.0065327875   2.3208736696
C   -6.8935513634  -3.2388258831   0.9616621564
H   -5.1871405215   1.2453001672   2.5082466664
H   -7.3241353022   2.4138313469   2.9005136644
H   -8.7098466625   3.1585881779   0.9723260623
H   -7.8928519288   2.8132311823  -1.3396953988
H   -3.3972960201   3.0345712324  -3.7880358581
H   -1.1029305118   3.6046542170  -3.1406467476
H   -1.5530783076   1.3295431776   0.4901041664
H   -1.2898392121  -0.8950034875  -0.1133402264
H    0.8870149178  -3.2995358191  -3.2718314080
H    0.9722269943  -4.1883769577  -1.7234803984
H    2.6378684241  -1.7458606090  -2.5550002331
H    3.2089900836  -3.4306533165  -2.6008033204
H    4.3939055116  -4.0525087701  -0.5970717644
H    2.7379827006  -4.5680341519  -0.1684944969
H    4.1187573216  -4.3365853710   1.8431569036
H    2.7593065478  -3.1786721884   1.8562539147
H    5.3277996211  -2.8741848694   3.3348049857
H    3.9731938385  -1.7122126260   3.3256415016
H    6.7660090680  -1.1070583837   2.2129497214
H    6.2652665879  -0.7945783015   3.8965863970
H    7.0950514633   1.3114487408   2.0640989333
H    6.4608925892   1.5232882856   3.7214756750
H    6.1705827219   3.5681212426   2.4917948038
H    4.5694263380   2.8688813383   2.8431231432
H    5.2638635810   3.8311637482  -0.8246632000
H    5.9012924912   4.6412230109   0.6257439794
H    3.8791615439   5.7218130840   0.1349698198
H    3.4895261860   4.6786987534   1.5237117173
H    1.7085461160   5.7836187578  -0.5927973148
H    1.1124392185   4.7360147012   0.7203998965
H    1.0455405444   3.9668528769  -2.2438959939
H   -0.2522655919   4.8723817376  -1.4150994743
H   -1.1383664424  -4.0749975694  -3.0096445127
H   -3.5726896220  -4.3000404277  -2.8871698889
H   -4.5534341316  -0.7891247912   2.8332644276
H   -6.3299779120  -1.9877389284   4.0694400437
H   -7.8546168462  -3.5376195766   2.8565911296
H   -7.5181454867  -3.9595196077   0.4406242721
H    2.6693363116   1.7715159371  -0.3932015952
C    2.5568035398   0.7094277767  -0.1620463212
C    1.8812257369   0.5226534793   1.1666537360
C    1.2002050247  -0.6606459171   1.4619208255
C    0.5859726275  -0.8253284421   2.7011529924
H    0.0525854798  -1.7467301419   2.9206895637
C    0.6499093675   0.1897625966   3.6540183830
H    0.1699521906   0.0606499996   4.6204970064
C    1.3240877395   1.3746325746   3.3616666544
H    1.3693985993   2.1721721277   4.0986821216
H    1.1515601327  -1.4471991985   0.7136168033
C    1.9339307970   1.5404159761   2.1218136081
H    2.4505487524   2.4663909604   1.8833098425
H    2.0089670297   0.2106793207  -0.9676072945
N    3.9402240415   0.1140849409  -0.1440944479
H    3.8597369326  -0.9098580433  -0.0279489113
H    4.4598693108   0.4560373807   0.6832100838
C    4.7211873127   0.4079871911  -1.3942008662
H    4.7746179668   1.4948862063  -1.4916903295
H    4.1441702826   0.0027388147  -2.2308975276
C    6.0901456662  -0.2083314107  -1.3190200572
C    7.1960223411   0.5652171227  -0.9600889378
H    7.0646859940   1.6252752435  -0.7593532948
C    8.4565768778  -0.0181269127  -0.8550223480
H    9.3129102266   0.5925795635  -0.5816975869
C    8.6188497656  -1.3797129302  -1.1000292414
C    7.5191132755  -2.1559777120  -1.4628612007
H    7.6424679000  -3.2169820655  -1.6626685518
H    9.6021679011  -1.8344853209  -1.0150724699
C    6.2619542813  -1.5715299401  -1.5758870915
H    5.4051535603  -2.1753647372  -1.8650198841

Conformer 17
G(CENSO)=       -3390.18872702  G(xTB)=        -175.63316994        
C   -5.2832511712   1.2630534732   0.4323934516
C   -5.6653378880   1.5357292898   1.7477101219
C   -6.8540336308   2.2080646521   2.0177668017
C   -7.6712779474   2.6328739781   0.9732200660
C   -7.2744839191   2.4356133085  -0.3457049994
C   -6.0765162554   1.7754562211  -0.6130492536
S   -5.5332899448   1.5864147679  -2.3070063850
C   -3.7907159226   1.8493825215  -2.0159728752
C   -3.0378769679   2.6589967396  -2.8595299518
C   -1.7281982128   2.9915149179  -2.5273165724
C   -1.1839855316   2.5382044001  -1.3198959221
C   -1.9133204531   1.6624098310  -0.5096227708
C   -3.2087162844   1.2925199952  -0.8652777207
C   -4.0902899620   0.4795223763   0.0096078393
C   -4.0206019440  -0.8682538578   0.1301732564
C   -3.1539549532  -1.7224025323  -0.7179780021
C   -1.7689415108  -1.6103426811  -0.7953783598
C   -1.0299521475  -2.4368123966  -1.6482980161
O    0.3136700574  -2.2185274088  -1.6617390627
C    1.1497554169  -3.2160987067  -2.2707084705
C    2.5791967641  -2.7536086566  -2.1149635483
O    2.9508281353  -2.5576150723  -0.7503899038
C    3.3958549453  -3.7405648766  -0.0809323880
C    3.5728501324  -3.4080119319   1.3773579125
O    4.5030421687  -2.3314052343   1.4914197181
C    4.7262872940  -1.9630147526   2.8521975370
C    5.7428474529  -0.8564855535   2.9236490208
O    5.1692835794   0.3784172852   2.4789626356
C    6.0719285641   1.4704540927   2.6784249517
C    5.4242908160   2.7515009285   2.2243142285
O    5.1825725602   2.6771414240   0.8172716238
C    5.1094986310   3.9499764661   0.1710229326
C    3.7938088246   4.6736165197   0.3423700632
O    2.7889732746   4.0227466807  -0.4349954365
C    1.5617212270   4.7443256789  -0.4124815932
C    0.5758022983   4.1516963524  -1.3830999471
O    0.0355309848   2.9259143196  -0.8470304737
C   -1.6723315076  -3.4053010794  -2.4220967075
C   -3.0534833209  -3.5393377233  -2.3294807448
C   -3.7942988074  -2.7161315395  -1.4888322770
S   -5.5647928771  -2.9242740971  -1.4342626282
C   -5.8141840777  -2.5895058601   0.2935670368
C   -5.0010630806  -1.6395945714   0.9318416429
C   -5.1256390695  -1.4870699170   2.3165601744
C   -6.1011876337  -2.1789198596   3.0259767160
C   -6.9596452696  -3.0515122881   2.3598945330
C   -6.8045426331  -3.2756796815   0.9963897898
H   -5.0261132517   1.2229096152   2.5647945607
H   -7.1396182464   2.4002749210   3.0479958140
H   -8.6024397984   3.1524545325   1.1807260686
H   -7.8816359717   2.8131541732  -1.1640946629
H   -3.4793161792   3.0688644728  -3.7637428897
H   -1.1656553119   3.6387801853  -3.1906626677
H   -1.4793720181   1.3168044913   0.4247641893
H   -1.2427116510  -0.8900425821  -0.1802216492
H    0.9344596136  -3.3095309496  -3.3445258306
H    0.9747112150  -4.1881633301  -1.7887626274
H    2.7015270463  -1.7852717653  -2.6136510219
H    3.2433015991  -3.4805828946  -2.6060174605
H    4.3448905429  -4.0838247006  -0.5229350434
H    2.6572818074  -4.5507948964  -0.1688385801
H    3.9462269024  -4.3012056415   1.9040518101
H    2.6072868163  -3.1226757203   1.8253375390
H    5.1155654528  -2.8265941722   3.4157475070
H    3.7815083980  -1.6449439910   3.3248020666
H    6.6256801849  -1.1081573702   2.3121664996
H    6.0684707728  -0.7525032119   3.9703963323
H    7.0050278270   1.2947547816   2.1187256011
H    6.3208182211   1.5602000928   3.7481600350
H    6.1137748537   3.5786177764   2.4524572633
H    4.4884699751   2.9224757426   2.7779087276
H    5.2781732706   3.7616714730  -0.8960690609
H    5.9188942108   4.6002076700   0.5362151938
H    3.9245262905   5.7109930940  -0.0107765922
H    3.4980457434   4.7185460477   1.4041780326
H    1.7378910142   5.7882125234  -0.7218677681
H    1.1333801214   4.7604487203   0.6034580393
H    1.0540538836   3.9638368740  -2.3540391400
H   -0.2367761411   4.8765452048  -1.5214070137
H   -1.1215519552  -4.0670304645  -3.0802461689
H   -3.5530416075  -4.3054690200  -2.9162287420
H   -4.4411960602  -0.8256365387   2.8368714282
H   -6.1887891057  -2.0381746522   4.0993788495
H   -7.7283629150  -3.5896544937   2.9072302121
H   -7.4347020137  -3.9972706199   0.4834053968
H    2.6485005702   1.7597611893  -0.5128891302
C    2.5307310350   0.7043872712  -0.2551747079
C    1.8130831124   0.5541120094   1.0565012861
C    1.1164418942  -0.6179246427   1.3589356577
C    0.4589297118  -0.7482775268   2.5801667737
H   -0.0878728464  -1.6609102689   2.8040248484
C    0.4955708423   0.2910267116   3.5080777531
H   -0.0189403629   0.1899409745   4.4600036574
C    1.1886856727   1.4638434764   3.2096685173
H    1.2147265893   2.2794348018   3.9278439860
H    1.0887136849  -1.4229398913   0.6294050275
C    1.8420961959   1.5947133526   1.9880588367
H    2.3722106220   2.5115408623   1.7435120740
H    2.0094915665   0.1809510454  -1.0623934195
N    3.9136648365   0.1129611429  -0.1749159787
H    3.8299835653  -0.9086917489  -0.0436898122
H    4.4011656326   0.4725565574   0.6635805921
C    4.7430848783   0.3844741052  -1.3984179589
H    4.8024342363   1.4691265909  -1.5124702678
H    4.1990348639  -0.0341975423  -2.2503021145
C    6.1068111816  -0.2317934597  -1.2560228768
C    7.2008289631   0.5489874147  -0.8768819079
H    7.0646887146   1.6135027549  -0.7060242532
C    8.4554338850  -0.0329464624  -0.7122209575
H    9.3022726079   0.5833003592  -0.4221413718
C    8.6239988904  -1.4000819195  -0.9191184218
C    7.5361787206  -2.1838301550  -1.3014179009
H    7.6648418633  -3.2492325910  -1.4726129494
H    9.6029331001  -1.8535030614  -0.7890955867
C    6.2847907221  -1.6012646704  -1.4727878037
H    5.4380012304  -2.2110208488  -1.7789593472

Conformer 18
G(CENSO)=       -3390.18869290  G(xTB)=        -175.63433172        
C   -5.5369875942   0.7024895249  -1.8368182272
C   -5.9714087034  -0.0417001250  -2.9376674155
C   -7.1734302319   0.2589044442  -3.5693786003
C   -7.9521016071   1.3219649054  -3.1155092024
C   -7.5016589015   2.1217091087  -2.0702847086
C   -6.2867003444   1.8242458397  -1.4536665705
S   -5.6461616390   2.8769104374  -0.1718258460
C   -3.9117977763   2.7383440707  -0.5726992739
C   -3.1135334281   3.8675175659  -0.4439350176
C   -1.7557047150   3.8172230787  -0.7367150471
C   -1.1949559009   2.6140174933  -1.1712281361
C   -1.9944869543   1.4705775518  -1.3062070689
C   -3.3527610078   1.5118862224  -0.9967444065
C   -4.2991263650   0.3695028752  -1.0890687331
C   -4.1983000004  -0.7634639639  -0.3537173746
C   -3.0172135303  -1.1481676590   0.4544381566
C   -1.8627976824  -1.6743873386  -0.1355375598
C   -0.8374740720  -2.1688516378   0.6717302702
O    0.2852272328  -2.7698277430   0.1910497244
C    0.2707533622  -3.2093658846  -1.1809903108
C    1.4459871400  -4.1248858261  -1.3968850399
O    2.6426352996  -3.3536682537  -1.5041492938
C    3.8291656262  -4.1520211106  -1.4381613840
C    4.4165980694  -4.2089460379  -0.0477015710
O    5.0174027768  -2.9488982867   0.2660402627
C    5.7284651516  -3.0031722221   1.5018790803
C    6.5721438044  -1.7686928772   1.6703093593
O    5.7323779746  -0.6221855440   1.8485296303
C    6.4881657101   0.5431457367   2.2058977307
C    5.5566733514   1.6716744875   2.5587188366
O    4.9673778923   2.2007200216   1.3711768701
C    3.9822101658   3.1936583820   1.6534240422
C    3.5056755697   3.7856114026   0.3539218922
O    2.9588828463   2.7404199391  -0.4598165018
C    2.3841222141   3.2189016607  -1.6820534551
C    0.9453187250   3.6445303778  -1.5049974961
O    0.1225799672   2.4607070528  -1.4890355889
C   -0.9402538379  -2.0862904999   2.0664387693
C   -2.0939878749  -1.5906015236   2.6502045227
C   -3.1511814316  -1.1589047409   1.8464386995
S   -4.7355458491  -0.7379468273   2.5535464837
C   -5.7531821472  -1.5921462618   1.3541115545
C   -5.3761702060  -1.6044093505  -0.0039485296
C   -6.1218967225  -2.3875620736  -0.8887436994
C   -7.2664875793  -3.0530942148  -0.4598865208
C   -7.6754494298  -2.9586052883   0.8678919827
C   -6.9080401082  -2.2444972043   1.7824849261
H   -5.3545280937  -0.8583548857  -3.2986305027
H   -7.5021135154  -0.3369905307  -4.4159375074
H   -8.8965839328   1.5552181560  -3.5990224569
H   -8.0791309155   2.9848840203  -1.7502664197
H   -3.5526434201   4.8095538045  -0.1275204602
H   -1.1705497525   4.7240197586  -0.6480606851
H   -1.5415193735   0.5560637422  -1.6736161197
H   -1.8042816329  -1.7218127629  -1.2167518438
H    0.3212100631  -2.3488272399  -1.8629980014
H   -0.6561136896  -3.7649774831  -1.3778038544
H    1.2793977345  -4.6905399439  -2.3278844653
H    1.5086028543  -4.8443062181  -0.5660104980
H    4.5610457902  -3.7047788795  -2.1234770524
H    3.6264234434  -5.1745945812  -1.7871747355
H    5.1836882623  -5.0009535720  -0.0203903762
H    3.6395080213  -4.4615464279   0.6934249220
H    6.4051407921  -3.8736016864   1.5119339201
H    5.0286721788  -3.1088532943   2.3478164547
H    7.2270172251  -1.6275161073   0.7962085866
H    7.2049102785  -1.9030880870   2.5611172130
H    7.1553602736   0.8379519714   1.3792417203
H    7.1103749317   0.3163908245   3.0849614912
H    6.1341948471   2.4571284616   3.0723215985
H    4.7752998575   1.3129920190   3.2491352758
H    4.4088337444   4.0023642763   2.2686883875
H    3.1406612006   2.7466842880   2.2076923302
H    4.3390459218   4.2691892958  -0.1798856045
H    2.7471891060   4.5504601975   0.5779484551
H    2.4466174147   2.4023371274  -2.4104898580
H    2.9655198360   4.0689712373  -2.0668233311
H    0.6330435557   4.2929391117  -2.3358164680
H    0.8372442524   4.1987135365  -0.5645309425
H   -0.1275149228  -2.4605047657   2.6815904074
H   -2.1897168354  -1.5859417940   3.7325180176
H   -5.8010899699  -2.4810229078  -1.9191548780
H   -7.8375285957  -3.6479867012  -1.1669767237
H   -8.5719559503  -3.4713774652   1.2046916714
H   -7.1927161202  -2.2130832316   2.8306670003
H    1.7851690311  -0.0300316842  -0.7581371318
C    2.4219741925  -0.4643364508   0.0189302874
C    1.9501863565  -0.0613499584   1.3879115037
C    2.4400692058  -0.7104071466   2.5239400871
C    1.9880430019  -0.3501501821   3.7901537935
H    2.3769844780  -0.8599500310   4.6676863654
C    1.0269270451   0.6499786673   3.9314980791
H    0.6666844449   0.9231093829   4.9198071665
C    0.5232180012   1.2899951562   2.8014660264
H   -0.2337110102   2.0637020163   2.9019586978
H    3.1744079703  -1.5049074308   2.4158168737
C    0.9885364254   0.9397494001   1.5367667348
H    0.6047082251   1.4434409209   0.6545380989
H    2.4384929251  -1.5498513886  -0.0982264532
N    3.8223685319   0.0153304213  -0.2462479763
H    4.4802168399  -0.3828866180   0.4508156926
H    3.8442270871   1.0383736583  -0.1132393204
C    4.3026456394  -0.3012031588  -1.6342394385
H    3.6329496564   0.2210943042  -2.3258397989
H    4.1956456691  -1.3773996284  -1.7775413766
C    5.7311063299   0.1369146161  -1.8043267690
C    6.7537368962  -0.8105786305  -1.8744354389
H    6.5065554604  -1.8675454476  -1.8210063862
C    8.0808803719  -0.4058695267  -2.0013725361
H    8.8693512439  -1.1516339247  -2.0571452011
C    8.3957389185   0.9495577585  -2.0487373601
C    7.3784008900   1.9009720278  -1.9814945330
H    7.6186301633   2.9598542859  -2.0238755701
H    9.4312740950   1.2656702799  -2.1419352844
C    6.0526721172   1.4967043153  -1.8650485759
H    5.2609004122   2.2413805241  -1.8182091770

Conformer 19
G(CENSO)=       -3390.18867173  G(xTB)=        -175.63313304        
C   -5.2648077269   1.2569932852   0.4854932007
C   -5.6266159434   1.4993663126   1.8123768068
C   -6.8108180892   2.1653142270   2.1159988458
C   -7.6436215575   2.6142164014   1.0940238233
C   -7.2662137371   2.4486661463  -0.2349308426
C   -6.0725022074   1.7950044789  -0.5352746385
S   -5.5513947562   1.6485188858  -2.2400663292
C   -3.8045342310   1.9007718263  -1.9651188832
C   -3.0632407371   2.7313093839  -2.7982417207
C   -1.7478208798   3.0522896385  -2.4780775961
C   -1.1853311763   2.5649165444  -1.2925336520
C   -1.9042779141   1.6696239247  -0.4938203162
C   -3.2065970357   1.3128685471  -0.8379300903
C   -4.0796831608   0.4808464657   0.0279102015
C   -4.0151203763  -0.8695644787   0.1147025922
C   -3.1544848675  -1.7076068960  -0.7551050566
C   -1.7686309481  -1.6036246901  -0.8261115705
C   -1.0326319671  -2.4198943743  -1.6911758049
O    0.3132279447  -2.2146294137  -1.6929426444
C    1.1448419415  -3.2240404543  -2.2884771975
C    2.5780228805  -2.7800785687  -2.1127206676
O    2.9300919317  -2.5733808784  -0.7446270058
C    3.3372003364  -3.7551431394  -0.0499657998
C    3.5041857669  -3.4025307328   1.4049430422
O    4.4546156123  -2.3432701317   1.5129457179
C    4.6693248864  -1.9573117200   2.8701649524
C    5.7058667417  -0.8689322958   2.9355942487
O    5.1601697777   0.3693838872   2.4664370688
C    6.0824188692   1.4471166526   2.6531010925
C    5.4568310843   2.7336589605   2.1841361779
O    5.2102719858   2.6461563097   0.7787868590
C    5.1434451482   3.9134241438   0.1209933460
C    3.8404408125   4.6564450003   0.3069382051
O    2.8141813312   4.0145370216  -0.4499453137
C    1.5888436473   4.7371456078  -0.3846341769
C    0.5810673140   4.1710558888  -1.3487376634
O    0.0430491862   2.9367033684  -0.8301971445
C   -1.6796994199  -3.3667496329  -2.4874641388
C   -3.0622907880  -3.4913859285  -2.4034145244
C   -3.7996265578  -2.6804224683  -1.5478590959
S   -5.5713197944  -2.8796623708  -1.4957934156
C   -5.8141817774  -2.5875641625   0.2410222502
C   -4.9953173311  -1.6574164753   0.9009798530
C   -5.1142154444  -1.5411134298   2.2896578766
C   -6.0891697056  -2.2485765515   2.9843733278
C   -6.9526030306  -3.1011049566   2.2990372142
C   -6.8037526446  -3.2891978666   0.9293882611
H   -4.9753998688   1.1675564005   2.6123456710
H   -7.0808800594   2.3332604125   3.1546312845
H   -8.5715678767   3.1284957767   1.3276193639
H   -7.8848825213   2.8460022903  -1.0351239502
H   -3.5180414998   3.1663735197  -3.6838371975
H   -1.1946688874   3.7162996492  -3.1326036416
H   -1.4556884896   1.2990606123   0.4240272507
H   -1.2398767325  -0.9004063908  -0.1936496566
H    0.9452221565  -3.3165400545  -3.3653103863
H    0.9492265893  -4.1927907410  -1.8078092273
H    2.7224938069  -1.8188986502  -2.6191107491
H    3.2399260062  -3.5215807702  -2.5847441260
H    4.2830406055  -4.1294412057  -0.4734521329
H    2.5801271641  -4.5486125404  -0.1335219128
H    3.8534590873  -4.2947651912   1.9496373561
H    2.5399215419  -3.0908662537   1.8379977661
H    5.0360112810  -2.8189037383   3.4517071502
H    3.7254358593  -1.6142747378   3.3269456551
H    6.5896845468  -1.1465235602   2.3365596136
H    6.0224146503  -0.7547890628   3.9840498452
H    7.0124495900   1.2479475092   2.0959467102
H    6.3328693065   1.5452390510   3.7217678857
H    6.1610735102   3.5513999608   2.4001900984
H    4.5254915111   2.9274863150   2.7374653858
H    5.2927726324   3.7125669417  -0.9466821341
H    5.9672655772   4.5562018768   0.4669098291
H    3.9791630773   5.6897919883  -0.0547654447
H    3.5621175423   4.7121302932   1.3729132848
H    1.7606012440   5.7880325405  -0.6716412626
H    1.1822619884   4.7289295444   0.6403537629
H    1.0396549116   4.0023201813  -2.3324721236
H   -0.2295830716   4.9033687851  -1.4550126059
H   -1.1312296769  -4.0193417724  -3.1566835715
H   -3.5655025350  -4.2415113634  -3.0074457732
H   -4.4254684727  -0.8963946139   2.8249157038
H   -6.1719582587  -2.1362079272   4.0614848783
H   -7.7206537092  -3.6515489848   2.8349588989
H   -7.4378913619  -3.9953438123   0.4000658951
H    2.6842017358   1.7476024158  -0.5594913912
C    2.5530975209   0.6963138977  -0.2918331020
C    1.8224074342   0.5691682323   1.0153684026
C    1.8607061204   1.6172404145   1.9382410022
C    1.1919202196   1.5093125607   3.1536247690
H    1.2243639183   2.3312208249   3.8643315526
C    0.4740137966   0.3521159661   3.4548062395
H   -0.0534341386   0.2695213012   4.4014297644
C    0.4295492895  -0.6951849617   2.5363203933
H   -0.1353410446  -1.5961521999   2.7626874166
H    2.4084731097   2.5225481922   1.6903906708
C    1.1030819892  -0.5878479502   1.3214670644
H    1.0699810760  -1.3994610726   0.5996126227
H    2.0323238575   0.1701321247  -1.0975447015
N    3.9283768882   0.0904024344  -0.1938363302
H    3.8312087383  -0.9288863282  -0.0543039834
H    4.4120656214   0.4520562242   0.6459689265
C    4.7731103237   0.3409877790  -1.4112621098
H    4.8437333672   1.4235520194  -1.5373205461
H    4.2349922477  -0.0824784472  -2.2646592701
C    6.1297185633  -0.2853243209  -1.2457577540
C    7.2314011818   0.4948763721  -0.8884369459
H    7.1073499801   1.5659514957  -0.7526918789
C    8.4792166404  -0.0951859997  -0.7024194935
H    9.3322149037   0.5206482281  -0.4300382394
C    8.6329016817  -1.4699702951  -0.8645248544
C    7.5375100987  -2.2533065347  -1.2255814428
H    7.6546190027  -3.3249979361  -1.3622608148
H    9.6062726202  -1.9299072806  -0.7170421251
C    6.2931955763  -1.6627986848  -1.4191883483
H    5.4405138057  -2.2726680006  -1.7085316278

Conformer 20
G(CENSO)=       -3390.18862738  G(xTB)=        -175.63426698        
C   -5.0631515303   0.9690186056   0.8142806280
C   -5.1597347335   0.7725222024   2.1948276302
C   -6.1343940863   1.4286211127   2.9395549263
C   -7.0191198119   2.3044987665   2.3132939610
C   -6.8936556706   2.5694794619   0.9536750421
C   -5.9035360099   1.9212322604   0.2159341691
S   -5.6807419433   2.3044556105  -1.5079267055
C   -3.9023665637   2.1645486835  -1.5710894114
C   -3.1859822206   3.0493332913  -2.3676851407
C   -1.7983101718   2.9824063788  -2.4338272169
C   -1.1233861772   2.0272213658  -1.6700616261
C   -1.8398863794   1.1298818316  -0.8685337625
C   -3.2312017756   1.1677822637  -0.8312650770
C   -4.0919220759   0.2469033112  -0.0449695218
C   -4.1974466167  -1.0800091263  -0.2953070134
C   -3.3553760081  -1.8111806175  -1.2730277239
C   -2.0176742766  -2.1339635885  -1.0221209616
C   -1.2981184211  -2.8815980188  -1.9557421428
O   -0.0094996042  -3.2851348276  -1.7781802339
C    0.5810540734  -3.0482256481  -0.4944742815
C    1.9382084889  -3.7232022686  -0.5001692258
O    2.5651227196  -3.3640486685   0.7260657121
C    3.7732368755  -4.0878909939   0.9576585935
C    4.4404972011  -3.5700857790   2.2041857143
O    5.0236125953  -2.2863533155   1.9631656045
C    5.7888733049  -1.8478067001   3.0861211265
C    6.6210080766  -0.6488200647   2.7194913451
O    5.7790965221   0.4820686862   2.4621452546
C    6.5457232481   1.6847442515   2.2970815901
C    5.6297766529   2.8732948620   2.1714446002
O    5.0235958774   2.8818257001   0.8793094347
C    4.0701785905   3.9344066873   0.7333344253
C    3.5502085742   3.9156838293  -0.6804534670
O    2.9566869370   2.6349891216  -0.9252476654
C    2.4608609801   2.4665164716  -2.2573771147
C    1.0084591836   2.8468699176  -2.3935715020
O    0.2325921902   1.8948444787  -1.6427029456
C   -1.9016579251  -3.2769455198  -3.1558705540
C   -3.2396245702  -2.9997819683  -3.3821967292
C   -3.9788850899  -2.2979128700  -2.4279057448
S   -5.7389627952  -2.0791566042  -2.6226770476
C   -6.2071089922  -2.3512554165  -0.9197227112
C   -5.3760125938  -1.8865274516   0.1179188954
C   -5.7117531155  -2.2169553121   1.4333659847
C   -6.8893250391  -2.9022034571   1.7166994869
C   -7.7432999217  -3.2821514425   0.6839226597
C   -7.3948024118  -3.0249994769  -0.6379136341
H   -4.4588718568   0.1040861615   2.6838787004
H   -6.2019285148   1.2561402315   4.0098167378
H   -7.7871317260   2.8129503441   2.8893304875
H   -7.5465112085   3.2926799725   0.4723683858
H   -3.7079459325   3.8141279390  -2.9363413154
H   -1.2683357642   3.6927417886  -3.0567972811
H   -1.2937300439   0.4112465695  -0.2676448707
H   -1.5720767272  -1.8154776650  -0.0877294752
H   -0.0497342183  -3.4722695115   0.2990243130
H    0.6926137441  -1.9699330632  -0.3222038312
H    2.5351567121  -3.3834399521  -1.3629162926
H    1.8205176349  -4.8163268917  -0.5729420985
H    4.4539573777  -3.9928034471   0.0948707916
H    3.5501898981  -5.1580066774   1.0970964871
H    5.2269133976  -4.2852654471   2.4946471948
H    3.7104438354  -3.5139045670   3.0287603590
H    6.4800554909  -2.6445488050   3.4065836437
H    5.1273295006  -1.6128661058   3.9363548693
H    7.2438568360  -0.8660366968   1.8376828705
H    7.2869276722  -0.4239178276   3.5668343443
H    7.1962142705   1.6043666967   1.4109305776
H    7.1846225837   1.8285858042   3.1812617944
H    6.2256753491   3.7892833254   2.3132650018
H    4.8590485575   2.8416185883   2.9595085699
H    4.5371030255   4.9144724588   0.9229460169
H    3.2448318328   3.7997984905   1.4510927114
H    4.3710872228   4.0841390197  -1.3947845394
H    2.8117430055   4.7228734152  -0.7988321551
H    2.5851370164   1.4085391978  -2.5175986515
H    3.0499429566   3.0641905484  -2.9676799348
H    0.7349283920   2.8056024281  -3.4573713360
H    0.8233575071   3.8623984985  -2.0165013919
H   -1.3256696949  -3.8474971408  -3.8784767339
H   -3.7182867336  -3.3630428193  -4.2874124844
H   -5.0425859236  -1.9384178333   2.2388679531
H   -7.1377290786  -3.1400958145   2.7470259996
H   -8.6662823062  -3.8121578995   0.9013845739
H   -8.0319631892  -3.3663669999  -1.4494134694
H    1.7178874223   0.0896835056   0.0544428290
C    2.3952640285  -0.0499781657   0.9021040464
C    2.0240482296   0.8551233026   2.0430883282
C    1.1449249007   1.9223286595   1.8454211277
C    0.7961929627   2.7515866198   2.9088179500
H    0.1071516611   3.5762414340   2.7467848234
C    1.3332849238   2.5282046274   4.1742838547
H    1.0643308730   3.1777268987   5.0030209623
C    2.2101024637   1.4635107391   4.3781255602
H    2.6248579123   1.2797200137   5.3656336018
H    0.7400265540   2.1024884686   0.8527491169
C    2.5474297052   0.6268242961   3.3190370450
H    3.2206875322  -0.2110772681   3.4813268523
H    2.3887999317  -1.1014024256   1.2027135681
N    3.7815658642   0.2381864337   0.3952890722
H    4.4747167709   0.1699809773   1.1662828356
H    3.8041927016   1.2188098946   0.0687900351
C    4.1901186153  -0.6651607550  -0.7346436374
H    3.4770943601  -0.4965326874  -1.5481805430
H    4.0883413150  -1.6900024439  -0.3757102708
C    5.6023790850  -0.3774155936  -1.1659564796
C    6.6185982452  -1.2950075763  -0.8933800081
H    6.3782398306  -2.2164918566  -0.3699350327
C    7.9306715019  -1.0295012831  -1.2789346772
H    8.7126423110  -1.7528829250  -1.0641698542
C    8.2388980026   0.1600640340  -1.9333707519
C    7.2287192491   1.0803977148  -2.2100553814
H    7.4623102344   2.0075256809  -2.7263839398
H    9.2626546802   0.3687464287  -2.2320877647
C    5.9173726532   0.8112437138  -1.8324840227
H    5.1334914380   1.5300184914  -2.0581584826

Conformer 21
G(CENSO)=       -3390.18860817  G(xTB)=        -175.63436273        
C   -4.9905023218   1.0156842351   0.8118710093
C   -5.0588936040   0.8506249719   2.1981915479
C   -6.0085145455   1.5355247110   2.9494572349
C   -6.8960915961   2.4088001540   2.3236958899
C   -6.7983791549   2.6415594491   0.9559155369
C   -5.8330584749   1.9646870101   0.2111066710
S   -5.6416318092   2.3092372826  -1.5251966636
C   -3.8652192251   2.1574209739  -1.6151973546
C   -3.1543475903   3.0294223878  -2.4305641537
C   -1.7674791451   2.9586582198  -2.5073775267
C   -1.0878990573   2.0126217468  -1.7363844366
C   -1.7991105399   1.1249410121  -0.9197074297
C   -3.1898939169   1.1677290766  -0.8697956684
C   -4.0446704055   0.2671417034  -0.0537405381
C   -4.1682027211  -1.0624704935  -0.2797247206
C   -3.3584006370  -1.8168391628  -1.2672652964
C   -2.0157597574  -2.1431096503  -1.0495488751
C   -1.3265308723  -2.9092904373  -1.9912169777
O   -0.0346026481  -3.3152624834  -1.8437953715
C    0.5878027623  -3.0661450026  -0.5778434520
C    1.9487000355  -3.7324280413  -0.6122579554
O    2.5847789015  -3.3950720350   0.6154840964
C    3.8116937683  -4.0971843042   0.8109227291
C    4.4705012041  -3.6166333736   2.0764961620
O    5.0160375749  -2.3068963344   1.8924192127
C    5.7554037463  -1.8922338859   3.0415766279
C    6.5594652819  -0.6572949365   2.7365489653
O    5.6918331007   0.4590529949   2.5018674407
C    6.4270224942   1.6897857739   2.4199901954
C    5.4829500011   2.8550418249   2.2850396509
O    4.9422369395   2.8911197313   0.9641159280
C    3.9786412378   3.9324656473   0.8021252477
C    3.5138583311   3.9374177260  -0.6308458915
O    2.9524310414   2.6526704530  -0.9252733467
C    2.4966609727   2.5076051561  -2.2744083470
C    1.0399281855   2.8589651445  -2.4387581759
O    0.2685422243   1.8827240515  -1.7150117492
C   -1.9659816998  -3.3215888836  -3.1665974397
C   -3.3087565218  -3.0416503755  -3.3584761349
C   -4.0170128034  -2.3197776759  -2.3955487319
S   -5.7805024851  -2.0950635857  -2.5459496476
C   -6.2041995941  -2.3297078633  -0.8259143276
C   -5.3417483046  -1.8512614379   0.1792988082
C   -5.6443944638  -2.1523043951   1.5098084571
C   -6.8196730439  -2.8208523349   1.8388257011
C   -7.7042918411  -3.2140999667   0.8373020052
C   -7.3892968202  -2.9873902524  -0.4984377302
H   -4.3554518420   0.1844982700   2.6866044822
H   -6.0537960764   1.3877889335   4.0245779085
H   -7.6440366473   2.9403000373   2.9053201924
H   -7.4527103533   3.3625984266   0.4733356711
H   -3.6793808538   3.7885558545  -3.0039471510
H   -1.2409987266   3.6597592170  -3.1436115604
H   -1.2492783635   0.4139454881  -0.3130056643
H   -1.5422770876  -1.8119352810  -0.1336078269
H   -0.0200723166  -3.4885607706   0.2343091633
H    0.6959641480  -1.9862736851  -0.4162092494
H    2.5355219104  -3.3708941461  -1.4731998636
H    1.8363913477  -4.8245767623  -0.7067806642
H    4.4850232722  -3.9485944623  -0.0500829219
H    3.6166386890  -5.1776135322   0.9058250501
H    5.2783077673  -4.3213460014   2.3324615743
H    3.7427941818  -3.6173366680   2.9051043179
H    6.4650132947  -2.6820169240   3.3389777249
H    5.0771419249  -1.7106931551   3.8920691849
H    7.2072019259  -0.8232436305   1.8616225440
H    7.2001493520  -0.4468736140   3.6069516717
H    7.1284755087   1.6612241741   1.5699160248
H    7.0124423086   1.8212563706   3.3427027319
H    6.0439943302   3.7817680666   2.4869046271
H    4.6746916061   2.7754159114   3.0313518969
H    4.4220742636   4.9149589460   1.0316460103
H    3.1273860198   3.7699453058   1.4829850074
H    4.3573053471   4.1361424131  -1.3103276739
H    2.7659902787   4.7346668000  -0.7585500232
H    2.6526431015   1.4596425578  -2.5579530289
H    3.0901210923   3.1364830879  -2.9537383974
H    0.7908390646   2.8254331308  -3.5089130800
H    0.8252828429   3.8655942687  -2.0535559714
H   -1.4137119593  -3.9070018755  -3.8957694518
H   -3.8149642043  -3.4179790786  -4.2430940031
H   -4.9509373654  -1.8639053447   2.2909514098
H   -7.0422465000  -3.0350070959   2.8802381598
H   -8.6255402903  -3.7311563781   1.0904749629
H   -8.0510548462  -3.3397833186  -1.2851328863
H    1.7234710115   0.0623127752  -0.0482229981
C    2.3774612503  -0.0957765385   0.8145234034
C    1.9549200236   0.7583517688   1.9758641182
C    1.0817942561   1.8321586940   1.7879702149
C    0.6824794424   2.6105534006   2.8717733403
H   -0.0017101805   3.4406773704   2.7172269139
C    1.1622031441   2.3286229181   4.1486068604
H    0.8525639966   2.9375986446   4.9937587277
C    2.0334334898   1.2573608087   4.3424659268
H    2.4032649546   1.0283760789   5.3382954458
H    0.7206378947   2.0562080038   0.7874015850
C    2.4218356032   0.4718882285   3.2619614272
H    3.0899864858  -0.3723228411   3.4141105134
H    2.3824292844  -1.1568878666   1.0785124008
N    3.7728419565   0.2333705062   0.3604935600
H    4.4421311033   0.1550942984   1.1512527470
H    3.7877944165   1.2236917915   0.0641954263
C    4.2329297657  -0.6295854177  -0.7808335769
H    3.5425341712  -0.4511977645  -1.6118199462
H    4.1389012254  -1.6663983063  -0.4553196899
C    5.6523769320  -0.3040341645  -1.1576664775
C    6.6756268559  -1.2147938968  -0.8885904487
H    6.4347154312  -2.1602871960  -0.4100928249
C    7.9945428473  -0.9112928446  -1.2185500715
H    8.7823879860  -1.6289491981  -1.0059890455
C    8.3022388560   0.3097784456  -1.8124630453
C    7.2847800116   1.2228136974  -2.0869811446
H    7.5182141402   2.1746292047  -2.5564523428
H    9.3316299654   0.5490245553  -2.0655908250
C    5.9668218889   0.9157152759  -1.7659189043
H    5.1774048768   1.6294395001  -1.9882945061

Conformer 22
G(CENSO)=       -3390.18854251  G(xTB)=        -175.63545631        
C   -4.9708493915   1.2347852224   0.5996550396
C   -5.2432783912   1.4126138075   1.9587814989
C   -6.4542416436   1.9553541534   2.3779630783
C   -7.4071269458   2.3473326813   1.4411308298
C   -7.1260981749   2.2519342279   0.0820139011
C   -5.9064613117   1.7212873826  -0.3351129425
S   -5.5274656029   1.6686202706  -2.0824341673
C   -3.7872234952   2.0476536209  -1.9595616504
C   -3.1757275860   2.9160779317  -2.8575742743
C   -1.8434170769   3.2874010343  -2.6869192474
C   -1.1327200982   2.8103904180  -1.5803052881
C   -1.7383186411   1.9114116289  -0.6972960597
C   -3.0490155366   1.4934795242  -0.9007083241
C   -3.7580249423   0.5858191366   0.0337419839
C   -3.5179046257  -0.7465644153   0.1228733601
C   -2.6306140709  -1.4851717577  -0.8091115794
C   -1.2786328537  -1.2134474554  -0.9882858964
C   -0.5101387597  -1.9334432317  -1.9056202146
O    0.7856242643  -1.5142200834  -2.0195551398
C    1.7493541584  -2.3724569457  -2.6547922013
C    2.2008598475  -3.4856791473  -1.7450825846
O    2.9734102662  -2.9351686599  -0.6744853818
C    3.3488708772  -3.9343753427   0.2794236222
C    4.4414309049  -3.4051600731   1.1689111091
O    3.9718014547  -2.2489997142   1.8599117268
C    4.8766669668  -1.8371968849   2.8837204320
C    4.4139589141  -0.5322622952   3.4703126175
O    4.6651557585   0.5355497207   2.5430182886
C    4.2879877081   1.8042267408   3.0974895669
C    4.8648331090   2.9346842858   2.2897962672
O    4.3381706982   2.9413812083   0.9619684300
C    4.5711133897   4.2026342548   0.3288065017
C    4.3148561599   4.1081568002  -1.1597186600
O    3.0028685052   3.6810978041  -1.5246413234
C    2.0038111373   4.6764551740  -1.3133476799
C    0.7258518579   4.2661411152  -1.9952909394
O    0.1429555813   3.1700582801  -1.2671328619
C   -1.0869712555  -2.9688114716  -2.6427929133
C   -2.4326230679  -3.2669893520  -2.4489360898
C   -3.2033515225  -2.5433767201  -1.5445372909
S   -4.9270838419  -2.9594782473  -1.3510771701
C   -5.0632013159  -2.6796203566   0.4011081234
C   -4.3186295225  -1.6446376738   0.9901154011
C   -4.3267687864  -1.5371799920   2.3846755854
C   -5.1380180021  -2.3587615505   3.1594583234
C   -5.9440197469  -3.3175550450   2.5487937330
C   -5.8918801358  -3.4958819160   1.1705121634
H   -4.4974249723   1.1323107193   2.6927973731
H   -6.6500440267   2.0740756519   3.4398158107
H   -8.3562995218   2.7651546572   1.7644731937
H   -7.8428537025   2.6095201819  -0.6522822025
H   -3.7410794021   3.3335204738  -3.6863716374
H   -1.3937456339   3.9721230778  -3.3968210520
H   -1.1806785582   1.5656686248   0.1671633228
H   -0.7943372146  -0.4448849799  -0.4023163744
H    2.5911415471  -1.7162915952  -2.8953175769
H    1.3661989306  -2.7818476862  -3.5957045849
H    2.8173468793  -4.1902282947  -2.3262650493
H    1.3350670372  -4.0378863714  -1.3456519027
H    3.7333514287  -4.8262669341  -0.2394282616
H    2.4707724608  -4.2333811062   0.8737300704
H    5.3364661271  -3.1548136187   0.5761835571
H    4.7131558729  -4.1998841521   1.8829773271
H    5.8957662473  -1.7287430357   2.4771871813
H    4.9067604862  -2.5925849829   3.6856321104
H    4.9725534241  -0.3438829719   4.3993909107
H    3.3402439006  -0.5792468062   3.7151172035
H    4.6867736608   1.8904326710   4.1200978627
H    3.1913792077   1.8798085010   3.1484756886
H    5.9645344983   2.8649064356   2.2571687534
H    4.6003811117   3.8695628391   2.8106020764
H    5.6226696453   4.5100825342   0.4570923875
H    3.9408611964   4.9749137295   0.7988713229
H    5.0026658166   3.3834275922  -1.6096300253
H    4.5329039688   5.0950793407  -1.6008559017
H    2.3250336728   5.6349770484  -1.7533356323
H    1.8174429850   4.8390205769  -0.2403377665
H    0.9214444165   3.9695455957  -3.0349724783
H    0.0363083522   5.1216291017  -1.9904592702
H   -0.5159085078  -3.5636483317  -3.3460208980
H   -2.8775499408  -4.0863980308  -3.0068871447
H   -3.6790631758  -0.8084551234   2.8598628247
H   -5.1374882595  -2.2519998108   4.2403560745
H   -6.5864019605  -3.9568193853   3.1477880653
H   -6.4742530782  -4.2815279889   0.6966875309
H    2.4176834138   1.8227336208  -0.1600381850
C    2.1327343827   0.7737481939  -0.0651049142
C    1.3085270732   0.5434993942   1.1712496455
C    0.8663398929   1.6389779280   1.9160878661
C    0.0533399916   1.4546824945   3.0317755821
H   -0.2874140199   2.3163358148   3.5996031422
C   -0.3165247276   0.1695185232   3.4200829536
H   -0.9477574796   0.0235019582   4.2925292504
C    0.1270685243  -0.9298387898   2.6863714198
H   -0.1614308821  -1.9351844618   2.9814705022
H    1.1559955621   2.6414445399   1.6112936306
C    0.9317625111  -0.7440519874   1.5664324488
H    1.2571548246  -1.6088877442   0.9918739239
H    1.5895021825   0.4701928129  -0.9660248645
N    3.4027813532  -0.0310001873  -0.0342902828
H    3.1921995741  -1.0410171755  -0.0576900010
H    3.8900439699   0.1514853208   0.8657553401
C    4.3263918346   0.2853130120  -1.1800573647
H    4.5866722786   1.3402416991  -1.0758909648
H    3.7600930141   0.1424942375  -2.1041872381
C    5.5504259577  -0.5866243155  -1.1400153082
C    6.5412323503  -0.3592619662  -0.1806905251
H    6.4306426043   0.4616501435   0.5240797498
C    7.6648260014  -1.1784406219  -0.1228650427
H    8.4287282865  -0.9953058363   0.6279933273
C    7.8134205462  -2.2255625544  -1.0308421532
C    6.8355190653  -2.4486354261  -1.9972475822
H    6.9491983875  -3.2598549664  -2.7113128561
H    8.6925846136  -2.8628550394  -0.9877637376
C    5.7066983633  -1.6352972465  -2.0482593395
H    4.9409186937  -1.8153928032  -2.7978854673

Conformer 23
G(CENSO)=       -3390.18851473  G(xTB)=        -175.63435800        
C   -4.9928260819   1.0312510309   0.8219747485
C   -5.0639986500   0.8544998137   2.2066352930
C   -6.0141089458   1.5344201574   2.9618264362
C   -6.8993687871   2.4140027918   2.3417000073
C   -6.7982267117   2.6587132553   0.9761633536
C   -5.8321613642   1.9870622144   0.2276750072
S   -5.6366243844   2.3459689506  -1.5054540625
C   -3.8605569977   2.1886442152  -1.5951590194
C   -3.1451500415   3.0652595366  -2.4016476465
C   -1.7581759980   2.9915553927  -2.4750650701
C   -1.0830607636   2.0376822508  -1.7098258796
C   -1.7992095434   1.1450233467  -0.9027565208
C   -3.1900893050   1.1907951812  -0.8568256385
C   -4.0498215849   0.2865506163  -0.0498892707
C   -4.1817601392  -1.0396858734  -0.2898874139
C   -3.3797709503  -1.7870144570  -1.2886967185
C   -2.0362793580  -2.1170225663  -1.0825122000
C   -1.3539279326  -2.8756033567  -2.0352264030
O   -0.0619112888  -3.2852499567  -1.8990448312
C    0.5694117081  -3.0450977748  -0.6354067874
C    1.9277299040  -3.7166140295  -0.6814218865
O    2.5657307903  -3.4017711088   0.5515770890
C    3.7851693245  -4.1186839509   0.7403382494
C    4.4461424645  -3.6612291426   2.0136628684
O    5.0102557589  -2.3572475546   1.8459762416
C    5.7585982583  -1.9690284886   2.9988009422
C    6.5700174773  -0.7349598453   2.7101209707
O    5.7068998621   0.3901555543   2.5016735054
C    6.4472392694   1.6180030333   2.4296739299
C    5.5070709554   2.7893012695   2.3240748642
O    4.9527891390   2.8490874086   1.0098899880
C    3.9892787040   3.8940721190   0.8740781702
C    3.5189800830   3.9292367388  -0.5569934925
O    2.9613267236   2.6493639818  -0.8777130676
C    2.5056445632   2.5299064210  -2.2293670969
C    1.0503358469   2.8891637604  -2.3908745980
O    0.2730256521   1.9035841641  -1.6853992553
C   -2.0015629990  -3.2764682666  -3.2101279543
C   -3.3449898130  -2.9922547223  -3.3913624237
C   -4.0460695622  -2.2777604825  -2.4178536738
S   -5.8095155057  -2.0456783726  -2.5583402353
C   -6.2262922391  -2.2934391533  -0.8385568237
C   -5.3568343764  -1.8277042685   0.1664149187
C   -5.6535276799  -2.1405505231   1.4955342543
C   -6.8293319952  -2.8081727528   1.8243953884
C   -7.7209109702  -3.1882837917   0.8239523447
C   -7.4122688357  -2.9495513470  -0.5111897509
H   -4.3630681750   0.1826653743   2.6907923861
H   -6.0625158307   1.3768389185   4.0354257798
H   -7.6483429238   2.9409529968   2.9261198576
H   -7.4503379591   3.3850015634   0.4985342258
H   -3.6666958995   3.8305213553  -2.9700040222
H   -1.2284162748   3.6962080841  -3.1047439494
H   -1.2527499454   0.4280950577  -0.2999762855
H   -1.5570265115  -1.7947698858  -0.1664273531
H   -0.0343348548  -3.4703250375   0.1783111675
H    0.6815607333  -1.9662486837  -0.4689484050
H    2.5162002288  -3.3443721472  -1.5363136908
H    1.8098143868  -4.8064952478  -0.7926348623
H    4.4622248676  -3.9655712431  -0.1169178312
H    3.5787756135  -5.1982194579   0.8204907976
H    5.2428393951  -4.3798895886   2.2643352389
H    3.7155100813  -3.6606136400   2.8394300758
H    6.4627845738  -2.7694616278   3.2788919279
H    5.0859923347  -1.7960949681   3.8551130758
H    7.2093720763  -0.8900050384   1.8272312443
H    7.2187043899  -0.5437019067   3.5787634950
H    7.1374754935   1.5994040376   1.5705640964
H    7.0438134209   1.7324895226   3.3471023392
H    6.0742202735   3.7103135518   2.5342747730
H    4.7068262927   2.7011850512   3.0777322880
H    4.4351853002   4.8707562954   1.1219565187
H    3.1407592355   3.7183139526   1.5548716538
H    4.3595490169   4.1460378941  -1.2345125975
H    2.7680248633   4.7262734850  -0.6645275496
H    2.6575736319   1.4866348653  -2.5301136937
H    3.1022756249   3.1678239868  -2.8969849082
H    0.8049517131   2.8740839425  -3.4621804847
H    0.8371112379   3.8896513553  -1.9896210188
H   -1.4549732792  -3.8558781114  -3.9483039681
H   -3.8572610102  -3.3591299214  -4.2764894540
H   -4.9548918873  -1.8625182404   2.2758102694
H   -7.0468214468  -3.0322171723   2.8647825681
H   -8.6427386124  -3.7043855047   1.0769142232
H   -8.0794573521  -3.2918409973  -1.2977644937
H    1.7392649691   0.0589577844  -0.0617116387
C    2.3885675722  -0.1184075389   0.8007431777
C    1.9667265916   0.7189793682   1.9749613175
C    2.4430016953   0.4212202154   3.2550483072
C    2.0529640906   1.1897724130   4.3471478780
H    2.4300072204   0.9518459270   5.3381787197
C    1.1702097548   2.2546800611   4.1713236657
H    0.8597046245   2.8504898457   5.0255006768
C    0.6808759164   2.5473322760   2.9005824361
H   -0.0113622930   3.3732291451   2.7596137638
H    3.1187421923  -0.4192133011   3.3942789757
C    1.0824803623   1.7865412314   1.8051028499
H    0.7145963138   2.0206182271   0.8093321273
H    2.3849000241  -1.1836967777   1.0467529793
N    3.7882847024   0.2087199980   0.3590517630
H    4.4538189522   0.1083059080   1.1503759010
H    3.8114566025   1.2052600302   0.0858369719
C    4.2491784449  -0.6311171388  -0.7992599700
H    3.5653131153  -0.4292788332  -1.6301161023
H    4.1466104276  -1.6747518742  -0.4992947220
C    5.6730914641  -0.3046031431  -1.1586388339
C    6.6861931802  -1.2373791345  -0.9302006808
H    6.4353451273  -2.2015728554  -0.4962638115
C    8.0088426589  -0.9328809051  -1.2439232670
H    8.7889350106  -1.6674368693  -1.0628142738
C    8.3305495036   0.3110282353  -1.7799184247
C    7.3232533049   1.2462592282  -2.0135506429
H    7.5672844436   2.2161201089  -2.4384938799
H    9.3631015196   0.5516570115  -2.0182434713
C    6.0014668338   0.9381240003  -1.7098361196
H    5.2199226954   1.6690424981  -1.9026477318

Conformer 24
G(CENSO)=       -3390.18849773  G(xTB)=        -175.63277552        
C   -4.6661985002   1.4062008342   0.7425110866
C   -4.6501970199   1.6215536422   2.1233829721
C   -5.6633761391   2.3471703960   2.7419993228
C   -6.7014505204   2.8839547366   1.9837084500
C   -6.6945366980   2.7489458205   0.5990953004
C   -5.6679110522   2.0359741231  -0.0180252509
S   -5.6042204872   1.9410084123  -1.8003511844
C   -3.8309544509   2.0540131370  -1.9777892143
C   -3.2741282913   2.8354812117  -2.9857058624
C   -1.8937896271   2.9941454617  -3.0774374974
C   -1.0713806146   2.3814802879  -2.1285485446
C   -1.6283951791   1.5857548507  -1.1251183147
C   -3.0026568694   1.3829438109  -1.0598178817
C   -3.6663384313   0.5916188130   0.0051137157
C   -3.5841631912  -0.7569393172   0.1119333004
C   -2.8294857898  -1.6192516434  -0.8294807651
C   -1.4471559777  -1.5859406543  -0.9641704731
C   -0.7883327214  -2.4506702145  -1.8415022625
O    0.5657917717  -2.3064022217  -1.8865251526
C    1.3359674586  -3.3313758118  -2.5311060033
C    2.7908953892  -2.9247746341  -2.4568390277
O    3.2880568661  -2.7176361801  -1.1360670960
C    3.4618935155  -3.9059534572  -0.3598312196
C    4.2762970324  -3.5541419806   0.8597283509
O    3.5370131436  -2.5998165864   1.6247050766
C    4.1291683835  -2.2809956598   2.8868659667
C    5.0871698630  -1.1117335902   2.8486663288
O    4.3548816578   0.1061972585   2.6292563106
C    5.1012214996   1.2628299245   3.0269853593
C    4.3042922566   2.5097186804   2.7521812796
O    4.1516100094   2.7051653055   1.3447587393
C    3.8308219944   4.0669233287   1.0429593597
C    3.6952388638   4.2609741861  -0.4447966156
O    2.4149305371   3.8010876023  -0.8788158196
C    2.3160802272   3.7330800956  -2.2991420741
C    0.8662709684   3.6672214355  -2.7025670925
O    0.2858225248   2.4972325030  -2.1010762462
C   -1.5164264149  -3.3750674744  -2.5937104425
C   -2.8998106082  -3.4355761121  -2.4385717095
C   -3.5558052342  -2.5800714313  -1.5596370314
S   -5.3212801373  -2.7143765597  -1.3363223528
C   -5.3638953928  -2.4514461421   0.4273740721
C   -4.4593169260  -1.5485948559   1.0131267999
C   -4.4093522810  -1.4758504548   2.4082751709
C   -5.3082764168  -2.1911888217   3.1925103468
C   -6.2643737587  -3.0063317283   2.5904113654
C   -6.2797029864  -3.1564898417   1.2076372934
H   -3.8298488449   1.2275293973   2.7126532978
H   -5.6385023391   2.4952242453   3.8177978719
H   -7.4979593120   3.4457088128   2.4633635458
H   -7.4688402684   3.2176176786  -0.0021037954
H   -3.9177464298   3.3479157513  -3.6954614814
H   -1.4824312645   3.6146885693  -3.8663231986
H   -0.9741641796   1.1637174894  -0.3712652139
H   -0.8554302227  -0.9115602189  -0.3601348901
H    1.0698168381  -3.4160226532  -3.5944570308
H    1.1469817226  -4.2986071496  -2.0447284400
H    2.9258703013  -1.9707885013  -2.9788432706
H    3.3881726886  -3.6911728713  -2.9754598251
H    4.0000306479  -4.6681691474  -0.9441301740
H    2.4881284320  -4.3188994537  -0.0567870867
H    5.2556079921  -3.1473063270   0.5612569142
H    4.4449687638  -4.4703083193   1.4471359209
H    4.6602410287  -3.1559476868   3.2884476540
H    3.3023212684  -2.0420210796   3.5662938051
H    5.8542960852  -1.2389977744   2.0672938803
H    5.5978494466  -1.0588537390   3.8224260083
H    6.0635793714   1.2972892826   2.4937798041
H    5.3067975039   1.2124058345   4.1074272938
H    4.8545554505   3.3540862900   3.1950550880
H    3.3178132785   2.4534243963   3.2398184174
H    4.6374292338   4.7216090619   1.4094750404
H    2.8966973396   4.3651858900   1.5468799651
H    4.5056217361   3.7254224648  -0.9670978235
H    3.8023683482   5.3336997344  -0.6746871564
H    2.8653975058   2.8562272758  -2.6805963451
H    2.7483102629   4.6320531733  -2.7673482639
H    0.8085684556   3.6152576362  -3.7986071747
H    0.3269219321   4.5600176676  -2.3571160597
H   -1.0308542136  -4.0646937299  -3.2748901273
H   -3.4643894881  -4.1765463263  -2.9980150184
H   -3.6501380528  -0.8621031964   2.8792882517
H   -5.2588491063  -2.1126940634   4.2747579689
H   -6.9746980731  -3.5603022662   3.1976219335
H   -6.9836771900  -3.8378421684   0.7373808360
H    2.1340625093   1.5617090386  -0.4874361222
C    2.0414623123   0.5067581867  -0.2215671907
C    1.2373348861   0.3572403672   1.0398789121
C    0.8294110698   1.4988677122   1.7336636208
C    0.0520552009   1.3857403145   2.8838082728
H   -0.2638007969   2.2807435661   3.4133172098
C   -0.3178397605   0.1274939869   3.3535060645
H   -0.9234268461   0.0371195165   4.2514198752
C    0.0867704469  -1.0160834240   2.6657347965
H   -0.2063214744  -1.9994995123   3.0240800004
H    1.1177761809   2.4788799694   1.3609628195
C    0.8568699069  -0.9021186979   1.5123149496
H    1.1610020090  -1.7947377303   0.9723794127
H    1.5871794837  -0.0401787394  -1.0550408462
N    3.4366537699  -0.0355132926  -0.0593221591
H    3.3942200454  -1.0663404150  -0.0430857628
H    3.8200171121   0.2529697363   0.8623440510
C    4.3536751248   0.3904963222  -1.1727563053
H    4.2766047943   1.4778474703  -1.2399538296
H    3.9666461812  -0.0507505903  -2.0954369697
C    5.7756905106  -0.0216626733  -0.9091856061
C    6.6295008731   0.8454367338  -0.2215114878
H    6.2559391222   1.8133088575   0.1032488602
C    7.9445134964   0.4760956697   0.0454717872
H    8.5998813035   1.1592213890   0.5792448965
C    8.4199127258  -0.7633144733  -0.3778672064
C    7.5782765693  -1.6265958404  -1.0763763888
H    7.9484164386  -2.5890495872  -1.4192398664
H    9.4474336397  -1.0517713968  -0.1731925463
C    6.2621856741  -1.2577937323  -1.3424198340
H    5.6071935147  -1.9314644393  -1.8880007326

Conformer 25
G(CENSO)=       -3390.18848040  G(xTB)=        -175.63721940        
C   -4.5881739524   1.3436296899   1.0798923522
C   -4.5133453263   1.2289463396   2.4714530725
C   -5.3954236467   1.9247588328   3.2914236983
C   -6.3582765036   2.7604813035   2.7287852760
C   -6.3998325748   2.9487698547   1.3510667446
C   -5.5001671061   2.2619284000   0.5365978311
S   -5.4722867701   2.5605566572  -1.2185349993
C   -3.7082680180   2.4294444845  -1.4637528092
C   -3.0887132640   3.2932744157  -2.3587223490
C   -1.7155118964   3.2305110111  -2.5747598691
C   -0.9581307245   2.2925936198  -1.8700468717
C   -1.5773428020   1.4185007657  -0.9688234900
C   -2.9536646934   1.4605183909  -0.7674335338
C   -3.7060209500   0.5796566648   0.1627889559
C   -3.7855042870  -0.7670113918   0.0351998159
C   -2.9815722729  -1.5688453978  -0.9181506138
C   -1.6330222622  -1.8317666250  -0.7096381657
C   -0.9370374730  -2.6956517726  -1.5599359769
O    0.3536292603  -2.9430414808  -1.2033556052
C    1.0545350910  -4.0248256754  -1.8433716100
C    2.1951207646  -4.4439062752  -0.9530767880
O    3.1727280388  -3.4050079278  -0.8887342275
C    4.3458950907  -3.7811331551  -0.1618398766
C    4.2362756715  -3.6463462882   1.3396045607
O    4.0834599567  -2.2704415438   1.7111542749
C    4.3806505309  -2.0642667197   3.0971285677
C    3.9951498252  -0.6690857164   3.5133590442
O    4.6778734954   0.2801460677   2.6936529750
C    4.4958829416   1.6137547786   3.1726437916
C    5.0152981362   2.5976699782   2.1597463152
O    4.1027446393   2.6738419413   1.0558438370
C    4.4865412898   3.6779601248   0.1084327610
C    3.3854781137   3.8457010955  -0.9056253157
O    3.2124510782   2.6076293971  -1.5955894450
C    2.5502856467   2.7180885510  -2.8520455565
C    1.0967578843   3.1267202362  -2.7814371942
O    0.3917704666   2.1528401600  -1.9938833959
C   -1.5813856756  -3.2578874138  -2.6661560211
C   -2.9449892535  -3.0321454599  -2.8486954480
C   -3.6521757371  -2.2250576696  -1.9631828418
S   -5.4293846039  -2.0759199947  -2.0605443878
C   -5.7649343361  -2.1872636520  -0.3054945177
C   -4.8890063530  -1.5785159019   0.6156360252
C   -5.1083709675  -1.7981274227   1.9781842511
C   -6.2215450239  -2.5094225023   2.4157484864
C   -7.1270325777  -3.0282085271   1.4938587249
C   -6.8893633005  -2.8862329964   0.1303173284
H   -3.7488062589   0.5950544102   2.9086378872
H   -5.3287440076   1.8156733214   4.3700596382
H   -7.0549155328   3.2999948138   3.3643021371
H   -7.1104673012   3.6447900790   0.9135566669
H   -3.6746125225   4.0404182171  -2.8871219177
H   -1.2592970785   3.9278233567  -3.2673447698
H   -0.9620517791   0.7224004784  -0.4120262357
H   -1.1195827678  -1.4121994774   0.1488183343
H    1.4171685491  -3.7058110307  -2.8301183356
H    0.3872162860  -4.8877036013  -1.9678230536
H    2.6416504556  -5.3549179731  -1.3846638923
H    1.8105849927  -4.6928263396   0.0480204342
H    5.1545094083  -3.1341085944  -0.5232166960
H    4.6205876253  -4.8221691208  -0.3942509540
H    5.1662011193  -4.0488324634   1.7731217962
H    3.3957503540  -4.2326727603   1.7423683216
H    5.4549236685  -2.2362597210   3.2707807676
H    3.8135024094  -2.7748462401   3.7191925662
H    4.2786969355  -0.5441526586   4.5715300234
H    2.9070347729  -0.5208636634   3.4301300125
H    5.0455422279   1.7514178033   4.1177790031
H    3.4280722635   1.8092092523   3.3657795976
H    6.0184006758   2.3028256699   1.8103032401
H    5.0938033078   3.5866447017   2.6366916408
H    5.4275301361   3.3895548289  -0.3863848829
H    4.6419783770   4.6388082711   0.6232958787
H    3.6787705772   4.6433056782  -1.6065824365
H    2.4524921761   4.1498156028  -0.4060993813
H    2.6271053463   1.7292826892  -3.3189723954
H    3.0695075971   3.4442503361  -3.4985861525
H    0.7103179849   3.1475484767  -3.8102492750
H    0.9672462181   4.1247823713  -2.3400656217
H   -1.0546788975  -3.9032977866  -3.3602671760
H   -3.4583440000  -3.5225565789  -3.6711589873
H   -4.3967183545  -1.4174192753   2.7007057268
H   -6.3773724448  -2.6603337712   3.4801388681
H   -8.0004667656  -3.5789551636   1.8314381739
H   -7.5629492812  -3.3381208625  -0.5928276339
H    1.8143963969   0.4341349693  -1.0826736130
C    2.1550253131  -0.2638514899  -0.3130160678
C    1.3781248244  -0.0838643404   0.9612161589
C    1.0568078654   1.1959063301   1.4216885919
C    0.3067734928   1.3583304217   2.5829170700
H    0.0584078543   2.3575024093   2.9307213514
C   -0.1390109244   0.2415953679   3.2887563566
H   -0.7340872064   0.3688569588   4.1892402069
C    0.1782266536  -1.0370660838   2.8355501795
H   -0.1672812023  -1.9110086326   3.3815629256
H    1.3848341757   2.0660551097   0.8583370772
C    0.9397417015  -1.1979762716   1.6810302799
H    1.1910473661  -2.1927435135   1.3243597180
H    2.0770817845  -1.2909485265  -0.6744130319
N    3.6198404174   0.0107346586  -0.1003983642
H    3.9490317331  -0.5978593713   0.6648265502
H    3.7570019845   0.9901921874   0.2137913665
C    4.4471317768  -0.2452041233  -1.3282121751
H    4.0028026449   0.3202413402  -2.1478596015
H    4.3571381288  -1.3124920959  -1.5513598831
C    5.8769378307   0.1685775204  -1.1121333385
C    6.4508069588   1.1401047776  -1.9339952288
H    5.8531141851   1.5958156750  -2.7196183037
C    7.7767326236   1.5255977825  -1.7503630344
H    8.2146240390   2.2788270668  -2.3995152451
C    8.5350213125   0.9531114306  -0.7326339678
C    7.9663697060  -0.0137695903   0.0947874695
H    8.5543491786  -0.4656803644   0.8890118579
H    9.5678146351   1.2568633625  -0.5848118383
C    6.6463054043  -0.4088496282  -0.0968634756
H    6.2130164816  -1.1695883931   0.5481511407

Conformer 26
G(CENSO)=       -3390.18844390  G(xTB)=        -175.63373498        
C   -5.4981471933   1.5245311333  -0.7734030662
C   -6.3164626707   2.0041274615   0.2517792409
C   -7.4521713138   2.7544308794  -0.0387614820
C   -7.7766113348   3.0491901958  -1.3607965842
C   -6.9373357671   2.6406774164  -2.3926204168
C   -5.7929110705   1.9014087504  -2.0974987399
S   -4.6823418755   1.4253139765  -3.4156531099
C   -3.1526309174   1.6398424771  -2.5183640008
C   -2.0575997672   2.2555926397  -3.1140219273
C   -0.9344768832   2.5769582918  -2.3580032602
C   -0.9265229181   2.3080802303  -0.9843368828
C   -1.9864694362   1.6028543438  -0.4042756999
C   -3.0949030333   1.2503780298  -1.1690542645
C   -4.3178566838   0.6363293119  -0.5960683378
C   -4.4363781053  -0.6689731398  -0.2627272171
C   -3.4010170592  -1.6948214596  -0.5476204101
C   -2.1400774166  -1.7472691216   0.0421596819
C   -1.2468215876  -2.7773430306  -0.2810849358
O   -0.0534913333  -2.7659559295   0.3784701460
C    0.7822137017  -3.9326441196   0.2379546392
C    2.0170144953  -3.7369659385   1.0846054465
O    2.9511224569  -2.8271153880   0.4981641422
C    3.8312161229  -3.4746874695  -0.4244241919
C    4.6565229855  -2.4437281810  -1.1437804584
O    5.4258900831  -1.7033915545  -0.1898413338
C    6.4600378810  -0.9398956733  -0.8223248163
C    7.1847738802  -0.1142870430   0.2048239855
O    6.3304001638   0.9368284347   0.6491686462
C    6.9330225255   1.7378050113   1.6630692314
C    5.9942341529   2.8690827280   1.9931934343
O    4.7794817205   2.3007824620   2.4887352369
C    3.9025205376   3.2159902341   3.1492552761
C    3.2321164328   4.2113216200   2.2335688048
O    2.4633332017   3.5100270231   1.2603537290
C    1.6498145824   4.4016487350   0.5063259788
C    0.9920760013   3.6889008719  -0.6420780343
O    0.0502710349   2.7252792178  -0.1329940288
C   -1.6041592131  -3.7495664448  -1.2195597472
C   -2.8701477645  -3.7120440431  -1.7923703872
C   -3.7723169456  -2.7122071374  -1.4519576316
S   -5.4060874860  -2.7443118537  -2.1697958051
C   -6.3196630654  -2.2108569612  -0.7381746097
C   -5.7411503279  -1.2639592212   0.1217028243
C   -6.4130642423  -0.9421286272   1.3042905670
C   -7.6707050819  -1.4720980013   1.5735995529
C   -8.2680752087  -2.3460439697   0.6671995512
C   -7.5863620705  -2.7343794134  -0.4813306959
H   -6.0601132780   1.7889214398   1.2828073395
H   -8.0832909649   3.1094852651   0.7709338432
H   -8.6660370706   3.6288123649  -1.5913912954
H   -7.1599994406   2.9125399392  -3.4209303975
H   -2.0863651045   2.5290855374  -4.1651812146
H   -0.1012363357   3.0727488975  -2.8420376055
H   -1.9635329525   1.3862002784   0.6594596930
H   -1.8502013709  -1.0085037909   0.7821175667
H    1.0599757701  -4.0786070164  -0.8144780418
H    0.2306377821  -4.8185172077   0.5849660241
H    2.4903802389  -4.7165953525   1.2506410436
H    1.7322520037  -3.3317685994   2.0629307070
H    3.2689788149  -4.0456926183  -1.1797787850
H    4.4832292874  -4.1777007078   0.1190189866
H    4.0157894354  -1.7596606731  -1.7221825005
H    5.3251144352  -2.9690551102  -1.8432891867
H    6.0305128287  -0.2880158251  -1.5998335552
H    7.1784907944  -1.6225830125  -1.3027034458
H    8.0930901037   0.3040556168  -0.2595063456
H    7.4954214088  -0.7455104000   1.0543455265
H    7.8884024838   2.1598334239   1.3104661063
H    7.1310778332   1.1293241286   2.5614485397
H    5.8049918071   3.4803907071   1.0979209058
H    6.4564242550   3.5072726654   2.7620352472
H    4.4519295239   3.7652232816   3.9294854162
H    3.1416427286   2.5928962524   3.6332830408
H    3.9672821330   4.8661990600   1.7371957623
H    2.5844054653   4.8518471922   2.8560794348
H    2.2631526947   5.2125714395   0.0778127928
H    0.8864271600   4.8626041300   1.1554381400
H    1.7366526745   3.1858783200  -1.2732858683
H    0.4648536541   4.4441088735  -1.2403470316
H   -0.9338878182  -4.5563290914  -1.4891953533
H   -3.1593078021  -4.4902273230  -2.4932596637
H   -5.9402892399  -0.2725902557   2.0151393493
H   -8.1837064417  -1.2020585039   2.4921758162
H   -9.2535242173  -2.7561395974   0.8695431334
H   -8.0272728588  -3.4554713088  -1.1643287326
H    2.7804991396   0.1353640367   3.4765657786
C    3.3808784305  -0.6016617055   2.9355117852
C    4.7004346020  -0.8351891988   3.6182395328
C    5.0951888695  -0.0311793962   4.6889811816
C    6.3184926564  -0.2461737191   5.3178591375
H    6.6150756906   0.3839089974   6.1520689628
C    7.1626770101  -1.2614194831   4.8738686008
H    8.1205683782  -1.4255549116   5.3601484534
C    6.7720864707  -2.0707315333   3.8084660331
H    7.4228474033  -2.8694859707   3.4630380924
H    4.4421259231   0.7687372112   5.0279202560
C    5.5433118255  -1.8635966759   3.1886190412
H    5.2394916091  -2.5017990117   2.3621427091
H    2.8085604331  -1.5286105419   2.8482395266
N    3.5707551269  -0.0744862898   1.5383644190
H    4.1335266930  -0.7382330280   0.9774992903
H    4.1226226199   0.7994560501   1.6208223946
C    2.2662872220   0.2070827138   0.8463978312
H    1.8601306443   1.1187108297   1.2990720327
H    1.5959459572  -0.6299128337   1.0558473444
C    2.4349646410   0.3728391553  -0.6391079133
C    3.4662983051   1.1402693323  -1.1855809112
H    4.1891174826   1.6313933424  -0.5402293939
C    3.5826065997   1.2798091739  -2.5663385327
H    4.3939702685   1.8740366463  -2.9785274676
C    2.6603256739   0.6719309158  -3.4151098445
C    1.6223657286  -0.0840481742  -2.8746387521
H    0.8969244787  -0.5628522899  -3.5273112154
H    2.7504306028   0.7863141167  -4.4919705343
C    1.5171288628  -0.2389087658  -1.4955485196
H    0.7186581071  -0.8452264084  -1.0759888811

Conformer 27
G(CENSO)=       -3390.18837447  G(xTB)=        -175.63275335        
C   -4.1534601141   0.9287923909  -2.5006460439
C   -3.7011625468   0.7330891779  -3.8085460153
C   -4.4319911785   1.2083198927  -4.8929915150
C   -5.6211697151   1.9029054212  -4.6835952046
C   -6.0491082197   2.1765640182  -3.3883989614
C   -5.3042386223   1.7138719657  -2.3047452063
S   -5.7933224072   2.1484607919  -0.6419988237
C   -4.1526468693   2.3901626768   0.0225684155
C   -3.8845019228   3.4680627364   0.8602540495
C   -2.5881859130   3.7125162059   1.3066474709
C   -1.5513471819   2.8761970639   0.8849393212
C   -1.8216991928   1.7854672092   0.0554664161
C   -3.1213468022   1.5104772245  -0.3546735833
C   -3.4718705194   0.4097817923  -1.2858079436
C   -3.4308899313  -0.9050924331  -0.9607017012
C   -3.0422149309  -1.4203445576   0.3752578797
C   -1.7653861075  -1.2922427831   0.9092434914
C   -1.4460835487  -1.8461788111   2.1511842299
O   -0.1624589939  -1.6450924332   2.5632876312
C    0.3333733692  -2.4539026196   3.6410592974
C    1.7660982685  -2.0469362724   3.9007074761
O    2.6402417237  -2.1802152215   2.7810179159
C    2.9728889677  -3.5284946414   2.4357312424
C    4.1431700397  -3.5008952222   1.4851304174
O    3.7408892007  -2.8070737653   0.3022389378
C    4.7172555382  -2.8295987487  -0.7440927053
C    5.6696112314  -1.6553510357  -0.7277100273
O    4.9596037360  -0.4559252011  -1.0822624326
C    5.8340217527   0.5698548151  -1.5676272934
C    5.0407805122   1.8065199060  -1.8945346466
O    4.4987117070   2.3848950653  -0.7037153050
C    4.2127802478   3.7758695977  -0.8898893289
C    3.6216909179   4.3688362653   0.3622089540
O    2.2310169530   4.0520504402   0.4400110332
C    1.6808613085   4.3610143906   1.7178996963
C    0.1772357014   4.3535729407   1.6374014916
O   -0.2436618191   3.0410343544   1.2281402042
C   -2.4126123675  -2.5460363453   2.8767212546
C   -3.6862838512  -2.7020022790   2.3344881507
C   -4.0020399050  -2.1606400085   1.0927427198
S   -5.6208292503  -2.4297126136   0.3899481701
C   -5.1077789668  -2.6989167820  -1.2969143186
C   -4.0259859072  -1.9651071682  -1.8143482622
C   -3.5480332667  -2.3007094963  -3.0845651204
C   -4.1953289585  -3.2567213265  -3.8604337751
C   -5.3254493827  -3.9061749607  -3.3684211488
C   -5.7710801224  -3.6455409410  -2.0768492943
H   -2.7626572942   0.2167281265  -3.9746135669
H   -4.0678161914   1.0387352062  -5.9022091246
H   -6.1979531028   2.2706589693  -5.5275295538
H   -6.9433194812   2.7705256773  -3.2204565887
H   -4.6839239198   4.1439648204   1.1510860599
H   -2.4005351991   4.5662412162   1.9483944512
H   -0.9929957561   1.1849321212  -0.3010666619
H   -0.9847081319  -0.7951757650   0.3491743697
H    0.2427523686  -3.5169475065   3.3772804723
H   -0.2338238785  -2.2732135613   4.5652493026
H    2.1404641173  -2.6390260521   4.7507043843
H    1.7964235372  -0.9878711409   4.1800487533
H    2.1156270633  -4.0323440222   1.9646056186
H    3.2593007498  -4.0925194739   3.3371266530
H    4.4233429643  -4.5388290728   1.2453404492
H    5.0081095197  -3.0079151888   1.9569636577
H    4.1610100233  -2.8246773392  -1.6897085961
H    5.3038446551  -3.7591306070  -0.6967766791
H    6.4581069401  -1.8461300496  -1.4716725259
H    6.1510972917  -1.5343312195   0.2564481236
H    6.3308642030   0.2231692498  -2.4871329453
H    6.6099452468   0.7963463383  -0.8203416063
H    4.2318607620   1.5694592713  -2.6050793220
H    5.7266408700   2.5158825043  -2.3838632329
H    3.5186915365   3.9193248402  -1.7344305987
H    5.1468863114   4.3103676525  -1.1258475644
H    3.7525949622   5.4628470264   0.3337096407
H    4.1611319255   3.9908203927   1.2462642564
H    1.9897229776   5.3666914192   2.0466305113
H    2.0323086746   3.6365002465   2.4718729303
H   -0.1764164313   5.0944631513   0.9069413666
H   -0.2280600335   4.6044035482   2.6274911651
H   -2.1896677770  -2.9931628079   3.8387561907
H   -4.4296817285  -3.2740258612   2.8829696825
H   -2.6536708636  -1.8150975965  -3.4575928398
H   -3.8134072512  -3.4960323679  -4.8487039823
H   -5.8390589611  -4.6482743131  -3.9731100301
H   -6.6150845161  -4.1935014507  -1.6666684969
H    3.7765194186   1.9013724008   2.1121205430
C    3.8163986944   0.8318649958   2.3299968607
C    5.2293863001   0.4045678888   2.6145596069
C    6.2893568039   1.0766442326   1.9990315126
C    7.6038234002   0.6855097176   2.2348087494
H    8.4201535092   1.2155395418   1.7515347200
C    7.8711834257  -0.3781858292   3.0943898366
H    8.8975042383  -0.6821061608   3.2820388035
C    6.8201005996  -1.0432574381   3.7219188192
H    7.0245282853  -1.8663935075   4.4012471928
H    6.0775351728   1.9090365004   1.3319904080
C    5.5043537774  -0.6541659901   3.4838497127
H    4.6845697639  -1.1748378361   3.9710377262
H    3.1480647059   0.6173132549   3.1682510601
N    3.2553120479   0.1241873738   1.1262163333
H    3.1498036960  -0.8764360782   1.3549172675
H    3.9207317678   0.1678340815   0.3299633613
C    1.9206591631   0.6742203269   0.7028873682
H    2.0131513490   1.7617221410   0.6757075055
H    1.2022604252   0.3886459748   1.4794989887
C    1.5111082218   0.1565985504  -0.6481855886
C    1.2094189985  -1.1936231987  -0.8479378681
H    1.2900907372  -1.8931316142  -0.0201547734
C    0.7977926682  -1.6436351039  -2.0987355474
H    0.5622745912  -2.6948333109  -2.2436883714
C    0.6776705089  -0.7479489941  -3.1605864654
C    0.9730297947   0.5996034895  -2.9668898572
H    0.8778489289   1.3030001255  -3.7898225173
H    0.3514744583  -1.0999138880  -4.1357278163
C    1.3920977743   1.0481518585  -1.7167261061
H    1.6229102868   2.0990401243  -1.5594740695

Conformer 28
G(CENSO)=       -3390.18828584  G(xTB)=        -175.63415744        
C   -4.6117589439   1.5114912952   0.7069892481
C   -4.6113648531   1.7509910400   2.0840884299
C   -5.6048100879   2.5269264483   2.6730139440
C   -6.6079075703   3.0911826446   1.8884557254
C   -6.5822177234   2.9323896824   0.5067109519
C   -5.5746692143   2.1690384971  -0.0808092448
S   -5.4877697366   2.0484252289  -1.8611807107
C   -3.7087598150   2.0851673920  -2.0065974109
C   -3.0963707825   2.8466229310  -2.9976713845
C   -1.7085597299   2.9513113240  -3.0554385478
C   -0.9342866438   2.2952389968  -2.0953306476
C   -1.5477792665   1.5143487411  -1.1143746403
C   -2.9305445009   1.3778415518  -1.0732884961
C   -3.6372997010   0.6389637540   0.0005959918
C   -3.5979808061  -0.7068460494   0.1569186205
C   -2.9029707419  -1.6330962307  -0.7714677717
C   -1.5241698203  -1.6787891777  -0.9439855373
C   -0.9403807902  -2.5988656090  -1.8196696192
O    0.4166628461  -2.5250315090  -1.9189633404
C    1.1118024389  -3.6088167122  -2.5536053082
C    2.5850522558  -3.2631394941  -2.5848622990
O    3.1705021014  -2.9755245132  -1.3189247291
C    3.2406106305  -4.0802986455  -0.4204108277
C    4.2682025233  -3.7815543833   0.6408897393
O    3.8393443067  -2.6711731809   1.4423662101
C    4.5905193997  -2.5731082199   2.6606049546
C    4.0566918520  -1.4373109756   3.4902801895
O    4.3923404734  -0.1990362692   2.8651883016
C    3.8045830479   0.9195265067   3.5286933638
C    4.3317239299   2.1951682057   2.9272325643
O    3.9481423159   2.2930992242   1.5504103920
C    4.2951049790   3.5669722742   0.9934596132
C    4.1059207130   3.5726809914  -0.4998742424
O    2.7212107224   3.4912338837  -0.8342492491
C    2.5397967630   3.4430788622  -2.2476815264
C    1.0761672885   3.5068867227  -2.5935498672
O    0.4273789154   2.3512909783  -2.0341281812
C   -1.7379269030  -3.5043284097  -2.5223967994
C   -3.1167299321  -3.4869302442  -2.3265152703
C   -3.6998895710  -2.5725654973  -1.4561177971
S   -5.4650745964  -2.6064841651  -1.1903832992
C   -5.4515076399  -2.3002390267   0.5659828489
C   -4.4864412688  -1.4305774786   1.1020799008
C   -4.3907315574  -1.3266819422   2.4926612920
C   -5.3012639618  -1.9756645714   3.3201526819
C   -6.3151831082  -2.7544686695   2.7663248141
C   -6.3790544577  -2.9379081261   1.3888972160
H   -3.8177831576   1.3364021222   2.6946582276
H   -5.5911789146   2.6928854569   3.7463707292
H   -7.3894368837   3.6922419783   2.3444971086
H   -7.3262059772   3.4216766152  -0.1160301743
H   -3.7013985493   3.3894521222  -3.7186039428
H   -1.2553265902   3.5641207416  -3.8270839678
H   -0.9314773758   1.0571252363  -0.3506647399
H   -0.8761449008  -1.0228231088  -0.3768647518
H    0.7832191524  -3.7334886280  -3.5949397521
H    0.9131563746  -4.5430322308  -2.0100200739
H    2.7335216854  -2.3599212430  -3.1883643385
H    3.1131043388  -4.0967135208  -3.0760279805
H    3.5546183898  -4.9922577957  -0.9526886947
H    2.2616475714  -4.2706690124   0.0454458891
H    5.2453796661  -3.5600182010   0.1830623821
H    4.3760874082  -4.6748859454   1.2745610870
H    5.6593396651  -2.4208490827   2.4399859213
H    4.4866732262  -3.5071390901   3.2330237575
H    4.5072859279  -1.4903303759   4.4944827963
H    2.9638617974  -1.5286465922   3.5973658177
H    4.0718421932   0.9147510614   4.5979271877
H    2.7074193520   0.8741823924   3.4464612851
H    5.4298415104   2.2347745887   3.0095718404
H    3.9125022905   3.0411870483   3.4934713965
H    5.3538111204   3.7891412899   1.2001856723
H    3.6796176492   4.3504365729   1.4624549456
H    4.6638064387   2.7400081732  -0.9596947336
H    4.5359647536   4.5112350296  -0.8883041536
H    2.9882466932   2.5245174712  -2.6616931530
H    3.0328839240   4.3029351906  -2.7309389680
H    0.9860815719   3.5163695460  -3.6882491124
H    0.6122864559   4.4169197623  -2.1883949282
H   -1.3101829271  -4.2374231672  -3.1965795594
H   -3.7360112694  -4.2118784367  -2.8477369997
H   -3.5886902513  -0.7397246469   2.9257255516
H   -5.2168214160  -1.8730199592   4.3981769815
H   -7.0348676078  -3.2555224393   3.4075559375
H   -7.1302124795  -3.5935486127   0.9566493844
H    2.0071590490   0.8796658057  -0.9467144868
C    2.1439978561  -0.0029221360  -0.3178589796
C    1.3135384542   0.1134388576   0.9310342564
C    0.9016585995  -1.0268452654   1.6252749711
C    0.0807426513  -0.9110942499   2.7442269863
H   -0.2389418122  -1.8042599278   3.2746148937
C   -0.3400052582   0.3459629523   3.1744955301
H   -0.9883975388   0.4353424803   4.0422218316
C    0.0695456648   1.4874420375   2.4876268393
H   -0.2599123639   2.4695032373   2.8168244300
H    1.2186047758  -2.0082349919   1.2818659931
C    0.8954726526   1.3717587355   1.3734461632
H    1.2138306956   2.2557086215   0.8272805411
H    1.8881056139  -0.9037527042  -0.8816357235
N    3.6178058389  -0.0881075268  -0.0066386892
H    3.7822948769  -0.9414229192   0.5584247271
H    3.8671307689   0.7307190043   0.5820121721
C    4.4628900750  -0.1129549528  -1.2410686474
H    4.0231496521   0.5930813932  -1.9520278449
H    4.3777613397  -1.1179431360  -1.6647148483
C    5.9034542961   0.2488610441  -0.9909609954
C    6.6628123022   0.6804402332  -2.0837692133
H    6.1959437598   0.7603462097  -3.0633899436
C    8.0022576674   1.0171555741  -1.9252634281
H    8.5780878306   1.3531685601  -2.7834606868
C    8.6004182304   0.9382645219  -0.6680108439
C    7.8486930845   0.5134810358   0.4226890170
H    8.3029218684   0.4511396422   1.4081679743
H    9.6444156413   1.2111143936  -0.5408668150
C    6.5075288833   0.1646321875   0.2640651623
H    5.9453873688  -0.1568029009   1.1362641824

Conformer 29
G(CENSO)=       -3390.18826727  G(xTB)=        -175.63846210        
C   -4.1086287671   1.2415289376  -2.1181698865
C   -3.6712261343   1.3043888264  -3.4444752227
C   -4.4117100638   1.9800859493  -4.4089097764
C   -5.5969737888   2.6216613060  -4.0567174368
C   -6.0061799165   2.6449418164  -2.7276207297
C   -5.2503228022   1.9819294020  -1.7617103457
S   -5.7168103305   2.1027182983  -0.0424606430
C   -4.0678164952   2.1762656178   0.6385222859
C   -3.7714507701   3.0710122442   1.6621445861
C   -2.4720701919   3.1882285981   2.1499189999
C   -1.4614533190   2.4040046594   1.5901235225
C   -1.7586372742   1.5031095903   0.5652593647
C   -3.0597986111   1.3561604204   0.0975759337
C   -3.4209982716   0.4784311688  -1.0426965984
C   -3.3625276648  -0.8761779449  -1.0209741415
C   -2.9645871917  -1.6863466164   0.1581628296
C   -1.6774860383  -1.7097780846   0.6839618563
C   -1.3512766412  -2.5504542666   1.7512194982
O   -0.0628772713  -2.4625156899   2.1889595966
C    0.4785194022  -3.5567451735   2.9461172471
C    1.8977796047  -3.1976607580   3.3329513455
O    2.7665950743  -2.8771470743   2.2508861479
C    3.0913085964  -3.9667481018   1.3904680346
C    4.3543443686  -3.6416259640   0.6333045105
O    4.1399418622  -2.5353853694  -0.2537914911
C    5.1919637133  -2.4299323880  -1.2202479736
C    4.9341552989  -1.2603950279  -2.1320168121
O    5.0688235545  -0.0491998186  -1.3898201062
C    4.9394130177   1.1097278127  -2.2124932153
C    5.1560201682   2.3461037175  -1.3813766749
O    4.0442893164   2.5444445220  -0.4975585596
C    4.1831317395   3.7462367787   0.2711916241
C    2.8977543607   4.0384072963   1.0024094538
O    2.6442590229   2.9896049156   1.9351680160
C    1.7880922481   3.3499823982   3.0140910524
C    0.3424312657   3.6054979024   2.6410806105
O   -0.1546635430   2.4306459652   1.9805078298
C   -2.3177644004  -3.3952115189   2.3001199450
C   -3.6008218433  -3.3997477412   1.7584017323
C   -3.9255411843  -2.5675462549   0.6919799621
S   -5.5523449412  -2.6511335812  -0.0401795977
C   -5.0419786083  -2.5472767465  -1.7470696683
C   -3.9546757547  -1.7242905485  -2.0887370880
C   -3.4648137358  -1.7881044672  -3.3965007257
C   -4.1097681069  -2.5528515186  -4.3630293980
C   -5.2484952134  -3.2828983257  -4.0298511950
C   -5.7035114951  -3.3012683557  -2.7154755762
H   -2.7350909033   0.8314962045  -3.7170341822
H   -4.0590953840   2.0072452174  -5.4358850960
H   -6.1838038571   3.1428974392  -4.8077376853
H   -6.8944766593   3.1993095412  -2.4370000673
H   -4.5519901687   3.7057785063   2.0722884319
H   -2.2642476446   3.9049434303   2.9364429269
H   -0.9481788123   0.9520083997   0.1058544987
H   -0.8942736945  -1.1089888716   0.2411686002
H    0.4270408149  -4.4772460015   2.3477310234
H   -0.0826400725  -3.7131547162   3.8777650106
H    2.3055313945  -4.0350732952   3.9224788132
H    1.8834537654  -2.3049952793   3.9696001186
H    2.2698176207  -4.1714758088   0.6862108588
H    3.2757989479  -4.8797432437   1.9792229176
H    4.6384827495  -4.5324336895   0.0513988674
H    5.1738050650  -3.4093095580   1.3323393041
H    5.2324598200  -3.3471122177  -1.8286410868
H    6.1646809873  -2.3101645559  -0.7154021484
H    3.9266629913  -1.3308632477  -2.5739780533
H    5.6723003097  -1.2902820484  -2.9498102180
H    3.9444064773   1.1375574684  -2.6867008927
H    5.6999800826   1.0924188192  -3.0097667060
H    5.2443362540   3.2110281761  -2.0563274422
H    6.0904895390   2.2602234959  -0.8038103490
H    4.4000840358   4.5917217073  -0.4001087478
H    5.0177701621   3.6445111504   0.9838533478
H    2.0662291219   4.1365630167   0.2872361967
H    3.0181825797   5.0004890772   1.5249553155
H    2.1664093372   4.2513952452   3.5235009147
H    1.8331646022   2.5144481809   3.7220856780
H    0.2262562660   4.4739570930   1.9775214583
H   -0.2037098572   3.8016233960   3.5739792972
H   -2.0869463263  -4.0661610020   3.1197435586
H   -4.3449615358  -4.0809064730   2.1618449677
H   -2.5622632881  -1.2444093639  -3.6512550783
H   -3.7192233490  -2.5798287939  -5.3762113567
H   -5.7606241877  -3.8751933246  -4.7828570058
H   -6.5520714569  -3.9204806329  -2.4375689113
H    3.0407159090   0.7172038949   2.9783549188
C    3.7793962894   0.1439480046   2.4162874415
C    5.1506993474   0.7351861439   2.5951644645
C    5.3699939014   1.6557513766   3.6220146611
C    6.6411820529   2.1786134625   3.8433282333
H    6.7981531957   2.8895371253   4.6497700390
C    7.7049413631   1.7999794874   3.0278481451
H    8.6965721023   2.2108933988   3.1965482508
C    7.4906686129   0.8901274219   1.9952725602
H    8.3142144287   0.5887904661   1.3535209110
H    4.5386224794   1.9648836785   4.2509068108
C    6.2231964205   0.3544061837   1.7843051496
H    6.0766891868  -0.3559743543   0.9754683091
H    3.7489895703  -0.8969059041   2.7520939446
N    3.3453240047   0.1356961352   0.9777743393
H    3.8206108284  -0.6295873953   0.4764739636
H    3.6253446651   1.0229569002   0.5166469314
C    1.8616024096  -0.0572930483   0.8139824973
H    1.3835785186   0.7875890377   1.3167755601
H    1.6058212610  -0.9896206830   1.3214666804
C    1.4632353669  -0.1120187578  -0.6362022185
C    1.2594585882  -1.3428918841  -1.2654719517
H    1.4354911808  -2.2597480772  -0.7098989559
C    0.8203085589  -1.3973694143  -2.5853007643
H    0.6554878213  -2.3605891116  -3.0609164038
C    0.5839789199  -0.2189128502  -3.2904781477
C    0.7873540482   1.0131142464  -2.6709858932
H    0.5950529655   1.9346111568  -3.2140507521
H    0.2353667875  -0.2599688382  -4.3190656930
C    1.2224963621   1.0656145961  -1.3500178912
H    1.3645982177   2.0256142654  -0.8607841250

Conformer 30
G(CENSO)=       -3390.18819293  G(xTB)=        -175.63856299        
C   -4.5663851715   1.4064037702   0.7841313160
C   -4.5166125912   1.5496447875   2.1739896763
C   -5.5037668402   2.2556009901   2.8540331199
C   -6.5505087546   2.8464855487   2.1501344937
C   -6.5741777598   2.7882969612   0.7605132211
C   -5.5719003308   2.0956736526   0.0827380135
S   -5.5396641601   2.1107731319  -1.7026163356
C   -3.7667839791   2.1955778788  -1.8995183662
C   -3.2094096584   3.0422775646  -2.8527387692
C   -1.8273491003   3.1700909919  -2.9698441994
C   -1.0019519517   2.4440767626  -2.1090321382
C   -1.5606537819   1.5897660906  -1.1557424214
C   -2.9385681954   1.4330535845  -1.0539908316
C   -3.5963860765   0.6066465400  -0.0105957363
C   -3.5251438264  -0.7456561679   0.0614321576
C   -2.7848806965  -1.6035254527  -0.8974106325
C   -1.3991435566  -1.6183841677  -1.0059631977
C   -0.7557216915  -2.4994512343  -1.8788892092
O    0.6033787619  -2.3956808899  -1.9119495121
C    1.3685170827  -3.4979469605  -2.4255810804
C    2.8280499407  -3.0948155869  -2.4062869635
O    3.3386395880  -2.7077093367  -1.1341281638
C    3.4767400044  -3.7762251545  -0.1986759807
C    4.4763309675  -3.3789425806   0.8576291110
O    3.9878643122  -2.2467730599   1.5892013153
C    4.7803915243  -1.9856374242   2.7553088134
C    4.2086665044  -0.8185786206   3.5150251768
O    4.4393091781   0.3857321688   2.7857325289
C    3.9562914884   1.5386627555   3.4735221364
C    4.3446834033   2.7722786194   2.7043920352
O    3.6315799821   2.8177430694   1.4620049880
C    3.9701386460   3.9902114394   0.7081914665
C    2.9638382171   4.2236119029  -0.3904481534
O    3.0306069138   3.1467197123  -1.3229464465
C    2.5008575713   3.4284705213  -2.6154070008
C    1.0039770566   3.6480980377  -2.6770356204
O    0.3619690554   2.4867745941  -2.1253998621
C   -1.5012734273  -3.3948013929  -2.6479531930
C   -2.8882262235  -3.4079023241  -2.5195488043
C   -3.5297442335  -2.5340279818  -1.6477557885
S   -5.3006191348  -2.6195671539  -1.4371587018
C   -5.3341229604  -2.4145265199   0.3358565546
C   -4.4064517094  -1.5522795998   0.9467235047
C   -4.3409749549  -1.5370937609   2.3431116993
C   -5.2491913262  -2.2623892584   3.1075071138
C   -6.2292714419  -3.0312677054   2.4838556693
C   -6.2587335007  -3.1290126517   1.0965643899
H   -3.6888629991   1.1158306662   2.7230577735
H   -5.4517729022   2.3456661458   3.9352805890
H   -7.3284358108   3.3913406318   2.6774669846
H   -7.3527690462   3.3021117956   0.2033687411
H   -3.8535330819   3.6322695073  -3.4988938458
H   -1.4188324569   3.8487887988  -3.7101990718
H   -0.9003576040   1.0851257523  -0.4628197861
H   -0.7962928183  -0.9749893978  -0.3788149138
H    1.1046580912  -3.7142508113  -3.4698652334
H    1.1713991445  -4.3940464146  -1.8204999112
H    2.9676440438  -2.2259061356  -3.0601419144
H    3.4140936984  -3.9317376913  -2.8193224045
H    3.8546905318  -4.6818300929  -0.6997093708
H    2.5087507367  -4.0198572673   0.2669176976
H    5.4498028310  -3.1394463391   0.3995401261
H    4.6139708930  -4.2310655478   1.5414354976
H    5.8249567266  -1.7816825583   2.4681040453
H    4.7687729210  -2.8700815869   3.4110954962
H    4.7073758830  -0.7674284191   4.4965781447
H    3.1293349867  -0.9663561139   3.6861695772
H    4.4072884059   1.6013147399   4.4772918657
H    2.8612699603   1.4863877192   3.5908509069
H    5.4318227518   2.7795206239   2.5215675739
H    4.0927837938   3.6571035596   3.3096559364
H    4.9831240343   3.8869723721   0.2873087519
H    3.9591159955   4.8704057928   1.3699416505
H    3.2175271842   5.1764791766  -0.8831160374
H    1.9514984698   4.3139485773   0.0338776711
H    2.7643025306   2.5612883556  -3.2326595502
H    2.9865113191   4.3189551515  -3.0467652060
H    0.7405019022   3.7857652184  -3.7346303362
H    0.6873156986   4.5400601550  -2.1180118190
H   -1.0251318413  -4.0969164730  -3.3230101159
H   -3.4669764491  -4.1276495217  -3.0919005288
H   -3.5631307075  -0.9608038925   2.8304652873
H   -5.1885353432  -2.2274143176   4.1914730370
H   -6.9471400050  -3.5916826586   3.0761133841
H   -6.9800240065  -3.7784722444   0.6078525932
H    1.8201921752   1.1254583754  -0.8274903800
C    2.0126717266   0.2051470318  -0.2726274626
C    1.2128146012   0.1672836778   1.0009652549
C    0.9099970785  -1.0539407209   1.6104294261
C    0.1154184088  -1.0943809118   2.7523669186
H   -0.1203143855  -2.0496494104   3.2139392492
C   -0.3888585243   0.0869911416   3.2938348297
H   -1.0175167621   0.0554179953   4.1798902909
C   -0.0920653769   1.3081802341   2.6919215951
H   -0.4884162321   2.2314651993   3.1061230444
H    1.2863973435  -1.9758732299   1.1750709326
C    0.7076835631   1.3471767137   1.5532828002
H    0.9347264671   2.2973084172   1.0776345735
H    1.7908989709  -0.6635020192  -0.8973720287
N    3.4922410224   0.1639774206   0.0038191226
H    3.7146041784  -0.7044679582   0.5272539242
H    3.7170824873   0.9596500243   0.6209212811
C    4.3264792567   0.2395159954  -1.2430264631
H    4.2769311762   1.2779655880  -1.5845394050
H    3.8589999092  -0.4012001030  -1.9921027154
C    5.7470662847  -0.1912693923  -1.0014037997
C    6.4839021286   0.2925889042   0.0832303669
H    6.0295260113   0.9746857576   0.7967595261
C    7.8056578779  -0.1037151907   0.2682180660
H    8.3653694425   0.2730435672   1.1200964222
C    8.4112217687  -0.9719127207  -0.6376741113
C    7.6848621530  -1.4495876741  -1.7258658603
H    8.1491392399  -2.1277588895  -2.4365845428
H    9.4452534137  -1.2743400605  -0.4958825279
C    6.3570261557  -1.0687075996  -1.9004321741
H    5.7855758952  -1.4555246325  -2.7408425854

Conformer 31
G(CENSO)=       -3390.18805812  G(xTB)=        -175.63163217        
C   -4.2197386412   0.5920840424  -2.6918001175
C   -3.8884820125   0.0980336250  -3.9567477263
C   -4.7172447876   0.3257331444  -5.0509289905
C   -5.8857729011   1.0685291126  -4.9006578729
C   -6.1942452153   1.6372553979  -3.6691673252
C   -5.3519531471   1.4212937005  -2.5795287802
S   -5.7019378671   2.2303282660  -1.0247229063
C   -4.0147562638   2.5818330041  -0.5573156681
C   -3.6772472500   3.8029469801   0.0168152565
C   -2.3506076516   4.1027761035   0.3208252559
C   -1.3516387766   3.1737267786   0.0150737122
C   -1.6912901938   1.9507491000  -0.5705680294
C   -3.0191472764   1.6231616843  -0.8176159476
C   -3.4397024856   0.3480763970  -1.4493177949
C   -3.3727833781  -0.8596708866  -0.8335214716
C   -2.9310329168  -1.0478333366   0.5705561269
C   -1.6594749546  -0.7285026046   1.0325840153
C   -1.3020545111  -0.9192879080   2.3678762813
O   -0.0499462452  -0.4729263892   2.6890614697
C    0.6092612357  -0.9827790561   3.8612274898
C    1.2218863247  -2.3388839157   3.6209417527
O    2.2856077819  -2.2168294066   2.6723058155
C    2.9476424410  -3.4661395501   2.4432244202
C    4.1633865551  -3.2447328973   1.5813707293
O    3.7396868181  -2.7654259168   0.3038724491
C    4.7443798199  -2.8450539569  -0.7083068139
C    5.8648531480  -1.8358152030  -0.5493903364
O    5.4349101066  -0.4686101940  -0.6223479094
C    5.0728862864  -0.0315130948  -1.9432403925
C    5.3369846779   1.4475996495  -2.0641167022
O    4.5688939336   2.1624198842  -1.0988530398
C    4.7271387858   3.5736534271  -1.2514679989
C    4.0199017008   4.2953952107  -0.1365916864
O    2.6051172272   4.1901873296  -0.3046110085
C    1.9102043424   4.6117510743   0.8651419446
C    0.4299220526   4.6710020563   0.6006502539
O   -0.0229943875   3.3521341043   0.2530648957
C   -2.2145813496  -1.4812971354   3.2620362670
C   -3.4780176573  -1.8422232824   2.7994090641
C   -3.8406723155  -1.6351872894   1.4715573145
S   -5.4668778483  -2.1167278557   0.9173499519
C   -5.0122186794  -2.7222343417  -0.6960434601
C   -3.9764095648  -2.0896677560  -1.4051398449
C   -3.5359993816  -2.6803876990  -2.5937877679
C   -4.1821130623  -3.7934535442  -3.1208354766
C   -5.2728619488  -4.3470221459  -2.4537672258
C   -5.6755964205  -3.8275476423  -1.2281012584
H   -2.9676443941  -0.4580104577  -4.0862494376
H   -4.4460407727  -0.0761963388  -6.0229303664
H   -6.5391485434   1.2431447732  -5.7507616526
H   -7.0719801459   2.2687905142  -3.5618321577
H   -4.4470948982   4.5436520391   0.2152879507
H   -2.1176478639   5.0657908352   0.7607045571
H   -0.8962831309   1.2706162604  -0.8527259061
H   -0.9127100487  -0.3423947706   0.3543969892
H   -0.0659143914  -1.0246387461   4.7222601075
H    1.3891846278  -0.2475814733   4.0831059749
H    0.4653380119  -3.0510411828   3.2531651877
H    1.6143967054  -2.7196699846   4.5778140895
H    2.2549235373  -4.1724129185   1.9591119762
H    3.2745305492  -3.8981596666   3.4025565339
H    4.6915823827  -4.2062288061   1.4777708137
H    4.8447729385  -2.5294958787   2.0696383864
H    4.2209758325  -2.6919227306  -1.6595452712
H    5.1906486256  -3.8534834430  -0.7258147236
H    6.6229100110  -2.0278807361  -1.3243559432
H    6.3485541796  -1.9395989924   0.4284107586
H    4.0155460110  -0.2539944682  -2.1431429820
H    5.6859079416  -0.5498585813  -2.6942309700
H    5.0646617360   1.7615625686  -3.0864099293
H    6.4105227867   1.6540588346  -1.9175575186
H    4.3317458243   3.8971356572  -2.2288437777
H    5.7958701208   3.8423011348  -1.2126036394
H    4.3246063145   5.3548276485  -0.1486894140
H    4.3233773679   3.8693975598   0.8334202361
H    2.2335512318   5.6209081416   1.1698814168
H    2.1194585725   3.9243462036   1.7023706681
H    0.1999781619   5.3655663024  -0.2194288042
H   -0.0628372167   5.0225061599   1.5173078643
H   -1.9655433301  -1.6630312184   4.3012825210
H   -4.1815775763  -2.3018873958   3.4882078222
H   -2.6689029356  -2.2690422978  -3.0975239501
H   -3.8302596763  -4.2304697322  -4.0508843285
H   -5.7873944337  -5.2111228360  -2.8645762323
H   -6.4855662078  -4.2944271537  -0.6741576733
H    4.2102244934   1.8860373364   1.9118926995
C    3.8277257932   0.9570148647   2.3433906778
C    4.9152106708   0.1845577006   3.0355288938
C    6.1980417892   0.1290818139   2.4840685495
C    7.1972960638  -0.6163714674   3.1027076539
H    8.1912311252  -0.6553272265   2.6651323021
C    6.9254030539  -1.3049723072   4.2834500903
H    7.7067635499  -1.8844391674   4.7676904586
C    5.6529938601  -1.2391645095   4.8475502250
H    5.4394123977  -1.7647810255   5.7743524193
H    6.4114429484   0.6662020729   1.5633453290
C    4.6522813275  -0.4983537522   4.2254853500
H    3.6590994220  -0.4502451002   4.6637360311
H    3.0069303552   1.1894367435   3.0280790469
N    3.2389979844   0.1680939966   1.1994744219
H    2.8906974067  -0.7313792926   1.5703815483
H    3.9906362007  -0.0569914542   0.5153419796
C    2.1181536123   0.9103521182   0.5208499533
H    2.4859335465   1.9084708946   0.2790908727
H    1.3107434356   0.9910762343   1.2559378848
C    1.6438970956   0.2183282220  -0.7272914300
C    1.2353714625  -1.1180763400  -0.7135413821
H    1.2875775687  -1.6951299980   0.2060178090
C    0.7519045788  -1.7173931857  -1.8734509446
H    0.4350666353  -2.7569768654  -1.8506252037
C    0.6603465290  -0.9840066213  -3.0550557199
C    1.0616662303   0.3504568406  -3.0737280751
H    0.9932990082   0.9276760224  -3.9920929131
H    0.2777130379  -1.4519621769  -3.9583840959
C    1.5565663924   0.9462058919  -1.9169390322
H    1.8799739448   1.9835756436  -1.9246576861

Conformer 32
G(CENSO)=       -3390.18783483  G(xTB)=        -175.63221100        
C   -5.4824225363   1.5154640948  -0.9680919950
C   -6.4415718802   2.0322897863  -0.0934629507
C   -7.5294894735   2.7546248784  -0.5751125391
C   -7.6665908620   2.9857864730  -1.9415172357
C   -6.6849816891   2.5446101598  -2.8231432453
C   -5.5887733853   1.8345760458  -2.3364142080
S   -4.2989382892   1.3294194828  -3.4686107777
C   -2.9171839053   1.5975943931  -2.3700886770
C   -1.7643127514   2.2382144222  -2.8114883729
C   -0.7659393264   2.5918452593  -1.9082197565
C   -0.9391634235   2.3168621489  -0.5475395376
C   -2.0624276241   1.6059177067  -0.1137006026
C   -3.0492566590   1.2296566579  -1.0206105845
C   -4.3396590857   0.6383711874  -0.5914402936
C   -4.5094977841  -0.6421561532  -0.1858980512
C   -3.4797943161  -1.7042292059  -0.3218530156
C   -2.2436808978  -1.7201803273   0.3205881749
C   -1.3513843534  -2.7827654047   0.1248180659
O   -0.1702838424  -2.7007900426   0.8017856672
C    0.6827004729  -3.8618034685   0.7857830829
C    1.9857824433  -3.5048517232   1.4602947566
O    2.8407999373  -2.7285154275   0.6152920517
C    3.6045351782  -3.5298293877  -0.2919319678
C    4.4256830561  -2.6244547145  -1.1699400150
O    5.2761381718  -1.8340042416  -0.3376483204
C    6.2406123463  -1.0996677088  -1.0944133763
C    7.0393096453  -0.2139478170  -0.1774739237
O    6.2592826708   0.9237809743   0.2066204609
C    7.0219107163   1.8414784358   0.9943887745
C    6.2545563194   3.1220913174   1.1683376922
O    5.0549975218   2.8893823443   1.9071894391
C    4.4473531701   4.1300646907   2.2786716810
C    3.1283374991   3.8722101991   2.9663469987
O    2.1398258360   3.3423224604   2.0812251681
C    1.4422620950   4.3383534776   1.3368624509
C    0.8810261299   3.7360376372   0.0771388495
O   -0.0853635307   2.7289243668   0.4296295773
C   -1.6945610391  -3.8440813613  -0.7164467976
C   -2.9337859161  -3.8399099123  -1.3459584719
C   -3.8257476136  -2.7933681733  -1.1518475228
S   -5.4086097185  -2.8574545475  -1.9753214271
C   -6.3995441847  -2.1882852514  -0.6583816655
C   -5.8495885833  -1.1840437539   0.1525147526
C   -6.5750014961  -0.7630668529   1.2709295412
C   -7.8548827244  -1.2510206860   1.5127859574
C   -8.4219267425  -2.1819085622   0.6443334622
C   -7.6885252934  -2.6696652483  -0.4322363701
H   -6.3333677022   1.8708911244   0.9723506199
H   -8.2696383019   3.1376603075   0.1215780032
H   -8.5185190123   3.5422767790  -2.3219107559
H   -6.7589433092   2.7695427859  -3.8836486675
H   -1.6527614108   2.5050361429  -3.8588113792
H    0.1142867146   3.1100954996  -2.2716611062
H   -2.1868074355   1.4053133585   0.9461478442
H   -1.9670611925  -0.9222549374   1.0011712025
H    0.8760979592  -4.1817374051  -0.2452216845
H    0.1888556081  -4.6836688187   1.3233527536
H    2.4928152807  -4.4322048227   1.7654957448
H    1.7932593131  -2.9074440556   2.3587921969
H    2.9521904348  -4.1379409015  -0.9366315813
H    4.2589913452  -4.2100133003   0.2767013439
H    3.7779314793  -1.9711483632  -1.7766030245
H    5.0241801458  -3.2496424316  -1.8513242155
H    5.7426391477  -0.4933359582  -1.8684058410
H    6.9268763367  -1.8004776549  -1.5955787684
H    7.9393170773   0.1250500568  -0.7138076502
H    7.3624956744  -0.7784914169   0.7130875229
H    7.9682463260   2.0786960905   0.4825605534
H    7.2622929490   1.3949429867   1.9721193249
H    6.0148242259   3.5617131463   0.1857695209
H    6.9035981956   3.8319380638   1.7074463797
H    4.3019333006   4.7604181064   1.3858863180
H    5.1096228755   4.6773706560   2.9707444978
H    2.7761168818   4.8069695992   3.4285487622
H    3.2634906518   3.1329242758   3.7651173764
H    2.1142041361   5.1533472294   1.0277365053
H    0.6374347834   4.7728359633   1.9512820814
H    1.6841463120   3.2924634344  -0.5280281401
H    0.3951556693   4.5331476203  -0.5023008039
H   -1.0361383893  -4.6897209391  -0.8707610956
H   -3.2098179883  -4.6787946030  -1.9787979452
H   -6.1249469781  -0.0513131916   1.9554631185
H   -8.4088409956  -0.9039307296   2.3802350597
H   -9.4244342535  -2.5597314749   0.8245396667
H   -8.1055473901  -3.4370361026  -1.0788106054
H    3.4807942651   0.7976649525   3.2970666108
C    3.7031209132  -0.1853166047   2.8746800354
C    5.0275895742  -0.7062897634   3.3577572752
C    5.9185366599   0.1326905721   4.0284516989
C    7.1485477770  -0.3544297149   4.4655360906
H    7.8349631362   0.3052935761   4.9894836471
C    7.4992391809  -1.6804604278   4.2260545636
H    8.4601546489  -2.0592360262   4.5636352323
C    6.6121124890  -2.5239955368   3.5579526003
H    6.8784753440  -3.5616293866   3.3755905296
H    5.6469247386   1.1703451378   4.2047853148
C    5.3804172725  -2.0405693689   3.1303970146
H    4.6851068384  -2.7020773180   2.6176579182
H    2.8904820749  -0.8742773691   3.1258522578
N    3.6958495708  -0.0425079482   1.3774907750
H    3.9588463925  -0.9422509639   0.9444183167
H    4.4337686904   0.6228963959   1.0953333317
C    2.3545490656   0.3812609430   0.8431717675
H    2.1621267751   1.3783094938   1.2511813795
H    1.6176630923  -0.3218202534   1.2406512289
C    2.3247015044   0.3845815364  -0.6593517694
C    1.3854747802  -0.3956971864  -1.3362651548
H    0.7029319767  -1.0204347600  -0.7666879169
C    1.3223830538  -0.3783413452  -2.7268558507
H    0.5808468938  -0.9854731751  -3.2397875091
C    2.2103711154   0.4090355020  -3.4559382565
C    3.1514875249   1.1898592901  -2.7867913869
H    3.8433786349   1.8112013000  -3.3491602401
H    2.1675027272   0.4184379627  -4.5417657437
C    3.2032976252   1.1846806182  -1.3953661386
H    3.9323697977   1.8082184042  -0.8827293588

Conformer 33
G(CENSO)=       -3390.18771276  G(xTB)=        -175.63220649        
C   -5.4992154918   1.5278830841  -0.9721742697
C   -6.4391226444   2.0494811498  -0.0798157599
C   -7.5334422725   2.7750597126  -0.5414183679
C   -7.6961090442   3.0041433825  -1.9053856878
C   -6.7340547067   2.5570854699  -2.8054118188
C   -5.6310520108   1.8436448122  -2.3391401838
S   -4.3689659037   1.3260071850  -3.4967095700
C   -2.9604054084   1.5856326208  -2.4308504935
C   -1.8063524126   2.2017083614  -2.9035065594
C   -0.7845872103   2.5510071320  -2.0246985436
C   -0.9382430307   2.3017449753  -0.6566151172
C   -2.0612831376   1.6104685252  -0.1921360255
C   -3.0686735798   1.2333179122  -1.0752790114
C   -4.3517682638   0.6495669765  -0.6160883104
C   -4.5138586734  -0.6303869098  -0.2060617386
C   -3.4843825020  -1.6893902452  -0.3632874907
C   -2.2364511724  -1.7016932751   0.2558846387
C   -1.3426576547  -2.7581101717   0.0378274870
O   -0.1518119526  -2.6774977802   0.6976341640
C    0.6893582649  -3.8466615707   0.6803095425
C    1.9787662274  -3.5162972517   1.3932556373
O    2.8654508742  -2.7380466764   0.5833435973
C    3.6487257892  -3.5356498546  -0.3102411336
C    4.5259732338  -2.6289348354  -1.1303020423
O    5.3501293987  -1.8716868852  -0.2432358405
C    6.3625055654  -1.1436319519  -0.9402215803
C    7.1143357025  -0.2683043323   0.0246394158
O    6.3210522302   0.8731843017   0.3681106225
C    7.0458964363   1.7892166598   1.1927296558
C    6.2875477408   3.0821841646   1.3042914520
O    5.0420743357   2.8765299987   1.9709568484
C    4.4239603654   4.1307394927   2.2719008967
C    3.0648902125   3.8988081014   2.8867689014
O    2.1249675824   3.3580728200   1.9570350539
C    1.4702760739   4.3436897617   1.1631866938
C    0.9107558982   3.7069138185  -0.0808890046
O   -0.0648708032   2.7200751706   0.3000540423
C   -1.6941208651  -3.8148463869  -0.8060193681
C   -2.9459738202  -3.8157568976  -1.4100202355
C   -3.8413741371  -2.7771219226  -1.1900644504
S   -5.4422073222  -2.8488935004  -1.9771241248
C   -6.4071196255  -2.1828313415  -0.6396576261
C   -5.8457740022  -1.1743727927   0.1582407842
C   -6.5520513559  -0.7519550322   1.2883436801
C   -7.8250332036  -1.2443896500   1.5559931354
C   -8.4041915850  -2.1810641597   0.7018150714
C   -7.6894073903  -2.6691081985  -0.3870132279
H   -6.3103499522   1.8891712729   0.9839347462
H   -8.2585697418   3.1618675210   0.1688442260
H   -8.5530594313   3.5634130585  -2.2700687306
H   -6.8287750261   2.7793690875  -3.8648393921
H   -1.7114023395   2.4529880743  -3.9563216621
H    0.0978115246   3.0483294574  -2.4117388176
H   -2.1672419688   1.4242232377   0.8723175107
H   -1.9519755047  -0.9062133407   0.9360208531
H    0.9030610478  -4.1505238548  -0.3520316531
H    0.1747739189  -4.6727687335   1.1915214586
H    2.4669128158  -4.4543783480   1.6964715574
H    1.7696040931  -2.9312392902   2.2962334806
H    3.0105243196  -4.1140601349  -0.9952377996
H    4.2634814281  -4.2431784147   0.2689814629
H    3.9203639052  -1.9506835822  -1.7531569090
H    5.1431510519  -3.2523424819  -1.7965585428
H    5.9143241194  -0.5288345788  -1.7379112044
H    7.0701098864  -1.8477631996  -1.4060743042
H    8.0451927454   0.0666256335  -0.4588031411
H    7.3832387330  -0.8377145349   0.9299498408
H    8.0249290637   2.0085370472   0.7377240303
H    7.2198035054   1.3499468577   2.1875828405
H    6.1148528373   3.5109227137   0.3029720060
H    6.9127662184   3.7908572391   1.8726021186
H    4.3355617292   4.7378165529   1.3555654079
H    5.0480755250   4.6929257114   2.9871906053
H    2.6948143206   4.8460224618   3.3079484421
H    3.1478179284   3.1754430708   3.7070407283
H    2.1708007867   5.1267737725   0.8345593507
H    0.6681625796   4.8246528021   1.7459247554
H    1.7106771336   3.2373550604  -0.6704138459
H    0.4353685831   4.4911966125  -0.6858829573
H   -1.0312796979  -4.6530835336  -0.9810004787
H   -3.2288843388  -4.6521483317  -2.0431655009
H   -6.0918866692  -0.0362648356   1.9619135393
H   -8.3640478167  -0.8965265212   2.4325044309
H   -9.4011282016  -2.5631139769   0.9027907472
H   -8.1153431071  -3.4402397164  -1.0232315826
H    3.3909478598   0.8260699041   3.2823224251
C    3.6128389071  -0.1710348361   2.8944271315
C    4.9036976457  -0.7024127875   3.4514190234
C    5.7539360221   0.1266490953   4.1840131034
C    6.9535348924  -0.3687500041   4.6907717463
H    7.6078902316   0.2834527021   5.2627783341
C    7.3157011079  -1.6928028251   4.4585729269
H    8.2536261277  -2.0776473372   4.8496476637
C    6.4691851291  -2.5264480789   3.7284317842
H    6.7438521574  -3.5627322623   3.5513177402
H    5.4755779933   1.1634067138   4.3544487776
C    5.2666284475  -2.0353732774   3.2323443332
H    4.6026817362  -2.6904818467   2.6720387202
H    2.7751852665  -0.8379364386   3.1226190572
N    3.6788741316  -0.0655158576   1.3959972842
H    3.9245298363  -0.9852210966   0.9969857176
H    4.4532506541   0.5661964635   1.1325265553
C    2.3776338657   0.3874036295   0.7918149196
H    2.1885847434   1.3916767101   1.1834878972
H    1.6045622732  -0.2949933411   1.1555818566
C    2.4219459926   0.3833703184  -0.7100924141
C    1.4882269892  -0.3651535061  -1.4290509300
H    0.7589552593  -0.9653750459  -0.8912703667
C    1.4898151563  -0.3481815314  -2.8212581708
H    0.7527617559  -0.9306449487  -3.3679336716
C    2.4365771736   0.4071819523  -3.5089889744
C    3.3719407092   1.1568092143  -2.7975627853
H    4.1095357921   1.7534961926  -3.3276119545
H    2.4436798116   0.4164153849  -4.5956219431
C    3.3598888729   1.1521246361  -1.4054803254
H    4.0852197323   1.7531386877  -0.8613220528

Conformer 34
G(CENSO)=       -3390.18764322  G(xTB)=        -175.63431716        
C   -4.6076470654   1.4519613401   0.7729689044
C   -4.5635960204   1.6425127553   2.1569057752
C   -5.5463918053   2.3845517620   2.8041596127
C   -6.5798864571   2.9642710391   2.0713484572
C   -6.5981102386   2.8543434421   0.6848834487
C   -5.6019548963   2.1224422591   0.0396496280
S   -5.5703470931   2.0483978642  -1.7421252960
C   -3.7992394040   2.0828647370  -1.9593233209
C   -3.2462777902   2.8038377760  -3.0146478579
C   -1.8674304262   2.8743306094  -3.1786862710
C   -1.0333922447   2.2460903197  -2.2499529748
C   -1.5871115384   1.5262138806  -1.1900187410
C   -2.9675933538   1.3924883211  -1.0587422727
C   -3.6406001570   0.6183905091   0.0148721065
C   -3.6111000463  -0.7357410817   0.0962532776
C   -2.8387729764  -1.5957373729  -0.8316883273
C   -1.4503269871  -1.5946164290  -0.8900040570
C   -0.7682419664  -2.4298499469  -1.7780922898
O    0.5862596765  -2.2960472039  -1.7704949062
C    1.3877714001  -3.3171237519  -2.3859880597
C    2.8276984458  -2.8992472351  -2.2043585538
O    3.1628015988  -2.7612430888  -0.8186047220
C    3.9668513828  -3.8165210905  -0.2819235532
C    4.0307271987  -3.6378176054   1.2120445944
O    4.5893574432  -2.3569359811   1.5062438504
C    4.5624939626  -2.0839479427   2.9074039472
C    5.2031976165  -0.7536504706   3.1944694483
O    4.3900884034   0.3190018761   2.6994498630
C    4.8506093073   1.5843471061   3.1888682259
C    4.0689484788   2.7011775450   2.5486020805
O    4.3646778413   2.7316774379   1.1494699267
C    4.3163529885   4.0303432365   0.5551064082
C    2.9362904915   4.4863801693   0.1390420855
O    2.4919751313   3.6904038219  -0.9582307198
C    1.4197392665   4.2928886553  -1.6786156479
C    1.0268040198   3.3841205092  -2.8175046092
O    0.3317136829   2.2149352160  -2.3398350073
C   -1.4774736466  -3.3088411548  -2.5993956436
C   -2.8672356520  -3.3490811752  -2.5097002321
C   -3.5479440105  -2.5109256394  -1.6320233147
S   -5.3235176615  -2.6065674412  -1.4976920379
C   -5.4537845356  -2.3781851635   0.2663282627
C   -4.5596556615  -1.5174328844   0.9300410980
C   -4.6079805951  -1.4677474183   2.3266768544
C   -5.5840226943  -2.1627733705   3.0331514629
C   -6.5205483266  -2.9372859416   2.3521762934
C   -6.4431216925  -3.0648943463   0.9697281583
H   -3.7458875244   1.2129866608   2.7252759569
H   -5.5029592090   2.5103635359   3.8821686946
H   -7.3537193063   3.5378318493   2.5736665173
H   -7.3682358911   3.3549273889   0.1044184916
H   -3.8934624514   3.3234058902  -3.7160476117
H   -1.4666624277   3.4275277823  -4.0206511461
H   -0.9199539620   1.0821775961  -0.4614635598
H   -0.8756035677  -0.9647621737  -0.2230580298
H    1.1770460867  -3.3904857012  -3.4623193711
H    1.1809175745  -4.2867179236  -1.9108427845
H    2.9837133045  -1.9240391345  -2.6827791742
H    3.4807356495  -3.6298813064  -2.6994466814
H    4.9744942523  -3.7826805145  -0.7249450382
H    3.5209430708  -4.7987373998  -0.4979577003
H    4.6523746734  -4.4405186975   1.6411396425
H    3.0206829013  -3.7193878975   1.6464869038
H    5.1273451239  -2.8570509216   3.4540053460
H    3.5233526458  -2.0937787996   3.2763225980
H    6.2086518133  -0.7013462057   2.7464569958
H    5.3085042656  -0.6585210684   4.2863782339
H    5.9236997530   1.7046090736   2.9694483851
H    4.7121246337   1.6301639595   4.2808814035
H    4.3758235735   3.6427363679   3.0278913488
H    2.9903371161   2.5646072317   2.7194629318
H    4.9574671374   3.9814276106  -0.3339894372
H    4.7428461610   4.7752342356   1.2436551716
H    3.0115055353   5.5437326713  -0.1658724485
H    2.2220622726   4.4284437049   0.9776761082
H    1.7432375530   5.2616100259  -2.0954170352
H    0.5528033309   4.4776984495  -1.0209577713
H    1.9228244412   3.0122238904  -3.3259350216
H    0.4299483633   3.9429731801  -3.5439680328
H   -0.9712977882  -3.9773801542  -3.2867916982
H   -3.4181367589  -4.0563431795  -3.1237166784
H   -3.8651469967  -0.8878073366   2.8614662812
H   -5.6098817246  -2.1003642091   4.1172333145
H   -7.2901394606  -3.4756118578   2.8980758348
H   -7.1350247246  -3.7137745379   0.4393981832
H    2.1152984450   1.5158724518  -0.4023081917
C    2.1020026146   0.4446960500  -0.1871501698
C    1.3095444546   0.1572989858   1.0575654877
C    0.7173417184   1.2106973311   1.7562013129
C   -0.0564500708   0.9621508455   2.8879051521
H   -0.5181816132   1.7897196114   3.4196600112
C   -0.2335408314  -0.3441849355   3.3371266238
H   -0.8351461681  -0.5400495428   4.2207097517
C    0.3594597429  -1.4006500276   2.6465634287
H    0.2172545692  -2.4226408677   2.9881350764
H    0.8563141593   2.2300375018   1.4024692724
C    1.1200137339  -1.1525839907   1.5083672318
H    1.5487538493  -1.9809762239   0.9496754177
H    1.6899846689  -0.0884719694  -1.0507709673
N    3.5302819021  -0.0030145629  -0.0548552001
H    3.5652035046  -1.0371056061  -0.0530731913
H    3.9187551484   0.3029144575   0.8568360794
C    4.3949457825   0.4917539419  -1.1805194583
H    4.3589110250   1.5836748299  -1.1502332774
H    3.9394142955   0.1443674363  -2.1122931910
C    5.7951686341  -0.0319242369  -1.0256519636
C    6.6733899504   0.5722051578  -0.1214262124
H    6.3433789239   1.4432929948   0.4403829983
C    7.9538832007   0.0592866843   0.0611832545
H    8.6312896416   0.5353540713   0.7651647672
C    8.3682217162  -1.0592478067  -0.6601678490
C    7.4990632223  -1.6606046566  -1.5676645681
H    7.8201094229  -2.5291998634  -2.1362303957
H    9.3692134905  -1.4578723863  -0.5188622010
C    6.2164009317  -1.1493283537  -1.7485821330
H    5.5367646569  -1.6184315278  -2.4562010786

Conformer 35
G(CENSO)=       -3390.18753669  G(xTB)=        -175.63524261        
C   -4.6403513137   1.2567611855  -2.1735913653
C   -4.3671216958   1.4244540622  -3.5340085712
C   -5.3606707208   1.8416579072  -4.4146442769
C   -6.6432937150   2.1140951785  -3.9448076564
C   -6.9181804895   2.0254455534  -2.5844203872
C   -5.9165120086   1.6221127271  -1.7022683794
S   -6.2651216869   1.5776049450   0.0495610263
C   -4.6653999739   2.1181658756   0.6248250577
C   -4.5584943724   3.0404430433   1.6679407167
C   -3.3194168752   3.5497088716   2.0189808698
C   -2.1759547645   3.1592234618   1.3113678148
C   -2.2693315982   2.1968866642   0.3038529654
C   -3.5161827678   1.6559627178  -0.0271422903
C   -3.6923189930   0.7177280502  -1.1611568064
C   -3.2830407095  -0.5731620416  -1.1575254447
C   -2.7835241265  -1.2903301243   0.0454173506
C   -1.5809851901  -1.0334257257   0.6992104510
C   -1.1983078204  -1.7947342693   1.8113099252
O    0.0122105737  -1.4905196439   2.3610456721
C    0.5033058291  -2.3662058249   3.3917190664
C    1.8871808688  -1.9139723396   3.7912013676
O    2.8809517149  -2.0680513184   2.7779850177
C    3.3246223291  -3.4092673959   2.5422375673
C    4.6683246131  -3.3412079016   1.8599528847
O    4.5213647219  -2.6274783231   0.6328263164
C    5.7548036616  -2.5060847322  -0.0756767749
C    5.5513826928  -1.6802432541  -1.3192800753
O    5.4263961549  -0.2907736230  -0.9771714924
C    5.3256755410   0.5385285520  -2.1421611264
C    5.3921299654   1.9925064596  -1.7573001143
O    4.2100186546   2.3825997025  -1.0567290247
C    4.1984463091   3.7932524463  -0.8100520643
C    2.8268324257   4.2523950254  -0.3857449902
O    2.5595300198   3.8118364460   0.9491020533
C    1.3093061880   4.2556652935   1.4719007006
C    0.1596228410   3.4181128307   0.9287700615
O   -1.0177053598   3.7858785227   1.6589349650
C   -2.0327164478  -2.8065930427   2.2921589614
C   -3.2202723656  -3.0853220059   1.6243593787
C   -3.5901367549  -2.3552887787   0.5019910486
S   -5.0910775114  -2.7948428533  -0.3604788145
C   -4.4952854111  -2.5568569475  -2.0214127985
C   -3.6024651150  -1.5027572388  -2.2701240774
C   -3.0299265878  -1.4016312701  -3.5408562899
C   -3.4170110707  -2.2614261164  -4.5638089009
C   -4.3724677351  -3.2469715120  -4.3226912955
C   -4.8990488382  -3.4124934473  -3.0457088940
H   -3.3673413228   1.2312162979  -3.9041561030
H   -5.1296170493   1.9545826705  -5.4699940483
H   -7.4236114538   2.4332439362  -4.6299002316
H   -7.9015026098   2.2898588554  -2.2048216127
H   -5.4486675686   3.3885528357   2.1845996667
H   -3.2290864450   4.2893127586   2.8091181816
H   -1.4007030462   1.8799518939  -0.2609703516
H   -0.9109738819  -0.2640469340   0.3320754177
H    0.5115603999  -3.4030022448   3.0285472583
H   -0.1440935732  -2.3100568412   4.2784557381
H    2.1804687220  -2.4725671354   4.6933108941
H    1.8707894761  -0.8461051683   4.0382740347
H    2.6018024675  -3.9551208384   1.9170376303
H    3.4380845814  -3.9474536780   3.4952121883
H    5.0266390984  -4.3670945868   1.6749996296
H    5.3990149994  -2.8308132157   2.5095107256
H    6.1178534446  -3.5027593409  -0.3740109759
H    6.5217180408  -2.0399552365   0.5658712292
H    4.6566360110  -2.0208014295  -1.8657349259
H    6.4265145849  -1.8117003670  -1.9736208257
H    4.3900933182   0.3228535018  -2.6826225595
H    6.1708678281   0.3256431230  -2.8148578377
H    5.4880925340   2.5793485953  -2.6859777719
H    6.2884381496   2.1839933379  -1.1435673490
H    4.4568256517   4.3317928612  -1.7362407504
H    4.9478125411   4.0557238390  -0.0446545748
H    2.0770361744   3.8676540365  -1.0940550414
H    2.8034648134   5.3533008115  -0.4256899511
H    1.1498203117   5.3227259750   1.2516780900
H    1.3679115095   4.1307736290   2.5591394087
H    0.3672878829   2.3541062830   1.0876539753
H    0.0074285169   3.5993542978  -0.1437666072
H   -1.7650237455  -3.4031230832   3.1556680816
H   -3.8486022771  -3.8991385325   1.9760242473
H   -2.2743280562  -0.6439003406  -3.7218802234
H   -2.9728150529  -2.1601470566  -5.5498572739
H   -4.6844933876  -3.9146843824  -5.1208346963
H   -5.6018431336  -4.2155398745  -2.8405797439
H    3.9812622872   2.0571564284   1.7204391014
C    3.9189866815   1.0597275740   2.1622929265
C    5.2308101061   0.6179697850   2.7477422112
C    5.2746158901  -0.0461048691   3.9756289073
C    6.4909016261  -0.4739511635   4.5015102367
H    6.5148626543  -0.9851643933   5.4600713333
C    7.6725763919  -0.2492110618   3.7993476712
H    8.6213330114  -0.5868131768   4.2076031202
C    7.6365877712   0.4182956912   2.5760998646
H    8.5568370907   0.6048823099   2.0293703879
H    4.3517010930  -0.2276012831   4.5202550589
C    6.4221533044   0.8544308962   2.0560195832
H    6.3958448456   1.3830566459   1.1064738766
H    3.1251861041   1.0553349968   2.9159807419
N    3.4871035818   0.1254088813   1.0645701246
H    3.4436784188  -0.8292944863   1.4551187984
H    4.1963898247   0.1045799057   0.3050111270
C    2.1466711229   0.4798406231   0.4948007730
H    2.1933350563   1.5330440039   0.2196317052
H    1.4226404946   0.3449731894   1.3059996505
C    1.7862664099  -0.3636289703  -0.6956917387
C    1.6052761699  -1.7447952415  -0.5745526986
H    1.7459554133  -2.2229613171   0.3902274173
C    1.2249913315  -2.5032832779  -1.6761610616
H    1.0856101044  -3.5758690493  -1.5698826286
C    1.0102818556  -1.8887321107  -2.9094808288
C    1.1817633402  -0.5126642809  -3.0356904688
H    1.0135072295  -0.0274501588  -3.9934229837
H    0.7057066585  -2.4813281695  -3.7680959963
C    1.5735419023   0.2453980138  -1.9341478251
H    1.7162594820   1.3186698242  -2.0319351267

Conformer 36
G(CENSO)=       -3390.18745202  G(xTB)=        -175.62823128        
C   -4.2189331475   1.1704089775  -2.2792866419
C   -3.7449794858   1.1972650532  -3.5940338759
C   -4.4456430718   1.8713794215  -4.5889445747
C   -5.6255559268   2.5443315178  -4.2784375406
C   -6.0731341868   2.5953945075  -2.9622317089
C   -5.3569941633   1.9330088176  -1.9664058400
S   -5.8582351878   2.0789747515  -0.2601286428
C   -4.2221218244   2.1552911225   0.4541811545
C   -3.9571371218   3.0565272382   1.4791251536
C   -2.6699668623   3.1890991628   1.9923352991
C   -1.6386217700   2.4142381719   1.4563678186
C   -1.9078961872   1.4848197008   0.4474419438
C   -3.1967655021   1.3317673719  -0.0519319274
C   -3.5523145840   0.4303691222  -1.1768555529
C   -3.5153529688  -0.9216650171  -1.1156127662
C   -3.0449170123  -1.6962398203   0.0593848330
C   -1.7086763776  -1.7669458757   0.4385877866
C   -1.3100672813  -2.5964833644   1.4905500246
O    0.0274219848  -2.6204184560   1.7472735619
C    0.5441170164  -3.7294656037   2.5060361017
C    2.0449884187  -3.7268354270   2.3816957048
O    2.4040242688  -3.9927323044   1.0277499880
C    3.7758431537  -4.3480320418   0.8526328687
C    4.7468535934  -3.2012694812   1.0593210909
O    4.5373511098  -2.1415283306   0.1119432738
C    5.3700729112  -2.2250119467  -1.0518599529
C    4.9924447014  -1.1166186525  -1.9986343690
O    5.2054363926   0.1350220507  -1.3468049371
C    4.8098364112   1.2435771257  -2.1534147928
C    5.0751176850   2.5248618599  -1.4096628558
O    4.2226827891   2.6156791849  -0.2601574853
C    4.3323900752   3.8910879197   0.3840360750
C    3.6251458546   3.8762616323   1.7121614566
O    2.2205141869   3.7104669273   1.5284326468
C    1.5473708964   3.6390811884   2.7829601679
C    0.0579320110   3.6736631316   2.5807219814
O   -0.3356874808   2.5001658013   1.8476546000
C   -2.2588437557  -3.3431172027   2.1945815050
C   -3.5920649069  -3.3018985083   1.7944745495
C   -3.9836928777  -2.5087048891   0.7210704110
S   -5.6644184773  -2.5660594632   0.1195767244
C   -5.2842501231  -2.5666963451  -1.6264641229
C   -4.2062680239  -1.7960397436  -2.1001318538
C   -3.8402987895  -1.9270593013  -3.4427070291
C   -4.5885159257  -2.7152002076  -4.3115448124
C   -5.7086316627  -3.3993805404  -3.8452163095
C   -6.0468546323  -3.3438445036  -2.4969932516
H   -2.8125064238   0.6970324253  -3.8321657852
H   -4.0663593238   1.8740842776  -5.6067372337
H   -6.1791154105   3.0672482406  -5.0532200475
H   -6.9584313932   3.1708478786  -2.7055314192
H   -4.7516064532   3.6872609301   1.8682675307
H   -2.4864721804   3.9142103019   2.7767561012
H   -1.0858085641   0.9202057401   0.0257161410
H   -0.9511620571  -1.2205331082  -0.1116369467
H    0.1270806158  -4.6679041589   2.1161537987
H    0.2735300012  -3.6292994991   3.5665579910
H    2.4403715659  -4.5105848515   3.0487329725
H    2.4453353690  -2.7595042986   2.7229114773
H    3.8552568858  -4.7255959725  -0.1735291455
H    4.0519718069  -5.1644118376   1.5417188517
H    5.7751917738  -3.5830926547   0.9827370511
H    4.6306242785  -2.7639313651   2.0576796003
H    5.2286792085  -3.1883526342  -1.5637260774
H    6.4270350957  -2.1392627489  -0.7549115638
H    3.9376305851  -1.2131393350  -2.3005514607
H    5.6191744543  -1.1964449064  -2.9018146250
H    3.7417509912   1.1647803309  -2.4121718443
H    5.3908751210   1.2632145094  -3.0899477765
H    4.8725453204   3.3674293735  -2.0883738687
H    6.1296538597   2.5782144937  -1.0953119683
H    3.9106410723   4.6691235494  -0.2709599883
H    5.3918598715   4.1300260483   0.5672435023
H    3.8346933831   4.8352849772   2.2157560062
H    4.0285173471   3.0745505505   2.3534112468
H    1.8140223035   4.5029436131   3.4145101375
H    1.8389509148   2.7249838362   3.3265610121
H   -0.2403316331   4.5715700605   2.0217704044
H   -0.4216342278   3.6921291469   3.5691150006
H   -1.9741536840  -3.9824753673   3.0227830701
H   -4.3209769077  -3.9212880037   2.3098346486
H   -2.9560660307  -1.4152756773  -3.8040997585
H   -4.2922834809  -2.7968213888  -5.3533872015
H   -6.2994234358  -4.0110313226  -4.5212237546
H   -6.8850198132  -3.9224245908  -2.1180272140
H    3.2045581924   0.8954352275   3.1313384193
C    3.8773553767   0.2193059400   2.5953336523
C    5.3091614867   0.6258602713   2.8268920021
C    5.6453129976   1.1571027024   4.0760605364
C    6.9544714555   1.5336402327   4.3549071341
H    7.1997320055   1.9463089987   5.3297512282
C    7.9442977588   1.3959631746   3.3831675425
H    8.9654079085   1.7001708479   3.5959423000
C    7.6138698639   0.8738582497   2.1363783636
H    8.3764046623   0.7683895004   1.3692484494
H    4.8717906398   1.2815179382   4.8308719471
C    6.3043199139   0.4846337819   1.8579625260
H    6.0753977496   0.0878901124   0.8728088453
H    3.6862215833  -0.7957782028   2.9631316774
N    3.4815156245   0.2406468255   1.1536705672
H    3.9430559890  -0.5486894679   0.6573655701
H    3.8020069732   1.1173172066   0.6951093925
C    1.9903010955   0.1064795841   0.9843967979
H    1.5381126569   0.9742035749   1.4720148936
H    1.6917875879  -0.8032994601   1.5138044996
C    1.5854827999   0.0358687350  -0.4613320628
C    1.4888878908  -1.2002409487  -1.1059924951
H    1.7506826974  -2.1065350578  -0.5633550651
C    1.0431939031  -1.2693272607  -2.4235557384
H    0.9613969083  -2.2348150712  -2.9161005137
C    0.6871311522  -0.1057945942  -3.1032330933
C    0.7889314961   1.1299660383  -2.4664946253
H    0.5086841155   2.0389065428  -2.9924872807
H    0.3262709179  -0.1619881223  -4.1269653731
C    1.2384837069   1.2009434157  -1.1507667455
H    1.3106454204   2.1600196099  -0.6432787664

Conformer 37
G(CENSO)=       -3390.18739836  G(xTB)=        -175.63521808        
C   -4.2511293419   0.9838132364   1.1549196259
C   -4.0912785276   0.7392977530   2.5215190671
C   -4.8488395176   1.4328867496   3.4597699746
C   -5.7679880395   2.3933886529   3.0414998207
C   -5.8895440267   2.7033200022   1.6906779669
C   -5.1144352795   2.0163595665   0.7570980833
S   -5.1877297741   2.4479650704  -0.9688420993
C   -3.4602935118   2.2038197060  -1.3539547851
C   -2.8308409113   3.0960047092  -2.2125419888
C   -1.4754969942   2.9702325415  -2.4976737767
C   -0.7417764874   1.9460123183  -1.8945238394
C   -1.3780706118   1.0231323400  -1.0535992495
C   -2.7411681232   1.1284736889  -0.7884601353
C   -3.5214896124   0.2304507550   0.1039526297
C   -3.7936780044  -1.0680814314  -0.1673289585
C   -3.1848311283  -1.8392001951  -1.2768444255
C   -1.8521539351  -2.2623306333  -1.2401573892
C   -1.3557745441  -3.0816937940  -2.2560874053
O   -0.0929325848  -3.5909782228  -2.2738986768
C    0.7584357025  -3.2487701394  -1.1718683105
C    2.0952244543  -3.9397471051  -1.4055298276
O    3.0735936964  -3.5038832811  -0.4643954691
C    2.9434292337  -4.0927679713   0.8334685398
C    4.0693814536  -3.6227454577   1.7192156469
O    3.8780405190  -2.2544745753   2.0945389029
C    4.7439689775  -1.8838116871   3.1677971343
C    4.4201048096  -0.4954495529   3.6525321597
O    4.8111518949   0.4777173930   2.6743153334
C    4.7044422749   1.8184976148   3.1789418314
C    5.2068900167   2.8000812558   2.1522174185
O    4.2371984464   2.9517398876   1.1158622559
C    4.6809650184   3.8216062979   0.0753568348
C    3.6086472689   3.8906034415  -0.9836519689
O    3.3983980409   2.5656158752  -1.4865451423
C    2.7807917989   2.4816252506  -2.7714062327
C    1.3059675945   2.8041712468  -2.7859270095
O    0.6015308863   1.7787149431  -2.0629344216
C   -2.1779424191  -3.4448662953  -3.3301095951
C   -3.5070172054  -3.0558186674  -3.3481130644
C   -4.0224209260  -2.2796579080  -2.3079867100
S   -5.7660843148  -1.9108028252  -2.2242700830
C   -5.9769983699  -2.1646049450  -0.4681625846
C   -4.9537332537  -1.7882658916   0.4236604606
C   -5.1025814418  -2.1169364495   1.7739163460
C   -6.2737855562  -2.7067893748   2.2394429365
C   -7.3124559730  -2.9924904006   1.3566379491
C   -7.1581472736  -2.7406703728  -0.0024629981
H   -3.3648385350   0.0009636793   2.8451554087
H   -4.7216037494   1.2220117767   4.5176869373
H   -6.3683603996   2.9311089814   3.7699294220
H   -6.5651672562   3.4901643456   1.3663621291
H   -3.3918428239   3.9169499094  -2.6506274921
H   -1.0109514242   3.6905614834  -3.1600094735
H   -0.7867128244   0.2438848962  -0.5862226473
H   -1.2408880892  -1.9709523942  -0.3944945408
H    0.2999545665  -3.5752632912  -0.2288293141
H    0.8986225060  -2.1623591807  -1.1462124198
H    2.4773486014  -3.6657291081  -2.3954913270
H    1.9763023966  -5.0339123147  -1.3682407765
H    2.9991490467  -5.1901259582   0.7521582273
H    1.9801393352  -3.8317423838   1.2977583563
H    5.0392808940  -3.7503655567   1.2103552387
H    4.0726120936  -4.2570443725   2.6203585372
H    5.7994886711  -1.9413386890   2.8538501231
H    4.6065449469  -2.5742946986   4.0159985614
H    4.9793249204  -0.3190548211   4.5839828861
H    3.3444138720  -0.4026422195   3.8706691267
H    5.3204586944   1.9104515552   4.0860264612
H    3.6593913095   2.0436814338   3.4464207917
H    6.1655804196   2.4506024409   1.7334074986
H    5.3830838103   3.7674789885   2.6491836720
H    5.6210787715   3.4439202380  -0.3603091201
H    4.8631253753   4.8362511651   0.4656622081
H    3.9496281401   4.5552691889  -1.7908768160
H    2.6783868208   4.2999540307  -0.5625113989
H    2.9389739377   1.4528636305  -3.1146792365
H    3.2845458676   3.1624348313  -3.4742968151
H    0.9716270771   2.8287174472  -3.8329551749
H    1.1079840193   3.7854422340  -2.3330587073
H   -1.7757146838  -4.0735480992  -4.1191395908
H   -4.1531563070  -3.3876961060  -4.1561346567
H   -4.2919478319  -1.9134791773   2.4630939138
H   -6.3722060235  -2.9448315861   3.2946874181
H   -8.2309591679  -3.4471573278   1.7167832257
H   -7.9431036952  -3.0115647723  -0.7034325070
H    1.7899254415  -0.1128759699  -0.8105825049
C    2.2391964030  -0.2907445958   0.1727509443
C    1.4355740311   0.3716559678   1.2571355378
C    0.8944776891  -0.4048866129   2.2840171816
C    0.0912438364   0.1780773022   3.2622133918
H   -0.3284543319  -0.4369795605   4.0538665240
C   -0.1686880384   1.5455937100   3.2270204470
H   -0.7950153142   2.0016957996   3.9892266282
C    0.3728734295   2.3272042793   2.2070025682
H    0.1668689586   3.3936451755   2.1695096872
H    1.1046464668  -1.4709022501   2.3142928790
C    1.1658792037   1.7430527052   1.2251212599
H    1.5635308598   2.3510144209   0.4183121141
H    2.3112095330  -1.3629008180   0.3514664392
N    3.6438738807   0.2264890341   0.0936585435
H    4.0768997710   0.2127210463   1.0390906184
H    3.6225142354   1.2124960074  -0.2130530914
C    4.4915708329  -0.5461266141  -0.8806972641
H    3.9812911645  -0.5100466276  -1.8482248371
H    4.5106298416  -1.5798988643  -0.5280772277
C    5.8721370993   0.0418423966  -0.9701901415
C    6.8095203628  -0.2158475316   0.0340540912
H    6.5409189073  -0.8623373862   0.8656117026
C    8.0798745544   0.3485842882  -0.0263972971
H    8.8008139019   0.1424396756   0.7601014662
C    8.4285365563   1.1690251393  -1.0979085766
C    7.5039473651   1.4187519212  -2.1093849730
H    7.7743792086   2.0500095227  -2.9515398144
H    9.4222859252   1.6058629655  -1.1481301635
C    6.2298505036   0.8604156397  -2.0437139588
H    5.5069530939   1.0599638692  -2.8305821725

Conformer 38
G(CENSO)=       -3390.18728386  G(xTB)=        -175.63160205        
C   -5.0876795469   1.3973062462   0.0808403800
C   -5.4399920706   1.7518803935   1.3858214927
C   -6.6926530820   2.2900123783   1.6640711441
C   -7.6087128008   2.4985018179   0.6358810410
C   -7.2541568508   2.2185794676  -0.6795639476
C   -5.9931885713   1.6920568224  -0.9570559237
S   -5.5252889590   1.3923195448  -2.6548575807
C   -3.8070275847   1.8519192204  -2.5211812787
C   -3.1846024800   2.5687820548  -3.5453178738
C   -1.8808017679   3.0094914069  -3.3907059576
C   -1.2006671358   2.7729303262  -2.1900139218
C   -1.8086115974   2.0345322833  -1.1732211745
C   -3.1005290603   1.5299416325  -1.3559956860
C   -3.8137820979   0.7439389828  -0.3186594025
C   -3.5103015014  -0.5404402295  -0.0077235764
C   -2.5027598096  -1.3462249506  -0.7416129064
C   -1.1422621851  -1.0633360483  -0.7729234506
C   -0.2605575053  -1.8537605561  -1.5168584388
O    1.0367925080  -1.4392998341  -1.4877510031
C    2.0600031728  -2.2180309696  -2.1284455289
C    2.4913823350  -3.4241359365  -1.3288770991
O    2.9736633476  -3.0045770085  -0.0502484062
C    3.5200654281  -4.0958393191   0.6996262223
C    3.5935640518  -3.7263483458   2.1570831366
O    4.4794108404  -2.6194495622   2.3279506612
C    4.6167206459  -2.2636669765   3.7056343081
C    5.5881658636  -1.1240973070   3.8518920633
O    4.9908241709   0.1082567778   3.4092727538
C    5.9056289863   1.2073193106   3.5647894728
C    5.2124172940   2.5259631959   3.3505534760
O    4.8417645687   2.6953565961   1.9815540875
C    4.6006872735   4.0741527062   1.6801604191
C    4.0487459077   4.2221089346   0.2861599136
O    2.6837997462   3.8081622876   0.2853023625
C    2.0773435058   3.8548201886  -0.9999323363
C    0.7261146500   3.1845489394  -0.8450904162
O    0.0487804073   3.3084228672  -2.0999245979
C   -0.7359315277  -2.9567284161  -2.2284772703
C   -2.0904913521  -3.2717958592  -2.1630618620
C   -2.9698793239  -2.4896270410  -1.4216573270
S   -4.6930853142  -2.9472205148  -1.3387118420
C   -4.9954207717  -2.4948592129   0.3571443277
C   -4.3486483627  -1.3684658404   0.8932493309
C   -4.4898322119  -1.1110617781   2.2602794060
C   -5.3359138739  -1.8854408532   3.0469372125
C   -6.0423455969  -2.9434960608   2.4781887375
C   -5.8576098900  -3.2648554928   1.1376247691
H   -4.7231605138   1.6136227767   2.1865613408
H   -6.9504063767   2.5490894332   2.6869497931
H   -8.5889495939   2.9149779644   0.8496272359
H   -7.9451299820   2.4300136191  -1.4911367829
H   -3.7288185423   2.8073535247  -4.4549222626
H   -1.3937412719   3.5816805127  -4.1747378285
H   -1.3076828835   1.8546315211  -0.2299155712
H   -0.7414963651  -0.2294161870  -0.2106126172
H    2.8971937919  -1.5236293591  -2.2294871224
H    1.7534589534  -2.5306953638  -3.1347437011
H    3.2872539611  -3.9323900059  -1.8980799985
H    1.6641209376  -4.1371497412  -1.1901925374
H    4.5178977795  -4.3537880117   0.3098311282
H    2.8739691814  -4.9823156535   0.6066493055
H    3.9631484017  -4.6006913037   2.7176260046
H    2.5911752006  -3.4737351867   2.5400693239
H    5.0089735837  -3.1217431930   4.2756477741
H    3.6367963931  -1.9901667519   4.1327887684
H    6.5069708102  -1.3277314383   3.2785549830
H    5.8590626144  -1.0294214867   4.9141985159
H    6.7496515435   1.0954640468   2.8658521329
H    6.3049797766   1.1993829206   4.5904812740
H    5.9237729989   3.3138486418   3.6504184017
H    4.3247942862   2.6067550423   4.0010899122
H    5.5447518294   4.6384835415   1.7523897238
H    3.8902320808   4.5075379824   2.4037389083
H    4.6353499912   3.6181258701  -0.4269486554
H    4.1287073272   5.2786494893  -0.0160062771
H    2.6880538817   3.3181422306  -1.7451928118
H    1.9560905453   4.8963227764  -1.3400618491
H    0.1474494946   3.6761909034  -0.0495455726
H    0.8542761324   2.1250997343  -0.5862771767
H   -0.0747306904  -3.5918658837  -2.8062403435
H   -2.4551257064  -4.1512443917  -2.6869443754
H   -3.9204515589  -0.3029891493   2.7068312982
H   -5.4409906658  -1.6635595423   4.1050308705
H   -6.7104872249  -3.5467228870   3.0863564287
H   -6.3627548302  -4.1243551043   0.7051122197
H    3.1449899371   1.5943571785   0.3577756349
C    2.8713678157   0.5423486346   0.4471956989
C    1.8609184371   0.3614887226   1.5519911875
C    1.2407660117  -0.8727250719   1.7681952641
C    0.2873365297  -1.0150209375   2.7723113383
H   -0.1926660066  -1.9783010479   2.9259577338
C   -0.0668654650   0.0765429433   3.5630969202
H   -0.8216125784  -0.0321105069   4.3375681863
C    0.5486565221   1.3085562356   3.3537092963
H    0.2767952755   2.1649133853   3.9653446753
H    1.4944623296  -1.7176849000   1.1350761874
C    1.5123279892   1.4492511129   2.3575644149
H    1.9906102994   2.4094405694   2.1880068750
H    2.4813925197   0.1820991658  -0.5083719986
N    4.1328862089  -0.2164612363   0.7389024045
H    3.9562610739  -1.2267503193   0.6481506448
H    4.3986861291  -0.0602453701   1.7355864619
C    5.3222044623   0.1630714058  -0.1070809994
H    6.1839017628  -0.3340746366   0.3492445573
H    5.4404747677   1.2446258811  -0.0041634138
C    5.1730687091  -0.2490178602  -1.5426070140
C    5.5832547254  -1.5205524636  -1.9527794861
H    6.0154445913  -2.2044591551  -1.2256106821
C    5.4440301669  -1.9095657875  -3.2819262643
H    5.7685753665  -2.8988503834  -3.5925302924
C    4.8908851242  -1.0308862725  -4.2116870207
C    4.4830735474   0.2397118587  -3.8102501306
H    4.0560372795   0.9297684573  -4.5328993017
H    4.7820651328  -1.3345638123  -5.2494071763
C    4.6274072053   0.6298766646  -2.4815195547
H    4.3181221503   1.6243277345  -2.1681564306

Conformer 39
G(CENSO)=       -3390.18721992  G(xTB)=        -175.63246611        
C   -5.0449487251   1.4334770417   0.6609154638
C   -5.2498460220   1.3707684186   2.0431445396
C   -6.2054205019   2.1709438706   2.6597768175
C   -6.9628988593   3.0615155808   1.9012778416
C   -6.7223682007   3.1957997716   0.5381135380
C   -5.7499478570   2.4024106914  -0.0700569703
S   -5.3731275391   2.6244172801  -1.7931653991
C   -3.6216879600   2.2935824728  -1.7215657945
C   -2.7766810915   3.0196811257  -2.5534059912
C   -1.4074211259   2.7764331830  -2.5709877642
C   -0.8844361703   1.7900530184  -1.7338886285
C   -1.7262577026   1.0741434539  -0.8750310154
C   -3.1007379207   1.2952737335  -0.8695785864
C   -4.0791668651   0.5506696104  -0.0374554463
C   -4.2431772034  -0.7945894257  -0.0911502828
C   -3.3433303374  -1.7195495354  -0.8231225612
C   -2.1032240002  -2.1167483628  -0.3105577846
C   -1.3357731835  -3.0559676275  -1.0029965217
O   -0.1491666814  -3.5513350896  -0.5563201301
C    0.1867988469  -3.3117581437   0.8233856067
C    1.3726826665  -4.1608178663   1.1948006037
O    2.5360925451  -3.6908557955   0.5241508849
C    3.7133530971  -4.3929183238   0.9163329200
C    4.9043230172  -3.7977705113   0.1971762744
O    5.2661565574  -2.4808556092   0.6274922178
C    6.0078008642  -2.4594728129   1.8481033439
C    6.6692248825  -1.1159827330   2.0069702894
O    5.6718867289  -0.0932740590   2.1304620890
C    6.2478028705   1.1693120109   2.4946692770
C    5.1597252207   2.1822557307   2.7260870567
O    4.5966486571   2.5889450321   1.4779956088
C    3.5515404664   3.5444021692   1.6586650125
C    3.0818569269   4.0333265361   0.3155008443
O    2.5364561926   2.9398082427  -0.4301269315
C    1.8932641629   3.3847040022  -1.6280932344
C    1.4125879018   2.1864963237  -2.4063824883
O    0.4284111380   1.4213489963  -1.6887947246
C   -1.7882409769  -3.5619948855  -2.2292512786
C   -3.0399752221  -3.2102601821  -2.7077827502
C   -3.8374081359  -2.3202982455  -1.9852384115
S   -5.5305717673  -2.0064907192  -2.4562652923
C   -6.2396156080  -2.0215080709  -0.8128550932
C   -5.5200121224  -1.4700481419   0.2666695142
C   -6.0484689313  -1.6094892848   1.5524084852
C   -7.3000175387  -2.1853555879   1.7493625082
C   -8.0375007682  -2.6468846052   0.6619319259
C   -7.4999431150  -2.5847388586  -0.6198002156
H   -4.6426347195   0.6942523731   2.6352860388
H   -6.3564214852   2.1003717981   3.7330555501
H   -7.7165375522   3.6836694307   2.3758107569
H   -7.2697921081   3.9304951523  -0.0463377585
H   -3.1837415191   3.7958358803  -3.1957379382
H   -0.7785030025   3.3717099600  -3.2220293358
H   -1.2855578695   0.3388898054  -0.2125448595
H   -1.7708305806  -1.6983547233   0.6327209605
H   -0.6604392394  -3.5942665040   1.4639553619
H    0.4102045556  -2.2485030867   0.9807195022
H    1.1811350558  -5.2169603347   0.9423321946
H    1.5026589752  -4.0918833541   2.2882810433
H    3.6357512361  -5.4573971677   0.6362048404
H    3.8431167595  -4.3443721551   2.0104561853
H    4.6739142143  -3.7146603163  -0.8719509910
H    5.7625421663  -4.4779645805   0.3108069456
H    6.7996112532  -3.2251247074   1.8264968959
H    5.3586293908  -2.6659291287   2.7132041663
H    7.3234460896  -0.9012461436   1.1480102991
H    7.2880877768  -1.1417390281   2.9172548666
H    6.9380962156   1.5174674793   1.7087639668
H    6.8198170857   1.0508497906   3.4273508988
H    5.5982531081   3.0529642131   3.2400141399
H    4.3792559448   1.7572221038   3.3794994396
H    3.9191992987   4.4110324532   2.2320603030
H    2.7160119842   3.0919853951   2.2175388985
H    3.9143519719   4.4908419412  -0.2436994041
H    2.3111854386   4.8030694848   0.4782747471
H    2.5988565441   3.9472653726  -2.2616892905
H    1.0562108740   4.0535724215  -1.3721117144
H    2.2390801320   1.4901539251  -2.5704832432
H    1.0443449756   2.4968190545  -3.3899234118
H   -1.1747564830  -4.2802470353  -2.7653799564
H   -3.4129298104  -3.6640776846  -3.6218976010
H   -5.4730697719  -1.2706341490   2.4053414914
H   -7.6971128773  -2.2742019432   2.7565637031
H   -9.0173588985  -3.0915231713   0.8113073819
H   -8.0486608987  -2.9928759288  -1.4643126652
H    1.8893576481  -0.1675354682  -0.6839440519
C    2.5870513042  -0.4965932218   0.0899655427
C    2.0508608171  -0.2164572838   1.4674044288
C    1.0815476452   0.7671742247   1.6748024458
C    0.5655010919   0.9888732647   2.9499032939
H   -0.1949676259   1.7513211894   3.0982600828
C    1.0221540290   0.2359761876   4.0295433835
H    0.6182376054   0.4077358444   5.0240235774
C    1.9941262819  -0.7441148132   3.8298543616
H    2.3492596549  -1.3390068108   4.6675362574
H    0.7352452042   1.3603385632   0.8336757252
C    2.5017980907  -0.9713709486   2.5546714628
H    3.2405107450  -1.7503661183   2.3890178338
H    2.7926014294  -1.5632042471  -0.0275336418
N    3.8865649921   0.2238789223  -0.1453700975
H    4.5427214227   0.0183674160   0.6350040631
H    3.7101730968   1.2396233621  -0.1137856360
C    4.5388242212  -0.1404402745  -1.4504569489
H    3.8312562989   0.1069786212  -2.2466086228
H    4.6972543140  -1.2202775992  -1.4379583588
C    5.8364032850   0.6001625580  -1.6128846619
C    5.8398771330   1.9873124330  -1.7956327199
H    4.8964916808   2.5281105702  -1.8484805861
C    7.0416515650   2.6777668855  -1.9087498477
H    7.0348160021   3.7558538947  -2.0481677398
C    8.2517871562   1.9865620024  -1.8507765350
C    8.2543465220   0.6039871150  -1.6815847438
H    9.1946388978   0.0604452480  -1.6417752959
H    9.1907073659   2.5257404988  -1.9433553312
C    7.0504011590  -0.0866233653  -1.5589655004
H    7.0495970204  -1.1652731678  -1.4207629898

Conformer 40
G(CENSO)=       -3390.18705999  G(xTB)=        -175.63149053        
C   -5.1140418184   1.4143988945   0.0604541930
C   -5.5000468269   1.7705891455   1.3553212874
C   -6.7603816224   2.3068126527   1.6008757243
C   -7.6509339916   2.5111321455   0.5496608270
C   -7.2627175725   2.2287863233  -0.7559430054
C   -5.9941057141   1.7049337612  -1.0002661735
S   -5.4833208945   1.4051769644  -2.6864280229
C   -3.7703490562   1.8727691349  -2.5104426304
C   -3.1246968339   2.5968554195  -3.5147803241
C   -1.8292391271   3.0475151038  -3.3214568135
C   -1.1814219570   2.8129067371  -2.1022811322
C   -1.8115712422   2.0649065104  -1.1067095709
C   -3.0940414360   1.5521522016  -1.3276872050
C   -3.8295605525   0.7635300074  -0.3083458830
C   -3.5297064841  -0.5198393822   0.0093981519
C   -2.5193680626  -1.3284115101  -0.7184130314
C   -1.1595320325  -1.0423955661  -0.7573506821
C   -0.2816942606  -1.8250435976  -1.5147973843
O    1.0145930877  -1.4088046037  -1.4911275560
C    2.0258006523  -2.1432450561  -2.2016519185
C    2.5040597666  -3.3774615594  -1.4748540887
O    3.0138469012  -3.0103012075  -0.1906363103
C    3.5980304195  -4.1267449373   0.4897756222
C    3.6937618082  -3.8279869377   1.9611154648
O    4.5594698038  -2.7109884798   2.1686069545
C    4.7020814323  -2.4122892614   3.5591437801
C    5.6628892171  -1.2710436177   3.7485833354
O    5.0481618252  -0.0251935260   3.3729274643
C    5.9579290942   1.0722991954   3.5632535833
C    5.2506370767   2.3935800801   3.4339262739
O    4.8474388588   2.6322489032   2.0843469973
C    4.5759787611   4.0223398429   1.8715314750
C    4.0146396945   4.2473097030   0.4920675354
O    2.6610865013   3.7973790434   0.4636407888
C    2.0557639201   3.9108017868  -0.8183101215
C    0.7083935447   3.2248680634  -0.7035720905
O    0.0600599578   3.3598320853  -1.9737748792
C   -0.7603497340  -2.9233103645  -2.2312555727
C   -2.1127348056  -3.2449454493  -2.1538148808
C   -2.9879422827  -2.4708999654  -1.3994486728
S   -4.7097557652  -2.9344225126  -1.3138808494
C   -5.0173899530  -2.4730139173   0.3784365251
C   -4.3747527728  -1.3419331223   0.9086675499
C   -4.5251397531  -1.0718684753   2.2723405834
C   -5.3746864704  -1.8404680992   3.0607857391
C   -6.0754602487  -2.9050421799   2.4972495179
C   -5.8827831127  -3.2376490731   1.1603964607
H   -4.8038456303   1.6350586816   2.1744628765
H   -7.0442942130   2.5681255593   2.6162350090
H   -8.6372567619   2.9258532778   0.7375914470
H   -7.9343001268   2.4365528864  -1.5846376933
H   -3.6438005532   2.8340509678  -4.4393733835
H   -1.3246815292   3.6256818711  -4.0900059198
H   -1.3360561896   1.8826171589  -0.1507647336
H   -0.7574038150  -0.2086658029  -0.1953956985
H    2.8496039849  -1.4322806522  -2.2984515262
H    1.6869590134  -2.4136463147  -3.2097550838
H    3.2940962233  -3.8374391864  -2.0911865070
H    1.6984389031  -4.1164485457  -1.3483526573
H    4.5912894840  -4.3448879372   0.0672677755
H    2.9675010456  -5.0200889342   0.3659747133
H    4.0927077001  -4.7190630202   2.4726392804
H    2.6942362104  -3.6146107155   2.3728938198
H    5.1060989548  -3.2897633929   4.0887813697
H    3.7230423331  -2.1672946844   4.0024512103
H    6.5753314846  -1.4373201178   3.1556959369
H    5.9447362817  -1.2235523527   4.8103905021
H    6.7854850013   1.0028423701   2.8405819367
H    6.3810003831   1.0156753419   4.5772972007
H    5.9621960926   3.1694939125   3.7578145224
H    4.3786753739   2.4323666235   4.1062944329
H    5.5084510724   4.5996610078   1.9732703344
H    3.8624480049   4.3934002194   2.6247757357
H    4.6160038681   3.7097955972  -0.2603405949
H    4.0643112308   5.3239675618   0.2622865259
H    2.6703899643   3.4177348925  -1.5884828626
H    1.9300483936   4.9684754176  -1.1009480580
H    0.1052738471   3.6976739231   0.0848001920
H    0.8431410186   2.1631737810  -0.4576894832
H   -0.1035546619  -3.5501998623  -2.8229198801
H   -2.4785524521  -4.1225458928  -2.6800441377
H   -3.9600696270  -0.2582449047   2.7145309254
H   -5.4870810628  -1.6090751502   4.1160749005
H   -6.7458580447  -3.5044088814   3.1067191153
H   -6.3849856894  -4.1012049607   0.7327112423
H    3.1303275094   1.5781231106   0.4095871620
C    2.8681791830   0.5206014537   0.4653091700
C    1.8815395679   0.2866252401   1.5812570421
C    1.2871436619  -0.9649113401   1.7682248086
C    0.3564240345  -1.1572477351   2.7853201044
H   -0.1023559273  -2.1338892933   2.9176832396
C   -0.0012161188  -0.0985924554   3.6177447756
H   -0.7378640223  -0.2463960416   4.4030116551
C    0.5872806474   1.1506917559   3.4359082630
H    0.3119986140   1.9817857253   4.0795159639
H    1.5424765029  -1.7843914160   1.1031467536
C    1.5287775823   1.3412443430   2.4271352163
H    1.9859192467   2.3153046898   2.2801239116
H    2.4635877476   0.1913988829  -0.4948766243
N    4.1438631534  -0.2353200334   0.7034768206
H    3.9780043450  -1.2439126038   0.5770315536
H    4.4280778654  -0.1137587139   1.6994095244
C    5.3126059842   0.1916857311  -0.1504940485
H    6.1878492836  -0.3160448184   0.2666621015
H    5.4214162882   1.2688466670  -0.0044281692
C    5.1366151898  -0.1622975250  -1.5980402384
C    4.5568402313   0.7458797246  -2.4873956133
H    4.2439274740   1.7228290119  -2.1270724861
C    4.3823657049   0.4063499319  -3.8258667987
H    3.9283876667   1.1184214449  -4.5093767749
C    4.7942671456  -0.8420509682  -4.2874072564
C    5.3845311475  -1.7479923043  -3.4084828647
H    5.7137641133  -2.7193044972  -3.7666749831
H    4.6598806167  -1.1071509800  -5.3323119035
C    5.5541764466  -1.4096614613  -2.0693530061
H    6.0158070873  -2.1152863947  -1.3823585746

Conformer 41
G(CENSO)=       -3390.18702148  G(xTB)=        -175.63516887        
C   -4.4698908928   1.4288643757   0.9533505673
C   -4.5133072816   1.3173086758   2.3472841950
C   -5.3727099998   2.1087530062   3.1010615772
C   -6.1931300111   3.0415430600   2.4693959283
C   -6.1103317866   3.2237662027   1.0931510729
C   -5.2343598740   2.4371426394   0.3453385288
S   -5.0692671469   2.7152890552  -1.4025398316
C   -3.3338734363   2.3391738257  -1.5700000168
C   -2.5855281440   3.0559367769  -2.4979445237
C   -1.2374136336   2.7771219502  -2.7030248402
C   -0.6343494622   1.7673625670  -1.9516100982
C   -1.3779525681   1.0610714525  -1.0021491125
C   -2.7328862696   1.3114747736  -0.8120262141
C   -3.6086896489   0.5577334435   0.1200044756
C   -3.7842590587  -0.7866802799   0.0544171208
C   -2.9679143392  -1.6816449461  -0.7989738114
C   -1.6717991951  -2.0525998342  -0.4614626408
C   -0.9550527902  -2.9421757874  -1.2664752893
O    0.2834817440  -3.2691885614  -0.8067046754
C    0.9914834901  -4.3401250365  -1.4562751637
C    2.0359009391  -4.8705480997  -0.5119759148
O    3.0797400302  -3.9194953201  -0.3226972155
C    4.0744130219  -4.4253459776   0.5681648514
C    5.2405329342  -3.4668332388   0.6373801331
O    4.9468756614  -2.2060087204   1.2419442702
C    4.7972078807  -2.2614866227   2.6617555391
C    5.0847080593  -0.9021151498   3.2425612535
O    4.0785741011   0.0175598432   2.8048999398
C    4.1972457420   1.3141339755   3.4135236541
C    4.8918069647   2.3122096667   2.5201149377
O    4.0036440710   2.6465424191   1.4539204640
C    4.5904104783   3.5431747950   0.5144138885
C    3.5255982027   4.0193836095  -0.4368146314
O    2.9827944271   2.9049266861  -1.1527989767
C    2.1167403793   3.3284152523  -2.2088771315
C    1.5621425840   2.1141956380  -2.9088612944
O    0.6651437761   1.3645796286  -2.0718427761
C   -1.5316752632  -3.4390569922  -2.4409184878
C   -2.8552333433  -3.1207533034  -2.7419836898
C   -3.5838780394  -2.2759079674  -1.9111076626
S   -5.3243338356  -1.9781209541  -2.1746989761
C   -5.8367097024  -2.0273969785  -0.4603882043
C   -5.0067953158  -1.4808939478   0.5404257814
C   -5.3859630730  -1.6492771292   1.8749203504
C   -6.6001441457  -2.2462364414   2.2016435106
C   -7.4494825554  -2.7014318301   1.1965640103
C   -7.0596473181  -2.6120613667  -0.1359081995
H   -3.8543577614   0.6085575967   2.8378801524
H   -5.3994036952   1.9984851258   4.1813007800
H   -6.8725847989   3.6578996910   3.0512863087
H   -6.7067991349   3.9895629462   0.6045121719
H   -3.0522301290   3.8530666649  -3.0703813981
H   -0.6869091838   3.3674411511  -3.4261230745
H   -0.8721989727   0.3135235304  -0.4071737736
H   -1.2102442008  -1.6738393573   0.4457080768
H    1.4445002102  -3.9788375099  -2.3902017180
H    0.3025040360  -5.1627532344  -1.6880403398
H    2.4425631823  -5.7981164763  -0.9490358899
H    1.5685355118  -5.1268221879   0.4530263052
H    4.4566049711  -5.3930631680   0.2002649645
H    3.6408880718  -4.5981110614   1.5672816165
H    5.5918089298  -3.2417870610  -0.3769931410
H    6.0616121254  -3.9610899571   1.1806798587
H    5.5128568324  -2.9771826374   3.0944168166
H    3.7802184241  -2.5792358720   2.9373246492
H    6.0868257968  -0.5590177953   2.9396231760
H    5.0622981762  -0.9824325116   4.3404309646
H    4.7367981387   1.2363216113   4.3661908946
H    3.1785160588   1.6632822368   3.6221306714
H    5.8331249241   1.8949015967   2.1249022958
H    5.1364210018   3.2151619901   3.1042826108
H    5.4065637844   3.0450869169  -0.0337879721
H    5.0082683893   4.4246437155   1.0278363868
H    3.9826415205   4.7324830326  -1.1408081922
H    2.7232289278   4.5384721327   0.1107289829
H    2.6837965278   3.9263462393  -2.9405653836
H    1.3068867987   3.9568763126  -1.8058290902
H    2.3727095426   1.4183762564  -3.1453090354
H    1.0839306593   2.4022014976  -3.8511752578
H   -0.9877656085  -4.1016041369  -3.1047232816
H   -3.3209554502  -3.5613563345  -3.6193338321
H   -4.7222104946  -1.3186725494   2.6644383311
H   -6.8791511495  -2.3574622983   3.2455636051
H   -8.4005446892  -3.1626304931   1.4473016076
H   -7.6937250627  -3.0157044550  -0.9207305232
H    1.5194688557  -0.5882036223  -0.8192221924
C    2.0765010301  -0.6668132833   0.1203152059
C    1.2519645560  -0.1798219964   1.2797613797
C    0.9050295748   1.1670097595   1.4181875259
C    0.0912785174   1.5794752704   2.4691314447
H   -0.1727331796   2.6294036764   2.5643876782
C   -0.3920215264   0.6505892506   3.3885103790
H   -1.0305250732   0.9738668997   4.2063267395
C   -0.0514816667  -0.6938511765   3.2550394773
H   -0.4228059223  -1.4247035338   3.9683729075
H    1.2556840484   1.9029201450   0.6980736728
C    0.7707927806  -1.1040295022   2.2089538983
H    1.0394902529  -2.1529513739   2.1070262341
H    2.3823708838  -1.7064690518   0.2600673463
N    3.3335295064   0.1378736233  -0.0575123440
H    3.8636354835   0.0936831647   0.8308041011
H    3.1136252656   1.1329528187  -0.2218572734
C    4.1656720301  -0.3536650521  -1.2119266180
H    3.5501652692  -0.2591869441  -2.1099373676
H    4.3588366288  -1.4120270529  -1.0263849412
C    5.4399171133   0.4338712607  -1.3447035765
C    6.4634802290   0.2866601219  -0.4042237516
H    6.3399919129  -0.4188763373   0.4146150114
C    7.6342931373   1.0304648531  -0.5180295052
H    8.4232629623   0.9113333637   0.2198245311
C    7.7978553784   1.9194496222  -1.5789013062
C    6.7858362674   2.0611687200  -2.5257417532
H    6.9093012244   2.7496404216  -3.3574395345
H    8.7137342596   2.4972423334  -1.6698465645
C    5.6099268842   1.3251927809  -2.4057989400
H    4.8155937186   1.4443446484  -3.1379820788

Conformer 42
G(CENSO)=       -3390.18696077  G(xTB)=        -175.63435604        
C   -4.3984977587   1.5472113765   0.9226271776
C   -4.4100716034   1.4600499883   2.3188757443
C   -5.2489139242   2.2680273207   3.0780916240
C   -6.0798107240   3.1933542806   2.4492390021
C   -6.0255499689   3.3536969827   1.0689429244
C   -5.1697106707   2.5507104112   0.3150592878
S   -5.0371822648   2.8028528746  -1.4397140136
C   -3.3079338842   2.4116070730  -1.6331636969
C   -2.5665227024   3.1193480311  -2.5737474504
C   -1.2229870255   2.8310844028  -2.7941571379
C   -0.6184629158   1.8175355841  -2.0490869632
C   -1.3560629179   1.1158936715  -1.0919013250
C   -2.7049242613   1.3816715801  -0.8797210727
C   -3.5677374689   0.6523115242   0.0828971579
C   -3.7618225372  -0.6902694632   0.0470676807
C   -2.9871759224  -1.6144626426  -0.8138538879
C   -1.6895366481  -2.0057696778  -0.5059228968
C   -1.0216034671  -2.9372711481  -1.3060634794
O    0.2204610922  -3.2875739650  -0.8749954260
C    0.8619623231  -4.4224256047  -1.4833868220
C    1.9003810130  -4.9511351361  -0.5313043183
O    2.9801131795  -4.0307107044  -0.4069842456
C    3.9725107004  -4.5143069271   0.4971215767
C    5.1696414314  -3.5924175359   0.4813223007
O    4.9438383901  -2.3017979338   1.0515095586
C    4.8787213022  -2.2945906648   2.4804601422
C    5.3884803832  -0.9741381922   2.9936888144
O    4.5149954004   0.0799507235   2.5735110790
C    4.9786619215   1.3612115347   3.0203106410
C    3.8500077536   2.3638171707   2.9501709840
O    3.3602387898   2.6266418345   1.6377690273
C    4.2338233365   3.4153589606   0.8291936166
C    3.4300305601   3.9831444275  -0.3119687021
O    2.8885644887   2.9102830645  -1.0857067846
C    2.1172429292   3.3806175454  -2.1907889110
C    1.5922198268   2.1955904473  -2.9619091891
O    0.6762973686   1.4051222429  -2.1855367603
C   -1.6460329562  -3.4516538915  -2.4481140155
C   -2.9691163850  -3.1072041434  -2.7196739388
C   -3.6511505206  -2.2224975079  -1.8906771357
S   -5.3934691976  -1.8952913495  -2.1047096470
C   -5.8482090771  -1.9098625293  -0.3732767677
C   -4.9748364914  -1.3603083328   0.5878154473
C   -5.3036035015  -1.5080757633   1.9379460654
C   -6.5113759120  -2.0855435737   2.3185462854
C   -7.4047561226  -2.5412004506   1.3526253492
C   -7.0653543135  -2.4739722636   0.0051417665
H   -3.7425608645   0.7575407210   2.8067396384
H   -5.2516406935   2.1760110705   4.1603225122
H   -6.7442468487   3.8214782074   3.0358171596
H   -6.6284362994   4.1148096327   0.5809123704
H   -3.0347547476   3.9179641713  -3.1427163125
H   -0.6763363143   3.4158073612  -3.5246289047
H   -0.8489984426   0.3617679530  -0.5059124116
H   -1.1921832093  -1.6159299610   0.3774552085
H    1.3121608800  -4.1303289911  -2.4425758628
H    0.1301059854  -5.2213498181  -1.6610222928
H    2.2654533426  -5.9131323651  -0.9292170152
H    1.4396160905  -5.1447363135   0.4518205754
H    4.3131663902  -5.5161803470   0.1839420266
H    3.5553955507  -4.6084211350   1.5140087776
H    5.4789005128  -3.4152922446  -0.5560471437
H    5.9994665530  -4.0925780722   1.0049305549
H    5.5170724027  -3.0872652696   2.8992895884
H    3.8474787991  -2.4647147696   2.8256098196
H    6.4118143176  -0.7911263712   2.6281006702
H    5.4177352064  -1.0110152040   4.0941442919
H    5.8489019638   1.6784772350   2.4234309315
H    5.2983041219   1.2928159613   4.0718763041
H    4.1900573889   3.2988192817   3.4246566308
H    2.9915180842   1.9818101452   3.5154537379
H    5.0710860460   2.8112321726   0.4443560440
H    4.6526141654   4.2527293834   1.4093776493
H    4.0886360336   4.6094680086  -0.9356308014
H    2.6130137081   4.6134465041   0.0736873142
H    2.7451407128   3.9859878855  -2.8653378285
H    1.2921523335   4.0159153757  -1.8308402928
H    2.4122191889   1.5133424047  -3.2047109124
H    1.1421867940   2.5249127913  -3.9049925367
H   -1.1384448500  -4.1474292847  -3.1067409355
H   -3.4720075754  -3.5596402596  -3.5700025153
H   -4.6045991349  -1.1775379416   2.6964847778
H   -6.7508216581  -2.1811727563   3.3737648182
H   -8.3509955248  -2.9869226107   1.6459134744
H   -7.7336223766  -2.8800540196  -0.7494259777
H    1.5501489260  -0.5516566778  -0.9653081111
C    2.1418717995  -0.7749590361  -0.0712643894
C    1.3434104967  -0.5441879283   1.1815783330
C    0.7948199335   0.7074734984   1.4750853336
C    0.0094453056   0.8832941654   2.6102035920
H   -0.4149814632   1.8605049910   2.8259347174
C   -0.2397675770  -0.1913605567   3.4625231380
H   -0.8583806305  -0.0542470845   4.3454950222
C    0.3066001702  -1.4408369124   3.1780655958
H    0.1159600120  -2.2831405831   3.8376083973
H    0.9770386133   1.5496829641   0.8125022244
C    1.0961872036  -1.6141664759   2.0441858858
H    1.5147660388  -2.5908899102   1.8140957500
H    2.4891938635  -1.8095314562  -0.1214659349
N    3.3608823739   0.1067589702  -0.1355422819
H    3.8815358111   0.0264631981   0.7592563772
H    3.0787589303   1.0958095140  -0.2262916993
C    4.2561751580  -0.2440056107  -1.2965899026
H    3.6649383553  -0.1171462211  -2.2068988047
H    4.5114523774  -1.2997836730  -1.1810701960
C    5.4826346853   0.6243323568  -1.3121708827
C    5.6061699236   1.6646667999  -2.2348919814
H    4.8201720911   1.8285250623  -2.9669624295
C    6.7239623826   2.4942140039  -2.2127592069
H    6.8122931343   3.3006052351  -2.9358359441
C    7.7235511179   2.2946691143  -1.2630319380
C    7.6122096398   1.2491595957  -0.3479644305
H    8.3956930474   1.0804855215   0.3859944291
H    8.5923621423   2.9470437645  -1.2416680619
C    6.4997927762   0.4137410022  -0.3770512036
H    6.4157795508  -0.4116260202   0.3258888041

Conformer 43
G(CENSO)=       -3390.18687703  G(xTB)=        -175.63418222        
C   -4.4575283914   1.5750984597   0.7392412498
C   -4.3916806156   1.7778698554   2.1208462796
C   -5.3184892058   2.5907698834   2.7654513009
C   -6.3164989128   3.2292209246   2.0322443888
C   -6.3509788945   3.1058999544   0.6472227915
C   -5.4093665428   2.3029521023   0.0046424099
S   -5.3904423514   2.2098749154  -1.7758611332
C   -3.6223648038   2.1202536888  -2.0017566238
C   -3.0328080985   2.7867192409  -3.0727179282
C   -1.6559137668   2.7454689014  -3.2641835875
C   -0.8585110334   2.0561095633  -2.3478153957
C   -1.4467340110   1.4088168025  -1.2590229708
C   -2.8306457442   1.3843609384  -1.0996563799
C   -3.5464115207   0.6726396445  -0.0093516178
C   -3.5955104518  -0.6798551262   0.0995077779
C   -2.8484284740  -1.5975092549  -0.7915903595
C   -1.4618109565  -1.6683869632  -0.8030780040
C   -0.7936543561  -2.5374764315  -1.6683491576
O    0.5631292984  -2.4475865584  -1.6264151954
C    1.3617086443  -3.4624671837  -2.2530829140
C    2.7961290283  -3.0016516084  -2.1326729414
O    3.1939170442  -2.8075828204  -0.7721655102
C    3.8901685254  -3.9099757137  -0.1832555233
C    4.2451016814  -3.5449813288   1.2354380680
O    5.0811517382  -2.3877921801   1.2077275277
C    5.5457337702  -1.9899307077   2.5005345427
C    4.6298861846  -1.0188000797   3.2112504790
O    4.6887318388   0.2574612030   2.5539469254
C    4.1585737381   1.3137805347   3.3647469213
C    4.4033722162   2.6368742928   2.6939468320
O    3.5514976282   2.7872281996   1.5563547636
C    3.8002318509   4.0322731180   0.8972674286
C    2.6269855222   4.4458059841   0.0489007338
O    2.4574640828   3.5454748210  -1.0432796892
C    1.5429282654   4.0480822931  -2.0154128435
C    1.2744830945   2.9679418720  -3.0332172415
O    0.4949822361   1.8967380716  -2.4674767646
C   -1.5191220848  -3.3917935518  -2.5011752676
C   -2.9120419439  -3.3676066929  -2.4491238373
C   -3.5777011822  -2.4873358310  -1.6011874921
S   -5.3585759898  -2.4921476125  -1.5097594321
C   -5.5200746723  -2.2248705792   0.2473590757
C   -4.6031083383  -1.3961519427   0.9222150272
C   -4.6870693957  -1.3207631077   2.3159489247
C   -5.7149528934  -1.9548861537   3.0058193906
C   -6.6699768660  -2.6939128759   2.3115308626
C   -6.5610894690  -2.8492365257   0.9339887340
H   -3.5998171673   1.3025850457   2.6896855036
H   -5.2588132239   2.7261961199   3.8415250533
H   -7.0469994853   3.8588280069   2.5323361567
H   -7.0901177547   3.6501316206   0.0656652396
H   -3.6494107328   3.3507062444  -3.7672713217
H   -1.2291682932   3.2625199663  -4.1160147874
H   -0.8025997400   0.9313662271  -0.5319551134
H   -0.8788315579  -1.0655888579  -0.1187978239
H    1.1180207300  -3.5584100322  -3.3202710743
H    1.1907852806  -4.4286834850  -1.7572447822
H    2.9017156305  -2.0323967079  -2.6357939676
H    3.4542999455  -3.7237283392  -2.6353944127
H    4.8019526447  -4.1245856446  -0.7619432828
H    3.2607329463  -4.8126825912  -0.1710607646
H    4.7793703686  -4.3954879424   1.6886375835
H    3.3345915138  -3.3606221980   1.8272126268
H    6.5220676434  -1.5134563076   2.3466958047
H    5.6925493076  -2.8717309767   3.1426974981
H    4.9826529047  -0.9089147085   4.2482139459
H    3.5909432864  -1.3860871939   3.2394222756
H    4.6741626862   1.3202723706   4.3371353978
H    3.0824507006   1.1607069602   3.5433767658
H    5.4628105809   2.7148749239   2.3981267778
H    4.1965005198   3.4363576722   3.4241713358
H    4.7132482529   3.9612692951   0.2830765274
H    3.9573990114   4.8268763528   1.6440572190
H    2.8311065728   5.4636157113  -0.3244419019
H    1.7077856288   4.4859859481   0.6570928576
H    1.9727902752   4.9260930205  -2.5260909818
H    0.5991408508   4.3623901026  -1.5381360026
H    2.2146091511   2.5026318017  -3.3464244044
H    0.7973356881   3.3964301494  -3.9205100574
H   -1.0254315926  -4.0896439392  -3.1683382558
H   -3.4773374684  -4.0561410678  -3.0713187913
H   -3.9306881099  -0.7703248251   2.8623891172
H   -5.7666197848  -1.8725618076   4.0876413462
H   -7.4798108957  -3.1843124496   2.8441448476
H   -7.2693057407  -3.4730610415   0.3953016041
H    1.8919815951   1.3791242545  -0.1714961493
C    1.9599740953   0.3017796061  -0.0061888911
C    1.2620201452  -0.0912419492   1.2664133297
C    1.0977002120  -1.4358328948   1.6150576132
C    0.4036133457  -1.7837341991   2.7697627418
H    0.2780666564  -2.8318903765   3.0284050646
C   -0.1498457048  -0.7926625259   3.5794354842
H   -0.7016423159  -1.0654520896   4.4751542677
C    0.0001549130   0.5478659837   3.2323402403
H   -0.4298472281   1.3252040830   3.8584677683
H    1.4889552238  -2.2097557308   0.9601109158
C    0.7081868669   0.8962655013   2.0843055480
H    0.8345555625   1.9417938204   1.8156587124
H    1.5249440563  -0.2151954908  -0.8676981682
N    3.4214263933  -0.0516004354   0.0068286079
H    3.5284198230  -1.0787560289  -0.0622621609
H    3.8585370832   0.2297886890   0.9074715974
C    4.1650093533   0.5762889905  -1.1424690404
H    4.0025447774   1.6549745460  -1.0684478431
H    3.6995878296   0.2057177989  -2.0612498304
C    5.6250025637   0.2295386960  -1.0863470579
C    6.5054200640   1.0378748383  -0.3636110436
H    6.1283468140   1.9311045180   0.1291194727
C    7.8539757890   0.7063551565  -0.2741385915
H    8.5321305146   1.3448107987   0.2856169138
C    8.3330763412  -0.4382368282  -0.9086730236
C    7.4609707816  -1.2453680801  -1.6367490786
H    7.8315280037  -2.1369452185  -2.1353071930
H    9.3861188152  -0.6975934678  -0.8403718989
C    6.1126470777  -0.9124281946  -1.7251674956
H    5.4318170949  -1.5441395701  -2.2911194440

Conformer 44
G(CENSO)=       -3390.18687536  G(xTB)=        -175.63441242        
C   -4.4124130660   1.5422918678   0.9061684923
C   -4.4351113944   1.4690476326   2.3031535655
C   -5.2802888069   2.2842206317   3.0476400728
C   -6.1069193492   3.2023969516   2.4028802914
C   -6.0423662028   3.3483888439   1.0214608308
C   -5.1800203703   2.5386240959   0.2823665443
S   -5.0367730319   2.7720834101  -1.4740085637
C   -3.3075844135   2.3752269394  -1.6565575980
C   -2.5647912455   3.0635306175  -2.6104808883
C   -1.2229109408   2.7655451123  -2.8284856039
C   -0.6208531824   1.7639673147  -2.0654743990
C   -1.3587157011   1.0849906971  -1.0922448481
C   -2.7070475472   1.3573304607  -0.8849936563
C   -3.5742199249   0.6396990427   0.0825338456
C   -3.7663446134  -0.7036243866   0.0586285192
C   -2.9817197811  -1.6327738490  -0.7879498608
C   -1.6862359020  -2.0194176747  -0.4659229308
C   -1.0051738062  -2.9469617784  -1.2597613659
O    0.2340318743  -3.2905830780  -0.8153566015
C    0.8999028689  -4.4074040631  -1.4307369415
C    1.9295217798  -4.9374599335  -0.4695755483
O    2.9990436586  -4.0089669695  -0.3198402833
C    3.9712993834  -4.4817438167   0.6119340691
C    5.1687062756  -3.5604318415   0.6100894625
O    4.9271411359  -2.2591144482   1.1489350028
C    4.8365431763  -2.2174353308   2.5759145703
C    5.3512851266  -0.8888488015   3.0637733092
O    4.4964016737   0.1604089023   2.5958275885
C    4.9687765964   1.4526076181   3.0004372668
C    3.8491256414   2.4613799659   2.8865158770
O    3.3673169367   2.6790204260   1.5624655615
C    4.2461425793   3.4371937822   0.7299830127
C    3.4463192999   3.9688563548  -0.4316067285
O    2.9015298406   2.8720492634  -1.1690372998
C    2.1233879873   3.3078082726  -2.2837220706
C    1.5846331970   2.1001840690  -3.0087237356
O    0.6708249165   1.3414802442  -2.1985617516
C   -1.6150193675  -3.4625850391  -2.4090450098
C   -2.9372768299  -3.1248027667  -2.6934673633
C   -3.6320832912  -2.2439884535  -1.8710993668
S   -5.3727896713  -1.9218364529  -2.1046645425
C   -5.8473118581  -1.9251971303  -0.3784592429
C   -4.9860122225  -1.3690630039   0.5899197551
C   -5.3334273686  -1.5048172857   1.9366523696
C   -6.5467834974  -2.0782653389   2.3056323262
C   -7.4272415818  -2.5416145700   1.3315538268
C   -7.0698084397  -2.4854261482  -0.0117578464
H   -3.7712577992   0.7716432136   2.8033267296
H   -5.2912821115   2.2035843771   4.1307244922
H   -6.7765151022   3.8359475729   2.9776677747
H   -6.6428522306   4.1034109549   0.5211588586
H   -3.0310890484   3.8530633126  -3.1935591132
H   -0.6751829626   3.3330343145  -3.5716587338
H   -0.8532485843   0.3409233881  -0.4922639526
H   -1.1989312985  -1.6259736531   0.4214801423
H    1.3620832220  -4.0935130534  -2.3771554552
H    0.1821613443  -5.2128732497  -1.6331164921
H    2.3093085147  -5.8917340441  -0.8721241178
H    1.4561587994  -5.1452258529   0.5044258395
H    4.3182631506  -5.4875384240   0.3189902231
H    3.5318903356  -4.5622765773   1.6205511902
H    5.5047774567  -3.4023836638  -0.4220586579
H    5.9848248866  -4.0496608148   1.1643747970
H    5.4571410701  -3.0067189896   3.0261256683
H    3.7970469844  -2.3668863105   2.9053345510
H    6.3830381050  -0.7264965316   2.7125337806
H    5.3590372318  -0.8941414923   4.1651837004
H    5.8461694999   1.7405747813   2.3992510727
H    5.2802933791   1.4186880244   4.0561519186
H    4.1935139174   3.4108400479   3.3278491884
H    2.9846121696   2.1062907272   3.4600955665
H    5.0818951852   2.8176559699   0.3672647220
H    4.6662578322   4.2921768743   1.2826716745
H    4.1076740091   4.5710003528  -1.0758557186
H    2.6309730005   4.6147186179  -0.0689493113
H    2.7489952476   3.8850020930  -2.9847221208
H    1.3056076880   3.9607612595  -1.9392018538
H    2.3984355076   1.4048290632  -3.2352012450
H    1.1275902935   2.3995526268  -3.9584814857
H   -1.0970961285  -4.1538685302  -3.0642717775
H   -3.4288252186  -3.5785147633  -3.5496975620
H   -4.6450282876  -1.1676049956   2.7019700223
H   -6.8008694281  -2.1647271607   3.3582122246
H   -8.3778022323  -2.9841524527   1.6155724622
H   -7.7287370734  -2.8964048265  -0.7718813570
H    1.5464718581  -0.5565367723  -0.9350856546
C    2.1333776816  -0.7661111270  -0.0347241587
C    1.3328297770  -0.5007134430   1.2098441566
C    0.7962202365   0.7623579791   1.4754696081
C    0.0094041049   0.9700022902   2.6042394813
H   -0.4056072551   1.9557621462   2.7982138641
C   -0.2540217457  -0.0840308678   3.4777522208
H   -0.8732025331   0.0780876459   4.3560929497
C    0.2788167937  -1.3450550797   3.2203532985
H    0.0763615052  -2.1717338503   3.8959546103
H    0.9892695807   1.5886304175   0.7964251496
C    1.0700062458  -1.5501450363   2.0928827999
H    1.4775848545  -2.5361982137   1.8840161775
H    2.4716411122  -1.8044115920  -0.0618257060
N    3.3611741983   0.1030483955  -0.1151557159
H    3.8773489672   0.0408391547   0.7833882121
H    3.0868576466   1.0913044961  -0.2314693345
C    4.2589419392  -0.2834206645  -1.2629702211
H    3.6739410658  -0.1715959626  -2.1790672061
H    4.5030370486  -1.3386659910  -1.1217851123
C    5.4943486317   0.5722725366  -1.2937770125
C    6.5039019632   0.3787500589  -0.3467679755
H    6.4074107390  -0.4241507268   0.3801373536
C    7.6253208760   1.2026008244  -0.3363233310
H    8.4028780635   1.0472508972   0.4068659864
C    7.7535413861   2.2190311637  -1.2813377750
C    6.7612885945   2.4011845548  -2.2422206730
H    6.8620748183   3.1848280229  -2.9882867902
H    8.6296618788   2.8618944643  -1.2745272476
C    5.6345462317   1.5835520956  -2.2459580521
H    4.8538858254   1.7343783327  -2.9865872276

Conformer 45
G(CENSO)=       -3390.18685686  G(xTB)=        -175.63418889        
C   -4.4855775477   1.5786977037   0.7310287796
C   -4.4282678192   1.7986823527   2.1103109771
C   -5.3615885598   2.6159061481   2.7399182559
C   -6.3579923198   3.2415004161   1.9934967980
C   -6.3843254197   3.1008873072   0.6098163996
C   -5.4364227753   2.2933977458  -0.0174436255
S   -5.4088369902   2.1771448539  -1.7968264478
C   -3.6393166567   2.0880036548  -2.0150582895
C   -3.0475446272   2.7401890809  -3.0935735020
C   -1.6695860628   2.6997295923  -3.2789267895
C   -0.8738181884   2.0270280257  -2.3488038020
C   -1.4645953502   1.3969758820  -1.2511781965
C   -2.8489343410   1.3695877000  -1.0979275017
C   -3.5667882649   0.6705891120  -0.0010238158
C   -3.6140181826  -0.6809561085   0.1220700223
C   -2.8623077529  -1.6076507270  -0.7565852678
C   -1.4752916041  -1.6784122603  -0.7663196986
C   -0.8061719818  -2.5532662115  -1.6251933523
O    0.5505400517  -2.4614592153  -1.5854344252
C    1.3481148212  -3.4857943036  -2.1984689566
C    2.7836301208  -3.0273143690  -2.0835462088
O    3.1829880884  -2.8165662266  -0.7253677474
C    3.8666451372  -3.9176459155  -0.1184070338
C    4.2290753216  -3.5314348663   1.2930967299
O    5.0796846098  -2.3851641015   1.2397816835
C    5.5538975687  -1.9651579652   2.5222989758
C    4.6483705113  -0.9745421781   3.2202961319
O    4.7105566359   0.2885572324   2.5371623330
C    4.2010881205   1.3663591934   3.3327466588
C    4.4560779913   2.6739523279   2.6340136860
O    3.5928526290   2.8131102293   1.5031452420
C    3.8483127544   4.0433221051   0.8168070170
C    2.6687029718   4.4524739552  -0.0249978654
O    2.4766914051   3.5312862189  -1.0970329292
C    1.5510221336   4.0200885574  -2.0668015438
C    1.2625965638   2.9203872395  -3.0578975657
O    0.4799594646   1.8669054388  -2.4605792640
C   -1.5302524764  -3.4160155277  -2.4503525024
C   -2.9231529019  -3.3925756510  -2.3995753236
C   -3.5898736092  -2.5053009897  -1.5595634770
S   -5.3714220295  -2.5086778753  -1.4749414449
C   -5.5392622144  -2.2252745999   0.2792695575
C   -4.6248590493  -1.3893534431   0.9488197565
C   -4.7168241296  -1.2967467684   2.3411311719
C   -5.7502685033  -1.9202688324   3.0325437188
C   -6.7023585045  -2.6664069655   2.3420772555
C   -6.5854227917  -2.8392706953   0.9671644831
H   -3.6375899048   1.3338175994   2.6893446129
H   -5.3082833783   2.7647682995   3.8145440175
H   -7.0944544972   3.8734361881   2.4818090236
H   -7.1231069275   3.6347506867   0.0182253527
H   -3.6626757317   3.2912901527  -3.7997914648
H   -1.2413988723   3.2026936090  -4.1384312726
H   -0.8225837118   0.9334369996  -0.5131465802
H   -0.8921650543  -1.0671456823  -0.0896905765
H    1.1062661517  -3.5954939338  -3.2648454730
H    1.1742795840  -4.4448998981  -1.6903646465
H    2.8916506818  -2.0641987843  -2.5974901359
H    3.4401585666  -3.7569492413  -2.5770231067
H    4.7751998708  -4.1526754582  -0.6943170873
H    3.2260371200  -4.8119894416  -0.0908041494
H    4.7544681440  -4.3792747070   1.7612128309
H    3.3226695079  -3.3240510496   1.8833402891
H    6.5307737509  -1.4961129172   2.3513612712
H    5.7004342567  -2.8352685006   3.1793765791
H    5.0092319615  -0.8469197265   4.2524935084
H    3.6071907295  -1.3335626596   3.2621603726
H    4.7245660448   1.3841973252   4.3006726074
H    3.1243941610   1.2310853478   3.5223430480
H    5.5132700288   2.7326413525   2.3257989106
H    4.2665194982   3.4897276218   3.3507527553
H    4.7533290047   3.9501735054   0.1940025512
H    4.0228625682   4.8493393442   1.5473366311
H    2.8775082433   5.4597138552  -0.4223414780
H    1.7581312727   4.5129537787   0.5938100749
H    1.9803172853   4.8841988436  -2.6016440205
H    0.6165956849   4.3511453104  -1.5826837841
H    2.1958922909   2.4402209541  -3.3689491249
H    0.7793968241   3.3318208793  -3.9494561215
H   -1.0359737877  -4.1205118789  -3.1100579201
H   -3.4882890047  -4.0884023392  -3.0138347185
H   -3.9633693424  -0.7404989254   2.8857886656
H   -5.8077412204  -1.8251543329   4.1130203868
H   -7.5163378018  -3.1486669132   2.8757435995
H   -7.2921588862  -3.4675036036   0.4317110267
H    1.9217369019   1.3868905057  -0.2048689019
C    1.9806281715   0.3121198268  -0.0218018134
C    1.2854709901  -0.0524777586   1.2603282777
C    1.1083961941  -1.3889302790   1.6317879561
C    0.4200412862  -1.7100623675   2.7978673758
H    0.2883653175  -2.7522269860   3.0768782987
C   -0.1138568836  -0.6996814157   3.5965919318
H   -0.6604206194  -0.9513692842   4.5016317926
C    0.0481366041   0.6333592961   3.2260374879
H   -0.3708146854   1.4256187038   3.8407978110
H    1.4883214841  -2.1779141996   0.9884447488
C    0.7497161763   0.9546517365   2.0662444480
H    0.8824341184   1.9941152919   1.7779992836
H    1.5386083762  -0.2165517132  -0.8723501817
N    3.4412604507  -0.0521952934  -0.0074088420
H    3.5400661847  -1.0811019541  -0.0646485235
H    3.8806008325   0.2393281076   0.8879960798
C    4.1870766326   0.5579269053  -1.1660705003
H    4.0302673114   1.6381475659  -1.1047837268
H    3.7181286630   0.1782606888  -2.0790943972
C    5.6453853573   0.2046316377  -1.1080204415
C    6.1266082682  -0.9460826563  -1.7359985164
H    5.4428777156  -1.5784490180  -2.2977011493
C    7.4735138301  -1.2850369747  -1.6453292696
H    7.8402069717  -2.1811865622  -2.1386408535
C    8.3505406765  -0.4746147621  -0.9266410295
C    7.8782565125   0.6803849610  -0.3058805882
H    8.5598481958   1.3185203428   0.2501229699
H    9.4025295824  -0.7385284381  -0.8573729940
C    6.5307771632   1.0167525889  -0.3958655478
H    6.1588402830   1.9153521663   0.0908359794

Conformer 46
G(CENSO)=       -3390.18685249  G(xTB)=        -175.63206571        
C   -5.0078249088   1.2567877277   0.6377855072
C   -5.2348535520   1.1726037711   2.0150450293
C   -6.1936796725   1.9713617848   2.6287918147
C   -6.9306190404   2.8811959438   1.8729002209
C   -6.6670160662   3.0360010110   0.5161885316
C   -5.6923452195   2.2433844936  -0.0895469315
S   -5.2904380103   2.4840001962  -1.8052824239
C   -3.5419472849   2.1419198346  -1.7147682117
C   -2.6777891013   2.8695589161  -2.5250405508
C   -1.3086834863   2.6254946811  -2.5097429513
C   -0.8032297478   1.6451053405  -1.6543224398
C   -1.6658083781   0.9238606476  -0.8214632588
C   -3.0412568248   1.1361383198  -0.8602390438
C   -4.0459686663   0.3782815071  -0.0715859119
C   -4.2435864091  -0.9576170860  -0.1967497540
C   -3.3622779687  -1.8537347398  -0.9834660670
C   -2.1028778279  -2.2538773118  -0.5249863033
C   -1.3333135752  -3.1347735807  -1.2873679242
O   -0.1137423046  -3.6058957674  -0.9101545777
C    0.3209775287  -3.3154489904   0.4285299414
C    1.6011322817  -4.0577915916   0.7002948685
O    2.6538687145  -3.5192443176  -0.0975411763
C    3.8952588822  -4.2051717631   0.0782267669
C    4.6449955536  -3.8462913590   1.3429237850
O    5.1627976098  -2.5150769369   1.2560300252
C    5.9992375968  -2.2212230260   2.3746096591
C    6.7118970005  -0.9099979818   2.1845448685
O    5.7858771592   0.1833993044   2.2525651404
C    6.4616633240   1.4437024278   2.3826870138
C    5.4536957087   2.5405266574   2.5904075933
O    4.7715266608   2.8054641925   1.3650712289
C    3.7335883319   3.7701595145   1.5332653383
C    3.1713428564   4.1343272471   0.1863463352
O    2.5938693938   2.9749452682  -0.4240306864
C    1.9323911275   3.2979032690  -1.6504407791
C    1.4897511247   2.0240682380  -2.3259950226
O    0.5132042353   1.2942219808  -1.5636148692
C   -1.8154895471  -3.5999511780  -2.5181763365
C   -3.0880198942  -3.2530857415  -2.9416426072
C   -3.8773303546  -2.4059236198  -2.1608719360
S   -5.5754849383  -2.0758374237  -2.5969222121
C   -6.2660201491  -2.1316137829  -0.9483593160
C   -5.5298031736  -1.6233191928   0.1407682873
C   -6.0527668748  -1.7894394089   1.4258564568
C   -7.3116898044  -2.3507428314   1.6161644573
C   -8.0630172352  -2.7717305950   0.5216996891
C   -7.5334060367  -2.6815845799  -0.7613139898
H   -4.6450405361   0.4794385422   2.6056061526
H   -6.3642416603   1.8834692288   3.6978703413
H   -7.6871222405   3.5012714091   2.3455498712
H   -7.1991431518   3.7844307457  -0.0649209760
H   -3.0685314372   3.6485054465  -3.1740472501
H   -0.6647306114   3.2210949287  -3.1452602548
H   -1.2405729011   0.1920038466  -0.1452745185
H   -1.7564473743  -1.8817956953   0.4315392424
H   -0.4374092282  -3.6549016713   1.1482899842
H    0.4621651025  -2.2338334650   0.5533262282
H    1.4719547435  -5.1308323782   0.4835955962
H    1.8160364865  -3.9522070858   1.7757466937
H    4.5109275957  -3.9534963915  -0.7939160347
H    3.7296165211  -5.2944852456   0.0739881437
H    5.4781308898  -4.5607139328   1.4533610735
H    4.0022328921  -3.9465637865   2.2325689222
H    6.7701295589  -3.0023923989   2.4820207166
H    5.4072653112  -2.2020379809   3.3049316195
H    7.2503723669  -0.8918919171   1.2244924219
H    7.4504897123  -0.8114807708   2.9949482092
H    7.0750237581   1.6446412061   1.4891807321
H    7.1284512440   1.4083604017   3.2573643226
H    5.9830142455   3.4451590440   2.9308946885
H    4.7364247521   2.2476686974   3.3754699689
H    4.1296715802   4.6870324246   1.9995349440
H    2.9425286540   3.3664165025   2.1862471529
H    3.9613639169   4.5431439069  -0.4642120766
H    2.4032197135   4.9107147510   0.3275866012
H    2.6205738928   3.8242155547  -2.3323998152
H    1.0788160446   3.9633889648  -1.4470039168
H    2.3394014547   1.3426141948  -2.4202151391
H    1.1269855089   2.2391575997  -3.3374223375
H   -1.2034498405  -4.2777305473  -3.1060595177
H   -3.4799145023  -3.6708325369  -3.8649414300
H   -5.4658899311  -1.4828986076   2.2831751286
H   -7.7035803862  -2.4606253376   2.6232981240
H   -9.0483451423  -3.2058464827   0.6656622634
H   -8.0939865730  -3.0572226642  -1.6131029328
H    1.7522938029  -0.2531628840  -0.1094489659
C    2.4928068466  -0.3653495369   0.6874636273
C    2.0124427806   0.2495849948   1.9713863247
C    1.0221815174   1.2350026480   1.9642597651
C    0.5682682084   1.7840472687   3.1606059331
H   -0.2065214113   2.5460685006   3.1453022033
C    1.1077692763   1.3600670593   4.3727485985
H    0.7545974236   1.7898625280   5.3062748744
C    2.0962278623   0.3769460067   4.3869162176
H    2.5143549369   0.0377171794   5.3307354748
H    0.6143778467   1.5741969417   1.0165137484
C    2.5406890327  -0.1805483994   3.1920372031
H    3.3021258535  -0.9568071199   3.2014864025
H    2.7248981807  -1.4251213901   0.8147196933
N    3.7611352380   0.2788376594   0.1955088203
H    4.4863446206   0.2376489539   0.9409622083
H    3.5778416103   1.2788925771   0.0130281373
C    4.2988908255  -0.3841843221  -1.0419854083
H    3.5204903512  -0.3175751398  -1.8083951808
H    4.4600990769  -1.4341100359  -0.7931786362
C    5.5810179174   0.2663220465  -1.4820526270
C    6.7694116320  -0.4657494773  -1.4784461280
H    6.7542211823  -1.5083137483  -1.1712388457
C    7.9666911584   0.1323680330  -1.8657800576
H    8.8858621381  -0.4470001612  -1.8599418115
C    7.9849872443   1.4696636160  -2.2517228307
C    6.8003873735   2.2049990608  -2.2622521506
H    6.8083395894   3.2469707263  -2.5700154740
H    8.9193245921   1.9388662983  -2.5479144260
C    5.6038293127   1.6055264039  -1.8842770525
H    4.6825937531   2.1838480628  -1.8987522894

Conformer 47
G(CENSO)=       -3390.18679820  G(xTB)=        -175.63318357        
C   -4.6627417832   1.3645132353   0.7511605895
C   -4.6422468336   1.5475287875   2.1368299113
C   -5.6557304304   2.2533914524   2.7772102460
C   -6.6998613615   2.8029901778   2.0369040916
C   -6.6966973534   2.7032640920   0.6493478906
C   -5.6686455095   2.0115297612   0.0107278463
S   -5.6030994349   1.9738727203  -1.7743420205
C   -3.8293114827   2.1053125127  -1.9383096871
C   -3.2711076961   2.9494776971  -2.8932788797
C   -1.8915772675   3.1285603511  -2.9614371454
C   -1.0711782437   2.4626413904  -2.0476207888
C   -1.6288666202   1.5988785521  -1.1021377832
C   -3.0026840639   1.3901621111  -1.0522355690
C   -3.6640275811   0.5674501433  -0.0095343354
C   -3.5728178237  -0.7815648707   0.0804399626
C   -2.8303024520  -1.6402572286  -0.8762652576
C   -1.4470213888  -1.6281642171  -1.0190668683
C   -0.8075490797  -2.5126481451  -1.8922311586
O    0.5497681107  -2.3970019124  -1.9502506463
C    1.3010599161  -3.4943308432  -2.4936243028
C    2.7684442788  -3.1216103341  -2.4513514391
O    3.2659069228  -2.7586561049  -1.1677183366
C    3.3732710634  -3.8435075523  -0.2470983498
C    4.2281034856  -3.4054655878   0.9158887249
O    3.5755589393  -2.3107627514   1.5722289740
C    4.0225681028  -2.0645160706   2.9121595042
C    5.2437924824  -1.1676371834   2.9920226805
O    5.0398188634   0.1504963824   2.4802451570
C    4.1345442686   0.9482186524   3.2450243753
C    4.3041716796   2.3909166487   2.8413323472
O    3.9857493834   2.5448723100   1.4540238324
C    4.1033753640   3.9055804933   1.0251977849
C    3.8997702719   4.0182320568  -0.4622658546
O    2.5271874075   3.8156274898  -0.7985420660
C    2.3389366065   3.7885754376  -2.2116008068
C    0.8702891113   3.7847781146  -2.5441517888
O    0.2854584772   2.5892131069  -1.9993071211
C   -1.5542057271  -3.4310676035  -2.6330733561
C   -2.9373210185  -3.4657847314  -2.4751286932
C   -3.5747548739  -2.5932960786  -1.5995877070
S   -5.3406968977  -2.7070807797  -1.3615968674
C   -5.3551917884  -2.4726597832   0.4068098460
C   -4.4340835857  -1.5841407879   0.9878225241
C   -4.3528248673  -1.5367781329   2.3825696805
C   -5.2381972356  -2.2617462172   3.1734483250
C   -6.2113761797  -3.0615193059   2.5782427626
C   -6.2575081698  -3.1875404086   1.1937436707
H   -3.8180096924   1.1443993055   2.7136938839
H   -5.6260380471   2.3758762905   3.8561048949
H   -7.4974086966   3.3482091568   2.5335914013
H   -7.4746502132   3.1845589610   0.0630682849
H   -3.9131055811   3.4992649319  -3.5759819710
H   -1.4808962223   3.8047851993  -3.7031860197
H   -0.9773450425   1.1338106517  -0.3724613687
H   -0.8405332705  -0.9599559020  -0.4213009553
H    1.0396586433  -3.6721944327  -3.5462417230
H    1.0839028785  -4.4066819507  -1.9205627649
H    2.9369717678  -2.2507850508  -3.0956410284
H    3.3409267853  -3.9680531964  -2.8647004237
H    3.8533181907  -4.7114915790  -0.7277227629
H    2.3798911610  -4.1513882408   0.1143038542
H    5.2305237391  -3.1126848972   0.5681092382
H    4.3322556091  -4.2530002395   1.6094946250
H    4.2517800947  -3.0165865579   3.4136159119
H    3.1725358521  -1.6095889975   3.4343500972
H    6.0657622259  -1.5870345760   2.3986956425
H    5.5675192284  -1.1210765594   4.0455939022
H    4.3532536770   0.8631273936   4.3216546154
H    3.0917799334   0.6336236589   3.0807364392
H    5.3397814079   2.7208410272   3.0212070158
H    3.6290772619   3.0084373409   3.4554254134
H    5.1110998807   4.2827890255   1.2626310990
H    3.3699494548   4.5295358741   1.5612908009
H    4.5375365263   3.2886661188  -0.9878102717
H    4.2197435334   5.0262710931  -0.7747354219
H    2.8325900555   2.9033168273  -2.6470501870
H    2.7816780398   4.6831740768  -2.6803649537
H    0.7678747754   3.8080468010  -3.6377587936
H    0.3664741687   4.6639786467  -2.1187636157
H   -1.0818347195  -4.1350656616  -3.3086290869
H   -3.5161066479  -4.2014972047  -3.0268045176
H   -3.5811812659  -0.9344571655   2.8479560787
H   -5.1648563903  -2.2025591842   4.2555521688
H   -6.9108066059  -3.6228670485   3.1913036122
H   -6.9741492465  -3.8582815766   0.7274534088
H    1.9692975046   1.2707648882  -0.9400925963
C    2.0591743345   0.3431483997  -0.3724437385
C    1.2656330536   0.4280834028   0.9031082782
C    0.8440409579  -0.7321273919   1.5575458858
C    0.0947860392  -0.6476557302   2.7282197777
H   -0.2304152262  -1.5559569478   3.2288547915
C   -0.2454859823   0.5989341616   3.2502489482
H   -0.8365447658   0.6654590274   4.1600576764
C    0.1655640395   1.7602144979   2.5974504595
H   -0.1058468451   2.7342617474   2.9961709151
H    1.1050056628  -1.7030112844   1.1455298868
C    0.9179965882   1.6754324856   1.4299435474
H    1.2371394625   2.5745992015   0.9105544207
H    1.7380341340  -0.5030906375  -0.9873774253
N    3.5244695828   0.1407885482  -0.0914242207
H    3.6514790393  -0.7549199812   0.4157109322
H    3.8408250146   0.8970414023   0.5388871771
C    4.3703757428   0.1729957543  -1.3341009978
H    4.2528447126   1.1737241355  -1.7620972486
H    3.9579010306  -0.5576779946  -2.0303910002
C    5.8104986700  -0.1234041692  -1.0192993250
C    6.5998170371   0.8239351009  -0.3602555712
H    6.1700661129   1.7824565507  -0.0786898820
C    7.9265010585   0.5429273744  -0.0538212836
H    8.5309312051   1.2857099820   0.4598463418
C    8.4810956887  -0.6859978686  -0.4095165196
C    7.7037873101  -1.6298685879  -1.0758197419
H    8.1327844021  -2.5867978607  -1.3606923178
H    9.5189679649  -0.9037727413  -0.1721133099
C    6.3724715452  -1.3505649191  -1.3772095140
H    5.7606507188  -2.0883456496  -1.8900409339

Conformer 48
G(CENSO)=       -3390.18672869  G(xTB)=        -175.63403291        
C   -3.6533435356   1.2291824270  -2.1098415718
C   -3.2497428126   1.1821191050  -3.4475324354
C   -3.8246952456   2.0194748527  -4.3975378528
C   -4.8073912920   2.9316139593  -4.0184511124
C   -5.1729062476   3.0457601770  -2.6815092126
C   -4.5804057665   2.2148562445  -1.7307416590
S   -4.9950265836   2.4089149080  -0.0099180759
C   -3.3899114891   2.0436374769   0.6773486872
C   -2.9392150193   2.7658428306   1.7771563540
C   -1.6766684594   2.5334619421   2.3151728007
C   -0.8539699411   1.5716388792   1.7257977317
C   -1.3095063283   0.8350855712   0.6276236240
C   -2.5811285648   1.0409777252   0.1048742558
C   -3.1279491479   0.3122847625  -1.0671200347
C   -3.3639449363  -1.0224936274  -1.0867264012
C   -3.0496324901  -1.9425461256   0.0350648868
C   -1.7502117033  -2.3586525684   0.3461561556
C   -1.5421137569  -3.2620049353   1.3902056698
O   -0.3211359282  -3.7428252580   1.7526389815
C    0.8295525399  -3.2364318226   1.0631015335
C    2.0356780303  -3.9318149678   1.6818797303
O    3.2568850901  -3.4115003732   1.1606547045
C    3.6708986386  -4.0298713172  -0.0622706788
C    4.9633789471  -3.4169863287  -0.5366120381
O    4.7407115085  -2.1059411241  -1.0645305671
C    5.8718204760  -1.6439910801  -1.8037471520
C    5.5485200213  -0.3609638537  -2.5229282429
O    5.5362932527   0.7445212725  -1.6058547028
C    5.4282147331   2.0057553725  -2.2873139793
C    5.5671196492   3.1316890452  -1.2977042286
O    4.3734832106   3.2354376431  -0.5204519725
C    4.4913223068   4.2012468534   0.5238307513
C    3.1497467331   4.3954041618   1.1781980943
O    2.7257959853   3.1763808399   1.8009521155
C    1.5593994813   3.3867044110   2.6063229843
C    1.0473863070   2.0703217161   3.1420444885
O    0.4066484969   1.2590454214   2.1427188969
C   -2.6278577980  -3.7432189836   2.1321053261
C   -3.9176594483  -3.3745924174   1.7901919633
C   -4.1348939310  -2.4955320652   0.7274293574
S   -5.7961767542  -2.1183913446   0.1949722687
C   -5.4970303876  -2.1526309656  -1.5654296267
C   -4.2773870641  -1.6639934758  -2.0699060525
C   -4.0099555492  -1.8328543017  -3.4308837216
C   -4.9716334551  -2.3660168671  -4.2837900310
C   -6.2113268949  -2.7571454441  -3.7830900869
C   -6.4691486017  -2.6727852368  -2.4188650001
H   -2.4717568109   0.4861046838  -3.7379428677
H   -3.5034509837   1.9587988381  -5.4334355763
H   -5.2656558587   3.5833550184  -4.7570703255
H   -5.8989485805   3.7933557617  -2.3736586746
H   -3.5658292588   3.5395165888   2.2123409034
H   -1.3492009477   3.1297273547   3.1588504711
H   -0.6390357829   0.1193568790   0.1690011410
H   -0.9251689327  -1.9881625977  -0.2505867383
H    0.8975610130  -2.1500007248   1.2093491632
H    0.7560635874  -3.4503921759  -0.0115128851
H    1.9732899896  -5.0187841916   1.5210463781
H    2.0461917874  -3.7475115319   2.7626844515
H    2.9009189977  -3.9248441577  -0.8427978295
H    3.8415782474  -5.1050054205   0.1079012200
H    5.3697347728  -4.0692016595  -1.3264712217
H    5.6975474354  -3.3843953463   0.2855589366
H    6.1493043191  -2.3924430613  -2.5641426810
H    6.7412511762  -1.4987656240  -1.1399746916
H    4.5771048098  -0.4409785027  -3.0372343126
H    6.3277304175  -0.1855485451  -3.2801682470
H    4.4628854973   2.0711259302  -2.8150281834
H    6.2366008668   2.0842410861  -3.0293925736
H    5.7391008854   4.0686335059  -1.8513072712
H    6.4396768250   2.9543195086  -0.6465411423
H    4.8162872454   5.1726695769   0.1174031606
H    5.2405928147   3.8736381037   1.2637397991
H    2.4014667863   4.7167028089   0.4348265612
H    3.2466395887   5.1910723443   1.9339136472
H    0.7826061501   3.8966746012   2.0144285443
H    1.8140250630   4.0352262247   3.4605807233
H    0.3767011137   2.2468516205   3.9914891754
H    1.8827465315   1.4593891916   3.4961431843
H   -2.4489150870  -4.4394149175   2.9460603245
H   -4.7594603061  -3.7918464499   2.3357180871
H   -3.0398690151  -1.5492410167  -3.8225306861
H   -4.7496117920  -2.4759911389  -5.3414007458
H   -6.9676006982  -3.1655032104  -4.4474430137
H   -7.4123709011  -3.0307237749  -2.0150519820
H    5.0826459770  -1.0013336813   1.4310473433
C    4.8852253961   0.0360751864   1.7163639263
C    4.3461616862   0.1370892865   3.1146682385
C    4.6184809311   1.2673732910   3.8895167298
C    4.1149165831   1.3719048903   5.1828713276
H    4.3350255152   2.2530720578   5.7791760044
C    3.3337947421   0.3464284348   5.7124716262
H    2.9421077768   0.4266360420   6.7229648000
C    3.0625593155  -0.7858298834   4.9469849878
H    2.4597197699  -1.5911088212   5.3578656245
H    5.2291104875   2.0662143580   3.4760695209
C    3.5702922363  -0.8915837373   3.6550300946
H    3.3719459753  -1.7785273206   3.0592422223
H    5.8072798565   0.6165016427   1.6152143871
N    3.9335190295   0.5881343414   0.6857615906
H    4.4529344405   0.6415432158  -0.2174888151
H    3.6799520535   1.5536597694   0.9378678654
C    2.6856635914  -0.2182930068   0.4854465625
H    2.0566381080  -0.0697585550   1.3669033068
H    2.9885497065  -1.2641964801   0.4333945359
C    1.9581524328   0.1880910345  -0.7675244483
C    1.5542356390   1.5095882039  -0.9829506373
H    1.7806346514   2.2709215586  -0.2420886934
C    0.8519050912   1.8526351846  -2.1336749521
H    0.5464974623   2.8838830646  -2.2906203315
C    0.5264705433   0.8764477103  -3.0736052549
C    0.9111291802  -0.4444130896  -2.8585923348
H    0.6600268927  -1.2116012512  -3.5861646058
H   -0.0241351477   1.1457838466  -3.9703926558
C    1.6331580830  -0.7839896319  -1.7163513716
H    1.9512668535  -1.8109280380  -1.5580259554

Conformer 49
G(CENSO)=       -3390.18662455  G(xTB)=        -175.63363550        
C   -4.5361376347   1.5812802312   0.8984345871
C   -4.5074142206   1.5362397485   2.2970468931
C   -5.3491380265   2.3406763839   3.0565884365
C   -6.2250011502   3.2217304656   2.4253261144
C   -6.2139318547   3.3418139274   1.0400895977
C   -5.3554030083   2.5425102385   0.2849520145
S   -5.2898663904   2.7477180548  -1.4789753442
C   -3.5639684188   2.3810711021  -1.7335764189
C   -2.8916076954   3.0482939145  -2.7544601288
C   -1.5613961749   2.7623114134  -3.0445018338
C   -0.8988384198   1.8004214588  -2.2820289990
C   -1.5604102429   1.1509365482  -1.2391989088
C   -2.9009770791   1.4024842695  -0.9624254355
C   -3.6933576707   0.6886803475   0.0694964546
C   -3.8127189594  -0.6639007376   0.1113115785
C   -3.0086703685  -1.5879193417  -0.7248664176
C   -1.6899316609  -1.9144768283  -0.4264826022
C   -0.9893695637  -2.8252529581  -1.2236539819
O    0.2781301758  -3.1064999107  -0.8138938489
C    0.9755260489  -4.1915739758  -1.4510230832
C    2.0835164475  -4.6573021536  -0.5453323584
O    3.1236315342  -3.6851057968  -0.4640698059
C    4.2132554447  -4.1719808459   0.3208532388
C    5.3611841111  -3.1925232581   0.2746926912
O    5.1492493120  -1.9704102487   0.9921966283
C    5.2050261937  -2.0913922290   2.4203014054
C    5.5812607687  -0.7528286092   2.9986709056
O    4.5621674958   0.1946047081   2.6828174127
C    4.8713984427   1.4924248785   3.1854472133
C    3.7496442517   2.4426305512   2.8694883423
O    3.6832603388   2.6858567892   1.4561552820
C    2.7782042173   3.7587459259   1.1648763110
C    2.7644302112   4.0678420635  -0.3070814930
O    2.1989346624   2.9845413227  -1.0511517730
C    1.7148598573   3.4295253247  -2.3205381032
C    1.3180690392   2.2419546777  -3.1636339400
O    0.3801531439   1.3757448533  -2.5009472626
C   -1.6063401560  -3.3885440541  -2.3465164695
C   -2.9492082307  -3.1162058123  -2.6011884134
C   -3.6597632141  -2.2500078853  -1.7770124421
S   -5.4182677002  -2.0069017536  -1.9705808037
C   -5.8466059170  -1.9858848068  -0.2317942588
C   -4.9861047565  -1.3661750170   0.6987489493
C   -5.2939920181  -1.4797733157   2.0570585695
C   -6.4716836102  -2.0950249454   2.4721014090
C   -7.3547071687  -2.6232081261   1.5341864531
C   -7.0335602786  -2.5885524312   0.1809967883
H   -3.8029185415   0.8714228981   2.7856884628
H   -5.3180904490   2.2819383486   4.1406969167
H   -6.8913880121   3.8477771329   3.0119566023
H   -6.8536806410   4.0697366555   0.5483220075
H   -3.4087222312   3.8052053583  -3.3380376433
H   -1.0657264444   3.2965465065  -3.8473281746
H   -1.0033649937   0.4395339767  -0.6458591821
H   -1.1953418818  -1.4791598118   0.4379647500
H    1.3675287126  -3.8672238510  -2.4252431006
H    0.2948369829  -5.0393371384  -1.6047271357
H    2.4804359680  -5.5981079621  -0.9625509674
H    1.6788671236  -4.8765932882   0.4569806594
H    4.5745034114  -5.1291570943  -0.0922999684
H    3.8891922665  -4.3609983114   1.3580698596
H    5.5505078062  -2.8989034583  -0.7639285627
H    6.2627167489  -3.6893408776   0.6638927213
H    5.9719151411  -2.8261107489   2.7067975616
H    4.2358556228  -2.4237505507   2.8205808608
H    6.5501800416  -0.4218294578   2.5884126637
H    5.6860957157  -0.8556204186   4.0915739929
H    5.8166718052   1.8576926009   2.7501568764
H    4.9919039539   1.4578708417   4.2809631954
H    3.9445371606   3.3903193494   3.3947940889
H    2.7882105866   2.0402251992   3.2269442656
H    3.1068981699   4.6653687532   1.6979764034
H    1.7652381155   3.5060047178   1.5152256368
H    3.7830090103   4.2838608072  -0.6699084621
H    2.1573815503   4.9770696231  -0.4400536092
H    2.4971041155   3.9793468146  -2.8708037760
H    0.8632660385   4.1131323562  -2.1713807550
H    2.1823798875   1.6002192719  -3.3570565841
H    0.9337231741   2.5900395122  -4.1306021792
H   -1.0747113966  -4.0674161327  -3.0033938670
H   -3.4420606903  -3.6087723415  -3.4348702991
H   -4.6030979859  -1.0922312325   2.7959364749
H   -6.6960271261  -2.1628881466   3.5327780689
H   -8.2776053305  -3.0984310540   1.8543789815
H   -7.6927512611  -3.0480977631  -0.5505682103
H    1.7575151143   0.3373944441  -1.0590480815
C    2.2391903831  -0.3393610161  -0.3508141772
C    1.4858548068  -0.3732933751   0.9485219818
C    0.7206576294   0.7269543421   1.3387324178
C   -0.0045217368   0.6973169252   2.5273901903
H   -0.6075401104   1.5546875085   2.8154881296
C    0.0390728970  -0.4337911783   3.3397077658
H   -0.5291058384  -0.4617063494   4.2658459422
C    0.8089416007  -1.5328288628   2.9592904034
H    0.8414009292  -2.4184065659   3.5885300031
H    0.6848714812   1.6033962341   0.6965248380
C    1.5253680349  -1.5042522219   1.7669900345
H    2.1052297374  -2.3674402709   1.4509102516
H    2.3208109993  -1.3400213462  -0.7839295169
N    3.6470162173   0.1566643816  -0.1474879484
H    4.1665788008  -0.5480514162   0.4102189395
H    3.6250700051   1.0327846154   0.4033724654
C    4.3854852469   0.3779495758  -1.4396838779
H    3.9568569896   1.2768042515  -1.8931542354
H    4.1771102904  -0.4813416460  -2.0835756432
C    5.8639736311   0.5227827053  -1.2020822042
C    6.7552144008  -0.3813791775  -1.7816681630
H    6.3728535114  -1.1820303186  -2.4099487931
C    8.1251589879  -0.2628779281  -1.5595009457
H    8.8095896006  -0.9713389231  -2.0183210945
C    8.6144330600   0.7561263392  -0.7462586117
C    7.7292579252   1.6642186079  -0.1671302480
H    8.1056605862   2.4659977603   0.4626432868
H    9.6824591991   0.8460687760  -0.5673536647
C    6.3616030779   1.5537644060  -0.3990605618
H    5.6790499800   2.2710784964   0.0511199734

Conformer 50
G(CENSO)=       -3390.18659805  G(xTB)=        -175.63472761        
C   -4.5810242498   1.4231889448   0.7944173871
C   -4.5837091586   1.5151107839   2.1897164457
C   -5.5665448281   2.2389818494   2.8565742293
C   -6.5569535793   2.9009848100   2.1347309449
C   -6.5251512954   2.8933176916   0.7444355977
C   -5.5275275623   2.1805267450   0.0802331018
S   -5.4373566841   2.2545362219  -1.7005160235
C   -3.6593432619   2.2366175122  -1.8470991262
C   -3.0251782545   3.0690873232  -2.7643307237
C   -1.6353118515   3.1084848080  -2.8467273460
C   -0.8804876672   2.3053129947  -1.9897217355
C   -1.5159192721   1.4629807525  -1.0748056678
C   -2.9026379452   1.4018963065  -1.0032573890
C   -3.6217308845   0.5984648822   0.0136117229
C   -3.5885916622  -0.7548599163   0.0867518864
C   -2.8943249127  -1.6371255894  -0.8865316272
C   -1.5119795254  -1.7610313911  -0.9933006749
C   -0.9419204626  -2.6622090294  -1.8978386934
O    0.4222819844  -2.6806014420  -1.9325219865
C    1.0581024093  -3.8434875425  -2.4869732783
C    2.5549986716  -3.6172272647  -2.5101013986
O    3.1496687199  -3.2500330846  -1.2718516107
C    3.0206480901  -4.2027037207  -0.2207243618
C    4.0279907165  -3.8831332770   0.8554942583
O    3.7369734866  -2.6214144630   1.4597842141
C    4.5282856353  -2.4222596154   2.6315573512
C    4.1489869781  -1.1345659112   3.3119691681
O    4.6014659538  -0.0204406223   2.5330091868
C    4.3411118168   1.2378175462   3.1759168340
C    5.1890370083   2.3149067551   2.5352125835
O    4.7749232317   2.6774982163   1.2147653068
C    3.8340911415   3.7516654406   1.1834257452
C    3.5463996529   4.0873879035  -0.2586064676
O    2.9969075423   2.9263152370  -0.8894156759
C    2.6775541977   3.0853343157  -2.2755917046
C    1.2130639457   3.3829331650  -2.4977178570
O    0.4813518003   2.2637013655  -1.9700733262
C   -1.7593982443  -3.4644501854  -2.6978707342
C   -3.1419307871  -3.3715788985  -2.5684391248
C   -3.7110215781  -2.4815002514  -1.6645053884
S   -5.4838358462  -2.4467935333  -1.4464671265
C   -5.4933278513  -2.3119316402   0.3329788526
C   -4.5061394550  -1.5331329065   0.9607400034
C   -4.4186201473  -1.5737507997   2.3548649646
C   -5.3590802521  -2.2717196221   3.1058526102
C   -6.3933136274  -2.9550646779   2.4698534033
C   -6.4500858467  -2.9970861889   1.0804962848
H   -3.7995206258   1.0255826741   2.7547990086
H   -5.5550829408   2.2870397296   3.9416574476
H   -7.3320233862   3.4606278922   2.6505814357
H   -7.2573458621   3.4601241364   0.1757881480
H   -3.6143320795   3.7158183982  -3.4086725139
H   -1.1635740849   3.7792597777  -3.5562908356
H   -0.9092340727   0.8936977640  -0.3829638667
H   -0.8554567748  -1.1886090276  -0.3486106167
H    0.7493200830  -4.0100306991  -3.5277733746
H    0.7770500350  -4.7271779511  -1.8965593437
H    2.7897820039  -2.7951293797  -3.1961276263
H    3.0155726799  -4.5385018132  -2.9047922238
H    3.2296715936  -5.2197122794  -0.5907755658
H    2.0015618863  -4.1913946969   0.1976712872
H    5.0468221005  -3.8775098613   0.4331001054
H    3.9787026932  -4.6827149870   1.6130188407
H    5.6013605792  -2.4113715039   2.3763802949
H    4.3584025935  -3.2458733085   3.3444877914
H    4.6355908693  -1.1104756932   4.2991207907
H    3.0592639028  -1.0821704810   3.4616794879
H    4.6214723827   1.1663929755   4.2382046924
H    3.2668421081   1.4789878213   3.1202386841
H    6.2205237851   1.9504592928   2.4481995371
H    5.1923870026   3.1984987605   3.1909474054
H    4.2531246103   4.6458274691   1.6718619263
H    2.9059692343   3.4788158580   1.7097092699
H    4.4732999936   4.3848873921  -0.7729168690
H    2.8379452919   4.9287890943  -0.2950205964
H    2.9313582653   2.1418068812  -2.7743592760
H    3.2809237457   3.8844513216  -2.7276199262
H    1.0414295199   3.4967934924  -3.5772267271
H    0.8990772622   4.3030721651  -1.9845969160
H   -1.3451247585  -4.1784272863  -3.3999931086
H   -3.7763416128  -4.0219920718  -3.1642550586
H   -3.6020323533  -1.0609172446   2.8509090085
H   -5.2820955405  -2.2817127506   4.1892756381
H   -7.1354726325  -3.4930117293   3.0529215502
H   -7.2172046646  -3.5811649688   0.5793527330
H    1.6761159009   0.2372037215  -1.0980178029
C    2.1013522754  -0.2637710478  -0.2215620689
C    1.2999990260   0.0427767892   1.0143956622
C    0.8413310029  -0.9984706835   1.8244183908
C    0.0498999146  -0.7302605124   2.9388393988
H   -0.3076235904  -1.5497092850   3.5568427137
C   -0.2793404721   0.5840510533   3.2615099340
H   -0.8957078426   0.7939710831   4.1317042803
C    0.1766804362   1.6289430915   2.4590537239
H   -0.0878375048   2.6557230282   2.6980005498
H    1.1087243583  -2.0221261497   1.5771188935
C    0.9540992815   1.3588416017   1.3369513516
H    1.2719873307   2.1676738652   0.6847313981
H    2.1428422338  -1.3381064442  -0.4078922922
N    3.5215892493   0.2177765449  -0.1030782354
H    3.9224937985  -0.0685281679   0.8117908478
H    3.5345823427   1.2513570000  -0.1157407338
C    4.3960841391  -0.2736227068  -1.2257042319
H    3.9768162852   0.1241167131  -2.1548210910
H    4.3123820070  -1.3627207319  -1.2309410284
C    5.8176202901   0.1636234006  -1.0212344775
C    6.2796580993   1.3767488322  -1.5349749023
H    5.6077445984   2.0066585304  -2.1137904609
C    7.5916504727   1.7810847193  -1.3053353263
H    7.9453104358   2.7255073452  -1.7100046871
C    8.4502942111   0.9766925320  -0.5582174128
C    7.9965745824  -0.2381483981  -0.0476583267
H    8.6652374997  -0.8731077335   0.5272619121
H    9.4747586160   1.2927137280  -0.3804955504
C    6.6856779620  -0.6423041744  -0.2806207338
H    6.3269971978  -1.5910581486   0.1127892418

Conformer 51
G(CENSO)=       -3390.18659328  G(xTB)=        -175.63216787        
C   -4.7369092921   1.5043397674   0.6451180405
C   -4.7503245377   1.7899388985   2.0130998001
C   -5.7730314532   2.5500947045   2.5719636054
C   -6.7922587108   3.0510836372   1.7654923822
C   -6.7545579677   2.8478643079   0.3897063864
C   -5.7174843983   2.1019015910  -0.1679953374
S   -5.6082160839   1.9293608770  -1.9433516873
C   -3.8299684512   2.0396342504  -2.0714567096
C   -3.2407123206   2.8087078921  -3.0709059890
C   -1.8587405700   2.9728767973  -3.1138194600
C   -1.0682901964   2.3719077262  -2.1312298702
C   -1.6568103091   1.5881196568  -1.1377565149
C   -3.0335220065   1.3880226285  -1.1130465662
C   -3.7289352883   0.6461956955  -0.0327420611
C   -3.6596675114  -0.6958158234   0.1440032318
C   -2.9211182078  -1.6176598248  -0.7535188560
C   -1.5409827391  -1.6006180923  -0.9174442713
C   -0.9040335833  -2.5236566307  -1.7517708522
O    0.4480604212  -2.3835761724  -1.8443188773
C    1.2045257592  -3.4496653662  -2.4383311678
C    2.6509716968  -3.0124177582  -2.5048599477
O    3.2405081255  -2.6765109915  -1.2529006997
C    3.4538615694  -3.7777090696  -0.3635193711
C    4.7430289626  -3.5281261510   0.3871513674
O    4.7410272190  -2.3023725130   1.1320165135
C    4.2837440085  -2.4189818790   2.4863036871
C    4.7810627082  -1.2304306633   3.2659177187
O    4.1429321372  -0.0372402858   2.8084924693
C    4.7174917429   1.1196030814   3.4134544867
C    3.9510245071   2.3510295048   3.0131288526
O    4.0363106066   2.5528738120   1.5965624986
C    3.7663173405   3.9178184710   1.2450726650
C    3.6993022866   4.0869409740  -0.2506275100
O    2.4052493492   3.7091585278  -0.7215899966
C    2.3171411245   3.7506998495  -2.1434701879
C    0.8719764238   3.7080031651  -2.5667357487
O    0.2893414278   2.4911742385  -2.0649713322
C   -1.6502428314  -3.4955840971  -2.4217143200
C   -3.0306344072  -3.5355687780  -2.2391143891
C   -3.6662826405  -2.6171203141  -1.4106066670
S   -5.4313842254  -2.7205051845  -1.1638631483
C   -5.4523013721  -2.3542162112   0.5811070394
C   -4.5322020479  -1.4261715158   1.0984829730
C   -4.4579525783  -1.2744137580   2.4862939790
C   -5.3489180782  -1.9358797526   3.3248725964
C   -6.3214767748  -2.7755442810   2.7861596086
C   -6.3609378621  -3.0051675791   1.4148150782
H   -3.9453925899   1.4242543703   2.6398588123
H   -5.7699318466   2.7529533745   3.6390326389
H   -7.5965358856   3.6390065320   2.1985774199
H   -7.5120851061   3.2905890690  -0.2513360102
H   -3.8604950490   3.3099613335  -3.8092085614
H   -1.4197915663   3.5891093806  -3.8912101163
H   -1.0276675883   1.1783596542  -0.3563262210
H   -0.9316265729  -0.8937062572  -0.3705660128
H    0.8715908825  -3.6443316103  -3.4674677994
H    1.0753930989  -4.3668312760  -1.8461695647
H    2.7286256263  -2.1087774494  -3.1211862073
H    3.2219407658  -3.8145987563  -2.9993531772
H    3.5644573638  -4.7184069987  -0.9244462457
H    2.6011476648  -3.8896298817   0.3235549111
H    5.5643150070  -3.4400916788  -0.3337312528
H    4.9523756878  -4.3778530777   1.0528149310
H    4.7019273884  -3.3266398141   2.9453519032
H    3.1861616784  -2.4829164431   2.5293413919
H    5.8739844340  -1.1437824817   3.1479540294
H    4.5620763365  -1.3903681035   4.3347208602
H    5.7753667251   1.2149035199   3.1158295756
H    4.6787910405   1.0379186002   4.5124772693
H    4.3983534095   3.2064815206   3.5419512593
H    2.8949994585   2.2718206610   3.3149744764
H    4.5729538187   4.5534518365   1.6413149436
H    2.8180140851   4.2473018569   1.6980977968
H    4.4876223970   3.4869796105  -0.7357206466
H    3.8880863380   5.1455246893  -0.4925536041
H    2.8759146737   2.9110545432  -2.5889384859
H    2.7482099872   4.6862590193  -2.5357142897
H    0.8310989405   3.7415491321  -3.6640590433
H    0.3201124090   4.5669547278  -2.1607124167
H   -1.1816196866  -4.2349872372  -3.0609152802
H   -3.6091390112  -4.3088513910  -2.7370746214
H   -3.6855148609  -0.6422539248   2.9090623650
H   -5.2803328879  -1.7965666535   4.3998920749
H   -7.0256332072  -3.2876919604   3.4357897903
H   -7.0772225195  -3.7070279338   0.9962239659
H    2.0555730287   1.2746030137  -0.8621123189
C    2.1742376505   0.2853686442  -0.4165326161
C    1.3515356917   0.1647578761   0.8338274987
C    0.8782285692   1.3101370114   1.4769550786
C    0.1009811898   1.1985849553   2.6272506041
H   -0.2705186232   2.0943237247   3.1182333631
C   -0.2022130189  -0.0589479920   3.1459437670
H   -0.8087822255  -0.1459541998   4.0435986517
C    0.2701294331  -1.2056348107   2.5087685363
H    0.0296441204  -2.1885362416   2.9054792017
H    1.1159407033   2.2869189976   1.0622342428
C    1.0396597858  -1.0925824464   1.3551339787
H    1.3874343866  -1.9841443592   0.8390236867
H    1.9079629856  -0.4874546755  -1.1424507196
N    3.6397696583   0.1184286085  -0.1181934550
H    3.8388064186  -0.8214820892   0.2720309684
H    3.8919334623   0.8019579753   0.6121465065
C    4.5062774085   0.3266314589  -1.3275838625
H    4.3525049120   1.3607442752  -1.6512320864
H    4.1419693324  -0.3459043186  -2.1072273301
C    5.9490509809   0.0535372759  -1.0062596439
C    6.6286914687   0.8395618124  -0.0702349390
H    6.1176278313   1.6676506930   0.4170111117
C    7.9556914285   0.5658386258   0.2442752424
H    8.4742891141   1.1796838107   0.9758959519
C    8.6212535808  -0.4856411180  -0.3847386818
C    7.9531015464  -1.2621060569  -1.3279988758
H    8.4681558075  -2.0800900614  -1.8245277176
H    9.6596414506  -0.6955112203  -0.1428020662
C    6.6197213488  -0.9972914107  -1.6326149173
H    6.0938832173  -1.6103737206  -2.3605807560

Conformer 52
G(CENSO)=       -3390.18655446  G(xTB)=        -175.63408627        
C   -4.9609346838   1.0589123350   0.1072227801
C   -5.3935539108   1.2060179772   1.4277847835
C   -6.6308449418   1.7757550508   1.7135044619
C   -7.4503440650   2.2241568402   0.6808640429
C   -7.0095585546   2.1544493689  -0.6366461478
C   -5.7641411228   1.5959624371  -0.9199269901
S   -5.1937286674   1.5607081868  -2.6152688097
C   -3.4659064996   1.8721914143  -2.2967800775
C   -2.7208727546   2.7185802996  -3.1109180118
C   -1.4092327161   3.0471603727  -2.7742285458
C   -0.8621714683   2.5572541554  -1.5837515300
C   -1.5914797481   1.6641778887  -0.7946962689
C   -2.8770123478   1.2854579666  -1.1656322415
C   -3.7127327872   0.3838031794  -0.3384310030
C   -3.5299402483  -0.9591836274  -0.2749590963
C   -2.6228697728  -1.6968906720  -1.1897014907
C   -1.2520412458  -1.4684994106  -1.3148126193
C   -0.4977570899  -2.1447128015  -2.2737698487
O    0.8113624905  -1.7630032012  -2.3926029035
C    1.8026702997  -2.7923414592  -2.5847269578
C    1.8705374300  -3.7423223585  -1.4113327528
O    2.0303988099  -2.9809894252  -0.2212000356
C    2.1320263575  -3.7919128047   0.9446587507
C    1.9582861101  -2.9096545064   2.1595753973
O    2.9815639534  -1.9235605294   2.3279290088
C    4.2082558439  -2.4237660079   2.8690190947
C    5.0308911329  -1.2528414950   3.3381172663
O    5.3602590173  -0.4436776446   2.2109205610
C    6.2212086526   0.6384621730   2.5576900889
C    6.4477448433   1.5071070354   1.3502422175
O    5.2592662537   2.2580538715   1.0621183640
C    5.4812455797   3.2284861569   0.0306977410
C    4.3240623301   4.1852312780  -0.0465245546
O    3.1843729720   3.5595829794  -0.6404052028
C    2.1252059094   4.5033317014  -0.8017388849
C    1.0653868337   3.9834786683  -1.7340896089
O    0.3635114347   2.9017439946  -1.0962155908
C   -1.0930586908  -3.1027245753  -3.0950397449
C   -2.4461553571  -3.3765025651  -2.9436745012
C   -3.2103810488  -2.6859742789  -2.0048539500
S   -4.9532878086  -3.0525340531  -1.9011191001
C   -5.1744454777  -2.8255563643  -0.1522235620
C   -4.4229516440  -1.8426929656   0.5103330788
C   -4.5150656039  -1.7659763246   1.9039734601
C   -5.4068457835  -2.5701651275   2.6049948250
C   -6.2111281738  -3.4788263207   1.9196605426
C   -6.0823149601  -3.6246330422   0.5427437059
H   -4.7542193979   0.8778051713   2.2382884036
H   -6.9522383082   1.8700643916   2.7468072026
H   -8.4196358004   2.6632391818   0.8994342576
H   -7.6229748181   2.5508643657  -1.4413880865
H   -3.1647028694   3.1529045442  -4.0025079790
H   -0.8517412531   3.7122181834  -3.4236082443
H   -1.1539829986   1.2916034392   0.1264532105
H   -0.7506971046  -0.7588871547  -0.6679857396
H    2.7428775694  -2.2433416762  -2.6884211288
H    1.6306230401  -3.3579522852  -3.5092133784
H    2.7234871916  -4.4238120421  -1.5719534491
H    0.9563167539  -4.3565077625  -1.3469439760
H    3.0967715047  -4.3257633962   0.9629880189
H    1.3293837907  -4.5484586842   0.9615728656
H    1.8976278352  -3.5413338659   3.0588533241
H    1.0198136195  -2.3507459600   2.0629460572
H    4.7639835075  -3.0028909355   2.1158606187
H    4.0018531789  -3.0790219778   3.7290750925
H    5.9445917003  -1.6335255638   3.8234020755
H    4.4661817763  -0.6605388996   4.0788018295
H    7.1949711084   0.2534400233   2.9019744497
H    5.7810006724   1.2354867016   3.3740563110
H    6.7337591022   0.8938690164   0.4802153440
H    7.2716533681   2.2032038186   1.5685808355
H    5.6370709710   2.7284488153  -0.9379982471
H    6.3851328231   3.8091472576   0.2699486972
H    4.6378391264   5.0442026612  -0.6621377452
H    4.0772864421   4.5635312608   0.9598278828
H    2.5162635422   5.4326897780  -1.2474500997
H    1.6816225529   4.7585426780   0.1750511821
H    1.5060579578   3.6415744109  -2.6811077136
H    0.3709849496   4.8086830863  -1.9414227071
H   -0.5170692801  -3.6413608851  -3.8400401548
H   -2.9105083891  -4.1353192190  -3.5677312206
H   -3.8702223811  -1.0747493145   2.4366673392
H   -5.4718479046  -2.4883074181   3.6860936862
H   -6.9155488891  -4.1042850504   2.4606964498
H   -6.6684700961  -4.3708557049   0.0131651353
H    1.5146568894   2.1241860625   1.0609747593
C    1.7103863141   1.1562064437   1.5302921629
C    1.9561229381   1.2878779945   3.0079415717
C    1.3223826762   0.4286323849   3.9074118075
C    1.5607974176   0.5387999820   5.2747085886
H    1.0588049713  -0.1324585123   5.9663136610
C    2.4436832230   1.5039873132   5.7534652356
H    2.6326084021   1.5884675506   6.8202836347
C    3.0782169683   2.3663515641   4.8610029343
H    3.7622276115   3.1258327409   5.2298973500
H    0.6397039034  -0.3299301362   3.5332582891
C    2.8313509806   2.2625525017   3.4951131789
H    3.3238867507   2.9411228353   2.8025808713
H    0.8683070198   0.4866315632   1.3297541497
N    2.9107907321   0.5764940299   0.8335352586
H    3.1683752578  -0.3022703462   1.3151669588
H    3.7219586748   1.2200890854   0.9216892857
C    2.6538875509   0.2896140145  -0.6201130788
H    2.1741509714   1.1742674500  -1.0439978350
H    1.9559439324  -0.5527026394  -0.6530844336
C    3.9286999292  -0.0283933310  -1.3520486947
C    4.3291878778   0.7662930483  -2.4276176260
H    3.7283642357   1.6273490398  -2.7083306707
C    5.4917124942   0.4654564666  -3.1348641014
H    5.7914057034   1.0906790863  -3.9717127404
C    6.2708945911  -0.6266813505  -2.7638610827
C    5.8782316654  -1.4231228802  -1.6885174473
H    6.4786406864  -2.2814252687  -1.3984520252
H    7.1801499353  -0.8597761275  -3.3115460884
C    4.7117391253  -1.1298852859  -0.9904221036
H    4.3976170625  -1.7693643984  -0.1703555862

Conformer 53
G(CENSO)=       -3390.18650711  G(xTB)=        -175.63325042        
C   -4.1904147395   1.4818823069  -1.7608921271
C   -3.8627311947   1.9178299070  -3.0484027571
C   -4.7014426573   2.7813924710  -3.7455453514
C   -5.8772489428   3.2403159239  -3.1565335017
C   -6.1824416504   2.8856914232  -1.8468799218
C   -5.3310859960   2.0323352634  -1.1459661153
S   -5.6970493151   1.6488570601   0.5588539945
C   -4.0216831072   1.5865861486   1.1667985241
C   -3.7101836741   2.0834911734   2.4306543758
C   -2.3992821644   2.0623292868   2.9004450612
C   -1.3859219383   1.5756344481   2.0714244037
C   -1.6970599946   1.1018314210   0.7980913435
C   -3.0136034449   1.0435078650   0.3527346397
C   -3.3991558259   0.5022146262  -0.9729934256
C   -3.2826558108  -0.8091473980  -1.3084113698
C   -2.8198202809  -1.8570298158  -0.3647575255
C   -1.5456870664  -1.8973255386   0.1869810293
C   -1.1873179412  -2.8739373746   1.1200391331
O    0.0515983343  -2.7020093639   1.6614535807
C    0.6581513514  -3.7547010052   2.4297928098
C    1.3571408522  -4.7614416061   1.5369371485
O    2.4366565367  -4.2076126122   0.7850872635
C    3.5997300191  -3.9471459002   1.5711934069
C    4.7566249956  -3.6168278426   0.6652101595
O    4.5196729927  -2.3874066289  -0.0225719609
C    5.5553194237  -2.1166067736  -0.9641327586
C    5.1801052288  -0.9514590981  -1.8371349244
O    5.1647161186   0.2631686616  -1.0741390007
C    5.0747799279   1.4146619714  -1.9265669363
C    5.1854615165   2.6687851664  -1.1047839600
O    3.9736943682   2.8748257016  -0.3794861675
C    4.0680214389   3.9917706477   0.5028738464
C    2.7033326334   4.3186556489   1.0447729340
O    2.1964946346   3.2120017045   1.7986938266
C    1.0554318575   3.5919929464   2.5739583773
C    0.5274134045   2.3974273669   3.3248711201
O   -0.0723892099   1.4380661880   2.4354372333
C   -2.0937508898  -3.8828533348   1.4537532517
C   -3.3525918877  -3.8863420470   0.8560236195
C   -3.7221658280  -2.8892136311  -0.0414802600
S   -5.3427947021  -2.9234512361  -0.7867431960
C   -4.8835694579  -2.3505699341  -2.4111805901
C   -3.8669386655  -1.3879358021  -2.5440260280
C   -3.4254543204  -1.0694057164  -3.8321047454
C   -4.0515230804  -1.6019979537  -4.9540209720
C   -5.1223618353  -2.4804305545  -4.8038477295
C   -5.5260285747  -2.8744053895  -3.5326185548
H   -2.9352227033   1.5866447005  -3.4999688016
H   -4.4324883825   3.0976936854  -4.7492199384
H   -6.5395539216   3.9088171704  -3.6992607043
H   -7.0671372377   3.2888490978  -1.3615549697
H   -4.4930430995   2.4965098405   3.0610289195
H   -2.1914721937   2.4366734780   3.8967641273
H   -0.8892337254   0.7831743936   0.1532673308
H   -0.7982908927  -1.1741744222  -0.1062305935
H   -0.0701064979  -4.2615034701   3.0735314198
H    1.3720386723  -3.2453869577   3.0846775993
H    0.6493518542  -5.1615102854   0.8008940884
H    1.7110091841  -5.5976090916   2.1631219379
H    3.8720678106  -4.8413843117   2.1562680100
H    3.4282058804  -3.1240453136   2.2816580495
H    4.9023932194  -4.4293310045  -0.0653253796
H    5.6693013948  -3.5431369855   1.2804659189
H    5.7069665963  -2.9889699729  -1.6210120597
H    6.5070989298  -1.9156617588  -0.4438228997
H    4.1969728556  -1.1172397221  -2.3045711627
H    5.9337202138  -0.8691397308  -2.6352601119
H    4.1249252248   1.4028922912  -2.4855065167
H    5.9029184563   1.3943952967  -2.6509018596
H    5.3669036049   3.5191448666  -1.7818657893
H    6.0409571530   2.5926049732  -0.4132924470
H    4.4409028443   4.8783351598  -0.0356969856
H    4.7696281785   3.7696672093   1.3244052343
H    2.0087821491   4.5649052067   0.2256412019
H    2.7980118219   5.2041254616   1.6930017799
H    0.2701552417   4.0119620449   1.9234113771
H    1.3451285406   4.3662375036   3.3028477236
H   -0.1721991400   2.7305103374   4.0977896800
H    1.3482596022   1.8649305355   3.8167454341
H   -1.8414392123  -4.6767661878   2.1469370587
H   -4.0477309586  -4.6872889882   1.0924656781
H   -2.5736812281  -0.4095559075  -3.9510567180
H   -3.6988817813  -1.3328341309  -5.9454548620
H   -5.6202267108  -2.8936794644  -5.6764578919
H   -6.3203510581  -3.6061228362  -3.4120603569
H    3.0502639598   0.0634407576   3.1823720554
C    3.8609000364   0.0625114643   2.4476847050
C    4.9352146212   1.0466599215   2.8162900994
C    6.1648627336   1.0284379745   2.1517700325
C    7.1524226931   1.9531146741   2.4775672388
H    8.1049194457   1.9328315991   1.9548980546
C    6.9234404397   2.8972623675   3.4771426095
H    7.6969254379   3.6156358358   3.7350005495
C    5.7030511887   2.9143785456   4.1484153127
H    5.5212057100   3.6453934755   4.9315352918
H    6.3479562430   0.2890085730   1.3754218068
C    4.7112010860   1.9956270586   3.8154803959
H    3.7556797362   2.0130752343   4.3334592915
H    4.2603381182  -0.9513438780   2.3518642653
N    3.2520498321   0.4048747821   1.1147769993
H    3.9712706511   0.3335402269   0.3666894645
H    2.9457373733   1.3893505942   1.1377774091
C    2.0918343222  -0.4848485990   0.7665771453
H    1.2930402330  -0.2515636547   1.4768260368
H    2.4129964171  -1.5152872468   0.9165750368
C    1.6366478916  -0.2835699048  -0.6517743677
C    1.5185936683  -1.3923718673  -1.4931432262
H    1.8113547672  -2.3711769565  -1.1201518238
C    1.0186581919  -1.2450671534  -2.7845611747
H    0.9222933247  -2.1148332899  -3.4291100786
C    0.6464611361   0.0139775587  -3.2507651071
C    0.7746953023   1.1261934421  -2.4204453412
H    0.4841007292   2.1106800369  -2.7774826757
H    0.2590582330   0.1297255550  -4.2595171645
C    1.2640310660   0.9783145476  -1.1257015472
H    1.3408227505   1.8497949267  -0.4789596527

Conformer 54
G(CENSO)=       -3390.18638852  G(xTB)=        -175.62560852        
C   -4.8841369069   1.3174161806   0.0992075890
C   -5.0856707507   1.5599866993   1.4605626388
C   -6.2395561172   2.1972863510   1.9060338725
C   -7.2041833801   2.6158112755   0.9919892177
C   -6.9911149610   2.4475855385  -0.3720886759
C   -5.8262233682   1.8223990437  -0.8160262783
S   -5.5312842508   1.6645690017  -2.5692932477
C   -3.7619525466   1.8860784120  -2.5464790095
C   -3.1363955379   2.6342154069  -3.5455168265
C   -1.7829983197   2.9135591243  -3.4583212668
C   -1.0492149775   2.4713494523  -2.3518708168
C   -1.6540291150   1.6725975646  -1.3797530183
C   -3.0108211294   1.3527862452  -1.4909375065
C   -3.7377246893   0.5627059070  -0.4691224767
C   -3.5802604114  -0.7685461111  -0.2870144084
C   -2.7420147279  -1.6367624136  -1.1551453092
C   -1.3490536077  -1.6550359788  -1.1690331666
C   -0.6591113430  -2.5521655289  -1.9958311447
O    0.7001013435  -2.5372885669  -1.9024756877
C    1.4069376291  -3.5998844008  -2.5696129846
C    2.8673236620  -3.5259209552  -2.2223600837
O    3.0580273052  -3.8405820883  -0.8477215161
C    4.4423794674  -3.8544711492  -0.5065131554
C    4.6025082624  -3.9765604398   0.9855048319
O    4.0193788652  -2.8388654728   1.6231294854
C    4.3860669963  -2.7095166223   2.9967711938
C    5.5442149647  -1.7596592259   3.1849824105
O    5.1065941532  -0.4265500183   2.8904219587
C    6.1497527812   0.5336106096   3.0860517467
C    5.5954392876   1.9288110888   2.9852910412
O    5.1605095875   2.1788166670   1.6495645585
C    4.8494392190   3.5562307694   1.4425429228
C    4.2700991153   3.7315707396   0.0660991084
O    2.9913633811   3.0877056984   0.0186569180
C    2.2883754009   3.3551314802  -1.1930221295
C    0.9433971567   2.6715539707  -1.0644379209
O    0.2488308528   2.8844314389  -2.2965698059
C   -1.3666452982  -3.4089505681  -2.8446348716
C   -2.7562606095  -3.4163776219  -2.8066063340
C   -3.4445228287  -2.5631412334  -1.9534720686
S   -5.2232472943  -2.6803900331  -1.8474251498
C   -5.3757992350  -2.4545630200  -0.0864875473
C   -4.5062149744  -1.5622548216   0.5617342983
C   -4.5459647836  -1.4882724143   1.9562769138
C   -5.4929179369  -2.2087512332   2.6777633243
C   -6.4057089883  -3.0246436836   2.0120409781
C   -6.3378649308  -3.1655484396   0.6298051609
H   -4.3297804859   1.2497246451   2.1729474730
H   -6.3838195125   2.3666904859   2.9693119470
H   -8.1095457179   3.1078251710   1.3361184127
H   -7.7162837571   2.8187490638  -1.0912753062
H   -3.7159841732   3.0329037142  -4.3735159027
H   -1.2941424374   3.5231816449  -4.2124338272
H   -1.1046858146   1.3112172332  -0.5188138141
H   -0.7848231693  -0.9990545260  -0.5135447262
H    1.3026878877  -3.4993315703  -3.6590197413
H    0.9926216776  -4.5692470439  -2.2598892884
H    3.2684372770  -2.5245125968  -2.4491165216
H    3.3946793509  -4.2527495140  -2.8638112012
H    4.9298476285  -2.9317788727  -0.8603308365
H    4.9498423951  -4.7098780979  -0.9846116446
H    5.6804508475  -4.0425026746   1.2029310714
H    4.1205810278  -4.8970803275   1.3534818538
H    4.6463776593  -3.6860285201   3.4295405992
H    3.5088773119  -2.3277792744   3.5346043580
H    6.3864444218  -2.0374232383   2.5305100284
H    5.8894006926  -1.8078161173   4.2302758257
H    6.9492123159   0.3821426510   2.3427048947
H    6.5842838511   0.4070438006   4.0899528945
H    6.3958741851   2.6326311973   3.2655897899
H    4.7573366614   2.0631556695   3.6905515144
H    5.7607164208   4.1707049177   1.5268377465
H    4.1275249958   3.9046425261   2.2003219284
H    4.9392690134   3.3044853429  -0.6988147903
H    4.1548843889   4.8077820360  -0.1354027029
H    2.8405403876   2.9641390996  -2.0612645303
H    2.1554312102   4.4403156088  -1.3209036465
H    0.3732456228   3.1008033170  -0.2282047635
H    1.0757411646   1.5971511185  -0.8871304950
H   -0.8594807260  -4.0993238347  -3.5075886713
H   -3.3015600805  -4.1188099474  -3.4310117078
H   -3.8266353426  -0.8633497493   2.4751010311
H   -5.5175265131  -2.1320957942   3.7610040902
H   -7.1516306324  -3.5826595548   2.5710706026
H   -7.0138084744  -3.8406621606   0.1119658908
H    0.8312504789   0.4230240569   1.3810728034
C    1.6997782431   0.1440407277   1.9870481590
C    1.8246171848   1.0176718145   3.2047186668
C    2.1556600217   0.4674197423   4.4442454540
C    2.2935661317   1.2848339466   5.5632126139
H    2.5468836383   0.8460587382   6.5245451063
C    2.1079654777   2.6607278762   5.4497092367
H    2.2173569640   3.2991291670   6.3223905148
C    1.7720325783   3.2156107398   4.2159685625
H    1.6163099283   4.2871603979   4.1243913203
H    2.3017552937  -0.6054741900   4.5330254536
C    1.6267801494   2.3974053520   3.0997459055
H    1.3593064769   2.8317684060   2.1394105447
H    1.6246648583  -0.9136037969   2.2556714870
N    2.9052758891   0.2923509373   1.0969314020
H    3.7516058642   0.0260780153   1.6353856913
H    3.0252084062   1.2868139827   0.8345590247
C    2.8094654147  -0.5287725870  -0.1599584364
H    1.8212884050  -0.3546845475  -0.5914392290
H    2.8774743080  -1.5774477235   0.1401973982
C    3.8919141387  -0.1484671709  -1.1311045901
C    5.2416414092  -0.2778623052  -0.7869995705
H    5.5170534111  -0.6517209995   0.1970287265
C    6.2355658724   0.0590986731  -1.7000562025
H    7.2811404914  -0.0455873212  -1.4222748985
C    5.8916484241   0.5206620966  -2.9702563924
C    4.5497879256   0.6471366578  -3.3206243034
H    4.2744745198   1.0066238348  -4.3085181856
H    6.6685316754   0.7798680862  -3.6845357738
C    3.5549797140   0.3189445700  -2.4022817496
H    2.5069762174   0.4212795234  -2.6757607887

Conformer 55
G(CENSO)=       -3390.18620759  G(xTB)=        -175.63421178        
C   -4.6019361335   1.6613010672   0.4459626138
C   -4.5060209521   2.0864785087   1.7737446540
C   -5.5750646651   2.7243329369   2.3950324070
C   -6.7531098787   2.9617075298   1.6903803978
C   -6.8413151552   2.6179261010   0.3453793113
C   -5.7608534319   1.9957995514  -0.2784948958
S   -5.8358385324   1.6383142261  -2.0268616512
C   -4.1304140234   1.9967487442  -2.4160033329
C   -3.8034867293   2.6899540180  -3.5823925107
C   -2.4909304112   3.0589323783  -3.8256157245
C   -1.4933439543   2.7678130110  -2.8871645614
C   -1.8108944056   2.0511125408  -1.7312760908
C   -3.1256861461   1.6284893138  -1.5110350153
C   -3.5523959113   0.9051124444  -0.2869413929
C   -3.2642055320  -0.3942275825  -0.0298723621
C   -2.5147220539  -1.2785238510  -0.9558739160
C   -1.1852063019  -1.0798716733  -1.3140474492
C   -0.5285055683  -1.9675555120  -2.1708052595
O    0.7662429585  -1.6400124502  -2.4626434048
C    1.6450709169  -2.6485993034  -2.9954466758
C    2.0406410598  -3.6933126503  -1.9796398210
O    2.9501898849  -3.1425785178  -1.0224061976
C    3.3083637728  -4.1303885974  -0.0516216976
C    4.4682847898  -3.6680868194   0.7875608989
O    4.0905619386  -2.5374336286   1.5840435905
C    5.0744620984  -2.2429443356   2.5880333948
C    4.6048688030  -1.1104782662   3.4613326759
O    4.7132466744   0.1302253794   2.7605267106
C    4.2423660086   1.2298026714   3.5407623416
C    4.4931942129   2.5121773510   2.7948903503
O    3.7438543321   2.5210815393   1.5756342938
C    3.8315947398   3.7942154915   0.9272995747
C    3.0331111735   3.8032849114  -0.3493451730
O    1.6427558503   3.6597897127  -0.0483445929
C    0.7824116283   4.0076318817  -1.1299549856
C    0.8261901977   2.9912566312  -2.2741941297
O   -0.2476562196   3.2278252571  -3.1991276852
C   -1.2046748216  -3.0791154433  -2.6781398071
C   -2.5254427988  -3.3006239083  -2.3001806831
C   -3.1770766849  -2.4241275677  -1.4382910630
S   -4.8522485936  -2.7727459817  -0.9340046568
C   -4.7138009436  -2.2473809665   0.7629498974
C   -3.8974432432  -1.1484395496   1.0808736943
C   -3.6974074026  -0.8433657016   2.4302359873
C   -4.3707538190  -1.5401291810   3.4276607591
C   -5.2483328587  -2.5678799487   3.0887497366
C   -5.4057052711  -2.9382990367   1.7573864253
H   -3.5837527402   1.9247956408   2.3200860832
H   -5.4850394687   3.0374415213   3.4312187104
H   -7.5928897826   3.4520975719   2.1743786147
H   -7.7357822504   2.8551651550  -0.2241152569
H   -4.5798088736   2.9670711524  -4.2902351816
H   -2.2297820008   3.6121078919  -4.7229927841
H   -1.0672053048   1.8393078267  -0.9731175967
H   -0.6358330830  -0.2417177757  -0.9056676552
H    2.5277039311  -2.0970747816  -3.3338560626
H    1.1996917736  -3.1331494330  -3.8722197900
H    2.5251544545  -4.5249104518  -2.5177246549
H    1.1506146162  -4.0981532054  -1.4707156991
H    3.6191487853  -5.0595837347  -0.5565598672
H    2.4423258171  -4.3669902155   0.5882807516
H    5.3327062756  -3.4133398648   0.1557469893
H    4.7572547931  -4.5014852926   1.4461409404
H    6.0400996593  -1.9942847033   2.1182750697
H    5.2189045462  -3.1319343768   3.2200193389
H    5.2376546106  -1.0833914835   4.3625659970
H    3.5637625405  -1.2840601046   3.7801302663
H    4.7812877799   1.2760713864   4.5005369951
H    3.1678619031   1.1112535927   3.7535667725
H    5.5677735305   2.6286308361   2.5776629948
H    4.1810523914   3.3505814699   3.4372037838
H    4.8811479763   4.0251206974   0.6806047298
H    3.4598255031   4.5773341692   1.6070526126
H    3.3759308885   3.0019441484  -1.0210531559
H    3.2164375821   4.7658870690  -0.8536168471
H    1.0323261017   5.0086096226  -1.5159696417
H   -0.2281797405   4.0486273634  -0.7092261887
H    0.7855075669   1.9634062382  -1.8955647650
H    1.7371747371   3.1025902618  -2.8686517794
H   -0.7214383767  -3.7933178764  -3.3349246390
H   -3.0410987617  -4.1833609908  -2.6681712338
H   -2.9940735849  -0.0627950278   2.6954439389
H   -4.2072481893  -1.2802668197   4.4696244125
H   -5.7836619918  -3.1104011745   3.8627762203
H   -6.0443883332  -3.7767488372   1.4929909128
H    1.9336207863   1.2114576926  -0.2393118836
C    2.0215126319   0.1530168214   0.0134761391
C    1.2628048278  -0.1476932242   1.2754097353
C    0.8287258325   0.8929193812   2.0992624611
C    0.1020641000   0.6156595922   3.2552236078
H   -0.2357281292   1.4310199259   3.8893798588
C   -0.1903904249  -0.7020938190   3.5973458456
H   -0.7576604438  -0.9177644087   4.4989482954
C    0.2319303711  -1.7444514011   2.7728802195
H   -0.0076079689  -2.7730710795   3.0286016144
H    1.0684739279   1.9178522841   1.8288012071
C    0.9496498554  -1.4673269807   1.6141637716
H    1.2665569206  -2.2764345662   0.9610453999
H    1.6642057080  -0.4575219386  -0.8196697856
N    3.4883965915  -0.1331761530   0.1509349727
H    3.6414640530  -1.0836408526   0.5461229574
H    3.8786687410   0.5176301184   0.8474462783
C    4.2341730349   0.0041325747  -1.1461190700
H    4.0279959812   1.0087390645  -1.5268287557
H    3.8175074942  -0.7323696745  -1.8358709685
C    5.7055518969  -0.2139438295  -0.9358109359
C    6.3255689896  -1.3649412725  -1.4237862805
H    5.7396614891  -2.0942884601  -1.9776374426
C    7.6848585678  -1.5777314427  -1.2040134077
H    8.1602431376  -2.4754563060  -1.5896859577
C    8.4303338146  -0.6438055094  -0.4895858859
C    7.8176809877   0.5122091666  -0.0065273485
H    8.3978470013   1.2476993387   0.5440149737
H    9.4895235437  -0.8116317240  -0.3144080265
C    6.4629235787   0.7281029258  -0.2326610052
H    5.9875662732   1.6344795224   0.1376319182

Conformer 56
G(CENSO)=       -3390.18620247  G(xTB)=        -175.63740996        
C   -4.4079787752   1.6120824390   0.6544899358
C   -4.3630518102   1.8703148679   2.0277314963
C   -5.3006341647   2.7052149123   2.6268429907
C   -6.2895869082   3.3117198566   1.8555472252
C   -6.3042341508   3.1330073526   0.4762822814
C   -5.3526077783   2.3073736440  -0.1214648754
S   -5.3243616624   2.1429627016  -1.8976199871
C   -3.5567311304   2.0342898971  -2.1124831889
C   -2.9531025882   2.6452324236  -3.2100590337
C   -1.5736404751   2.5940926307  -3.3780489760
C   -0.7894746007   1.9594773757  -2.4122231530
C   -1.3924724506   1.3584892149  -1.3081612507
C   -2.7789857936   1.3385086925  -1.1704906855
C   -3.4943414239   0.6772822085  -0.0506023252
C   -3.5353598013  -0.6682182900   0.1231528861
C   -2.8440851298  -1.6349181088  -0.7639743962
C   -1.4618956958  -1.7341184948  -0.8590582404
C   -0.8637443593  -2.6592831099  -1.7187790162
O    0.4963087057  -2.6019460363  -1.7638381810
C    1.2205665130  -3.6424110677  -2.4355327474
C    2.6703822172  -3.2104511338  -2.5255734092
O    3.2921234805  -2.8820630271  -1.2855161938
C    3.4516616415  -3.9885778271  -0.3990432329
C    4.4767370329  -3.6419620543   0.6486593622
O    3.9933992475  -2.5741179601   1.4757008506
C    4.7487827811  -2.4654285035   2.6896738095
C    4.2101946576  -1.3362338369   3.5256917343
O    4.4894462536  -0.1030166339   2.8675233942
C    4.0825921860   1.0390483699   3.6174084244
C    4.5164067759   2.2781596859   2.8823279155
O    3.7534551418   2.4160589063   1.6733590679
C    4.1848382594   3.5426392671   0.8902694812
C    3.0422390865   4.1216481221   0.0979352535
O    2.6350312238   3.2321393748  -0.9411876755
C    1.6991355326   3.8593348911  -1.8191619550
C    1.3590304693   2.9301188125  -2.9574090755
O    0.5695521405   1.8060785965  -2.5169916802
C   -1.6547656250  -3.5388970140  -2.4605338557
C   -3.0410076833  -3.4801276779  -2.3281182322
C   -3.6373535020  -2.5452376319  -1.4880094150
S   -5.4114786327  -2.5092451385  -1.3019488851
C   -5.4689526797  -2.1777632975   0.4504187878
C   -4.4997459846  -1.3396898037   1.0319027523
C   -4.4828455983  -1.2190498969   2.4246720283
C   -5.4662729728  -1.8180001426   3.2050356638
C   -6.4762907998  -2.5650281628   2.6030514451
C   -6.4668896810  -2.7657733772   1.2267991081
H   -3.5793226840   1.4203258590   2.6265912268
H   -5.2560316368   2.8828933772   3.6974736015
H   -7.0287505011   3.9582661015   2.3200223436
H   -7.0370750856   3.6512789390  -0.1362912235
H   -3.5602743028   3.1703803827  -3.9423698881
H   -1.1284309719   3.0578310882  -4.2517745945
H   -0.7658572443   0.9138893369  -0.5464685594
H   -0.8270692526  -1.1086704721  -0.2456069163
H    0.8586740935  -3.7777847857  -3.4639866953
H    1.0950062702  -4.5893238691  -1.8923318251
H    2.7392826668  -2.3043383330  -3.1388576085
H    3.2263850269  -4.0143899994  -3.0352913521
H    3.8120730090  -4.8727091854  -0.9492928734
H    2.4959429057  -4.2474157006   0.0826726751
H    5.4306672160  -3.3513697539   0.1800951946
H    4.6508603546  -4.5378703110   1.2639838560
H    5.8138598680  -2.2971781626   2.4617444899
H    4.6624191459  -3.4013903092   3.2624930708
H    4.7058477921  -1.3646636067   4.5095970078
H    3.1253520565  -1.4532074288   3.6799457211
H    4.5633022430   1.0375493351   4.6089851790
H    2.9898010092   1.0365954340   3.7631119768
H    5.5918085072   2.2233924756   2.6501764229
H    4.3435585263   3.1535456427   3.5259026292
H    5.0120787557   3.2431384562   0.2274839743
H    4.5518112544   4.3346489668   1.5582960126
H    3.3919345838   5.0719234135  -0.3392586312
H    2.1945723187   4.3473201671   0.7657305327
H    2.1396037601   4.7770572975  -2.2441566082
H    0.7840624543   4.1452997329  -1.2723771036
H    2.2707163354   2.4989372579  -3.3837125782
H    0.8479471077   3.4953372327  -3.7437666417
H   -1.2182127811  -4.2834614475  -3.1164628126
H   -3.6558956282  -4.1865599324  -2.8791387780
H   -3.6831767784  -0.6610798756   2.8975315065
H   -5.4402695971  -1.7027792328   4.2847739223
H   -7.2518068419  -3.0277369897   3.2068743483
H   -7.2177457669  -3.3975766312   0.7598810556
H    1.6872533518   0.8348023582  -0.6778121974
C    1.9644535453  -0.0526637397  -0.1039254048
C    1.2107975675  -0.0949277224   1.1964186687
C    0.9304950739  -1.3132081587   1.8209334119
C    0.1621262012  -1.3499937306   2.9810540603
H   -0.0561135192  -2.3035845080   3.4545039117
C   -0.3374134460  -0.1685360738   3.5257397471
H   -0.9462938314  -0.1985782783   4.4255295769
C   -0.0618286188   1.0507743952   2.9093217815
H   -0.4549047172   1.9741731219   3.3262031018
H    1.3066582253  -2.2355251936   1.3868424883
C    0.7092401649   1.0861694378   1.7511576681
H    0.9168300575   2.0348813867   1.2623096131
H    1.7721402123  -0.9478938777  -0.7002464489
N    3.4572592635   0.0190962655   0.0930025222
H    3.7724531320  -0.8558022835   0.5504152847
H    3.6618656738   0.8075310986   0.7391396715
C    4.1625187463   0.2339252438  -1.2045306898
H    3.7343948614   1.1396990115  -1.6466510037
H    3.9167045660  -0.6141925520  -1.8500453260
C    5.6558711620   0.3831787595  -1.0772896569
C    6.3501118896   0.2448185425   0.1242931279
H    5.8331855939   0.0150692613   1.0513760602
C    7.7354837829   0.4122345954   0.1593554374
H    8.2608925001   0.3042670290   1.1046531724
C    8.4386391116   0.7156691983  -1.0006116513
C    7.7481716186   0.8526569268  -2.2052061605
H    8.2866333778   1.0907732027  -3.1185567279
H    9.5168746596   0.8459809432  -0.9701606221
C    6.3688584654   0.6900045830  -2.2423868042
H    5.8339248572   0.8039051938  -3.1830082469

Conformer 57
G(CENSO)=       -3390.18617905  G(xTB)=        -175.63510830        
C   -5.2821965894   1.4194655010   0.0276819831
C   -5.5963104279   1.7532935953   1.3480204036
C   -6.8520449772   2.2538095082   1.6772166929
C   -7.8103070458   2.4450999166   0.6846383188
C   -7.4955471600   2.1883165470  -0.6455911865
C   -6.2312479461   1.7000108202  -0.9736034466
S   -5.8167864524   1.4310333793  -2.6895698039
C   -4.1004827439   1.9105758748  -2.6122768132
C   -3.5257036593   2.6328910999  -3.6601482859
C   -2.2165502257   3.0743531958  -3.5641006820
C   -1.4807554419   2.8300219113  -2.3984777997
C   -2.0432081290   2.0912879471  -1.3563322142
C   -3.3434718228   1.5902922802  -1.4782238223
C   -4.0063513976   0.7980568732  -0.4132030205
C   -3.6580198711  -0.4731875031  -0.0968606624
C   -2.6365840584  -1.2550659193  -0.8390728051
C   -1.2754285829  -0.9658374410  -0.8542846240
C   -0.3857909055  -1.7448307923  -1.6009068108
O    0.9168237521  -1.3332833190  -1.5654754296
C    1.9310603465  -2.1779977987  -2.1406520713
C    2.2860723453  -3.3530008641  -1.2646061269
O    2.7473851325  -2.8782111049   0.0046100605
C    3.3158356389  -3.9357281901   0.7876709257
C    3.6125350526  -3.4389359246   2.1761434230
O    4.5768757884  -2.3912993911   2.0965570427
C    4.9929734346  -1.9294110446   3.3803454936
C    6.0408948246  -0.8667501648   3.1982669009
O    5.4434594621   0.3211734558   2.6541528622
C    6.4252017997   1.3497355566   2.4397713636
C    5.7831249280   2.7101899395   2.4265075214
O    5.0047384133   2.8861871854   1.2441600121
C    4.5430073687   4.2337781730   1.1216111049
C    3.8351120142   4.4205810745  -0.1928376486
O    2.5840749924   3.7365324727  -0.1606302404
C    1.8595761151   3.8805022914  -1.3758749800
C    0.5332760031   3.1806894501  -1.1649811684
O   -0.2265533377   3.3596111863  -2.3664587607
C   -0.8545389819  -2.8404009761  -2.3287626606
C   -2.2074893225  -3.1616719838  -2.2792798005
C   -3.0943314805  -2.3917967158  -1.5350529511
S   -4.8152947168  -2.8612849773  -1.4602471399
C   -5.1135403457  -2.4480618306   0.2474097196
C   -4.4731385740  -1.3275446706   0.8033658636
C   -4.6078487850  -1.1007955351   2.1761487931
C   -5.4424547101  -1.9000603130   2.9504925609
C   -6.1443394018  -2.9508249632   2.3633229426
C   -5.9653849186  -3.2416080981   1.0149331504
H   -4.8465790658   1.6272957215   2.1202452986
H   -7.0797785095   2.4964540909   2.7112149757
H   -8.7941941920   2.8298625334   0.9377590754
H   -8.2222088809   2.3877219858  -1.4285594409
H   -4.1094817913   2.8726161313  -4.5446263925
H   -1.7660996034   3.6489208072  -4.3681297803
H   -1.4994299477   1.9111221164  -0.4381068830
H   -0.8836886497  -0.1376244692  -0.2756253487
H    2.8012734771  -1.5271119877  -2.2615189342
H    1.6420275326  -2.5286509551  -3.1384747068
H    3.0806422558  -3.9213462609  -1.7748954661
H    1.4272487599  -4.0241974265  -1.1129849784
H    4.2355117098  -4.3002561049   0.3028503272
H    2.6055806277  -4.7736944024   0.8612299385
H    4.0076102921  -4.2817777758   2.7666455187
H    2.6941823612  -3.0768300371   2.6649870678
H    5.4328315165  -2.7571442963   3.9598951151
H    4.1338975180  -1.5310026925   3.9450613225
H    6.8401105170  -1.2313718711   2.5331495922
H    6.4861397620  -0.6337483315   4.1773000636
H    6.9666204235   1.1632325198   1.4987658706
H    7.1529316175   1.3340318741   3.2641869340
H    6.5902708338   3.4609835968   2.4591412116
H    5.1577447169   2.8444364089   3.3245623394
H    5.3999255645   4.9263908992   1.1549139795
H    3.8678353537   4.4858171436   1.9559272166
H    4.4599628348   4.0436689377  -1.0201348388
H    3.6739196680   5.4992076928  -0.3531681178
H    2.4078384610   3.4270970870  -2.2183497218
H    1.6936127086   4.9457193783  -1.6066509677
H    0.0048828274   3.6232153460  -0.3088165197
H    0.6907381127   2.1112692018  -0.9747070542
H   -0.1896433177  -3.4694988309  -2.9082242292
H   -2.5626963262  -4.0371016593  -2.8160553062
H   -4.0456873708  -0.2961069905   2.6373705791
H   -5.5432086374  -1.7023317873   4.0137456004
H   -6.8045806437  -3.5720719507   2.9618756829
H   -6.4672746248  -4.0950360184   0.5670164362
H    2.4470085664   1.6682460826   1.1365793419
C    2.2129874373   0.6042732442   1.0435656542
C    1.7308151648   0.0258844216   2.3421948606
C    0.8427806140  -1.0531816165   2.3459011620
C    0.3587406615  -1.5617974911   3.5477151839
H   -0.3364498425  -2.3970063572   3.5400149446
C    0.7615119883  -0.9972549515   4.7562608325
H    0.3800061883  -1.3906848359   5.6946313205
C    1.6473006939   0.0787594026   4.7596516914
H    1.9577392956   0.5262651492   5.6999094281
H    0.5294292693  -1.4924117277   1.4017874817
C    2.1275915800   0.5897778077   3.5575152253
H    2.8100375558   1.4360435102   3.5565116666
H    1.4648260790   0.4671627829   0.2587163904
N    3.4704807764  -0.0641724769   0.5389650345
H    3.2866034823  -1.0733376106   0.3868290252
H    4.2049496887   0.0085468582   1.2708412412
C    3.9458872909   0.5749429582  -0.7290668590
H    4.2585788375   1.5891319634  -0.4638643272
H    3.0815957823   0.6542998649  -1.3980439546
C    5.0649263379  -0.1720148444  -1.4055963508
C    5.8372463306  -1.1438541984  -0.7690209408
H    5.6430103355  -1.4317289599   0.2600496331
C    6.8667208735  -1.7848298840  -1.4586099595
H    7.4553847965  -2.5448771231  -0.9518672707
C    7.1385594783  -1.4585377977  -2.7828155536
C    6.3710298825  -0.4852226459  -3.4216497183
H    6.5708082983  -0.2259254523  -4.4578444887
H    7.9399412106  -1.9608516432  -3.3174326463
C    5.3401358667   0.1496783915  -2.7395082632
H    4.7347592025   0.8993575685  -3.2445845803

Conformer 58
G(CENSO)=       -3390.18616246  G(xTB)=        -175.63307013        
C   -4.4107909910   1.7054124370   0.6946101458
C   -4.5071896908   1.7458175275   2.0898429148
C   -5.3669467670   2.6370012080   2.7215963702
C   -6.1338791713   3.5197076447   1.9635655569
C   -5.9952116271   3.5521704513   0.5803680818
C   -5.1194645728   2.6653270105  -0.0462751049
S   -4.8886625013   2.7562963660  -1.8070040243
C   -3.1649318246   2.3044821342  -1.8762292760
C   -2.3574494669   2.8910825190  -2.8470307740
C   -1.0139304381   2.5476930825  -2.9639887097
C   -0.4773828565   1.6119399480  -2.0791445488
C   -1.2798836616   1.0344577604  -1.0947163480
C   -2.6313721037   1.3447715970  -0.9912059535
C   -3.5540235547   0.7243122149  -0.0107286653
C   -3.7583155880  -0.6148308245   0.0739095379
C   -2.9791073036  -1.6199724060  -0.6902820383
C   -1.6973635669  -2.0230584877  -0.3285369204
C   -1.0348614026  -3.0145072950  -1.0593556294
O    0.1948163816  -3.3682338898  -0.5936191905
C    0.7944510224  -4.5634176679  -1.1254402494
C    1.8600914275  -5.0428238164  -0.1775949460
O    2.9855962778  -4.1711629373  -0.2012171696
C    4.0475828245  -4.6727188921   0.6094818168
C    5.2472744135  -3.7600939592   0.4971050237
O    5.0906034742  -2.4787781359   1.1101378588
C    5.1310706907  -2.5091593284   2.5377196865
C    5.6132337555  -1.1809844132   3.0555803978
O    4.6514748798  -0.1566467517   2.7704825805
C    4.9914174895   1.0673807803   3.4338359157
C    3.9181816004   2.0949215262   3.2079257692
O    3.9049236381   2.4765390171   1.8337354919
C    3.0154097552   3.5644549997   1.5958190151
C    3.0254776877   3.9064874356   0.1313684863
O    2.5221940303   2.7980214594  -0.6241263494
C    2.1851220032   3.1732213684  -1.9616869038
C    1.8296182058   1.9357670943  -2.7481691117
O    0.8081974629   1.1520584507  -2.1103603150
C   -1.6498654562  -3.5846880312  -2.1798063858
C   -2.9580097747  -3.2293778461  -2.5002281055
C   -3.6344853380  -2.2788994796  -1.7432230567
S   -5.3616358550  -1.9257044001  -2.0287578701
C   -5.8647607344  -1.8074986957  -0.3158957925
C   -5.0016690576  -1.2149173719   0.6279412620
C   -5.3685759178  -1.2562431931   1.9753317109
C   -6.6025801522  -1.7714484601   2.3615790766
C   -7.4836016068  -2.2699977852   1.4053155637
C   -7.1075925995  -2.3093031187   0.0665247601
H   -3.8870807916   1.0787408296   2.6787476428
H   -5.4343834458   2.6445642513   3.8056021419
H   -6.8132682450   4.2138569994   2.4501294950
H   -6.5475048343   4.2790377084  -0.0092576130
H   -2.7751559175   3.6326234864  -3.5226543220
H   -0.4106509455   3.0246435903  -3.7280799149
H   -0.8244341622   0.3395192750  -0.4031018827
H   -1.2074808294  -1.5913109090   0.5400446015
H    1.2140919315  -4.3653744041  -2.1216462216
H    0.0383555544  -5.3554401128  -1.2084494353
H    2.1592221015  -6.0546627046  -0.4989972979
H    1.4488551762  -5.1199875679   0.8426728993
H    4.3478552265  -5.6750576115   0.2586760484
H    3.7196156120  -4.7730443831   1.6577692951
H    5.4559922738  -3.5652368616  -0.5618600332
H    6.1187945463  -4.2765905718   0.9295693544
H    5.8374784319  -3.2796070697   2.8839481694
H    4.1395851153  -2.7402657255   2.9555516775
H    6.5846756001  -0.9228895566   2.6043915366
H    5.7477271285  -1.2641318554   4.1455319951
H    5.9625053759   1.4409618702   3.0706273405
H    5.0770884704   0.8861414163   4.5165434551
H    4.1410239518   2.9674852308   3.8437777038
H    2.9334574737   1.6976644025   3.5059724725
H    3.3372694206   4.4536801336   2.1627617779
H    1.9945893093   3.3047590684   1.9213832960
H    4.0443747948   4.1549937419  -0.2059597481
H    2.3842273447   4.7878485148  -0.0210500806
H    3.0397587613   3.6590774406  -2.4601864404
H    1.3502762953   3.8906032896  -1.9389600324
H    2.6888865122   1.2624586716  -2.8041917114
H    1.5543399414   2.2129249892  -3.7733158610
H   -1.1462590764  -4.3308635241  -2.7835724069
H   -3.4542374345  -3.7226869042  -3.3314736874
H   -4.6800113399  -0.8900202599   2.7274843134
H   -6.8733380263  -1.7834337823   3.4134245260
H   -8.4506607573  -2.6656137138   1.7024260866
H   -7.7683959525  -2.7483164661  -0.6760916727
H    1.8579808168  -0.6750188207  -0.8897791560
C    2.4265276272  -0.8745007718   0.0240950018
C    1.5728135261  -0.6847925547   1.2459923743
C    0.9218036654   0.5269301699   1.4901793778
C    0.0882791170   0.6683362567   2.5961897001
H   -0.4206554520   1.6128106364   2.7711496966
C   -0.1030814219  -0.4016168684   3.4684171714
H   -0.7593499299  -0.2935618230   4.3278889619
C    0.5498794863  -1.6103667626   3.2341909460
H    0.4063002542  -2.4478647951   3.9116027867
H    1.0571267502   1.3619855822   0.8067394757
C    1.3846429937  -1.7493415236   2.1288948191
H    1.8860603797  -2.6940547385   1.9356352214
H    2.8242629606  -1.8902284747  -0.0146402247
N    3.6012910770   0.0698003871   0.0026881055
H    4.0834795446   0.0162877767   0.9190770191
H    3.2692807464   1.0436730973  -0.1058563575
C    4.5556317400  -0.2513640841  -1.1179958941
H    3.9529167978  -0.5703781519  -1.9729763862
H    5.1539661655  -1.1011669865  -0.7784725647
C    5.4173055675   0.9206644477  -1.5014900785
C    5.5394003793   1.2603422010  -2.8507417031
H    4.9989034266   0.6848840347  -3.5984439658
C    6.3471434607   2.3244012110  -3.2424633212
H    6.4353985641   2.5744085111  -4.2961081713
C    7.0303107614   3.0697726931  -2.2853765365
C    6.9136875699   2.7353614110  -0.9376291797
H    7.4458510687   3.3114555327  -0.1856858497
H    7.6526308876   3.9074066079  -2.5881561754
C    6.1196131898   1.6610731106  -0.5472266062
H    6.0444103266   1.4112500866   0.5076426264

Conformer 59
G(CENSO)=       -3390.18610632  G(xTB)=        -175.63403287        
C   -4.5706218360   1.6620266007   0.3583629558
C   -4.6896424676   1.6860694335   1.7521234774
C   -5.6303780952   2.4986701886   2.3747527865
C   -6.4588100996   3.3171681221   1.6092334156
C   -6.3070448315   3.3655928525   0.2278533611
C   -5.3512558899   2.5578983327  -0.3887707610
S   -5.1116578694   2.6621478178  -2.1454739570
C   -3.3569270675   2.3514780030  -2.2045417160
C   -2.6127584051   2.9840926585  -3.1986964724
C   -1.2519185923   2.7406052859  -3.3294921565
C   -0.6284517737   1.8734402233  -2.4315994934
C   -1.3613877911   1.2639170107  -1.4134727256
C   -2.7392630487   1.4570219292  -1.3062094840
C   -3.6217260038   0.7615462075  -0.3363763994
C   -3.7298000833  -0.5899901377  -0.2724022439
C   -2.8335931097  -1.5212681678  -0.9981627467
C   -1.5427401171  -1.8098427981  -0.5679131942
C   -0.7554583279  -2.7315067898  -1.2632018150
O    0.4733760779  -2.9782543865  -0.7259683675
C    1.2399004259  -4.0650648531  -1.2745537706
C    2.3355980060  -4.4393395539  -0.3132760373
O    3.3562111487  -3.4416046011  -0.2672493133
C    4.5309763848  -3.9590271391   0.3622841497
C    5.6461099015  -2.9513736828   0.3258907966
O    5.3909890505  -1.8933163030   1.2579129902
C    6.5400835521  -1.0536659388   1.4375392116
C    6.2897630810  -0.0828586110   2.5588877302
O    5.3504553726   0.9006347566   2.1331542949
C    4.9789559937   1.7873640290   3.1859016820
C    4.1084047582   2.8749188582   2.6140615410
O    2.9120947345   2.2766623580   2.1058366738
C    1.8538711220   3.2027180159   1.8389456390
C    1.9919802950   3.9458143775   0.5303821913
O    1.8984103061   3.0042477452  -0.5330435212
C    1.7169259695   3.6180156548  -1.8019304886
C    1.6521097065   2.5342507232  -2.8536800806
O    0.6884771017   1.5149200037  -2.5218072241
C   -1.2522324310  -3.3441780979  -2.4185496201
C   -2.5680096990  -3.1049860528  -2.8099063137
C   -3.3685629952  -2.2272188644  -2.0868298780
S   -5.1000036906  -2.0205568689  -2.4658302672
C   -5.7069488937  -1.9448308734  -0.7840381801
C   -4.9526817243  -1.2868409118   0.2094026517
C   -5.4049738657  -1.3495388936   1.5299487637
C   -6.6192292464  -1.9557388107   1.8394942732
C   -7.3945619029  -2.5254100020   0.8329011832
C   -6.9299434243  -2.5396116886  -0.4782855672
H   -4.0257617212   1.0679240813   2.3471324800
H   -5.7142610854   2.4945946412   3.4576765678
H   -7.2005833029   3.9496106079   2.0888353458
H   -6.9130855699   4.0429928838  -0.3678372180
H   -3.1005097844   3.6718381431  -3.8843492616
H   -0.6932857026   3.2316231149  -4.1190480247
H   -0.8379157854   0.6299318752  -0.7084218532
H   -1.1454634957  -1.3370775737   0.3252893988
H    1.6543261186  -3.7810061456  -2.2517698918
H    0.5965675324  -4.9455232530  -1.4030083028
H    2.7611255321  -5.3912856943  -0.6696375644
H    1.9176857895  -4.6128968166   0.6920305857
H    4.8716485297  -4.8595289980  -0.1737452156
H    4.3158135001  -4.2467314810   1.4048009985
H    5.7703619236  -2.5449729116  -0.6895822400
H    6.5765022089  -3.4663769803   0.6086651791
H    6.7698216574  -0.5157449452   0.5037153539
H    7.4079873090  -1.6769940818   1.7003897596
H    7.2446978936   0.3962673670   2.8296683385
H    5.9129470606  -0.6191698136   3.4455977559
H    5.8713751979   2.2505007866   3.6375944076
H    4.4370488292   1.2353996508   3.9731434196
H    4.6467613033   3.4143908941   1.8201878068
H    3.8613149311   3.5886799515   3.4142251673
H    1.7786429252   3.9289927558   2.6618948165
H    0.9332533288   2.6075700862   1.8156501207
H    2.9433042889   4.5007720864   0.4749422470
H    1.1707916207   4.6805404772   0.4714997721
H    2.5584178570   4.2869889544  -2.0516006334
H    0.7945452978   4.2233120238  -1.8002922767
H    2.6027101058   1.9959870534  -2.9088113406
H    1.4536251035   2.9808145544  -3.8361971188
H   -0.6508237804  -4.0365056205  -2.9962441938
H   -2.9709067231  -3.6329578283  -3.6699323076
H   -4.7995511506  -0.9271099912   2.3228095113
H   -6.9569969391  -1.9832335636   2.8715391529
H   -8.3456650749  -2.9937385419   1.0699737156
H   -7.5058915263  -3.0291132119  -1.2590832390
H    0.9227900719  -0.2615359088   1.3626878890
C    1.7810990943  -0.8876354248   1.6242681576
C    2.0417987506  -0.8587264425   3.1053046062
C    1.3572207476   0.0410065924   3.9241417041
C    1.6099240098   0.0808754760   5.2927822178
H    1.0686850515   0.7825465865   5.9218298361
C    2.5591864479  -0.7714713345   5.8522407255
H    2.7608586265  -0.7370261071   6.9194656009
C    3.2451336321  -1.6732244664   5.0403363439
H    3.9812664835  -2.3457210792   5.4726871477
H    0.6247716217   0.7135969124   3.4851868935
C    2.9828868076  -1.7211074753   3.6743225908
H    3.5156251310  -2.4308290422   3.0458547327
H    1.6037045673  -1.9025025699   1.2582898067
N    2.9617756799  -0.3537024182   0.8619637320
H    3.7956724133  -0.9526467564   1.0201179017
H    3.1861586500   0.5814748163   1.2431389744
C    2.7028741841  -0.2463406996  -0.6144080666
H    1.9449993942   0.5320263654  -0.7446614156
H    2.2978297300  -1.2055517793  -0.9421951571
C    3.9637023110   0.0855840548  -1.3640221458
C    4.6743881905   1.2588415120  -1.0894112252
H    4.3107812870   1.9440714065  -0.3291316704
C    5.8322193619   1.5617299728  -1.7974800047
H    6.3776913384   2.4748364899  -1.5737873856
C    6.2871568436   0.7028018196  -2.7975690963
C    5.5786754174  -0.4609541735  -3.0835300283
H    5.9272248228  -1.1349197920  -3.8615254005
H    7.1900391602   0.9425211306  -3.3529161120
C    4.4257048447  -0.7710301067  -2.3645417421
H    3.8800166468  -1.6865367145  -2.5780552602

Conformer 60
G(CENSO)=       -3390.18602620  G(xTB)=        -175.63708508        
C   -4.5964139136   1.3410616611   1.0991976982
C   -4.5147456683   1.1807643226   2.4862128337
C   -5.3747297154   1.8690649850   3.3349180229
C   -6.3222223051   2.7437095713   2.8064553779
C   -6.3699706678   2.9758567110   1.4357192358
C   -5.4922847923   2.2952493880   0.5923874919
S   -5.4739575366   2.6463746423  -1.1520887433
C   -3.7174345068   2.4769797897  -1.4240542381
C   -3.0930761859   3.3419520659  -2.3151248478
C   -1.7270217190   3.2475575496  -2.5631586741
C   -0.9817778992   2.2739951804  -1.8953273265
C   -1.6060181543   1.3987639974  -0.9997083458
C   -2.9750435297   1.4743886024  -0.7624954520
C   -3.7285869931   0.5884115321   0.1615025314
C   -3.8082816801  -0.7577164435   0.0217479120
C   -2.9870253782  -1.5489611527  -0.9246673868
C   -1.6479135987  -1.8301947377  -0.6808941378
C   -0.9350216995  -2.6764755474  -1.5344775091
O    0.3421409095  -2.9474508788  -1.1480623351
C    1.0587766227  -3.9970132975  -1.8210553409
C    2.1800851128  -4.4576611779  -0.9283543372
O    3.1812961246  -3.4464186265  -0.8205426088
C    4.3005487496  -3.8718406034  -0.0354757722
C    4.1510335100  -3.6171203932   1.4480497327
O    4.4030060912  -2.2337561266   1.7345866108
C    4.4207257084  -1.9799362016   3.1445147403
C    4.9065595528  -0.5807554554   3.4126986095
O    3.9381378280   0.3534422469   2.9374566187
C    4.2581704761   1.7117635143   3.2544618158
C    4.9631673626   2.4365304803   2.1322985699
O    4.0381536386   2.6093414518   1.0487082943
C    4.4971366855   3.5574485984   0.0781499129
C    3.4171854033   3.7624606145  -0.9517459893
O    3.1881756732   2.5239363931  -1.6240461447
C    2.5316692569   2.6475965518  -2.8817370200
C    1.0841642179   3.0793395672  -2.8099575746
O    0.3606461421   2.0976417289  -2.0502953861
C   -1.5513203593  -3.2014878224  -2.6748865705
C   -2.9076031408  -2.9619532443  -2.8898204281
C   -3.6335115082  -2.1739895346  -2.0025715205
S   -5.4065512536  -2.0112891344  -2.1359785975
C   -5.7813556234  -2.1617048984  -0.3912561304
C   -4.9264843670  -1.5752285250   0.5646137839
C   -5.1811360374  -1.8232252128   1.9161090824
C   -6.3064133114  -2.5411878895   2.3099361173
C   -7.1890304887  -3.0389130806   1.3550166141
C   -6.9171680080  -2.8677164395   0.0013122111
H   -3.7595021839   0.5182718425   2.8962829336
H   -5.3020693144   1.7246386395   4.4089957882
H   -7.0011979406   3.2789294099   3.4642774773
H   -7.0678380812   3.7010023617   1.0259595948
H   -3.6705081829   4.1141149322  -2.8161746953
H   -1.2664320481   3.9456561113  -3.2521717795
H   -0.9982013396   0.6738126160  -0.4738813043
H   -1.1554289891  -1.4339656407   0.2016587946
H    1.4409421347  -3.6342357173  -2.7854281107
H    0.3963066016  -4.8544881728  -1.9979970592
H    2.6131688766  -5.3662283414  -1.3775006217
H    1.7775160677  -4.7254603592   0.0608563932
H    5.1770899069  -3.3262573984  -0.4077921838
H    4.4829093087  -4.9453053586  -0.1928093534
H    4.8898685291  -4.2325467625   1.9856141522
H    3.1478877194  -3.9021757120   1.8025998121
H    5.1086241307  -2.6846455667   3.6374805913
H    3.4138097128  -2.1253135840   3.5676747985
H    5.8863708215  -0.4171313257   2.9342102378
H    5.0376000088  -0.4720397650   4.5014829897
H    4.8818759340   1.7610803030   4.1592663671
H    3.3091887320   2.2204028698   3.4671035395
H    5.8531155679   1.8826964162   1.7902492553
H    5.2891407234   3.4221828578   2.4990272917
H    5.4229303245   3.1977531673  -0.3978341446
H    4.7068120494   4.5210056696   0.5678263844
H    3.7566077364   4.5320947592  -1.6632202906
H    2.4966997229   4.1221638455  -0.4662648646
H    2.5937513885   1.6589853474  -3.3518023552
H    3.0635010679   3.3673926738  -3.5250672471
H    0.7007963608   3.1337749245  -3.8387476872
H    0.9715663104   4.0676152025  -2.3427567200
H   -1.0096239546  -3.8304120308  -3.3723245505
H   -3.4006283150  -3.4270596886  -3.7389616590
H   -4.4877096596  -1.4604016729   2.6649157573
H   -6.4890815672  -2.7142905884   3.3666515888
H   -8.0709767167  -3.5956763411   1.6588628626
H   -7.5728894964  -3.3022928054  -0.7483576135
H    1.8099028581   0.4110488815  -1.0784757091
C    2.1226959530  -0.2918121925  -0.3025255095
C    1.3377093106  -0.0878470277   0.9616624699
C    0.9271911929   1.1922819028   1.3395844151
C    0.1776222589   1.3772303998   2.4972360787
H   -0.1470257286   2.3756622345   2.7783878206
C   -0.1669305037   0.2819179627   3.2879999967
H   -0.7605654107   0.4253639135   4.1870554097
C    0.2460284053  -0.9973700681   2.9200191504
H   -0.0245134080  -1.8545428556   3.5309057070
H    1.1847151483   2.0423176345   0.7126969515
C    0.9969469040  -1.1796710135   1.7621153828
H    1.3115015450  -2.1772841458   1.4649469287
H    2.0239921464  -1.3177693577  -0.6619117813
N    3.5908715738  -0.0518141963  -0.0722656237
H    3.8950759339  -0.6694177173   0.6983886772
H    3.7349493045   0.9284493152   0.2416040432
C    4.4204276894  -0.3325614079  -1.2945935633
H    3.9451762338   0.1756194072  -2.1349855640
H    4.3699000006  -1.4119551498  -1.4668609225
C    5.8358734453   0.1450062038  -1.1193368904
C    6.3531170645   1.1188355415  -1.9756583884
H    5.7222255221   1.5314137308  -2.7592637393
C    7.6629890273   1.5678127386  -1.8241065318
H    8.0554830852   2.3240297562  -2.4985262815
C    8.4623702860   1.0581326940  -0.8042542919
C    7.9521520634   0.0856276698   0.0540489760
H    8.5727655419  -0.3214430621   0.8479045527
H    9.4815518569   1.4139212600  -0.6801471336
C    6.6490329720  -0.3750470272  -0.1070469712
H    6.2639075233  -1.1447875453   0.5577600754

Conformer 61
G(CENSO)=       -3390.18593891  G(xTB)=        -175.63373304        
C   -4.3156300814   1.3713669413   0.9669068757
C   -4.3073375270   1.3055546239   2.3643525442
C   -5.1628654824   2.0965036516   3.1231024270
C   -6.0316954319   2.9849090559   2.4927311706
C   -6.0011060623   3.1249443884   1.1095916134
C   -5.1303174444   2.3389576917   0.3547646626
S   -5.0454750475   2.5733711526  -1.4073072914
C   -3.3103051704   2.2359658733  -1.6361658921
C   -2.6028480068   2.9506079539  -2.5981824618
C   -1.2513585973   2.7040976778  -2.8275311319
C   -0.6025362410   1.7313745932  -2.0651878501
C   -1.3070652946   1.0293574534  -1.0847034827
C   -2.6633737591   1.2433857327  -0.8724060173
C   -3.4725629687   0.4944188343   0.1198117229
C   -3.6075990124  -0.8560942702   0.1053734792
C   -2.8855654731  -1.7453035927  -0.8381384999
C   -1.5389122436  -2.0830792700  -0.7015672174
C   -0.9250273480  -2.9242507321  -1.6264124963
O    0.3742435741  -3.2867372326  -1.3726347906
C    1.3203986311  -3.1525397890  -2.4529330216
C    2.5389220939  -3.9959627556  -2.1632960605
O    3.2888088289  -3.5665782134  -1.0255123306
C    2.9837597272  -4.2685968005   0.1817664673
C    3.9938909575  -3.9143828229   1.2414997949
O    3.7709391308  -2.5878426757   1.7279685412
C    4.5965703032  -2.3072049879   2.8564651657
C    4.1947284545  -1.0043900351   3.4918267925
O    4.5450676093   0.0964749880   2.6427945005
C    4.4188188078   1.3509494893   3.3279721172
C    4.9377055999   2.4622243938   2.4581544108
O    4.0066728377   2.7268512407   1.4094197952
C    4.4996581131   3.7062427278   0.4967010248
C    3.3959079660   4.1106958648  -0.4412357930
O    2.9772451580   2.9821781654  -1.2172412150
C    2.0819674895   3.3787717279  -2.2618858203
C    1.5957703993   2.1569070023  -2.9984481496
O    0.7047063278   1.3585400380  -2.2008319294
C   -1.6542668306  -3.4365609642  -2.7036966998
C   -3.0128534526  -3.1598722737  -2.8055679818
C   -3.6344005588  -2.3432207318  -1.8617562443
S   -5.4016572735  -2.0943633647  -1.8905305559
C   -5.6816255507  -2.1478140363  -0.1246078661
C   -4.7387285858  -1.5734366587   0.7504265902
C   -4.9198088876  -1.7491532744   2.1247770710
C   -6.0576513690  -2.3812261565   2.6170982394
C   -7.0253636805  -2.8644533836   1.7396897240
C   -6.8297605031  -2.7678768862   0.3656930776
H   -3.6098810225   0.6355424348   2.8546581023
H   -5.1471439597   2.0213170483   4.2065738328
H   -6.7081076586   3.6006944117   3.0787161313
H   -6.6359333023   3.8579089904   0.6188755182
H   -3.1032649943   3.7226451552  -3.1764975483
H   -0.7317911886   3.2913459489  -3.5759915328
H   -0.7738488591   0.3167799690  -0.4735540173
H   -0.9601609504  -1.7043662146   0.1351213954
H    1.5942483780  -2.0915540368  -2.5529062739
H    0.8894165950  -3.4931903072  -3.4031296158
H    3.2036106939  -3.9115304106  -3.0333359118
H    2.2512835734  -5.0526195241  -2.0566765302
H    3.0429892909  -5.3547268701   0.0076380457
H    1.9673112311  -4.0343340248   0.5327885066
H    5.0162258023  -4.0086386536   0.8393377632
H    3.8846213914  -4.6337623340   2.0695563208
H    5.6590670035  -2.2771716266   2.5620462666
H    4.4786838201  -3.0980999140   3.6159338143
H    4.7345719283  -0.9118535414   4.4464286075
H    3.1137952806  -0.9923291204   3.7026965105
H    5.0167644315   1.3202422610   4.2511073200
H    3.3672258473   1.5340007154   3.6023018548
H    5.9211137294   2.1869537561   2.0419347544
H    5.0693158040   3.3628868990   3.0792250939
H    5.3596951752   3.3048787705  -0.0644442005
H    4.8329966811   4.6057920312   1.0394714117
H    3.7787088471   4.9031327496  -1.1037633597
H    2.5402645543   4.5159713158   0.1225575516
H    2.6091781279   4.0338182672  -2.9741760596
H    1.2348498394   3.9443642329  -1.8415600647
H    2.4384535117   1.4949354936  -3.2228055385
H    1.1316596861   2.4445638330  -3.9482776428
H   -1.1894120033  -4.1025684987  -3.4240483725
H   -3.5947288138  -3.6160783347  -3.6018777785
H   -4.1597660854  -1.3972854886   2.8124466080
H   -6.1848521893  -2.4983073727   3.6894875100
H   -7.9175462720  -3.3530357072   2.1209094389
H   -7.5550120267  -3.1930645876  -0.3228537136
H    1.4630175874  -0.3436969653  -0.8070020534
C    1.9800672200  -0.4903586176   0.1461235679
C    1.1815595041   0.0617857418   1.2947078163
C    0.6423333847  -0.8126599266   2.2405561390
C   -0.1682487196  -0.3321594949   3.2668823731
H   -0.5881634304  -1.0242939067   3.9918539705
C   -0.4326999314   1.0313774005   3.3660255270
H   -1.0616483102   1.4084907311   4.1680179847
C    0.1121020967   1.9116717247   2.4323076089
H   -0.0945147804   2.9763689092   2.5010562726
H    0.8540219986  -1.8763701709   2.1656295104
C    0.9092602303   1.4298582109   1.3993413913
H    1.3047375400   2.1247050808   0.6620425923
H    2.1783041428  -1.5528266523   0.2849816888
N    3.3117540643   0.1923521722   0.0215250218
H    3.8085671242   0.1158078980   0.9325023877
H    3.1801216063   1.1994851770  -0.1552141573
C    4.1600946793  -0.3803603936  -1.0831137040
H    3.6133985826  -0.2258889865  -2.0180892159
H    4.2350186082  -1.4539002244  -0.8896620056
C    5.5098846119   0.2786590250  -1.1198421622
C    6.4754732011  -0.0550902521  -0.1652502049
H    6.2468172486  -0.8017188078   0.5915937831
C    7.7226532194   0.5612420858  -0.1814683624
H    8.4664603974   0.2958779247   0.5650187374
C    8.0201658892   1.5083441828  -1.1604076678
C    7.0672722246   1.8349402748  -2.1224027610
H    7.2973686415   2.5684209019  -2.8904518630
H    8.9964315234   1.9854067946  -1.1766374463
C    5.8147611907   1.2260915253  -2.0990406453
H    5.0664190200   1.4875226452  -2.8428809084

Conformer 62
G(CENSO)=       -3390.18590359  G(xTB)=        -175.63713571        
C   -3.8480479481   1.3030330933  -2.1901218316
C   -3.2803526680   1.3640400853  -3.4665356076
C   -3.8721607757   2.1171041445  -4.4749759178
C   -5.0359971171   2.8379524869  -4.2153589621
C   -5.5715378328   2.8575215898  -2.9317885328
C   -4.9628790859   2.1146113413  -1.9207595200
S   -5.5830055854   2.2130108739  -0.2529053206
C   -4.0166698779   2.1218781730   0.5976463864
C   -3.8105727381   2.8981995512   1.7350695511
C   -2.5983987121   2.8588900811   2.4171537461
C   -1.5729398127   2.0446834560   1.9332825125
C   -1.7738929293   1.2789697942   0.7836343587
C   -2.9987687769   1.2720617836   0.1219481616
C   -3.2975887328   0.4689387822  -1.0919321631
C   -3.3190509472  -0.8886365764  -1.1189019957
C   -2.9191547645  -1.7428307988   0.0242507740
C   -1.6062910090  -1.8338456388   0.4688114304
C   -1.2668702573  -2.6579597164   1.5440351413
O    0.0379580188  -2.5844939500   1.9290952828
C    0.5766194806  -3.5904967680   2.7986067975
C    1.9400519052  -3.1155453834   3.2611395520
O    2.8504684309  -2.7553775620   2.2251458228
C    3.2469607407  -3.8427995031   1.3904935870
C    4.5229760357  -3.4815492287   0.6768283622
O    4.2916666981  -2.3886112770  -0.2224494242
C    5.3855895254  -2.2213108746  -1.1335216699
C    5.0954900668  -1.0892848660  -2.0812838755
O    5.0980124172   0.1355217215  -1.3519495072
C    4.8862808284   1.2801345511  -2.1756379526
C    5.0428782223   2.5153314143  -1.3304670956
O    3.9538708106   2.6046427006  -0.3983712495
C    4.1146071306   3.7047035629   0.5155284226
C    2.7795265250   4.2719479009   0.9224813362
O    2.0680695952   3.3538083239   1.7512786925
C    0.9028890053   3.9552185512   2.3178152675
C    0.2349679416   2.9777732756   3.2531521616
O   -0.3604695636   1.8716626085   2.5464571165
C   -2.2423855333  -3.4529657263   2.1499171958
C   -3.5490401438  -3.4132535722   1.6654746720
C   -3.8907482790  -2.5735149402   0.6098247145
S   -5.5465987673  -2.5697123149  -0.0534909656
C   -5.1141633736  -2.4485382270  -1.7827738007
C   -4.0049272806  -1.6753878026  -2.1777736651
C   -3.6138769516  -1.7257747006  -3.5192018838
C   -4.3659933378  -2.4251061771  -4.4576406860
C   -5.5169264257  -3.1040885311  -4.0652855311
C   -5.8799284143  -3.1366907828  -2.7232065795
H   -2.3590884183   0.8260101232  -3.6611902066
H   -3.4216094644   2.1420408905  -5.4630283326
H   -5.5068283844   3.4213030949  -5.0015721309
H   -6.4426438327   3.4680188584  -2.7097823728
H   -4.6004715652   3.5514916924   2.0954551387
H   -2.4743562835   3.4710298775   3.3031678267
H   -0.9479528802   0.6969575358   0.4021478438
H   -0.8219467719  -1.2822756750  -0.0342809159
H    0.6203059747  -4.5504692798   2.2652108001
H   -0.0416603437  -3.7179166925   3.6972052035
H    2.3710524124  -3.9069901889   3.8962341597
H    1.8182251705  -2.2137428031   3.8718678011
H    2.4601914220  -4.0820330873   0.6576758092
H    3.4394388203  -4.7431672885   1.9959682567
H    4.8588351946  -4.3631408357   0.1088835956
H    5.3102035471  -3.2134579280   1.3997559722
H    5.5230104952  -3.1435716399  -1.7189774045
H    6.3170117566  -2.0246764210  -0.5774467816
H    4.1238749499  -1.2396858762  -2.5788930941
H    5.8810339800  -1.0743491788  -2.8542282421
H    3.8836027646   1.2468368473  -2.6334512452
H    5.6350785172   1.3152167169  -2.9831968034
H    5.0390740511   3.3999951183  -1.9848494460
H    6.0038226086   2.4843678714  -0.7925743196
H    4.6767730240   4.5113834101   0.0246093880
H    4.6873857425   3.3752232430   1.3968705481
H    2.1865191255   4.5239783059   0.0277905287
H    2.9717959340   5.2059756110   1.4770638385
H    0.2029953845   4.2703893821   1.5247805571
H    1.1838971744   4.8512694961   2.8965234566
H   -0.4970366451   3.5024539380   3.8758783287
H    0.9768954102   2.5227842367   3.9173515551
H   -2.0041947084  -4.1209405782   2.9697683408
H   -4.2992351108  -4.0603965694   2.1115950931
H   -2.7044808126  -1.2238607921  -3.8263978517
H   -4.0482149077  -2.4410100993  -5.4961815537
H   -6.1124948848  -3.6446957878  -4.7954553575
H   -6.7421528210  -3.7155860559  -2.4030642014
H    3.0122143347   1.3100599990   2.7045277167
C    3.5220179039   0.3800935994   2.4289072122
C    4.9829932276   0.4653750419   2.7848066168
C    6.0135043188   0.3959382377   1.8474524359
C    7.3436294733   0.5089137330   2.2549204271
H    8.1343238354   0.4546940599   1.5111767195
C    7.6565621745   0.6932825953   3.5967031896
H    8.6927073005   0.7846194046   3.9107083160
C    6.6288291222   0.7615685121   4.5377930519
H    6.8609991473   0.9059697303   5.5895251396
H    5.8051809454   0.2590403753   0.7902717930
C    5.3037972512   0.6482035270   4.1351877655
H    4.5055984793   0.7052086522   4.8725628236
H    3.0457704521  -0.4428592313   2.9687936747
N    3.2595293818   0.1675279694   0.9754873295
H    3.7167118693  -0.6977104357   0.6349818151
H    3.6402694360   0.9665242181   0.4300803300
C    1.7811229462   0.0763315280   0.6990627876
H    1.3281145332   0.9513444786   1.1705195550
H    1.4284086982  -0.8309193623   1.1978770473
C    1.4637087880   0.0476108086  -0.7707863952
C    1.0843163339   1.2234915638  -1.4250265025
H    1.0757577814   2.1602225840  -0.8730146363
C    0.7035596014   1.1949594739  -2.7631660029
H    0.4009897578   2.1131207259  -3.2596714557
C    0.7013550841  -0.0113599847  -3.4616503773
C    1.0804630074  -1.1872962580  -2.8171493435
H    1.0732394483  -2.1310573974  -3.3559214448
H    0.3962825114  -0.0360411512  -4.5045097355
C    1.4567727408  -1.1579881324  -1.4770366756
H    1.7398984799  -2.0769131705  -0.9705904819

Conformer 63
G(CENSO)=       -3390.18582048  G(xTB)=        -175.63703505        
C   -4.9268505831   1.3893818376   0.4943237602
C   -5.2237751595   1.6461819913   1.8357214558
C   -6.4057750940   2.2867519465   2.1959588914
C   -7.3059337219   2.6979885250   1.2166634364
C   -6.9980881034   2.5189953101  -0.1281979994
C   -5.8070049554   1.8904526189  -0.4874510170
S   -5.4039891445   1.7256417727  -2.2239300305
C   -3.6458323409   1.9999063675  -2.0846591743
C   -2.9562863390   2.7817161232  -3.0060961367
C   -1.6094231994   3.0853121651  -2.8094952838
C   -0.9666687196   2.6317568864  -1.6531302641
C   -1.6481721902   1.8084095244  -0.7526808294
C   -2.9726617120   1.4551912810  -0.9802543218
C   -3.7466487186   0.6402231825  -0.0149097448
C   -3.5759755165  -0.6960108682   0.1548967518
C   -2.7760511990  -1.5419436067  -0.7670542336
C   -1.4291572625  -1.3483420146  -1.0634273255
C   -0.7741131909  -2.1418422990  -2.0097388582
O    0.5125348171  -1.7709047503  -2.2828510297
C    1.4084906219  -2.7170667742  -2.8966131771
C    1.9196391785  -3.7380949244  -1.9120391147
O    2.8150261915  -3.1018627684  -0.9971677164
C    3.3255774932  -4.0324706417  -0.0426522747
C    4.4497495084  -3.4198041008   0.7489930382
O    3.9655058137  -2.3526219489   1.5819092727
C    4.7734477567  -2.1849900079   2.7578359483
C    4.2787695961  -1.0040690252   3.5467709282
O    4.6171233494   0.1913657260   2.8463583405
C    4.1220149506   1.3649205421   3.4876428900
C    4.6403144396   2.5735987598   2.7555541325
O    4.2041018959   2.5415841311   1.3913163705
C    4.5762847282   3.7299094116   0.6827867920
C    4.4755768830   3.4935872073  -0.8073426022
O    3.1690302935   3.1530299220  -1.2752195534
C    2.2871183130   4.2734515192  -1.3525150063
C    1.0384474763   3.8869383223  -2.1001171002
O    0.3093604827   2.9439488998  -1.2961900715
C   -1.4507467812  -3.1908880616  -2.6335316144
C   -2.7851056616  -3.4185736418  -2.3135508783
C   -3.4505860031  -2.6088879848  -1.3983728757
S   -5.1792821739  -2.9223379218  -1.0880176948
C   -5.2168814644  -2.5105245890   0.6413671599
C   -4.3881719420  -1.4811091298   1.1143095027
C   -4.3214624126  -1.2686958896   2.4955066980
C   -5.1386537247  -1.9800455600   3.3670605625
C   -6.0268754070  -2.9312515318   2.8684588092
C   -6.0524853884  -3.2157144403   1.5071610389
H   -4.5205919325   1.3502621740   2.6042371120
H   -6.6195648278   2.4664609329   3.2457230412
H   -8.2317340807   3.1942365824   1.4936412491
H   -7.6709693518   2.8875945856  -0.8977666080
H   -3.4704688759   3.1867517248  -3.8734325232
H   -1.0975803497   3.7046915671  -3.5376080510
H   -1.1371372802   1.4678918054   0.1423624851
H   -0.8666719034  -0.5735732784  -0.5595797686
H    2.2382701372  -2.1109001463  -3.2737797408
H    0.9418845929  -3.2139673369  -3.7536762257
H    2.4481835241  -4.5292432770  -2.4697620458
H    1.0820385060  -4.2066732704  -1.3686403792
H    3.7286299852  -4.9192068916  -0.5589662189
H    2.5216459357  -4.3675884023   0.6324351376
H    5.2421256167  -3.0439171804   0.0823415041
H    4.8792121126  -4.2126258617   1.3779453387
H    5.8288944921  -2.0397956008   2.4784279117
H    4.7005194395  -3.0883918561   3.3812496179
H    4.7603550606  -1.0144801589   4.5378250548
H    3.1880466018  -1.0711117412   3.6926800381
H    4.4772978065   1.4165695913   4.5296824343
H    3.0214728674   1.3546581282   3.4977637305
H    5.7409327367   2.5996261530   2.7880706434
H    4.2573617980   3.4765471810   3.2557134802
H    5.6239930140   3.9896088453   0.9048077609
H    3.9433417769   4.5682781167   1.0119143136
H    5.1249285039   2.6539348798  -1.0839434641
H    4.8458320672   4.3932752143  -1.3243418437
H    2.7684499120   5.0963424409  -1.9049552368
H    2.0210296768   4.6419233020  -0.3504067627
H    1.2848125727   3.4408975149  -3.0737070130
H    0.4366920852   4.7917591608  -2.2604277015
H   -0.9654085834  -3.8425241168  -3.3508221033
H   -3.3091239883  -4.2441007731  -2.7875304921
H   -3.6108167028  -0.5457109316   2.8828300888
H   -5.0806083247  -1.7925361480   4.4353532896
H   -6.6751031934  -3.4836239191   3.5429660056
H   -6.7011360331  -3.9981223952   1.1224192632
H    1.8109826090   1.1318596315  -0.6682635201
C    1.9809860160   0.2066523920  -0.1117449961
C    1.2532169582   0.2267805451   1.2019355303
C    0.9364559484   1.4387653674   1.8204026755
C    0.1963747608   1.4554127256   2.9996948383
H   -0.0500560674   2.4039403012   3.4698177535
C   -0.2338080614   0.2591714130   3.5701997088
H   -0.8186150787   0.2721661043   4.4861036050
C    0.0799006974  -0.9545980765   2.9595875557
H   -0.2592562662  -1.8894677936   3.3980498398
H    1.2635368650   2.3707256198   1.3666685835
C    0.8181592731  -0.9696293999   1.7797873676
H    1.0500412725  -1.9140802665   1.2921121273
H    1.6632549419  -0.6481888058  -0.7128133043
N    3.4753699831   0.0759525274   0.0523616679
H    3.6804126138  -0.7540296753   0.6446447271
H    3.8293137759   0.9133296042   0.5525820261
C    4.1447786386  -0.0668136381  -1.2738590046
H    3.8485051803   0.7973139720  -1.8793543604
H    3.7292394349  -0.9657292596  -1.7392544931
C    5.6452217986  -0.1764265145  -1.1966164613
C    6.3700477771  -0.0568762353  -0.0109231223
H    5.8742468125   0.1226486011   0.9387878408
C    7.7612882048  -0.1697739800  -0.0246008312
H    8.3122589145  -0.0766355443   0.9076541140
C    8.4393196728  -0.3960501386  -1.2170844377
C    7.7174707041  -0.5137682535  -2.4052015966
H    8.2364429201  -0.6908012225  -3.3434512499
H    9.5225762777  -0.4804854456  -1.2244472290
C    6.3320751857  -0.4074548709  -2.3941726562
H    5.7727568949  -0.5032665485  -3.3226096684

Conformer 64
G(CENSO)=       -3390.18575541  G(xTB)=        -175.63370185        
C   -4.4247959152   1.6191079308   0.6694744418
C   -4.5499428675   1.6731141659   2.0617253131
C   -5.4357820956   2.5583702985   2.6655365626
C   -6.2006722893   3.4206429742   1.8823782240
C   -6.0353231431   3.4392432991   0.5017896472
C   -5.1337665992   2.5590457338  -0.0967976274
S   -4.8718182524   2.6322486989  -1.8545576366
C   -3.1395097737   2.2108185103  -1.8864112224
C   -2.3221236641   2.7989436970  -2.8475262008
C   -0.9701543263   2.4787538319  -2.9308925453
C   -0.4345794938   1.5679721166  -2.0198594067
C   -1.2473657329   0.9925520663  -1.0420565715
C   -2.6075515791   1.2735685858  -0.9770782382
C   -3.5431399196   0.6441638926  -0.0139464032
C   -3.7404912069  -0.6967555487   0.0593717840
C   -2.9492643470  -1.6831771200  -0.7160299852
C   -1.6481645693  -2.0474703530  -0.3855202119
C   -0.9592041202  -2.9912891854  -1.1532686200
O    0.3031656082  -3.2824392263  -0.7338304417
C    0.9732570626  -4.3870130854  -1.3683217639
C    2.2184797726  -4.7184928162  -0.5918777657
O    3.2307409175  -3.7435898355  -0.8411323167
C    4.5190318142  -4.1605166072  -0.3837149549
C    4.7514398522  -3.9774567793   1.0998346468
O    4.9392517080  -2.5902053899   1.3920128353
C    5.2386858440  -2.3822248171   2.7705726161
C    5.7633346129  -0.9901337646   2.9920491569
O    4.7246657193  -0.0153650828   2.8123478784
C    5.0754737243   1.2317018065   3.4290335290
C    3.9823186322   2.2402576801   3.2124697687
O    3.9395928864   2.5866937442   1.8299228496
C    3.0714432013   3.6868759938   1.5705029537
C    3.0676583702   3.9704113245   0.0933590600
O    2.5301703991   2.8437803899  -0.6094932924
C    2.2338558420   3.1580338075  -1.9721514066
C    1.8693272059   1.8875736745  -2.7018258123
O    0.8596312619   1.1316444687  -2.0144250018
C   -1.5786366263  -3.5748976903  -2.2639807206
C   -2.9057836056  -3.2639033335  -2.5511530405
C   -3.5993561386  -2.3455868875  -1.7706385104
S   -5.3347352163  -2.0289411911  -2.0450952417
C   -5.8349516735  -1.9153374142  -0.3322449935
C   -4.9785468881  -1.3101776113   0.6092534141
C   -5.3452312864  -1.3511912122   1.9569310362
C   -6.5724541332  -1.8806405523   2.3452851194
C   -7.4472680219  -2.3935935909   1.3908394630
C   -7.0713774466  -2.4316474067   0.0521276447
H   -3.9328952252   1.0214791024   2.6708014456
H   -5.5256808433   2.5768603972   3.7477905333
H   -6.9004003668   4.1094664329   2.3472009089
H   -6.5872231369   4.1501242413  -0.1073874637
H   -2.7380149896   3.5234817555  -3.5423904592
H   -0.3608888063   2.9558244318  -3.6899203205
H   -0.7937000788   0.3213173461  -0.3265007900
H   -1.1581077557  -1.6158160491   0.4825124248
H    1.2225986293  -4.1328961365  -2.4079110612
H    0.3165518492  -5.2678062658  -1.3629057728
H    2.5644093820  -5.7099674066  -0.9267337079
H    1.9786894924  -4.7873305293   0.4810382092
H    5.2537255137  -3.5666038766  -0.9410236468
H    4.6813823262  -5.2204380705  -0.6353454860
H    5.6584366609  -4.5393471004   1.3796529758
H    3.9122523777  -4.3836758091   1.6878480318
H    6.0232536683  -3.0854199133   3.0959293201
H    4.3454515114  -2.5589218745   3.3923645505
H    6.6009763462  -0.7790013128   2.3083995245
H    6.1395265388  -0.9348123942   4.0245981470
H    6.0246838170   1.6075955950   3.0144843515
H    5.2082513562   1.0790401323   4.5110380685
H    4.2080218234   3.1289434259   3.8238687989
H    3.0093349848   1.8364491112   3.5390662843
H    3.4259641514   4.5877115955   2.0978506187
H    2.0515542038   3.4645817161   1.9231983021
H    4.0878584980   4.1804925983  -0.2656281157
H    2.4449983369   4.8594997231  -0.0889299748
H    3.1134038500   3.5941041961  -2.4736697210
H    1.4176292590   3.8958198479  -2.0061983384
H    2.7295584189   1.2145389204  -2.7441804374
H    1.5778693034   2.1194779641  -3.7335222804
H   -1.0624302468  -4.2954774467  -2.8874458072
H   -3.4011985552  -3.7637197045  -3.3789927487
H   -4.6613595261  -0.9731243422   2.7075738794
H   -6.8429583486  -1.8926733352   3.3971875077
H   -8.4091890386  -2.8005874404   1.6893319062
H   -7.7271687330  -2.8804573051  -0.6890959887
H    1.5916119591  -0.7130925999  -0.4911700180
C    2.2051441749  -0.7917049221   0.4114597297
C    1.4288811966  -0.3942768998   1.6347023600
C    0.7979216543   0.8505893853   1.7152108113
C    0.0366244112   1.1836238707   2.8314242185
H   -0.4549672782   2.1518289377   2.8797776988
C   -0.1024702090   0.2753061198   3.8795027164
H   -0.7006558799   0.5340453832   4.7490969887
C    0.5275648522  -0.9650383180   3.8079555374
H    0.4247667888  -1.6767992609   4.6225257627
H    0.8945151956   1.5621864878   0.8988427256
C    1.2902736048  -1.2967871618   2.6909311805
H    1.7786173172  -2.2667844679   2.6332335834
H    2.5794662298  -1.8142643802   0.4917395800
N    3.4059300612   0.0940499380   0.1844392023
H    3.9515548859   0.1314747815   1.0662693575
H    3.1051961934   1.0630712635  -0.0264123112
C    4.2631149658  -0.4230790879  -0.9372331859
H    3.5896470692  -0.7679747174  -1.7270748317
H    4.7944300638  -1.2914478122  -0.5379260178
C    5.2181761846   0.6048232800  -1.4827465453
C    5.4841560179   0.6038394075  -2.8550355456
H    4.9780134808  -0.1125024100  -3.4983783450
C    6.3851303946   1.5121517301  -3.4022612909
H    6.5814463001   1.4981660294  -4.4708724371
C    7.0214104725   2.4437388868  -2.5850002602
C    6.7585708992   2.4513082271  -1.2174788472
H    7.2477753107   3.1758916046  -0.5719441913
H    7.7162038443   3.1614180049  -3.0124833702
C    5.8690133942   1.5320785353  -0.6664273947
H    5.6738802658   1.5647956722   0.4013844234

Conformer 65
G(CENSO)=       -3390.18574412  G(xTB)=        -175.62627386        
C   -4.8418462146   1.4006479891  -0.0374812065
C   -5.1112069386   1.7379578997   1.2914267639
C   -6.2888035192   2.3951188560   1.6344985262
C   -7.2099337172   2.7397908766   0.6480752657
C   -6.9297912419   2.4766765558  -0.6887309792
C   -5.7421109716   1.8310776815  -1.0310055138
S   -5.3663598897   1.5495171223  -2.7555015755
C   -3.6027319129   1.8019641237  -2.6641498345
C   -2.9339186290   2.5133792927  -3.6623452119
C   -1.5938144054   2.8290254803  -3.5096258485
C   -0.9177114334   2.4589730535  -2.3412172193
C   -1.5623597353   1.6903767808  -1.3704819921
C   -2.9044755741   1.3370822950  -1.5437428801
C   -3.6725395526   0.6103682611  -0.5052259575
C   -3.5235800900  -0.7051303075  -0.2250511214
C   -2.7079148925  -1.6447472710  -1.0384476629
C   -1.3175743083  -1.6474202758  -1.1249674897
C   -0.6551150701  -2.5974951930  -1.9153131116
O    0.7065823845  -2.5405138319  -1.9120550316
C    1.4017376853  -3.5898612980  -2.6132294477
C    2.8862400268  -3.3964769848  -2.4796952062
O    3.3077929410  -3.6602548929  -1.1454472771
C    4.7310709215  -3.6405415388  -1.0476094435
C    5.1640025345  -3.8763737388   0.3746825386
O    4.7404152916  -2.7970395421   1.2068762997
C    5.3771069316  -2.8240141140   2.4805479756
C    4.6606643256  -1.8793634701   3.4170236521
O    4.6608340312  -0.5075734713   3.0041331662
C    5.9178929222   0.1673412050   3.1334104986
C    5.6702365744   1.6528903711   3.0774100596
O    5.1292766183   1.9810301940   1.7995076592
C    4.9007875448   3.3800812729   1.6489393974
C    4.3247142771   3.6449042234   0.2840106251
O    3.0003358441   3.1006903741   0.2145427016
C    2.3485424059   3.4055281198  -1.0192310397
C    0.9955228005   2.7282863562  -0.9551495777
O    0.3637999959   2.9115313159  -2.2252607019
C   -1.3893725638  -3.5393548494  -2.6421233518
C   -2.7751929504  -3.5589622436  -2.5317639046
C   -3.4349251125  -2.6399951825  -1.7261471452
S   -5.2107574746  -2.7465298012  -1.5660505019
C   -5.3254892744  -2.3585510373   0.1682767353
C   -4.4365057374  -1.4151722936   0.7063534843
C   -4.4372479362  -1.2112228596   2.0886447485
C   -5.3682284901  -1.8531824211   2.8989932081
C   -6.3039673645  -2.7191660545   2.3360551631
C   -6.2734943654  -2.9909002292   0.9720071888
H   -4.3908820209   1.4845405563   2.0602260287
H   -6.4849793677   2.6378825792   2.6749537498
H   -8.1335910222   3.2469206015   0.9123555765
H   -7.6215155564   2.7907309850  -1.4657924226
H   -3.4701966846   2.8587152811  -4.5418614053
H   -1.0743129054   3.4129668331  -4.2635919854
H   -1.0601405127   1.3816473795  -0.4614489332
H   -0.7319024416  -0.9289544306  -0.5604388819
H    1.1472806099  -3.5586431507  -3.6817631482
H    1.1065674445  -4.5660782951  -2.2040613153
H    3.1708460025  -2.3758578071  -2.7842830209
H    3.3679592123  -4.1018991885  -3.1782909571
H    5.1249262196  -2.6756062126  -1.4056232981
H    5.1652391192  -4.4377668203  -1.6752243735
H    6.2636816999  -3.9571770622   0.3793182297
H    4.7520234202  -4.8269244924   0.7527498336
H    6.4444842984  -2.5656379078   2.3801523776
H    5.3195072370  -3.8316092608   2.9264502314
H    5.1071519482  -1.9638865796   4.4196175242
H    3.6044963548  -2.1639899305   3.4818734063
H    6.6085628031  -0.1348472263   2.3319997112
H    6.3774528477  -0.0790724386   4.1023078263
H    6.6274322648   2.1754892964   3.2401827837
H    4.9742014035   1.9555325137   3.8779840092
H    5.8476411139   3.9366012652   1.7418345217
H    4.2114966108   3.7434496960   2.4297148071
H    4.9568470061   3.1927159576  -0.4968703281
H    4.2879439860   4.7323000411   0.1188854346
H    2.9298581200   3.0230792313  -1.8716622921
H    2.2353018343   4.4946871808  -1.1292213102
H    0.3810252595   3.1695273625  -0.1578034786
H    1.1200170667   1.6568981652  -0.7547759043
H   -0.9064667219  -4.2811933881  -3.2660817188
H   -3.3393331978  -4.3188240499  -3.0656193468
H   -3.7001362328  -0.5454436450   2.5260858870
H   -5.3634268909  -1.6757647627   3.9705708487
H   -7.0390024301  -3.2146221335   2.9641542616
H   -6.9671291822  -3.7062108525   0.5382984516
H    0.6096024332   0.4571838342   1.2903453375
C    1.4334557395   0.1209792964   1.9292733950
C    1.4982287746   0.9037589467   3.2105510131
C    1.7315749447   0.2541846575   4.4240557306
C    1.8333362119   0.9844918981   5.6049415824
H    2.0131074813   0.4693093454   6.5446622734
C    1.7079328927   2.3716742605   5.5806033114
H    1.7914873707   2.9422547975   6.5016019230
C    1.4671799055   3.0256637146   4.3734617424
H    1.3602871875   4.1067714280   4.3508399762
H    1.8358867372  -0.8275128399   4.4417146007
C    1.3583503122   2.2945909239   3.1942006091
H    1.1691138514   2.8065841066   2.2533906421
H    1.3198405216  -0.9502762780   2.1195202915
N    2.6978293566   0.2965972428   1.1293385402
H    3.5095976990   0.0538260682   1.7336906590
H    2.8160756575   1.2921992297   0.8669937074
C    2.7145324850  -0.5535324172  -0.1140923941
H    1.7171386185  -0.5082704331  -0.5579434780
H    2.9110604199  -1.5814000930   0.2039852963
C    3.7491009428  -0.0714055338  -1.0931129290
C    5.1077649858  -0.0722392288  -0.7633719287
H    5.4237577897  -0.4298767284   0.2120358462
C    6.0556639212   0.3601367262  -1.6846943851
H    7.1089862420   0.3551336154  -1.4168034378
C    5.6582583460   0.7855338208  -2.9517817686
C    4.3077678124   0.7816901537  -3.2899933349
H    3.9900441819   1.1112622576  -4.2754974841
H    6.4003705745   1.1172610655  -3.6730259605
C    3.3577835709   0.3614637011  -2.3614307480
H    2.3024309669   0.3624346534  -2.6252018514

Conformer 66
G(CENSO)=       -3390.18565076  G(xTB)=        -175.63721864        
C   -4.3292804609   1.5512183109   0.7778801773
C   -4.2188384498   1.7192340213   2.1615585463
C   -5.0889300857   2.5580858807   2.8498187929
C   -6.0757084473   3.2580918330   2.1589389638
C   -6.1523763891   3.1679782815   0.7731622018
C   -5.2658839352   2.3389960216   0.0866208639
S   -5.3002375273   2.2942218628  -1.6951965716
C   -3.5458245922   2.1252662768  -1.9723974451
C   -2.9511451742   2.7925726878  -3.0405541681
C   -1.5830458727   2.6891838275  -3.2728342452
C   -0.8005951631   1.9294607500  -2.4015286356
C   -1.3935046746   1.2777635136  -1.3198083589
C   -2.7693635635   1.3247930701  -1.1135784063
C   -3.4741703692   0.6269259401  -0.0087304684
C   -3.5471102194  -0.7240863249   0.1056545846
C   -2.8545335138  -1.6660428406  -0.8058405604
C   -1.4728880617  -1.8030239358  -0.8457845861
C   -0.8634683721  -2.7015263144  -1.7249971948
O    0.4984821980  -2.6715075212  -1.7166825563
C    1.2331363155  -3.7150724766  -2.3721963332
C    2.6832040029  -3.2791775761  -2.4517831030
O    3.2863495618  -2.9133384080  -1.2134114409
C    3.4309433015  -3.9874654019  -0.2862653427
C    4.4388740949  -3.6021429187   0.7651416456
O    3.9379742480  -2.5118952106   1.5518507189
C    4.6695047569  -2.3640982606   2.7764983992
C    4.1131422563  -1.2094886657   3.5651483952
O    4.4128514131   0.0011786638   2.8754144645
C    3.9858760232   1.1698329355   3.5713770733
C    4.4426578191   2.3794789798   2.8016201474
O    3.7014055264   2.4791126929   1.5754002041
C    4.1674246770   3.5587959857   0.7480567453
C    3.0515567392   4.1113031186  -0.1002385387
O    2.6472784670   3.1694273199  -1.0929214685
C    1.7462949604   3.7591402191  -2.0316407218
C    1.3778240055   2.7459501319  -3.0875571132
O    0.5396951319   1.6981844997  -2.5629619458
C   -1.6466049265  -3.5233279872  -2.5383365914
C   -3.0354422048  -3.4342117121  -2.4565801075
C   -3.6409663964  -2.5217986912  -1.5982071854
S   -5.4181108825  -2.4490806743  -1.4596501453
C   -5.5157749291  -2.2033703427   0.3061230355
C   -4.5469424446  -1.4173426744   0.9588501332
C   -4.5731593373  -1.3672858339   2.3556786389
C   -5.5939758396  -1.9817409872   3.0736856982
C   -6.5999174444  -2.6745667541   2.4044205477
C   -6.5500092200  -2.8063956473   1.0207796106
H   -3.4336959852   1.1972890274   2.6970249481
H   -4.9928050450   2.6665457012   3.9262532457
H   -6.7631231617   3.9085765527   2.6922991440
H   -6.8806676558   3.7586764499   0.2241464534
H   -3.5571145877   3.4070319119  -3.7007411139
H   -1.1524218074   3.2103140082  -4.1205509569
H   -0.7597609288   0.7430055510  -0.6272332705
H   -0.8476557821  -1.2297767770  -0.1732228899
H    0.8854031901  -3.8620649760  -3.4033752015
H    1.1041340038  -4.6569062626  -1.8210427177
H    2.7570201067  -2.3892611096  -3.0878225849
H    3.2501476504  -4.0936686541  -2.9319235169
H    3.7996166447  -4.8904085679  -0.7982748516
H    2.4675897709  -4.2285194622   0.1887291509
H    5.3968995492  -3.3204366135   0.3000946049
H    4.6103875631  -4.4766683506   1.4105643693
H    5.7381585058  -2.1995338310   2.5639022702
H    4.5741479945  -3.2821844918   3.3756690024
H    4.5832590258  -1.2078835698   4.5617016474
H    3.0246087663  -1.3194186730   3.6949448380
H    4.4374166837   1.2036628714   4.5757281550
H    2.8894133149   1.1735907407   3.6845630936
H    5.5210665487   2.3060880657   2.5902126383
H    4.2676807610   3.2795160460   3.4091379680
H    5.0057739802   3.2149902417   0.1216626301
H    4.5297804601   4.3789894202   1.3835356617
H    3.4276048959   5.0276419952  -0.5840161092
H    2.1955564187   4.3902951618   0.5352375728
H    2.2281364257   4.6182555582  -2.5276719976
H    0.8406091478   4.1279637702  -1.5202955914
H    2.2754815633   2.2360559109  -3.4521654305
H    0.9090418482   3.2528233225  -3.9374448750
H   -1.2037209839  -4.2478138264  -3.2122684749
H   -3.6455703688  -4.0994288467  -3.0614911214
H   -3.7781860569  -0.8535749401   2.8827616296
H   -5.5998044372  -1.9207801194   4.1581645984
H   -7.4038705868  -3.1493795886   2.9596182392
H   -7.2982994510  -3.3966080803   0.4987258055
H    1.6983039669   0.7846256223  -0.7624931074
C    1.9689573234  -0.0686625188  -0.1368575837
C    1.1915841807  -0.0459087828   1.1501551546
C    0.6853927687   1.1615192905   1.6404937959
C   -0.1077192591   1.1824599438   2.7837290375
H   -0.5039909385   2.1258767289   3.1497027382
C   -0.4007688965  -0.0060329557   3.4508017728
H   -1.0276226925   0.0080308220   4.3385346197
C    0.1028689883  -1.2131580626   2.9706132953
H   -0.1280628242  -2.1432714061   3.4831718306
H    0.9064826543   2.0858862825   1.1126831912
C    0.8933841422  -1.2326489683   1.8248134808
H    1.2741290080  -2.1754375186   1.4419118351
H    1.7927047129  -0.9963302719  -0.6866888606
N    3.4563897954   0.0238803929   0.0853754901
H    3.7647925403  -0.8285712579   0.5879275140
H    3.6399580478   0.8420003807   0.7003344531
C    4.1906009410   0.1846251402  -1.2033671475
H    3.7693689699   1.0673045607  -1.6953976495
H    3.9644627144  -0.6932958404  -1.8152921676
C    5.6800310417   0.3470480814  -1.0467216577
C    6.3464428006   0.2585490909   0.1751576900
H    5.8089194275   0.0612643297   1.0978989942
C    7.7302246021   0.4312565238   0.2359885397
H    8.2339394678   0.3604629388   1.1965475063
C    8.4596089584   0.6916370915  -0.9182555919
C    7.7969246638   0.7802525362  -2.1428209576
H    8.3560151441   0.9853624791  -3.0517644776
H    9.5366077641   0.8261327363  -0.8679774670
C    6.4191931655   0.6115352163  -2.2058026006
H    5.9067005744   0.6874744301  -3.1626787790

Conformer 67
G(CENSO)=       -3390.18561637  G(xTB)=        -175.63338585        
C   -4.4641039266   1.1797424889   0.7534493660
C   -4.4814010178   1.0971482311   2.1488434290
C   -5.3206788715   1.9135500030   2.8998142172
C   -6.1453158216   2.8393271865   2.2637540077
C   -6.0853116906   2.9931385431   0.8827478090
C   -5.2291195498   2.1838463912   0.1366768963
S   -5.0848036538   2.4308301766  -1.6217779515
C   -3.3441241740   2.0729278482  -1.7823024581
C   -2.5706840375   2.8237992846  -2.6611172202
C   -1.2033097698   2.5951394056  -2.7813788527
C   -0.6064567951   1.6103577276  -1.9922266717
C   -1.3824813088   0.8477571001  -1.1136562736
C   -2.7559397840   1.0456513866  -1.0175146650
C   -3.6536327221   0.2859600361  -0.1120076532
C   -3.9194877586  -1.0365815421  -0.2437090685
C   -3.2789928654  -1.9151681735  -1.2535037679
C   -1.9424245594  -2.3233000829  -1.1736449357
C   -1.4167774638  -3.1774333055  -2.1442038841
O   -0.1380946581  -3.6437683882  -2.1432163020
C    0.7384191481  -3.2165277479  -1.0912100923
C    2.0490044805  -3.9602627590  -1.3204914321
O    3.0825403455  -3.5249228884  -0.4442535978
C    2.9080392075  -3.9306110060   0.9153003963
C    4.2007225930  -3.7422692393   1.6641450022
O    4.5882294609  -2.3636737306   1.6815633241
C    5.6005695226  -2.1387061284   2.6651799769
C    6.3013574722  -0.8291675562   2.4274726850
O    5.3696969138   0.2575263343   2.5092678360
C    6.0425489888   1.5225160891   2.6063255609
C    5.0311833163   2.6316987211   2.7064265620
O    4.4606204819   2.8787936251   1.4211775427
C    3.4315359845   3.8657663407   1.4752610158
C    3.0185142199   4.2272617031   0.0747922081
O    2.5137693367   3.0697487821  -0.6007615659
C    1.9479181615   3.4203318300  -1.8666023260
C    1.6529750325   2.1732507387  -2.6621053460
O    0.7214000312   1.2922254530  -2.0113746634
C   -2.2216419061  -3.6209184870  -3.2008980734
C   -3.5573725629  -3.2610614614  -3.2520906022
C   -4.0963163975  -2.4282915832  -2.2693258020
S   -5.8407955642  -2.0548097070  -2.2695783263
C   -6.1104359775  -2.1339472928  -0.5071105688
C   -5.1087364247  -1.6822342108   0.3724252105
C   -5.2958383523  -1.8799246267   1.7433381532
C   -6.4862975808  -2.4100346992   2.2306967851
C   -7.5050096413  -2.7675549494   1.3503477081
C   -7.3112687361  -2.6504521355  -0.0218307387
H   -3.8249112110   0.3905009228   2.6447628903
H   -5.3297902176   1.8258738997   3.9824275310
H   -6.8097444530   3.4724954929   2.8449159283
H   -6.6836881015   3.7538134409   0.3885709574
H   -3.0291529259   3.6140463821  -3.2492864095
H   -0.6279676980   3.2091602329  -3.4642511494
H   -0.8909994792   0.1116311954  -0.4889882547
H   -1.3426482314  -1.9838818404  -0.3387227197
H    0.3046160503  -3.4646865850  -0.1131780484
H    0.8969450059  -2.1310749042  -1.1526730129
H    2.4050681008  -3.7573497033  -2.3366932800
H    1.8862618465  -5.0451397070  -1.2179965083
H    2.6392894073  -4.9984116765   0.9637941358
H    2.1035129455  -3.3587190265   1.4037750067
H    5.0016871153  -4.3442054857   1.2052063768
H    4.0443533322  -4.1074223964   2.6922192858
H    6.3666904883  -2.9295965665   2.6164304744
H    5.1542573485  -2.1610981733   3.6729231865
H    6.8002410215  -0.8223339308   1.4466927470
H    7.0723424465  -0.7165558525   3.2055569703
H    6.6951063212   1.6770721296   1.7316352990
H    6.6693453681   1.5287357184   3.5103910847
H    5.5372226287   3.5395074365   3.0719351955
H    4.2471541876   2.3612907852   3.4335935057
H    3.7983620063   4.7799226110   1.9699232865
H    2.5714073082   3.4854757210   2.0493044987
H    3.8734295969   4.6390426955  -0.4854905827
H    2.2396045047   5.0038576176   0.1337366624
H    2.6589931160   4.0259251106  -2.4523697418
H    1.0400686816   4.0233224420  -1.7086439188
H    2.5643389256   1.5788435106  -2.7744855090
H    1.3088037875   2.4471943132  -3.6665966187
H   -1.7977407266  -4.2818369794  -3.9512051708
H   -4.1889721820  -3.6503746384  -4.0459501390
H   -4.4993200203  -1.6222954524   2.4313497557
H   -6.6161997453  -2.5443561684   3.3007227654
H   -8.4391036114  -3.1744596405   1.7271110748
H   -8.0805157147  -2.9801050324  -0.7149879693
H    1.5049088718   0.0006072593  -0.2065119255
C    2.1567718777  -0.2170546576   0.6425460292
C    1.6297854796   0.3930470949   1.9097608878
C    2.0536107526  -0.0925154338   3.1504143098
C    1.5592735309   0.4613661794   4.3270153803
H    1.8935226926   0.0781833887   5.2872949156
C    0.6271562293   1.4970802391   4.2736215558
H    0.2342307871   1.9230681270   5.1928431530
C    0.1965738274   1.9809032208   3.0406778347
H   -0.5308611837   2.7870286826   2.9939248788
H    2.7721648693  -0.9081656756   3.1873670357
C    0.7010485040   1.4350982384   1.8631567320
H    0.3772783662   1.8209994580   0.9004979405
H    2.2711709751  -1.2974654249   0.7445897295
N    3.5174117465   0.3170384153   0.2889554883
H    4.1630240559   0.2142043047   1.0994946575
H    3.4373443270   1.3297747524   0.1130556596
C    4.1095156077  -0.3694858000  -0.9104479391
H    3.4265542013  -0.1932864367  -1.7477784272
H    4.1215482599  -1.4384774708  -0.6888735935
C    5.4919438520   0.1427025746  -1.2028869841
C    6.5740497218  -0.7389413221  -1.1834661335
H    6.4034909626  -1.7889859411  -0.9578714516
C    7.8631094379  -0.2801948320  -1.4458225024
H    8.6976166371  -0.9758844861  -1.4280959843
C    8.0809016624   1.0673384086  -1.7187595255
C    7.0037745064   1.9525152967  -1.7443024666
H    7.1678430192   3.0040893400  -1.9631855845
H    9.0869586981   1.4282836598  -1.9146387763
C    5.7152513653   1.4921125126  -1.4941513910
H    4.8793908883   2.1881465425  -1.5232643190

Conformer 68
G(CENSO)=       -3390.18561071  G(xTB)=        -175.63435482        
C   -4.4437046670   1.5917551879   0.9085747106
C   -4.4719785439   1.5480593234   2.3067579913
C   -5.3076435275   2.3905521029   3.0313677254
C   -6.1179123743   3.3081332863   2.3653561383
C   -6.0478959132   3.4234951632   0.9813438723
C   -5.1967643674   2.5849117914   0.2616588470
S   -5.0479482663   2.7800412292  -1.4993146989
C   -3.3200292709   2.3698580546  -1.6638682005
C   -2.5614250188   3.0408373543  -2.6181290601
C   -1.2155860660   2.7402388181  -2.8060117452
C   -0.6269242766   1.7531135561  -2.0143536985
C   -1.3834079532   1.0846453877  -1.0491165434
C   -2.7339218763   1.3626168995  -0.8689206948
C   -3.6102606170   0.6666951863   0.1049193084
C   -3.8078710285  -0.6759834777   0.1052652056
C   -3.0407867346  -1.6241057145  -0.7388345286
C   -1.7456691182  -2.0293858845  -0.4323033967
C   -1.0909340079  -2.9737620975  -1.2301260484
O    0.1496373447  -3.3413394248  -0.8064992150
C    0.7668591254  -4.4848521365  -1.4237387201
C    1.8247392732  -5.0266204759  -0.4987754625
O    2.9145977068  -4.1178352628  -0.3932508055
C    3.9126530489  -4.5915764089   0.5115533261
C    5.0534010565  -3.6019950575   0.5488146698
O    4.6945693003  -2.3594720527   1.1621758730
C    5.0510290834  -2.2868475591   2.5418561305
C    4.6005950504  -0.9587331053   3.0982943973
O    5.1861253481   0.0835608404   2.3061825628
C    5.2864908292   1.3487630309   2.9682792932
C    3.9735136133   2.1043285228   3.0562455522
O    3.3985375682   2.4212524714   1.7900468411
C    4.1233831273   3.3954900156   1.0407739624
C    3.2219790734   3.9349205297  -0.0399604056
O    2.8172855261   2.8633353217  -0.8969494831
C    2.0889890616   3.3244531342  -2.0359670341
C    1.6196059769   2.1351913232  -2.8364235145
O    0.6694942167   1.3342719596  -2.1140704491
C   -1.7260813850  -3.4857756960  -2.3676037378
C   -3.0455211840  -3.1282054123  -2.6366446652
C   -3.7147161344  -2.2317066002  -1.8101305290
S   -5.4520864018  -1.8850938645  -2.0305390557
C   -5.9129186357  -1.8654761128  -0.3019747349
C   -5.0332133790  -1.3171056411   0.6535459056
C   -5.3742173998  -1.4278809065   2.0040609793
C   -6.5977411343  -1.9691330578   2.3879934976
C   -7.4942158425  -2.4263262070   1.4255280111
C   -7.1443580046  -2.3956398489   0.0794949023
H   -3.8191564432   0.8530481730   2.8242073595
H   -5.3227508897   2.3326578929   4.1158775263
H   -6.7775318649   3.9653461784   2.9249623998
H   -6.6341029043   4.1777130917   0.4632256318
H   -3.0183634987   3.8195994010  -3.2227135024
H   -0.6537594850   3.2941414222  -3.5490804188
H   -0.8912875567   0.3483737557  -0.4292417631
H   -1.2404424603  -1.6383484920   0.4462238368
H    1.1944488065  -4.2031899382  -2.3960686403
H    0.0231382792  -5.2775220320  -1.5780502535
H    2.1689032463  -5.9894871560  -0.9133801114
H    1.3865781910  -5.2234286171   0.4937811307
H    4.3027505083  -5.5661631105   0.1706221987
H    3.4832294654  -4.7325678971   1.5177217736
H    5.3720752617  -3.3776110679  -0.4773330402
H    5.9052536527  -4.0580936001   1.0734618037
H    6.1432012259  -2.3887990900   2.6482443290
H    4.5694847630  -3.0890667540   3.1247176000
H    4.9439394221  -0.8855447466   4.1409504875
H    3.5037860827  -0.8851688231   3.0872224590
H    6.0258415672   1.9236472111   2.3985763899
H    5.6799712335   1.2101123506   3.9874035508
H    4.1449058710   3.0240027967   3.6409264623
H    3.2192938821   1.5052606693   3.5806850331
H    5.0300230410   2.9598392954   0.5899160965
H    4.4309799322   4.2351014220   1.6850762472
H    3.7791743690   4.6907436749  -0.6162592393
H    2.3327878030   4.4143890648   0.3987714831
H    2.7368837050   3.9456836708  -2.6754906060
H    1.2359907014   3.9413304462  -1.7116476099
H    2.4573188966   1.4592585419  -3.0348312939
H    1.2203338058   2.4638325364  -3.8022980565
H   -1.2293538923  -4.1899419893  -3.0253416652
H   -3.5564711431  -3.5786044214  -3.4832389167
H   -4.6740840354  -1.0947193636   2.7605674361
H   -6.8480241007  -2.0339007350   3.4430410440
H   -8.4527072483  -2.8434014769   1.7211573756
H   -7.8168441910  -2.8013887289  -0.6715256935
H    1.8024259889  -0.5675942615  -1.1390655316
C    2.3720027765  -0.8157040516  -0.2374349485
C    1.5318985771  -0.6407950344   0.9970514854
C    0.9479494015   0.5901011159   1.3060762534
C    0.1306525503   0.7202054543   2.4250323622
H   -0.3242000936   1.6814767010   2.6506294886
C   -0.1152340961  -0.3801549367   3.2441706029
H   -0.7603136240  -0.2789390257   4.1130191801
C    0.4682507214  -1.6098324086   2.9442839744
H    0.2820795435  -2.4716407708   3.5797063670
H    1.1232974911   1.4497731861   0.6650516235
C    1.2909122595  -1.7370267305   1.8286393938
H    1.7463886954  -2.6935118566   1.5874920284
H    2.7345802925  -1.8416861716  -0.3105701441
N    3.5732015061   0.0927059664  -0.2356243663
H    4.0864053495   0.0139983538   0.6617406666
H    3.2652776753   1.0763044302  -0.3164426907
C    4.5219564267  -0.2049724082  -1.3684852137
H    3.9437079387  -0.1568210137  -2.2950553089
H    4.8743157535  -1.2284429002  -1.2176544705
C    5.6565776828   0.7799027255  -1.3752215701
C    5.6519828745   1.8595489177  -2.2611554723
H    4.8414827468   1.9599542400  -2.9785450861
C    6.6742649795   2.8037458465  -2.2239252592
H    6.6637241776   3.6391138804  -2.9188412019
C    7.7060288892   2.6779687666  -1.2959544954
C    7.7224432172   1.5956185246  -0.4178220540
H    8.5305195260   1.4895343488   0.3010546459
H    8.5004156031   3.4186969380  -1.2620456187
C    6.7049734860   0.6469931229  -0.4610697232
H    6.7120861491  -0.1931023236   0.2286767058

Conformer 69
G(CENSO)=       -3390.18553560  G(xTB)=        -175.63463700        
C   -5.8916518566   0.5345628881   0.4505582334
C   -6.5303334736  -0.1029037225   1.5195633718
C   -7.8545260981   0.1830467014   1.8325095624
C   -8.5579086568   1.1273599490   1.0868617118
C   -7.9206416480   1.8266532003   0.0677138489
C   -6.5872308461   1.5455357057  -0.2297876211
S   -5.7397496750   2.4757010540  -1.4833763198
C   -4.1155959763   2.4998459937  -0.7463669824
C   -3.3309892278   3.6322585385  -0.9314072488
C   -2.0359020141   3.6950963208  -0.4304686526
C   -1.5297217948   2.6073273284   0.2839118366
C   -2.3233272600   1.4725468327   0.4929184098
C   -3.6100740780   1.3890122067  -0.0348014745
C   -4.5021110144   0.2041946130   0.0546132403
C   -4.1678197868  -1.0198338474  -0.4255748443
C   -2.7998541900  -1.4032464770  -0.8471160504
C   -1.8057888457  -1.7275573626   0.0828738858
C   -0.5636172657  -2.1765049400  -0.3645493200
O    0.4445881175  -2.5802764025   0.4566368376
C    0.1627450619  -2.7502341807   1.8567396380
C    1.3535939269  -3.4112771550   2.4976209405
O    2.4470496982  -2.4966472125   2.5718998905
C    3.5875082983  -3.0980754481   3.1856781490
C    4.6055805068  -2.0542629404   3.5568731776
O    5.2206861764  -1.4983100150   2.3865870416
C    6.3713759926  -0.7101298330   2.7266190931
C    7.0874857145  -0.2869635523   1.4736615652
O    6.3096001071   0.6953956131   0.7925258092
C    6.8881866663   1.0701807046  -0.4560967068
C    6.1654664097   2.2753157717  -0.9944492001
O    4.8018464311   1.9388565452  -1.2686165374
C    4.1152987087   3.0019107212  -1.9416754882
C    2.6842335781   2.5885279131  -2.1868056721
O    1.9155634931   2.5339858951  -0.9824914837
C    1.2516890242   3.7620087517  -0.6896294412
C    0.6080875421   3.6715338795   0.6769637097
O   -0.2868885360   2.5554265225   0.8394181429
C   -0.2974341818  -2.2550577546  -1.7386747675
C   -1.2973521732  -1.9788117075  -2.6569670895
C   -2.5632147179  -1.5922895834  -2.2116133904
S   -3.9351282188  -1.4317610638  -3.3416788797
C   -5.1789480627  -2.2076833947  -2.3144449958
C   -5.1730648583  -1.9998972092  -0.9193767791
C   -6.0893176441  -2.7141662574  -0.1433701158
C   -7.0475690062  -3.5283645137  -0.7402466466
C   -7.0942951474  -3.6552893566  -2.1260438393
C   -6.1466557248  -3.0111618701  -2.9149673797
H   -5.9734951505  -0.8211460836   2.1127696675
H   -8.3364088653  -0.3310634237   2.6590189309
H   -9.5951342775   1.3494052085   1.3215255290
H   -8.4491736230   2.6027606344  -0.4792340007
H   -3.7308418359   4.4860513464  -1.4716536987
H   -1.4589479292   4.5982778193  -0.5860214676
H   -1.9172188332   0.6585131410   1.0820508024
H   -2.0314901076  -1.6456219065   1.1400653271
H   -0.7129649778  -3.4015842258   1.9832107434
H   -0.0474563117  -1.7794408137   2.3276550498
H    1.6376065714  -4.3097929404   1.9259212004
H    1.0605783581  -3.7303333113   3.5111125773
H    4.0329506317  -3.8494036782   2.5129577534
H    3.2880996977  -3.6097405793   4.1150715152
H    5.3767311654  -2.5433730895   4.1720993080
H    4.1418710846  -1.2560809675   4.1572830108
H    7.0603361067  -1.3138837633   3.3365868693
H    6.0699626497   0.1712868169   3.3159115797
H    7.2622825569  -1.1606481362   0.8245262238
H    8.0671343742   0.1332748910   1.7537056994
H    6.8311304641   0.2321442668  -1.1712676900
H    7.9491730301   1.3380992688  -0.3246708139
H    6.6660291784   2.5960905603  -1.9214686928
H    6.2102571879   3.1060178095  -0.2715852357
H    4.6053481275   3.2004606317  -2.9084931529
H    4.1595403963   3.9242892622  -1.3400143390
H    2.6630653496   1.5825757947  -2.6233365552
H    2.2270369708   3.2812825977  -2.9085166486
H    0.5184933347   3.9784370317  -1.4808509319
H    1.9627185099   4.6040062342  -0.6492360436
H    0.1015681127   4.6174441406   0.9086929063
H    1.3789691795   3.5053654762   1.4344165471
H    0.6792662118  -2.5934837935  -2.0724897534
H   -1.1033736179  -2.1077292175  -3.7182291759
H   -6.0493023263  -2.6361587174   0.9360818186
H   -7.7574174975  -4.0654296516  -0.1176413833
H   -7.8445584338  -4.2850434679  -2.5956701517
H   -6.1460443769  -3.1480825231  -3.9929776769
H    1.7030314256   0.9644644100   0.5867300123
C    2.3595462527   0.4152170156   1.2662613560
C    2.8662674285   1.2887288978   2.3806498668
C    3.6778949847   2.3984173315   2.1200905885
C    4.1268669651   3.2024145827   3.1624419237
H    4.7574534442   4.0607605678   2.9467766780
C    3.7624072144   2.9143110212   4.4768684520
H    4.1113635501   3.5451299722   5.2899794859
C    2.9469639367   1.8177683155   4.7427230133
H    2.6570873209   1.5880119070   5.7644818444
H    3.9531113594   2.6442599728   1.0972167159
C    2.5059922389   1.0060613148   3.6994752003
H    1.8784076058   0.1434974993   3.9088463112
H    1.8340183648  -0.4502833818   1.6694525903
N    3.4994198433  -0.1097798007   0.4382143310
H    4.1693937906  -0.5823799909   1.0732351444
H    4.0050903912   0.6734938579  -0.0093262028
C    3.0616740195  -1.0676223666  -0.6370635467
H    2.3358623759  -0.5404525545  -1.2633742830
H    2.5580578543  -1.8921115056  -0.1277053565
C    4.2347631428  -1.5521770129  -1.4432913972
C    5.1479074748  -2.4492080078  -0.8813204884
H    5.0017728680  -2.8000229714   0.1376338697
C    6.2428755172  -2.8920505765  -1.6167790950
H    6.9476485318  -3.5879979913  -1.1697052640
C    6.4292617621  -2.4520110235  -2.9261736463
C    5.5153255956  -1.5691312631  -3.4964278187
H    5.6514011048  -1.2287189526  -4.5193735997
H    7.2813620002  -2.8024914256  -3.5023859147
C    4.4253374772  -1.1180969871  -2.7563234300
H    3.7155824212  -0.4254093459  -3.2004406692

Conformer 70
G(CENSO)=       -3390.18549114  G(xTB)=        -175.63376976        
C   -4.5202182069   1.3379574602   1.0409376205
C   -4.5603183249   1.1700671039   2.4292934956
C   -5.4195731242   1.9289579886   3.2159815391
C   -6.2423862748   2.8856036911   2.6244756546
C   -6.1629616554   3.1236355314   1.2565460642
C   -5.2878122999   2.3686650596   0.4757325342
S   -5.1260269427   2.7161798248  -1.2603612288
C   -3.3886424701   2.3565616668  -1.4424291664
C   -2.6431697314   3.1170685923  -2.3370178464
C   -1.2925982612   2.8567514036  -2.5487921388
C   -0.6833953895   1.8217603179  -1.8374451974
C   -1.4238933147   1.0718053914  -0.9191714009
C   -2.7825213108   1.3019909934  -0.7263717219
C   -3.6583428380   0.5048824172   0.1700627701
C   -3.8336396863  -0.8352574366   0.0414117021
C   -3.0124998041  -1.6852455803  -0.8516127341
C   -1.7094571138  -2.0489208777  -0.5353753263
C   -0.9779005314  -2.8843258913  -1.3832739475
O    0.2707551165  -3.2008145941  -0.9434451945
C    0.9956187187  -4.2422466585  -1.6216978822
C    1.9989770801  -4.8286951027  -0.6662242670
O    3.0387161794  -3.8968469194  -0.3805721386
C    3.9418130922  -4.4289778109   0.5880415912
C    5.1300625116  -3.5107953260   0.7530450591
O    4.8244616196  -2.2190961170   1.2800377660
C    4.4144550704  -2.2176826492   2.6505720260
C    4.9255845141  -0.9652932859   3.3133261759
O    4.3544026434   0.1816027119   2.6779032052
C    4.8515193449   1.3993156905   3.2434305260
C    4.3174947130   2.5767753033   2.4724004552
O    4.8461938803   2.5214505357   1.1465917577
C    4.7612355303   3.7489722532   0.4256344595
C    3.3846906085   4.0579592542  -0.1175225719
O    2.9829011455   3.0061818714  -1.0069297441
C    2.0135106526   3.4470679443  -1.9658819605
C    1.5158643013   2.2550277835  -2.7454058981
O    0.6205250254   1.4361666838  -1.9727901174
C   -1.5504333389  -3.3384699883  -2.5767380354
C   -2.8820532513  -3.0336389541  -2.8568879490
C   -3.6230494749  -2.2406753208  -1.9865018731
S   -5.3684558929  -1.9588921681  -2.2327867766
C   -5.8763730074  -2.0745053501  -0.5204059199
C   -5.0509973889  -1.5561572986   0.4992623042
C   -5.4286524689  -1.7749175016   1.8270151850
C   -6.6372354419  -2.3934204446   2.1330068660
C   -7.4827262162  -2.8206135343   1.1125993094
C   -7.0941361328  -2.6809825156  -0.2159028187
H   -3.8986622574   0.4437786538   2.8894924297
H   -5.4438802509   1.7751853585   4.2909279896
H   -6.9215249954   3.4765848024   3.2324526078
H   -6.7614286560   3.9078335936   0.8006598202
H   -3.1135927905   3.9341895375  -2.8771789023
H   -0.7448450946   3.4807717970  -3.2451060896
H   -0.9127497790   0.3072668386  -0.3506996463
H   -1.2533814179  -1.7043084142   0.3874964036
H    1.4835993338  -3.8361794201  -2.5187955313
H    0.3129161860  -5.0481434055  -1.9197903918
H    2.4199837927  -5.7355498792  -1.1326559083
H    1.4881880662  -5.1310403178   0.2630668435
H    4.3225923542  -5.4104879352   0.2567601805
H    3.4213853513  -4.5827106942   1.5483000686
H    5.5977732689  -3.3313026576  -0.2226936037
H    5.8659692483  -4.0163576970   1.3988362805
H    4.8374344150  -3.0801240204   3.1866087013
H    3.3177593465  -2.2704881616   2.7234052221
H    6.0243894291  -0.9220971279   3.2435658829
H    4.6455707351  -0.9843915169   4.3790824160
H    5.9528385360   1.4008770565   3.2136008709
H    4.5310250739   1.4822885001   4.2942218724
H    4.6461379810   3.4973733689   2.9802498816
H    3.2166196596   2.5627787450   2.4646690636
H    5.4634845326   3.6501903706  -0.4104207324
H    5.0864948338   4.5916589149   1.0568673842
H    3.4472062390   5.0110815925  -0.6642951980
H    2.6399239868   4.1755738604   0.6857324653
H    2.4824500319   4.1615979048  -2.6604861976
H    1.1784702415   3.9578353433  -1.4612688256
H    2.3553131940   1.5977060182  -2.9957986466
H    1.0511234688   2.5741727385  -3.6844275901
H   -0.9958708839  -3.9567826086  -3.2736953935
H   -3.3430216442  -3.4430700001  -3.7516446696
H   -4.7673352140  -1.4665967141   2.6273011282
H   -6.9145762961  -2.5435533954   3.1724922408
H   -8.4296477487  -3.2985347493   1.3471615525
H   -7.7254625196  -3.0624755822  -1.0139486398
H    1.6387109739  -0.4990890160  -0.9114182896
C    2.1730621227  -0.6039222020   0.0391056395
C    1.3286931577  -0.1090214044   1.1805551368
C    0.7641835686  -1.0366336517   2.0587076031
C   -0.0870167873  -0.6198005493   3.0792899285
H   -0.5239132598  -1.3541314374   3.7507957295
C   -0.3726824024   0.7340148204   3.2401898592
H   -1.0326467524   1.0619934159   4.0387841050
C    0.1934597822   1.6660548309   2.3725136457
H   -0.0279783674   2.7238095444   2.4879452221
H    0.9863775551  -2.0937137749   1.9337180835
C    1.0314860163   1.2467403285   1.3439754658
H    1.4381623815   1.9822804610   0.6542096581
H    2.4413428894  -1.6549546582   0.1741579442
N    3.4594467139   0.1601383907  -0.1092641551
H    3.9900288457   0.1001088006   0.7789674805
H    3.2782073779   1.1639309264  -0.2749824562
C    4.2798923700  -0.3632269539  -1.2591156309
H    3.6819693233  -0.2178718783  -2.1631932872
H    4.4059289398  -1.4346163947  -1.0852861353
C    5.6038818631   0.3389537014  -1.3675675287
C    5.8348192934   1.2474092028  -2.4014946798
H    5.0494039002   1.4463831122  -3.1268327508
C    7.0641408001   1.8939874126  -2.5093659262
H    7.2361089719   2.5958354706  -3.3209463723
C    8.0683719167   1.6421664133  -1.5780562688
C    7.8427549443   0.7352455506  -0.5429876985
H    8.6253925267   0.5319993211   0.1831714000
H    9.0276156787   2.1462189064  -1.6612138323
C    6.6184458900   0.0834666408  -0.4401352359
H    6.4414068113  -0.6259353056   0.3658857432

Conformer 71
G(CENSO)=       -3390.18497009  G(xTB)=        -175.63216870        
C   -5.7666271481   0.7131092384   0.0392985493
C   -6.5537880886   0.3257459307   1.1276272614
C   -7.8476302008   0.8134559698   1.2788558516
C   -8.3677172202   1.7111781413   0.3485338618
C   -7.5746641507   2.1685608165  -0.6987297560
C   -6.2724934931   1.6885334962  -0.8336246904
S   -5.2101955820   2.3254937703  -2.1111728489
C   -3.6778917890   2.2990315488  -1.1956917453
C   -2.7772024726   3.3413578711  -1.3751990621
C   -1.5697213085   3.3648957432  -0.6865829350
C   -1.2728277959   2.3335945658   0.2072413566
C   -2.1798896394   1.2840430387   0.3975419662
C   -3.3777063227   1.2391525973  -0.3125339454
C   -4.4061306846   0.1716257983  -0.2039195465
C   -4.1994203026  -1.1186314849  -0.5638460423
C   -2.8747836639  -1.6873891059  -0.9073993168
C   -1.9058724699  -1.9523018401   0.0659516575
C   -0.7072813591  -2.5689731058  -0.2954732136
O    0.2752122780  -2.8974364400   0.5867362834
C   -0.0579004073  -2.8914957441   1.9883222285
C    0.9846682562  -3.6849542432   2.7266086835
O    2.2002007472  -2.9465427357   2.8093429338
C    3.2780473777  -3.7692662783   3.2474286242
C    4.4664770025  -2.9082483909   3.6084156839
O    4.9359236842  -2.0559234554   2.5645903989
C    5.3793262661  -2.7341002308   1.3902677995
C    6.5023443112  -1.9482931198   0.7622863757
O    6.0710949351  -0.6122249458   0.4845614548
C    7.0109472684   0.0994381476  -0.3268178050
C    6.7274668419   1.5755404979  -0.2667573354
O    5.4201359106   1.8310263493  -0.7766922271
C    5.1772144328   3.2284812701  -0.9249285764
C    3.7360728189   3.4494090644  -1.2887949900
O    2.9071484704   3.1426058553  -0.1582304979
C    1.5507090876   3.5515084132  -0.3797124401
C    0.7545521437   3.4010788912   0.9124775369
O   -0.1232244297   2.2594111883   0.9402858035
C   -0.4648608156  -2.8978413324  -1.6350647670
C   -1.4404113058  -2.6754875181  -2.5923200757
C   -2.6588150597  -2.0989913561  -2.2271630121
S   -3.9908043213  -1.9541969798  -3.4053035406
C   -5.3274444814  -2.4248615286  -2.3153458688
C   -5.3036588771  -2.0327261769  -0.9622575505
C   -6.3008309353  -2.5258769452  -0.1160352601
C   -7.3458232319  -3.2958515137  -0.6175117464
C   -7.4022211250  -3.5996223350  -1.9754827927
C   -6.3816800139  -3.1824398182  -2.8235236323
H   -6.1405690458  -0.3578760093   1.8620987740
H   -8.4489553819   0.4924335318   2.1244383598
H   -9.3806439225   2.0884103417   0.4573022269
H   -7.9568632545   2.9119520701  -1.3930225240
H   -3.0179301145   4.1575370554  -2.0505534356
H   -0.9004897020   4.2021630980  -0.8445048204
H   -1.9415438123   0.5175176069   1.1258530894
H   -2.1194095949  -1.6924334351   1.0956369583
H   -1.0326194408  -3.3739679696   2.1398432916
H   -0.1087088661  -1.8601439940   2.3645621590
H    1.1481692762  -4.6447149110   2.2107303013
H    0.6037872515  -3.9035329035   3.7379484037
H    3.5342099416  -4.5029529916   2.4653353482
H    2.9958384365  -4.3350853133   4.1518522831
H    5.2758841871  -3.5743903950   3.9505291908
H    4.2011430648  -2.2370222238   4.4336573324
H    4.5447353845  -2.8537818802   0.6811824350
H    5.7690028450  -3.7350459406   1.6307115621
H    6.8035628049  -2.4539257297  -0.1687322975
H    7.3705183996  -1.9146732462   1.4386446277
H    6.9575039159  -0.2654346597  -1.3647290749
H    8.0328091490  -0.0677439641   0.0465443586
H    7.4877202704   2.0931157708  -0.8746390218
H    6.8089195301   1.9426837800   0.7698847288
H    5.8128030791   3.6436804515  -1.7239012272
H    5.4119809824   3.7612775366   0.0114641253
H    3.4505194129   2.8275114242  -2.1523375148
H    3.6023542236   4.5058721044  -1.5655126091
H    1.1063330541   2.9539882767  -1.1898499610
H    1.5510872064   4.6058116626  -0.6956197488
H    0.1731233724   4.3065498745   1.1222862354
H    1.4452093591   3.2429047716   1.7458659144
H    0.4801585665  -3.3603367936  -1.9056600149
H   -1.2658709058  -2.9825706651  -3.6198350014
H   -6.2547342922  -2.3099111242   0.9443678969
H   -8.1157224835  -3.6595523786   0.0569435768
H   -8.2201354376  -4.1943782705  -2.3722216942
H   -6.3916865207  -3.4636960564  -3.8730669620
H    2.5199296989   1.3624319692   2.8234915678
C    3.4602845893   0.8435530059   2.6142335192
C    4.6504432250   1.6755713707   3.0083198363
C    5.8296495585   1.0625252844   3.4410707995
C    6.9402418221   1.8329654911   3.7737199407
[truncated: 29,504 more chars]
