# Supplementary material for: Multi-State Redox and Light-Driven Switching of Pseudorotaxanation and Cation Shuttling
Source: J Am Chem Soc. 2025 Apr 11;147(16):13649–57. doi: 10.1021/jacs.5c00997 (PMC12023027; doi:10.1021/jacs.5c00997)
Supplement: Supplementary file 2 — ja5c00997_si_002.zip [file ja5c00997_si_002.zip › BTX-Conformers/BTX-24c8-anti-folded.xyz]

Conformer 1
G(CENSO)=       -2946.56543254  G(xTB)=        -145.46626111        
C    3.8227775009   0.1926095486  -1.4720150427
C    4.6851761362  -0.7517733239  -2.0432560864
C    5.5226119960  -0.4066374438  -3.0948160948
C    5.5054221587   0.8932953542  -3.6030170569
C    4.6178351549   1.8307671610  -3.0894902012
C    3.7662595698   1.4740201968  -2.0418146885
S    2.6129043252   2.6725766029  -1.4067146389
C    1.2766360261   1.5685747670  -0.9897148720
C   -0.0431839066   2.0131584053  -1.1193746096
C   -1.0956042073   1.1755160972  -0.7988420869
C   -0.8381362369  -0.1381170850  -0.3798208219
C    0.4729199661  -0.5926019774  -0.2638346170
C    1.5423616167   0.2764685892  -0.5209400904
C    2.9523395473  -0.1295814556  -0.3189540099
C    3.4163938285  -0.7211660473   0.8133709202
C    2.5528868543  -1.0925361203   1.9562607010
C    1.6176675011  -0.2007761879   2.4950743805
C    0.7420429460  -0.6231401364   3.4904791742
O   -0.2554364963   0.1509592199   4.0006011515
C   -0.6283515855   1.3244091921   3.2613715690
C   -2.0643631779   1.6325011407   3.6349067686
O   -2.4576228261   2.7443227117   2.8449195454
C   -3.8707928282   2.9254083626   2.8279115215
C   -4.2280445273   3.9981372956   1.8329714962
O   -3.8472504427   3.5735676789   0.5295896705
C   -4.3806061119   4.4064150957  -0.4917431322
C   -3.6913364672   4.0807378422  -1.8000568644
O   -3.7796240383   2.7142686073  -2.1945098049
C   -5.0650032326   2.3180529195  -2.6598460780
C   -4.9300893558   0.8710662015  -3.0948776605
O   -6.1621934496   0.4892026711  -3.7027907705
C   -6.1202865908  -0.7914257019  -4.3347857571
C   -6.5724013482  -1.9266272234  -3.4442539139
O   -5.6882103072  -2.0476398157  -2.3363083230
C   -5.9217572995  -3.2280139187  -1.5756726869
C   -5.2194456050  -3.1111540872  -0.2479804567
O   -3.8173973953  -2.9957978033  -0.4605816194
C   -3.0985428356  -2.7740816450   0.7453226693
C   -1.7414202088  -2.2144038805   0.4140896220
O   -1.9365418886  -0.8843802019  -0.0929898066
C    0.8459937800  -1.9177301035   4.0161799501
C    1.8216330684  -2.7774280166   3.5423326989
C    2.6764115131  -2.3717214649   2.5128862668
S    3.9024313050  -3.5098067342   1.8977484694
C    5.1835388486  -2.3406287576   1.4953735091
C    4.8414139051  -1.0665003196   1.0163397701
C    5.8716650290  -0.1464826908   0.7824625270
C    7.2014727084  -0.5096416454   0.9427990288
C    7.5269783584  -1.8039343772   1.3514128696
C    6.5204889690  -2.7159129857   1.6437788121
H    4.7019437363  -1.7605541710  -1.6401077961
H    6.1898940344  -1.1508513122  -3.5199841136
H    6.1622248711   1.1698707476  -4.4229522917
H    4.5707063465   2.8308037221  -3.5123367218
H   -0.2465745513   3.0185579011  -1.4788872591
H   -2.1224849242   1.5175335567  -0.8994557672
H    0.6922436442  -1.6021731003   0.0628465828
H    1.5670332339   0.8046320435   2.0943356890
H   -0.5750232276   1.1282715078   2.1825727357
H    0.0403027307   2.1611549735   3.5065326382
H   -2.1576762332   1.8537570855   4.7114591063
H   -2.6899645035   0.7529856845   3.4098952412
H   -4.2387248409   3.2260712206   3.8237319802
H   -4.3673517569   1.9810411969   2.5503274821
H   -3.7269435880   4.9475062697   2.0880040059
H   -5.3173222365   4.1646129804   1.8900493145
H   -4.1897968303   5.4719489338  -0.2742429142
H   -5.4735969202   4.2751211328  -0.5611377544
H   -2.6188184156   4.2869055762  -1.7019430727
H   -4.0995821875   4.7385050894  -2.5857433102
H   -5.3770429877   2.9432756949  -3.5134177968
H   -5.8282492806   2.4064095285  -1.8710046346
H   -4.6965098716   0.2338289124  -2.2295944847
H   -4.1033821861   0.7847524470  -3.8192297894
H   -5.1084920908  -0.9924690417  -4.7195929281
H   -6.8059814411  -0.7463076986  -5.1911697259
H   -6.5772584379  -2.8517307799  -4.0484559485
H   -7.6023541576  -1.7494589723  -3.0898056352
H   -6.9990208375  -3.3604223900  -1.3788752529
H   -5.5667957537  -4.1142964298  -2.1283803393
H   -5.4552673068  -4.0043296927   0.3565630219
H   -5.5933239855  -2.2256948105   0.2927881375
H   -2.9670984919  -3.7149105068   1.3063903839
H   -3.6370437311  -2.0647438534   1.3947715984
H   -1.2353030089  -2.8370281124  -0.3371445679
H   -1.1279851612  -2.1874645553   1.3269215313
H    0.1632848646  -2.2320606975   4.8001765450
H    1.9168850919  -3.7715580151   3.9708054100
H    5.6156744273   0.8581934779   0.4578565502
H    7.9861645590   0.2162571666   0.7500523469
H    8.5663148433  -2.0952642478   1.4741089864
H    6.7690935006  -3.7102854408   2.0048796618

Conformer 2
G(CENSO)=       -2946.56467174  G(xTB)=        -145.47436963        
C    4.6855025605   0.7729421553  -0.9091821014
C    5.6723905188  -0.0062605962  -1.5253641114
C    6.8344820802   0.5744140628  -2.0141989072
C    7.0268428986   1.9520773325  -1.9024552002
C    6.0342207683   2.7520949162  -1.3493019261
C    4.8589909193   2.1657541345  -0.8761860364
S    3.5671958309   3.2025959039  -0.2142157828
C    2.1662788461   2.2581233321  -0.7861494053
C    1.0201541465   2.9142230709  -1.2435794095
C   -0.0477842328   2.1859122729  -1.7381361806
C    0.0233097400   0.7867866613  -1.8023777765
C    1.1566021429   0.1288157619  -1.3267046355
C    2.2248899442   0.8599706001  -0.7942509842
C    3.4569740470   0.1864940498  -0.3262553042
C    3.4659505387  -0.8643077223   0.5316040093
C    2.2484506410  -1.4397204687   1.1470967106
C    1.3110728698  -0.6315522071   1.8023934801
C    0.1965636248  -1.2047925872   2.4134823290
O   -0.7554096084  -0.5141573852   3.0993891447
C   -0.6842997929   0.9241218764   3.1074845185
C   -1.1452555979   1.5311004744   1.8031204498
O   -2.5639967287   1.4541433134   1.7352957182
C   -3.0464939565   1.7470858032   0.4250074797
C   -4.5336743115   1.9822695648   0.4656506413
O   -4.7709850428   3.2709664233   1.0330846829
C   -6.1446604641   3.5842402299   1.2504216125
C   -6.9610646441   3.7473728933  -0.0181680614
O   -7.4154075776   2.4682259757  -0.4541948298
C   -7.8910165522   2.4686145380  -1.7948425854
C   -8.3095728210   1.0659646663  -2.1778877765
O   -7.2133179753   0.1498972691  -2.2011990948
C   -7.0258661897  -0.5426607416  -0.9673178828
C   -5.6828451690  -1.2428112957  -1.0334536641
O   -5.4738994890  -1.8345430298   0.2481133240
C   -4.5649627234  -2.9309860555   0.2638916677
C   -3.1020104873  -2.5488199942   0.2471152728
O   -2.7401452005  -2.0247347590  -1.0283409495
C   -1.3265521074  -1.9828199056  -1.1987735638
C   -1.0119043551  -1.2652412606  -2.4925433835
O   -1.0540010219   0.1677651123  -2.3604731577
C    0.0132125756  -2.5945014247   2.3655413821
C    0.9533425303  -3.3993514116   1.7467326477
C    2.0801350395  -2.8294216433   1.1484133641
S    3.3155175791  -3.8766050149   0.4016679454
C    4.7608725059  -2.9562018926   0.8967985826
C    4.7055702777  -1.5546587623   0.9565412326
C    5.8234709746  -0.8650008246   1.4415193594
C    6.9879831659  -1.5431210697   1.7747164859
C    7.0527098192  -2.9301080194   1.6346980656
C    5.9358236760  -3.6409482219   1.2121339273
H    5.5245317569  -1.0796892281  -1.6027909945
H    7.5921133112  -0.0469370891  -2.4830266290
H    7.9373735371   2.4105574010  -2.2776957858
H    6.1602106016   3.8305290682  -1.3048777352
H    0.9715931352   3.9997835032  -1.2343089987
H   -0.9342422806   2.6897489902  -2.1115332009
H    1.2433730981  -0.9506610232  -1.3516448833
H    1.4821950954   0.4382333665   1.8170382654
H    0.3298807462   1.2594133355   3.3565222598
H   -1.3522216580   1.2329693647   3.9172443731
H   -0.6884207729   0.9994161249   0.9520496244
H   -0.8131862171   2.5829936416   1.7571807427
H   -2.8234239711   0.9083208928  -0.2570102680
H   -2.5506315531   2.6476345524   0.0260601782
H   -5.0297517306   1.1990209036   1.0629710868
H   -4.9275583104   1.9255066699  -0.5600420289
H   -6.1410355130   4.5371013472   1.7913723914
H   -6.6201605213   2.8248046129   1.8945724909
H   -6.3413810136   4.2265741297  -0.7949196765
H   -7.8240050440   4.4064262750   0.1793280899
H   -7.1000737000   2.8222276704  -2.4781475573
H   -8.7604575643   3.1420325593  -1.9054424619
H   -8.7218565478   1.1027112869  -3.1945493600
H   -9.1019679613   0.7032307957  -1.5049873764
H   -7.8302314438  -1.2826935645  -0.8173153266
H   -7.0317269335   0.1538941090  -0.1195107400
H   -4.8899738847  -0.5192952994  -1.2735925375
H   -5.6873384608  -2.0136991131  -1.8200902007
H   -4.7554818392  -3.4648460866   1.2030966016
H   -4.7796758858  -3.6169579494  -0.5716928200
H   -2.5160141528  -3.4595829931   0.4645664146
H   -2.8871696282  -1.8113958416   1.0397515414
H   -0.9203179777  -3.0081768421  -1.2440314539
H   -0.8505140228  -1.4701737169  -0.3464550126
H   -1.7760833246  -1.5040282351  -3.2383980693
H   -0.0396145246  -1.5803499260  -2.8896276559
H   -0.8571054587  -3.0306076311   2.8467302127
H    0.8210999008  -4.4778472664   1.7460285322
H    5.7746088366   0.2158600402   1.5389287745
H    7.8476548340  -0.9905311697   2.1427690302
H    7.9641379328  -3.4647712172   1.8868813884
H    5.9676261036  -4.7253180333   1.1474836094

Conformer 3
G(CENSO)=       -2946.56450327  G(xTB)=        -145.47481023        
C    4.7629098149   0.7538070569  -0.9016633920
C    5.7160913125  -0.0627054895  -1.5230189129
C    6.9030777555   0.4705583535  -2.0060241087
C    7.1554247724   1.8375850709  -1.8829604793
C    6.1981999536   2.6754031513  -1.3233683132
C    4.9979240527   2.1371943036  -0.8562106215
S    3.7539685071   3.2261848834  -0.1851502599
C    2.3095841843   2.3509707142  -0.7611379808
C    1.1893144521   3.0614183064  -1.2010890558
C    0.0879300606   2.3863446181  -1.6992220203
C    0.1007302464   0.9866702757  -1.7875678473
C    1.2083995832   0.2753191834  -1.3288539498
C    2.3080450875   0.9521716997  -0.7887418666
C    3.5074250146   0.2179401738  -0.3269123112
C    3.4634265739  -0.8411503462   0.5191812773
C    2.2186776900  -1.3641169640   1.1299509752
C    1.3194407397  -0.5205988798   1.7952300438
C    0.1871486113  -1.0506015533   2.4134454757
O   -0.7283439051  -0.3279287649   3.1158956210
C   -0.6481388650   1.1106013382   3.0800737414
C   -1.1365085275   1.6790182898   1.7700915492
O   -2.5523209175   1.5455435521   1.7124593600
C   -3.0593073138   1.8057562557   0.4041161615
C   -4.5565431677   1.9584887503   0.4594224398
O   -4.8605433606   3.2259273063   1.0442171816
C   -6.2429438049   3.4388353741   1.3262248033
C   -7.1252960676   3.5556815770   0.0990956387
O   -7.5062747412   2.2525619145  -0.3389184614
C   -8.0661677062   2.2507894317  -1.6472502300
C   -8.4533807999   0.8395688588  -2.0269606242
O   -7.3251772986  -0.0327276412  -2.1276018759
C   -7.0646994920  -0.7636626554  -0.9291537126
C   -5.6976483199  -1.4010281102  -1.0735225925
O   -5.4437729930  -2.0919520149   0.1492942903
C   -4.4411489143  -3.1014173814   0.0690723998
C   -3.0183061948  -2.5935534022   0.1058293322
O   -2.6846044675  -1.9500662196  -1.1244806347
C   -1.2764036863  -1.7830574351  -1.2607844143
C   -0.9937239215  -1.0113267394  -2.5346104336
O   -1.0042872905   0.4181006474  -2.3454897025
C   -0.0535938332  -2.4313004223   2.3615971547
C    0.8456972779  -3.2710414092   1.7289236681
C    1.9894552045  -2.7451739537   1.1235121033
S    3.1739305903  -3.8409824203   0.3622610512
C    4.6589745613  -2.9945873204   0.8724401482
C    4.6689251231  -1.5926064769   0.9419477718
C    5.8156189508  -0.9601098455   1.4380102814
C    6.9440268656  -1.6951116019   1.7750291548
C    6.9431944748  -3.0829585518   1.6282869668
C    5.7968747552  -3.7368355151   1.1925483216
H    5.5220052262  -1.1279991289  -1.6100359735
H    7.6337754700  -0.1791891958  -2.4791657302
H    8.0854770386   2.2591274292  -2.2536765878
H    6.3719963237   3.7467311724  -1.2699802009
H    1.1865428290   4.1478272986  -1.1763494935
H   -0.7777892736   2.9344863941  -2.0589241932
H    1.2507943687  -0.8062322079  -1.3713842373
H    1.5338662869   0.5414601959   1.8158674143
H    0.3725951959   1.4490933533   3.2951011179
H   -1.2955204045   1.4450870461   3.8962675644
H   -0.6643748485   1.1532431493   0.9241898426
H   -0.8446099126   2.7419703581   1.7092343765
H   -2.8005799892   0.9751882110  -0.2747963160
H   -2.6154422165   2.7284472575  -0.0052842036
H   -5.0023764119   1.1422745910   1.0523639794
H   -4.9561269848   1.8921207760  -0.5638585434
H   -6.2809937586   4.3853659921   1.8770314967
H   -6.6323610979   2.6425398040   1.9831368449
H   -6.5802022357   4.0903119964  -0.6970955767
H   -8.0245296411   4.1458319520   0.3465961333
H   -7.3355067867   2.6471991219  -2.3727184007
H   -8.9671814686   2.8893602803  -1.6909141865
H   -8.9263392077   0.8735718279  -3.0170903924
H   -9.1895341344   0.4371932350  -1.3145554602
H   -7.8294791167  -1.5448582339  -0.7838404646
H   -7.0727250049  -0.1022330449  -0.0534638478
H   -4.9364263397  -0.6303912184  -1.2632373414
H   -5.6896555985  -2.1037075510  -1.9221394379
H   -4.5875383370  -3.7377211296   0.9506031201
H   -4.5927324078  -3.7200002731  -0.8303403871
H   -2.3556660823  -3.4619724765   0.2671941077
H   -2.8787343655  -1.8989854001   0.9517383001
H   -0.7863708038  -2.7702015909  -1.3149430594
H   -0.8640822479  -1.2524724058  -0.3865401058
H   -1.7888080306  -1.2059505541  -3.2601615133
H   -0.0412081114  -1.3194011522  -2.9811241896
H   -0.9369047319  -2.8337961066   2.8483194234
H    0.6675285015  -4.3428320821   1.7231257292
H    5.8177169076   0.1211110124   1.5430025023
H    7.8265831130  -1.1865327941   2.1522536718
H    7.8258074067  -3.6621748157   1.8846126240
H    5.7772175747  -4.8210993665   1.1224425491

Conformer 4
G(CENSO)=       -2946.56421642  G(xTB)=        -145.47607615        
C    3.8016202213   1.1474980108  -0.7992901217
C    5.0707195940   0.5973618938  -1.0226809830
C    6.1670971041   1.4105728961  -1.2727857586
C    6.0123424577   2.7969220909  -1.3154521663
C    4.7531310281   3.3616234906  -1.1570058573
C    3.6499346710   2.5384238895  -0.9207898690
S    2.0401069509   3.2823001319  -0.7526662101
C    1.0549959710   1.9770940973  -1.4602091788
C   -0.1104966785   2.2950382811  -2.1656356472
C   -0.9027894201   1.2903506437  -2.6925944863
C   -0.5128184159  -0.0510318412  -2.5634207683
C    0.6692906636  -0.3674107317  -1.9004488173
C    1.4279281737   0.6396343375  -1.2900541203
C    2.6220860151   0.3134073955  -0.4805208046
C    2.6275701508  -0.6667196338   0.4597917236
C    1.4475650155  -1.5096467707   0.7586279594
C    0.1973023192  -0.9534784707   1.0533596549
C   -0.9069874966  -1.7802365084   1.2408565376
O   -2.1728068499  -1.3374742425   1.4862027748
C   -2.3697541992   0.0307208477   1.8886243548
C   -1.9053351158   0.2308459760   3.3291561739
O   -2.3863942812   1.4734166998   3.8368188617
C   -1.3936328714   2.4870608320   3.9973868638
C   -0.8743485042   3.0682085507   2.7016189108
O   -1.9555155668   3.6689968205   2.0019037758
C   -1.5459070748   4.2464432942   0.7658671359
C   -2.7568595285   4.6171874446  -0.0628327366
O   -3.3808084101   3.4960221671  -0.6890699590
C   -4.3147390660   2.8008670503   0.1366129264
C   -4.6469532986   1.5080505779  -0.5824458051
O   -5.5313355071   0.7726371450   0.2609027085
C   -6.1830361609  -0.3112664335  -0.3964223865
C   -5.2249377896  -1.4411738766  -0.7468943436
O   -6.0206018571  -2.4924558031  -1.2956096260
C   -5.3376204326  -3.7368876481  -1.4353883995
C   -4.3799439660  -3.8101793432  -2.6053255540
O   -3.1884343978  -3.0865366254  -2.3049539956
C   -2.2204206658  -3.1803011362  -3.3432398599
C   -1.0211895864  -2.3616238376  -2.9526118875
O   -1.3548371686  -0.9704684064  -3.1051821339
C   -0.7639483175  -3.1716577043   1.1458057758
C    0.4845035881  -3.7271176966   0.9234879444
C    1.5982534257  -2.9010809906   0.7514775773
S    3.2093422965  -3.6246624630   0.5059546129
C    4.1925865849  -2.3861181503   1.3286807917
C    3.8166353257  -1.0350070738   1.2576656659
C    4.5707113074  -0.0937818335   1.9685186478
C    5.7090221368  -0.4758445403   2.6652901277
C    6.1084205856  -1.8131035314   2.6704553946
C    5.3447075878  -2.7723208765   2.0161071567
H    5.1914065958  -0.4815038191  -0.9857512068
H    7.1440237503   0.9644233905  -1.4356167946
H    6.8677643675   3.4390518765  -1.5053391507
H    4.6206232672   4.4373173184  -1.2368180367
H   -0.4006557289   3.3333924551  -2.3011245647
H   -1.8176007200   1.5313317468  -3.2263470668
H    1.0065515407  -1.3921340078  -1.8059784708
H    0.1093133631   0.1267235709   1.0988335354
H   -3.4512807536   0.1833987315   1.8278523407
H   -1.8867841843   0.7266031796   1.1901933436
H   -0.8113622417   0.1671807773   3.4115461353
H   -2.3371539621  -0.5730936263   3.9417737366
H   -0.5389200870   2.1040731256   4.5773770909
H   -1.8775473952   3.2780417427   4.5818870472
H   -0.3970859112   2.2920931608   2.0766767088
H   -0.0983715604   3.8162891310   2.9446442993
H   -0.9273894623   3.5297126126   0.2004701906
H   -0.9383423834   5.1516206459   0.9476922547
H   -2.4226695166   5.2733208538  -0.8756394827
H   -3.4820420193   5.1772216154   0.5493059658
H   -5.2263652448   3.4058177612   0.2806389578
H   -3.8855071925   2.5781341182   1.1225616327
H   -3.7148861879   0.9510084240  -0.7736602995
H   -5.1257412772   1.7183464117  -1.5537945842
H   -6.6945105596   0.0432977676  -1.3068533493
H   -6.9413214811  -0.6798662020   0.3040484116
H   -4.7021373102  -1.7861316423   0.1612966719
H   -4.4686548956  -1.1100475115  -1.4713619155
H   -4.8044888620  -3.9880787784  -0.5029296534
H   -6.1204071480  -4.4879127953  -1.5942980320
H   -4.8601422569  -3.4050356030  -3.5125052561
H   -4.1406136646  -4.8720262351  -2.7935625474
H   -2.6346914900  -2.8244157672  -4.3006297383
H   -1.8997432046  -4.2266275097  -3.4790251784
H   -0.1662115519  -2.6126944758  -3.5945708699
H   -0.7604424053  -2.5778645345  -1.9079457512
H   -1.6344949865  -3.8057921445   1.2870476635
H    0.5960704731  -4.8079413256   0.9007001520
H    4.2620632824   0.9478359236   1.9530563234
H    6.2874023415   0.2687983467   3.2046437437
H    7.0009915833  -2.1164976999   3.2104294458
H    5.6309023646  -3.8200785846   2.0536312768

Conformer 5
G(CENSO)=       -2946.56404496  G(xTB)=        -145.46867529        
C    3.7767710449   0.1586091737  -1.4343044686
C    4.5942433891  -0.7882203711  -2.0631252556
C    5.3577210024  -0.4437466325  -3.1701092228
C    5.3105994710   0.8571344074  -3.6736627872
C    4.4663500055   1.7984795988  -3.0971293042
C    3.6876025787   1.4429297922  -1.9944936378
S    2.5839816851   2.6445422328  -1.2774316270
C    1.2656963295   1.5422884451  -0.8002759250
C   -0.0600687337   1.9844410583  -0.8544278387
C   -1.0912750575   1.1295356089  -0.5121359998
C   -0.8105638290  -0.1928209362  -0.1385786623
C    0.5082321817  -0.6348955815  -0.0691085239
C    1.5581915277   0.2471315333  -0.3595016820
C    2.9786437541  -0.1540148242  -0.2284573889
C    3.4987909715  -0.7239771500   0.8900700656
C    2.6840840727  -1.0226134858   2.0870342320
C    1.7933789323  -0.0790427673   2.6102643752
C    0.9275511695  -0.4272768247   3.6412490410
O   -0.0487872772   0.3973376635   4.1145431795
C   -0.4024826188   1.5263465689   3.2981434827
C   -1.8516698382   1.8609957082   3.5904918280
O   -2.2106732409   2.8767875561   2.6650902201
C   -3.6091464972   3.1483063454   2.6607742295
C   -3.9404382744   4.0580324262   1.5068891877
O   -3.7802943710   3.3539602882   0.2793855571
C   -4.1633332140   4.1421742373  -0.8401674674
C   -3.9984270901   3.3363467586  -2.1129654098
O   -4.7415496931   2.1214853327  -2.1605627851
C   -6.1559586652   2.3088766720  -2.1121701980
C   -6.8596756926   0.9986957846  -2.3942074101
O   -6.8756574059   0.6238268499  -3.7757049256
C   -5.7251583581  -0.0808621146  -4.2529084293
C   -5.7575590066  -1.5712468286  -3.9912717669
O   -5.4751380600  -1.8298423623  -2.6190045772
C   -5.4225273949  -3.2205413500  -2.3230745252
C   -4.9337653372  -3.4019598069  -0.9091666673
O   -3.5696522232  -3.0046352218  -0.8434565471
C   -3.0512977795  -2.9994510811   0.4782633908
C   -1.6943568809  -2.3477460369   0.4479330830
O   -1.8945788544  -0.9559170392   0.1561099141
C    1.0195534304  -1.6936130640   4.2342357404
C    1.9642723154  -2.5998870108   3.7815385732
C    2.7946638314  -2.2734019066   2.7044706749
S    3.9626878900  -3.4745810418   2.0991437832
C    5.2476704833  -2.3694671847   1.5507321845
C    4.9206854491  -1.1085677849   1.0255654536
C    5.9665826259  -0.2422167792   0.6811093646
C    7.2901525210  -0.6481298358   0.7756824453
C    7.5951273780  -1.9323045986   1.2291982416
C    6.5777841499  -2.7878471944   1.6327025332
H    4.6350676067  -1.7972909296  -1.6624518095
H    5.9905812462  -1.1894898085  -3.6425296048
H    5.9087892551   1.1323075170  -4.5377092144
H    4.3949450142   2.7998376492  -3.5133902497
H   -0.2853968491   2.9985171695  -1.1747904299
H   -2.1218278726   1.4720157748  -0.5329129364
H    0.7499377611  -1.6423591610   0.2496540932
H    1.7633092613   0.9064626750   2.1619340797
H   -0.3167198088   1.2696896495   2.2350751612
H    0.2595727196   2.3755947089   3.5159482136
H   -1.9864313186   2.2009202093   4.6310873174
H   -2.4688132391   0.9597500007   3.4390463316
H   -3.9106376347   3.6414195008   3.6002405338
H   -4.1787281295   2.2087583866   2.5700060932
H   -3.2927144603   4.9511010171   1.5276362071
H   -4.9846901316   4.3953045768   1.6214124324
H   -3.5239755630   5.0384620194  -0.9273791882
H   -5.2022100503   4.4933741559  -0.7223532392
H   -2.9486903663   3.0431202714  -2.2312917966
H   -4.2705973697   3.9890743220  -2.9605212334
H   -6.4677703832   3.0723901220  -2.8454499878
H   -6.4698350459   2.6499502250  -1.1112241422
H   -7.9128670080   1.1248150972  -2.1127993894
H   -6.4346684080   0.2001368724  -1.7723642749
H   -4.8017522371   0.3532815153  -3.8476825148
H   -5.7219369265   0.0629448902  -5.3407125374
H   -4.9944018441  -2.0514104861  -4.6300814068
H   -6.7416374770  -1.9863453454  -4.2704560031
H   -6.4213207683  -3.6794230137  -2.4199860817
H   -4.7432516309  -3.7361926780  -3.0230660318
H   -5.0483136315  -4.4615387455  -0.6226124871
H   -5.5447645987  -2.7954822252  -0.2195991893
H   -2.9422110689  -4.0263967243   0.8670006181
H   -3.7200783411  -2.4471402211   1.1591034056
H   -1.0706825002  -2.8120486463  -0.3281006093
H   -1.1983856387  -2.4654199726   1.4225508892
H    0.3520175376  -1.9519874004   5.0510802929
H    2.0494976012  -3.5713561580   4.2611996366
H    5.7269419754   0.7550756682   0.3235112148
H    8.0859687684   0.0363693004   0.4965067927
H    8.6289795463  -2.2582385186   1.2998821301
H    6.8143778356  -3.7716558047   2.0291385238

Conformer 6
G(CENSO)=       -2946.56393992  G(xTB)=        -145.47430531        
C    4.7375241700   0.8075208417  -0.7541206523
C    5.8908514685   0.1543348805  -1.2069021723
C    7.0084194617   0.8758097889  -1.6026508683
C    6.9897128431   2.2707585212  -1.5601895184
C    5.8375457855   2.9408516388  -1.1676320470
C    4.7099559294   2.2109235220  -0.7861390841
S    3.2281930648   3.0804590488  -0.3130842868
C    2.0242882266   1.9216204532  -0.9347192464
C    0.8103400724   2.3944689966  -1.4427547177
C   -0.1303458721   1.5074716596  -1.9353866176
C    0.1488475354   0.1331222121  -1.9623080123
C    1.3591467637  -0.3409529557  -1.4629991862
C    2.2849554278   0.5471772280  -0.9007396724
C    3.5435278223   0.0713396359  -0.2826642563
C    3.5952240399  -0.9289682248   0.6358538309
C    2.3998515602  -1.6711976827   1.0949790091
C    1.2313583745  -1.0071214403   1.4887585633
C    0.0936122953  -1.7329232770   1.8262092181
O   -1.0980716058  -1.1641693257   2.1582227757
C   -1.2334459888   0.2516341449   1.9595795448
C   -2.7076308810   0.5687528804   2.1601276935
O   -2.9643846830   1.9639550541   2.0684915520
C   -2.8294196469   2.4866610594   0.7426761275
C   -3.4939316482   3.8420185879   0.6512664152
O   -4.9198265907   3.8053169423   0.6440784169
C   -5.5189306443   3.7633701827   1.9420430926
C   -7.0202094457   3.8806977961   1.8105441376
O   -7.6233493648   2.7156177443   1.2445408808
C   -7.8138696258   2.7902605196  -0.1680179711
C   -8.2138194683   1.4233589746  -0.6806810772
O   -7.2139383587   0.4180581183  -0.5371558768
C   -6.0782417838   0.6225526101  -1.3730019367
C   -5.2036454911  -0.6033672198  -1.3381717918
O   -5.8697969648  -1.6712762725  -2.0117098256
C   -5.2938838410  -2.9579977052  -1.8047376945
C   -4.0939121904  -3.2556570974  -2.6761344062
O   -2.9436905061  -2.5651282219  -2.1893175765
C   -1.8235778866  -2.7501038624  -3.0456481778
C   -0.6161451657  -2.0799216374  -2.4524244937
O   -0.8222463908  -0.6579120905  -2.4904051468
C    0.1288991726  -3.1342406707   1.8286111765
C    1.3020933486  -3.7945238001   1.5078703399
C    2.4416190808  -3.0692282872   1.1457078639
S    3.9374032073  -3.9414370529   0.7237731709
C    5.1239882645  -2.7645821876   1.3402860697
C    4.8518638019  -1.3889940917   1.2682625812
C    5.7744288032  -0.4999708829   1.8349099961
C    6.9652127035  -0.9592659537   2.3797982811
C    7.2525745013  -2.3250228324   2.3781373075
C    6.3269759034  -3.2304279567   1.8748301164
H    5.9051636198  -0.9317182589  -1.2307990387
H    7.8961048918   0.3515811217  -1.9448139557
H    7.8635489717   2.8402406094  -1.8639579711
H    5.8055029655   4.0271288489  -1.1761290750
H    0.6037129095   3.4611920718  -1.4588767911
H   -1.0785069814   1.8660537813  -2.3254861022
H    1.5947673772  -1.3983275797  -1.4648793272
H    1.2274903053   0.0762301589   1.4895612627
H   -0.9072566212   0.5124735590   0.9430059379
H   -0.6205256483   0.8048971366   2.6857933161
H   -3.0176614695   0.2616455786   3.1654400560
H   -3.3110778391   0.0131117355   1.4234385382
H   -3.2852763926   1.7939145217   0.0148960692
H   -1.7664176151   2.6118097950   0.4771158385
H   -3.1958183332   4.2893640374  -0.3054655264
H   -3.1286685877   4.4962881825   1.4598061966
H   -5.1506920943   4.6055666090   2.5544320246
H   -5.2649592687   2.8284782051   2.4606833562
H   -7.2896610377   4.7792629969   1.2336376414
H   -7.4343067651   3.9934624163   2.8214008638
H   -6.9030952209   3.1469632382  -0.6671379825
H   -8.6282138664   3.4969162898  -0.4080351447
H   -8.5064921222   1.5252805825  -1.7402478348
H   -9.0835608537   1.0615856072  -0.1192624544
H   -5.4785617940   1.4801807231  -1.0268359636
H   -6.3969763406   0.8272465149  -2.4097848730
H   -4.9940148649  -0.8859927578  -0.2930835186
H   -4.2443975678  -0.3670926673  -1.8229548484
H   -5.0330048255  -3.0991781125  -0.7427900275
H   -6.0769856907  -3.6824010733  -2.0605166379
H   -4.3083716559  -2.9582030472  -3.7165721039
H   -3.9107754133  -4.3451001581  -2.6670087922
H   -2.0312530516  -2.3415157796  -4.0487829139
H   -1.5938311393  -3.8233846345  -3.1582723186
H    0.2683883093  -2.3512976149  -3.0458774970
H   -0.4636788818  -2.4084589305  -1.4138702664
H   -0.7634119340  -3.6906094955   2.1004446429
H    1.3341100014  -4.8802697534   1.5414841290
H    5.5518189766   0.5632577305   1.8299555269
H    7.6709927102  -0.2528374324   2.8071696532
H    8.1849627401  -2.6900607218   2.7994295302
H    6.5272858514  -4.2977725653   1.9139853168

Conformer 7
G(CENSO)=       -2946.56369166  G(xTB)=        -145.47319873        
C    5.2856647121   0.5079075133  -0.4498524426
C    6.2206476367  -0.4081311372  -0.9474354597
C    7.5694142657  -0.0855382021  -1.0076638441
C    8.0079159174   1.1675115615  -0.5771100176
C    7.0904107035   2.1122591761  -0.1330194115
C    5.7335273675   1.7879294901  -0.0901545886
S    4.5506046458   3.0107679047   0.4412655709
C    3.2165772375   2.5568407537  -0.6537483221
C    2.4265123280   3.5551893561  -1.2263174842
C    1.4202253170   3.2183935201  -2.1152912209
C    1.2073268563   1.8776088747  -2.4596585868
C    1.9737170268   0.8750910223  -1.8693051815
C    2.9722313409   1.2076342611  -0.9453059321
C    3.8449331874   0.1819963639  -0.3275211494
C    3.3959046798  -0.9420001859   0.2867663055
C    1.9671001672  -1.3110375554   0.4010684297
C    1.0016047784  -0.3985654201   0.8486458941
C   -0.3356227766  -0.7808078933   0.9300180311
O   -1.3475199792   0.0395417344   1.3187612689
C   -1.0375137509   1.4190381679   1.5791895753
C   -2.3323358875   2.1608959797   1.7704846891
O   -2.9894055728   2.2733453097   0.5093736151
C   -4.0641403647   3.2090438953   0.5088764759
C   -5.3197208498   2.6666554638   1.1797412500
O   -6.3255323056   3.6603074135   0.9854095195
C   -7.4998766349   3.4992831470   1.7797606811
C   -8.4620458177   2.4543321231   1.2607602285
O   -7.9725734684   1.1531055173   1.5696520711
C   -8.7448932843   0.1296243351   0.9523890581
C   -8.1615424036  -1.2148200860   1.2975595017
O   -6.8712672498  -1.3292162908   0.7102973409
C   -6.2897537253  -2.6085526231   0.9305770588
C   -4.9074278336  -2.6282337024   0.3342924864
O   -5.0164486655  -2.5787012886  -1.0889623658
C   -3.7630533317  -2.4412226742  -1.7493035076
C   -3.2595662295  -1.0056738784  -1.7063088829
O   -2.0995276354  -0.9363303911  -2.5338481895
C   -1.4590351503   0.3265647185  -2.4290762212
C   -0.3931669774   0.3955332564  -3.5069984505
O    0.2698629217   1.6678819057  -3.4317714511
C   -0.7134056633  -2.0898832487   0.5988728399
C    0.2416747203  -3.0053074044   0.1973141984
C    1.5835177941  -2.6248424760   0.1041115838
S    2.7983224599  -3.8294773605  -0.3980920628
C    4.1428674182  -3.2939688458   0.6398291745
C    4.3066251233  -1.9277216160   0.9146895307
C    5.3193874425  -1.5463957397   1.8040564995
C    6.1923269063  -2.4858209191   2.3348064712
C    6.0617181333  -3.8323870811   1.9915162359
C    5.0280978484  -4.2414073049   1.1579615088
H    5.8783591603  -1.3861929701  -1.2738704747
H    8.2811647807  -0.8109589722  -1.3911704324
H    9.0629794030   1.4230503741  -0.6183882035
H    7.4225071294   3.1048188131   0.1590706708
H    2.6107408336   4.6000010560  -0.9916220825
H    0.8098863515   3.9881724874  -2.5782119471
H    1.8239674571  -0.1703506649  -2.1142454590
H    1.3198822542   0.6015702984   1.1177593163
H   -0.4799408369   1.8480353715   0.7345118167
H   -0.4276275304   1.5015384169   2.4899903325
H   -2.0976317232   3.1611082678   2.1698858973
H   -2.9589832969   1.6359580143   2.5080390647
H   -4.2851940773   3.4199706987  -0.5442135339
H   -3.7562317420   4.1513026772   0.9909890314
H   -5.1569984283   2.4999419490   2.2567231917
H   -5.6041214543   1.7064951128   0.7239137726
H   -8.0090378947   4.4703807116   1.7570215532
H   -7.2299652096   3.2777022762   2.8255219773
H   -8.5821253127   2.5736371942   0.1701304766
H   -9.4507314137   2.6130186362   1.7286572201
H   -8.7535033192   0.2655497385  -0.1425025718
H   -9.7899160904   0.1635595090   1.3064456841
H   -8.8364000921  -1.9972650016   0.9095831201
H   -8.0986430759  -1.3344255229   2.3929345449
H   -6.9124236071  -3.3990608991   0.4770693985
H   -6.2087750162  -2.8185631395   2.0110391010
H   -4.3952204549  -3.5545917371   0.6443721040
H   -4.3337094053  -1.7728071206   0.7227418514
H   -3.0123437577  -3.1241122862  -1.3185284050
H   -3.9279399762  -2.7328007191  -2.7935267343
H   -3.0077628505  -0.6954943713  -0.6809239931
H   -4.0430216873  -0.3279637725  -2.0862552143
H   -1.0053609546   0.4518095004  -1.4316104687
H   -2.1817778768   1.1454497957  -2.5797548641
H   -0.8509699770   0.3684239283  -4.5001269148
H    0.3100822314  -0.4420366557  -3.4339118519
H   -1.7567998552  -2.3787521399   0.6811858054
H   -0.0535305521  -4.0259394176  -0.0306965832
H    5.4249403948  -0.4965943038   2.0630025842
H    6.9767401186  -2.1692789677   3.0162352860
H    6.7458997603  -4.5713213381   2.3990396129
H    4.8948422288  -5.2946587111   0.9257031055

Conformer 8
G(CENSO)=       -2946.56337383  G(xTB)=        -145.47622406        
C    4.7411128790   0.6204394734  -0.9257268637
C    5.8684165190  -0.1819322340  -1.1403783519
C    7.1096974696   0.3878267221  -1.3872910729
C    7.2433220130   1.7762276831  -1.4340104294
C    6.1277379966   2.5904192976  -1.2789914850
C    4.8781475944   2.0129340889  -1.0450996164
S    3.4478799830   3.0636999175  -0.8681766931
C    2.2348822874   1.9929419671  -1.6179522265
C    1.1808140292   2.5386141980  -2.3555674739
C    0.2651168500   1.7072795542  -2.9773623633
C    0.4136953599   0.3138442758  -2.9051391603
C    1.4436750193  -0.2324922108  -2.1425329772
C    2.3349366137   0.6063095776  -1.4641923539
C    3.4102250029   0.0567771596  -0.6110706300
C    3.1886099296  -0.8536622383   0.3703483368
C    1.8483297366  -1.3839393885   0.7143090049
C    0.7526679640  -0.5322711922   0.9177041262
C   -0.4817189270  -1.0560981113   1.2958081082
O   -1.5940474969  -0.3131286378   1.5328057422
C   -1.4976085225   1.1182174431   1.4333858733
C   -2.7443699120   1.7106351771   2.0374632472
O   -2.6790054032   1.5206962996   3.4478431859
C   -3.6479661668   2.2474709208   4.1998480625
C   -5.0684488806   1.7310731653   4.0870714380
O   -5.7080645101   2.3040341152   2.9479349878
C   -7.0477014921   1.8397610808   2.8015974623
C   -7.7605913617   2.6280901675   1.7259719652
O   -7.2850290353   2.3667128521   0.4065802015
C   -6.2198774691   3.2282642284  -0.0062763492
C   -5.7885960296   2.8607162166  -1.4105486859
O   -4.8784239707   1.7640534351  -1.4927684266
C   -5.4291009172   0.5139825744  -1.0866059571
C   -4.5119514981  -0.5737761901  -1.6105398779
O   -4.9211742958  -1.7865790863  -0.9818775949
C   -4.4700723034  -2.9758033588  -1.6250899657
C   -2.9749492150  -3.2016786044  -1.5611598842
O   -2.3309207137  -2.4489570635  -2.5864387382
C   -0.9152124466  -2.5671299926  -2.5259960068
C   -0.3236558048  -1.8352135065  -3.7068501886
O   -0.4860360491  -0.4074512502  -3.6277751120
C   -0.6320773218  -2.4404490388   1.4682019066
C    0.4504716847  -3.2819611516   1.2897620611
C    1.6954777035  -2.7587805592   0.9278519390
S    3.0938423592  -3.8529633133   0.7590833635
C    4.3410187865  -2.7817590314   1.4470885015
C    4.2671720075  -1.3971103646   1.2281508314
C    5.2073194043  -0.5744799943   1.8618249741
C    6.2368438409  -1.1194971015   2.6165537091
C    6.3391617768  -2.5036854649   2.7619079016
C    5.3831211629  -3.3359351108   2.1929152236
H    5.7622247280  -1.2621773566  -1.0936973796
H    7.9751092715  -0.2498143573  -1.5432329116
H    8.2134617802   2.2271713279  -1.6228450014
H    6.2228328747   3.6701032763  -1.3583163476
H    1.0891594970   3.6160041669  -2.4639008151
H   -0.5459659073   2.1233720554  -3.5677890541
H    1.5719983238  -1.3030137110  -2.0366122056
H    0.8922335161   0.5328114757   0.7754772632
H   -1.4077245274   1.4152863848   0.3776361850
H   -0.6190412448   1.4789452674   1.9845378906
H   -3.6411313267   1.2379185141   1.6083531006
H   -2.7720817742   2.7850132445   1.7910279474
H   -3.6245341756   3.3169339563   3.9302698684
H   -3.3281270261   2.1513399005   5.2432645030
H   -5.6233142230   2.0101215208   4.9996644403
H   -5.0614829544   0.6294296977   4.0211446860
H   -7.6011647248   1.9708792571   3.7488879712
H   -7.0568664245   0.7650429502   2.5518589072
H   -7.7089871706   3.7058423207   1.9495422380
H   -8.8168336799   2.3299945017   1.7425569710
H   -5.3632513379   3.1575262646   0.6795631130
H   -6.5722971676   4.2743730257  -0.0081816934
H   -5.2514139000   3.7131763052  -1.8411386686
H   -6.6805783259   2.6654920363  -2.0298001987
H   -6.4449200706   0.3863510922  -1.4927774492
H   -5.4962682883   0.4459932542   0.0100834711
H   -3.4647547443  -0.3311459614  -1.3690566049
H   -4.5946165179  -0.6553476911  -2.7055344168
H   -4.9671666704  -3.7964087488  -1.0959442807
H   -4.7985349995  -2.9937039882  -2.6778211893
H   -2.7657190846  -4.2770315940  -1.6989612416
H   -2.5952958051  -2.9093238662  -0.5679537112
H   -0.6096809431  -3.6266347828  -2.5892495108
H   -0.5362896229  -2.1644787814  -1.5715281227
H   -0.8562740496  -2.1259797896  -4.6177285576
H    0.7343713744  -2.0968909242  -3.8316472700
H   -1.5964543507  -2.8357621218   1.7726689545
H    0.3348125926  -4.3494533671   1.4566277564
H    5.1302764879   0.5025106990   1.7433320241
H    6.9609264221  -0.4651041984   3.0933744861
H    7.1453757121  -2.9354082498   3.3482382769
H    5.4306545541  -4.4109160643   2.3446955322

Conformer 9
G(CENSO)=       -2946.56329952  G(xTB)=        -145.47026349        
C    4.6450430030   0.5068449895  -1.1335258846
C    5.9519234540   0.0048926625  -1.1757083692
C    6.9769439191   0.7356840116  -1.7601142948
C    6.7098070735   1.9834366917  -2.3254110004
C    5.4107367065   2.4760689630  -2.3449413229
C    4.3801297174   1.7312468453  -1.7680183950
S    2.7163702764   2.3677456873  -1.8153012198
C    1.8339901995   0.8248197189  -1.9541917807
C    0.6384341255   0.7751851602  -2.6675800536
C   -0.0720504703  -0.4152085678  -2.7809537557
C    0.4474676626  -1.5814868020  -2.2066248841
C    1.6484618036  -1.5334067441  -1.5013060221
C    2.3249167771  -0.3286315608  -1.3222073765
C    3.5371975561  -0.2232240047  -0.4792311482
C    3.6132093478  -0.7294895877   0.7788597592
C    2.5074890279  -1.4773323857   1.4182572851
C    1.1947786473  -0.9876737918   1.4250884200
C    0.1596363699  -1.7707249993   1.9281789767
O   -1.1490569445  -1.4055824715   1.9213402145
C   -1.4800113200  -0.0920003553   1.4417180983
C   -2.9748175400   0.0640361040   1.5060052285
O   -3.3845467030   0.0549022918   2.8675875825
C   -4.7895368446  -0.1307653567   3.0353846660
C   -5.6373377153   1.0327517850   2.5719751451
O   -5.3332221320   2.1676925437   3.3815186062
C   -6.1815010909   3.2916476796   3.1596573636
C   -5.8196793711   4.1287493980   1.9533187196
O   -6.2319927277   3.4822203251   0.7502679990
C   -5.9705699203   4.2964078798  -0.3893597542
C   -6.5056224730   3.6421659703  -1.6343330955
O   -5.6896334739   2.5333540843  -2.0048335403
C   -6.0749819483   2.0159025837  -3.2772659954
C   -5.1380052581   0.9099913350  -3.7114495707
O   -5.3839357549  -0.3594246875  -3.1152315932
C   -4.9102103636  -0.5097555467  -1.7783878208
C   -4.7927424880  -1.9925664047  -1.4957276912
O   -3.7627742666  -2.6321309423  -2.2539887070
C   -2.4637713599  -2.4414976602  -1.7091679761
C   -1.4781820664  -2.9241185217  -2.7618170377
O   -0.1285320379  -2.8171226006  -2.2835411818
C    0.4378043237  -3.0338235021   2.4723341385
C    1.7432815173  -3.4862551299   2.5390181196
C    2.7845438024  -2.7072256705   2.0245276086
S    4.4598131588  -3.3082977238   2.1214869501
C    5.3044168571  -1.7492621115   2.2921288286
C    4.8128991280  -0.6094507923   1.6358112216
C    5.4633945782   0.6128364124   1.8474144801
C    6.6114200352   0.6830970289   2.6238321370
C    7.1262182173  -0.4719971298   3.2143986187
C    6.4669390888  -1.6855632916   3.0631966573
H    6.1581799666  -0.9644987376  -0.7306309977
H    7.9856235413   0.3330878735  -1.7766940465
H    7.5091445777   2.5620866914  -2.7796545647
H    5.1926988211   3.4275607250  -2.8226506342
H    0.2522820250   1.6701792983  -3.1479891499
H   -1.0052968539  -0.4169662092  -3.3327308303
H    2.0292152532  -2.4445433112  -1.0499704877
H    1.0029145610  -0.0137541982   0.9908935897
H   -1.1534634593   0.0297277067   0.3983238736
H   -0.9825693768   0.6681538307   2.0608288915
H   -3.4608662871  -0.7560180454   0.9525680078
H   -3.2360368236   1.0129482048   1.0091228504
H   -4.9403868881  -0.2912583109   4.1092383090
H   -5.1202914176  -1.0363684166   2.4981746880
H   -6.6985719541   0.7510097159   2.6897874348
H   -5.4710194851   1.2507774556   1.5074145517
H   -6.0729782713   3.9267345907   4.0474305304
H   -7.2357552230   2.9744991673   3.0946991883
H   -4.7317204942   4.3134320281   1.9385751867
H   -6.3264611939   5.1064151658   2.0449638642
H   -4.8876145679   4.4784608941  -0.4946031958
H   -6.4671687754   5.2751805041  -0.2734915571
H   -6.5049916312   4.3938026502  -2.4422067334
H   -7.5487210094   3.3200258479  -1.4754996537
H   -6.0337825133   2.8208737639  -4.0328079953
H   -7.1115165494   1.6376804871  -3.2462512025
H   -4.0928726955   1.2204300915  -3.5436384275
H   -5.2785562170   0.7591119955  -4.7887259355
H   -3.9387971244  -0.0030663910  -1.6582855613
H   -5.6096426951  -0.0619843371  -1.0535718652
H   -5.7293829769  -2.4872112934  -1.7789893452
H   -4.6358831224  -2.1533096502  -0.4175862310
H   -2.3388011672  -3.0268428486  -0.7821787029
H   -2.2770064380  -1.3836036602  -1.4696658316
H   -1.6123686871  -2.3841609558  -3.7074730466
H   -1.6254629442  -3.9905614075  -2.9557229352
H   -0.3768300468  -3.6346546962   2.8660929441
H    1.9564991538  -4.4467625601   3.0005961031
H    5.0630142121   1.5092541487   1.3822177646
H    7.1056560096   1.6389961565   2.7716461133
H    8.0268136372  -0.4232706145   3.8199347788
H    6.8423578649  -2.5780979319   3.5565861799

Conformer 10
G(CENSO)=       -2946.56291707  G(xTB)=        -145.47551068        
C    5.2320547968   0.3727232813  -0.6083963192
C    6.1744019110  -0.5923512736  -0.9857626700
C    7.5134777225  -0.2591195531  -1.1347271060
C    7.9342215132   1.0535967076  -0.9157350341
C    7.0079936584   2.0386314190  -0.5955223031
C    5.6593763250   1.7018370863  -0.4632746473
S    4.4764793537   2.9762517643  -0.0752292154
C    3.0806151691   2.3392496431  -0.9837214019
C    2.1723835548   3.2303578520  -1.5639375452
C    1.0861153068   2.7515721939  -2.2739614648
C    0.9156102173   1.3700614475  -2.4498231780
C    1.8279815237   0.4799997099  -1.8888648411
C    2.8839444553   0.9589728473  -1.1029402203
C    3.8054025335   0.0443153351  -0.3920607981
C    3.3879786273  -0.9768257103   0.4015392053
C    1.9643725034  -1.3282540675   0.6119404798
C    0.9979022181  -0.3567611419   0.9067120109
C   -0.3416132517  -0.7155567826   1.0343047951
O   -1.3521333694   0.1691167238   1.2492810525
C   -1.0476909604   1.5703609569   1.1156735915
C   -2.3397943669   2.3379010884   1.1236970479
O   -2.8796901472   2.3356116364   2.4438146964
C   -4.0286077877   3.1699709097   2.5844386461
C   -5.2721887947   2.5370589869   1.9785988858
O   -6.3786900718   3.3616588286   2.3410040876
C   -7.5566666432   3.1344732393   1.5681518072
C   -8.2258819654   1.7986037599   1.8060630173
O   -7.5244684607   0.7747488870   1.1046951313
C   -8.0825720405  -0.5165987965   1.3283951996
C   -7.2716141279  -1.5521491094   0.5837649485
O   -5.9891782216  -1.7898665516   1.1721550173
C   -4.9189682801  -0.9871508186   0.6571275069
C   -4.2150386635  -1.6268942043  -0.5227695161
O   -5.0181988491  -1.6795440811  -1.7092454926
C   -5.0712271874  -0.4529110882  -2.4408782925
C   -4.0737243903  -0.4252236141  -3.5764443968
O   -2.7556795486  -0.3368342690  -3.0397693379
C   -1.7514401215  -0.5713337090  -4.0198222887
C   -0.4039045005  -0.4069460981  -3.3742625114
O   -0.1763139499   0.9988065677  -3.1684334782
C   -0.7196910811  -2.0618022070   0.9320102841
C    0.2376950315  -3.0319108212   0.6975946971
C    1.5792569102  -2.6723550399   0.5368134619
S    2.7864382019  -3.9438511801   0.2145301244
C    4.1608112386  -3.2416778834   1.1023973970
C    4.3260835574  -1.8486144549   1.1462049575
C    5.3652298035  -1.3294524692   1.9299373496
C    6.2603254773  -2.1708000241   2.5755391137
C    6.1271359892  -3.5550192784   2.4569246301
C    5.0684130786  -4.0928940031   1.7361995502
H    5.8446210038  -1.6152647942  -1.1452091331
H    8.2314105399  -1.0222034601  -1.4212210435
H    8.9819870965   1.3188199460  -1.0249895042
H    7.3271719647   3.0695364019  -0.4674472548
H    2.3192311946   4.3025600423  -1.4649666433
H    0.3707754866   3.4369076977  -2.7191948345
H    1.7205894689  -0.5912734979  -2.0087407581
H    1.3129042883   0.6754013877   1.0020289868
H   -0.5331479680   1.7468650764   0.1602109883
H   -0.3981306083   1.8990062415   1.9387620879
H   -3.0364404151   1.8871472168   0.3987585991
H   -2.1280788932   3.3707677111   0.8003237982
H   -3.8440168302   4.1598830925   2.1369542348
H   -4.1797154591   3.3027696773   3.6619165160
H   -5.3924169501   1.5167543224   2.3698173017
H   -5.1938157621   2.4741726085   0.8822325048
H   -7.3353962624   3.2489666579   0.4938070184
H   -8.2554132229   3.9262193744   1.8608086885
H   -9.2683285472   1.8555979881   1.4462479192
H   -8.2533302844   1.5785839851   2.8867212800
H   -9.1253797559  -0.5502080080   0.9647056691
H   -8.0916173320  -0.7488792325   2.4063843566
H   -7.1727870557  -1.2697153249  -0.4724695399
H   -7.8165462567  -2.5039094018   0.6275012592
H   -4.1877604829  -0.8860696879   1.4706259510
H   -5.2785528507   0.0183328970   0.4064107210
H   -3.9723885869  -2.6693084292  -0.2817691522
H   -3.2743796085  -1.0899992987  -0.7157761445
H   -6.0789439122  -0.3693528125  -2.8687438407
H   -4.9166466998   0.4139580192  -1.7812914466
H   -4.2847368619   0.4417032437  -4.2271713336
H   -4.1787347830  -1.3403956249  -4.1823219802
H   -1.8575788652   0.1253939943  -4.8680006630
H   -1.8289497313  -1.5990730003  -4.4116260643
H    0.3794037629  -0.8195366914  -4.0251944239
H   -0.3890911084  -0.9398141045  -2.4131008447
H   -1.7641693593  -2.3323050884   1.0537178068
H   -0.0575873087  -4.0762974155   0.6437991287
H    5.4721956531  -0.2518624029   2.0161620741
H    7.0637283895  -1.7487455559   3.1723688971
H    6.8289778259  -4.2186377135   2.9540952309
H    4.9336942602  -5.1698737374   1.6819163624

Conformer 11
G(CENSO)=       -2946.56290927  G(xTB)=        -145.47160710        
C    4.6259317061   0.7844441688  -1.0665208042
C    5.5562950854  -0.0024002583  -1.7570271515
C    6.6774202625   0.5697646628  -2.3420664003
C    6.8841249923   1.9472383715  -2.2550005877
C    5.9456990947   2.7543380343  -1.6238854386
C    4.8111822076   2.1771450153  -1.0495812693
S    3.6070469915   3.2323286281  -0.2656100602
C    2.1334601375   2.3063951415  -0.6519751244
C    0.9237849580   2.9766886936  -0.8643313086
C   -0.2228404594   2.2642538456  -1.1711858592
C   -0.1632899845   0.8694739582  -1.3157632749
C    1.0380013621   0.2003639681  -1.1022740697
C    2.1821859971   0.9109187067  -0.7177819358
C    3.4444377769   0.2119356364  -0.3868244086
C    3.4928490223  -0.8415918387   0.4698620496
C    2.2867746037  -1.3558462817   1.1543709862
C    1.4109501457  -0.4909425830   1.8216553026
C    0.2125477209  -0.9718093610   2.3388118092
O   -0.7330925311  -0.1909010840   2.9270148330
C   -0.4407508041   1.2105202234   3.0984404507
C   -1.6908170164   1.9102716479   3.5974469974
O   -2.5330158560   2.4207572031   2.5688002975
C   -3.0549828087   1.4202753786   1.6939101077
C   -4.1747902673   1.9965678243   0.8690357003
O   -3.6673392861   2.9985021720  -0.0161929810
C   -4.6835737769   3.6972469813  -0.7339947100
C   -5.1716817869   2.9851448388  -1.9775002138
O   -5.8971394440   1.8167409496  -1.6129404906
C   -6.3956510386   1.0962955857  -2.7372236185
C   -6.7841567178  -0.3027181281  -2.3143023250
O   -7.9207094823  -0.3370861409  -1.4403238211
C   -7.6110289097  -0.3843634574  -0.0444948787
C   -7.3714505212  -1.7947326543   0.4723401140
O   -6.1414332185  -2.3791568779   0.0304588485
C   -5.0151325935  -1.9609245925   0.8009821801
C   -3.7509087279  -2.2142709041   0.0197630612
O   -3.7250158537  -1.3214766308  -1.0911804611
C   -2.7361030359  -1.6251740862  -2.0656757545
C   -1.3394494790  -1.1819609472  -1.6933519547
O   -1.3256711906   0.2548994918  -1.6614240456
C   -0.0883039576  -2.3397709400   2.2480390454
C    0.8161438817  -3.2109726289   1.6653928283
C    2.0108359667  -2.7255467400   1.1234826572
S    3.1645586926  -3.8515746750   0.3649951278
C    4.6832220059  -3.0027793536   0.7535724720
C    4.7206184719  -1.5985862465   0.7935709284
C    5.9168530056  -0.9759640821   1.1717286572
C    7.0597293305  -1.7224251287   1.4230870129
C    7.0243972568  -3.1130107882   1.3102131281
C    5.8348016788  -3.7560946198   0.9916352144
H    5.3964091443  -1.0750622323  -1.8189330632
H    7.3917115166  -0.0575799747  -2.8675414698
H    7.7623351239   2.3995281766  -2.7068904785
H    6.0816331463   3.8320897911  -1.5937706639
H    0.8800231850   4.0602873094  -0.7925256613
H   -1.1715809013   2.7720832419  -1.3195049984
H    1.1057211238  -0.8773626409  -1.1906394197
H    1.6710365582   0.5591376571   1.8761876465
H   -0.1246796737   1.6617469095   2.1470799838
H    0.3739300983   1.3191166386   3.8280517545
H   -1.3866416341   2.7842832859   4.1828892589
H   -2.2512313315   1.2290301410   4.2599777373
H   -3.4619946098   0.5767161120   2.2763785547
H   -2.2655869907   1.0262499024   1.0328578072
H   -4.9421562904   2.4345789131   1.5299682204
H   -4.6338078578   1.1774286763   0.3002319667
H   -4.2376482158   4.6490565046  -1.0492898834
H   -5.5349819387   3.9230674073  -0.0710084077
H   -4.3120128661   2.7150330241  -2.6153874369
H   -5.8123049907   3.6815002458  -2.5491278151
H   -5.6145342724   1.0089520144  -3.5135853908
H   -7.2549904886   1.6288648333  -3.1802246780
H   -5.9229374243  -0.8033501782  -1.8566920105
H   -7.0659749567  -0.8591123322  -3.2189902989
H   -8.4926442138   0.0140971253   0.4757212025
H   -6.7634025997   0.2739272664   0.1882937963
H   -8.1704298160  -2.4519034051   0.1073805227
H   -7.4173572324  -1.7836176144   1.5751277644
H   -5.0794349950  -0.8911353976   1.0473228963
H   -4.9713608779  -2.5238355234   1.7490204640
H   -3.7232547053  -3.2596037485  -0.3305974815
H   -2.8867687896  -2.0534299250   0.6861529609
H   -3.0441760372  -1.1125847126  -2.9853099136
H   -2.7078211229  -2.7080423205  -2.2690804937
H   -0.6381953003  -1.5530456360  -2.4552327275
H   -1.0365063883  -1.5814994545  -0.7140679962
H   -1.0208682988  -2.7089642316   2.6645026099
H    0.5943979245  -4.2743667259   1.6349292124
H    5.9439019819   0.1068358379   1.2537373328
H    7.9802101725  -1.2207012339   1.7074685393
H    7.9172427938  -3.7016300019   1.5009700405
H    5.7934622404  -4.8411135727   0.9461996316

Conformer 12
G(CENSO)=       -2946.56289864  G(xTB)=        -145.47328399        
C    5.1486037817   0.6572011275  -0.7059191839
C    6.1482954581  -0.1674844872  -1.2367013189
C    7.4316747274   0.3162719929  -1.4488969836
C    7.7368323977   1.6431327485  -1.1418945298
C    6.7456043786   2.4955073041  -0.6712009552
C    5.4515559377   2.0090109268  -0.4736050100
S    4.1899765158   3.1211247941   0.1163484122
C    2.7805983376   2.4124122926  -0.7127061221
C    1.7242266396   3.2364641676  -1.1140212337
C    0.6250498386   2.6947130060  -1.7571236199
C    0.5881626853   1.3230404154  -2.0514648742
C    1.6441504859   0.5028458193  -1.6651576048
C    2.7171856491   1.0341943247  -0.9394810927
C    3.7872424061   0.1653473921  -0.4044011961
C    3.5307496482  -0.9551419884   0.3190372538
C    2.1611421128  -1.4115311059   0.6508897040
C    1.2072702150  -0.5484151340   1.1839245126
C   -0.0870757440  -0.9913050145   1.4596732366
O   -0.9354514899  -0.0403087598   1.9280089150
C   -2.2622083022  -0.4310085851   2.3291169316
C   -3.0239360358   0.8300279658   2.6363158392
O   -3.3642589887   1.4686127496   1.4101311899
C   -3.7432081003   2.8307647767   1.5955038691
C   -4.1765194141   3.4087359244   0.2651975919
O   -5.4909623397   3.0258482934  -0.1435929810
C   -6.5061856047   3.8420425553   0.4436991430
C   -7.8563788183   3.5265125251  -0.1647406639
O   -8.5133155802   2.3707044799   0.3542152482
C   -7.9944489049   1.1136192100  -0.0834053212
C   -7.2345250789   0.4343218457   1.0422012802
O   -6.8122510631  -0.8325663856   0.5501631873
C   -6.0856414958  -1.5828086320   1.5201717809
C   -5.4324513291  -2.7734115697   0.8514326440
O   -4.1996662706  -2.4812392132   0.1922673889
C   -4.3122452296  -1.5933204588  -0.9186210035
C   -2.9685445598  -1.6123720496  -1.6180493066
O   -3.0203060274  -0.6459439665  -2.6647761211
C   -1.9655431854  -0.7842769509  -3.6123055469
C   -0.5887571959  -0.5062937705  -3.0545767875
O   -0.5205044327   0.8857900583  -2.7053732328
C   -0.4284665934  -2.3316118649   1.2396503647
C    0.5371659469  -3.2093892513   0.7548109437
C    1.8247360692  -2.7628994821   0.4673206844
S    3.0501611768  -3.9070623728  -0.1426741469
C    4.4788834894  -3.2270154655   0.6796900899
C    4.5855119613  -1.8387636780   0.8642600606
C    5.6746283852  -1.3472582332   1.5948645976
C    6.6685541899  -2.2012463611   2.0527532105
C    6.5866552179  -3.5701358343   1.7937321799
C    5.4855498285  -4.0873443811   1.1221047628
H    5.9102237387  -1.2024830795  -1.4652906372
H    8.1965111223  -0.3409619886  -1.8526003425
H    8.7413424475   2.0255643397  -1.2996524813
H    6.9701461246   3.5403957160  -0.4737310032
H    1.7646607002   4.3065556090  -0.9286717088
H   -0.2013405588   3.3276635674  -2.0672364361
H    1.6448417348  -0.5595326786  -1.8768724896
H    1.4559452586   0.4928532812   1.3664135592
H   -2.2069128126  -1.0674189594   3.2234064451
H   -2.7638155667  -0.9857280179   1.5259561040
H   -2.4061524358   1.4940792464   3.2625233028
H   -3.9310495276   0.5754022042   3.2088295996
H   -2.8822792527   3.4086163940   1.9736230416
H   -4.5530763800   2.9133975874   2.3395738645
H   -3.4909876009   3.0556935753  -0.5148828580
H   -4.1039562741   4.5067558017   0.3117742730
H   -6.2821964259   4.9047159590   0.2440359243
H   -6.5523821550   3.7073313462   1.5370896702
H   -7.7602726056   3.4564413202  -1.2601818769
H   -8.5262773542   4.3637300135   0.0644885749
H   -7.3403605954   1.2359451720  -0.9573658839
H   -8.8467484792   0.4842304478  -0.3769678657
H   -7.8913320736   0.3125037037   1.9207073981
H   -6.3639334911   1.0430823333   1.3377102724
H   -6.7667993859  -1.9386132816   2.3129578526
H   -5.3132046780  -0.9546990608   1.9957396383
H   -6.1436135198  -3.2349721638   0.1461375909
H   -5.1794636546  -3.5134217576   1.6185985180
H   -5.1104544829  -1.9252979307  -1.6014069935
H   -4.5465516336  -0.5693589242  -0.5912316289
H   -2.7629543750  -2.6158131289  -2.0265323447
H   -2.1782205603  -1.3728330088  -0.8880679431
H   -2.1894294927  -0.0794007091  -4.4206193526
H   -1.9565512935  -1.8038392292  -4.0324319282
H    0.1650327069  -0.7394036474  -3.8211786179
H   -0.3887519249  -1.1312756005  -2.1737184799
H   -1.4216203566  -2.7079547533   1.4575786400
H    0.2791860040  -4.2557517013   0.6139733705
H    5.7404564105  -0.2804080107   1.7888448538
H    7.5088034988  -1.8007626112   2.6126820571
H    7.3646234092  -4.2423687611   2.1444954943
H    5.3953122844  -5.1583143278   0.9610167844

Conformer 13
G(CENSO)=       -2946.56274950  G(xTB)=        -145.46986275        
C    3.6410441653   0.6235495021  -0.9020773137
C    4.8827113175   0.0311127019  -0.6343391638
C    6.0675887037   0.7026309557  -0.9001624415
C    6.0343470289   1.9834029288  -1.4537594129
C    4.8177527301   2.5663688069  -1.7842328859
C    3.6284477600   1.8800736679  -1.5282574603
S    2.0828965000   2.6319144241  -1.9864285039
C    1.1713598167   1.1569656261  -2.4001885478
C    0.2322349373   1.2038005775  -3.4291826834
C   -0.4812031801   0.0688226263  -3.7958857841
C   -0.2239163504  -1.1437937181  -3.1452542618
C    0.7156196206  -1.1903568599  -2.1142356841
C    1.3907624843  -0.0417031443  -1.7005413425
C    2.3643217190  -0.0572529363  -0.5847997947
C    2.1291488545  -0.6526981023   0.6128963146
C    0.9028645507  -1.4172402015   0.9316937529
C   -0.3726675204  -0.8923094084   0.7541928560
C   -1.5050792786  -1.6616937236   1.0255738662
O   -2.6938908800  -1.0374716389   0.8222362280
C   -3.8976047198  -1.6717872800   1.2756662759
C   -4.9697102892  -0.6064373876   1.3685566823
O   -4.6624877754   0.4719569701   2.2458812979
C   -4.5649089310   0.1245558601   3.6296558652
C   -3.1375207935  -0.0369368892   4.1120724680
O   -2.4769468806   1.2194323644   4.0211497045
C   -1.0722553457   1.1187669800   4.2396148628
C   -0.4019041690   2.4254558363   3.8677504651
O   -0.1930190340   2.6088532110   2.4673195001
C   -1.3980390609   2.7628278500   1.7147657199
C   -0.9880149085   3.1461797988   0.3015880742
O   -2.1066721490   3.2593779041  -0.5753767789
C   -2.6999198636   1.9988942520  -0.8807467557
C   -3.6041160437   2.1784460006  -2.0837797466
O   -4.1977560966   0.9086000105  -2.3135887705
C   -4.8228161035   0.7575247377  -3.5836357698
C   -4.7154673179  -0.6915037122  -3.9881272789
O   -3.3468483447  -0.9586995689  -4.2726769314
C   -3.0584907375  -2.3335165716  -4.4651245410
C   -1.5705240922  -2.5101213167  -4.6486553711
O   -0.8321924781  -2.3311078005  -3.4225227149
C   -1.3647686063  -2.9808219989   1.4722472326
C   -0.0905027127  -3.4859867634   1.7136441040
C    1.0382453984  -2.7087619663   1.4696639121
S    2.6604371068  -3.3599298215   1.8279277914
C    3.4399717155  -1.8461315971   2.3561129454
C    3.0989680807  -0.6369818330   1.7299887565
C    3.6703217375   0.5480548032   2.2082633896
C    4.6150596600   0.5198547131   3.2253363220
C    4.9979555276  -0.6983381888   3.7886753265
C    4.4010681425  -1.8810399957   3.3677944792
H    4.9080761932  -0.9646696354  -0.2011343467
H    7.0186731766   0.2274134109  -0.6778126929
H    6.9581246725   2.5164690291  -1.6601820861
H    4.7889020758   3.5437848151  -2.2585126982
H    0.0546342981   2.1354849813  -3.9601863833
H   -1.2256650615   0.1382090680  -4.5784994668
H    0.9072919349  -2.1394987343  -1.6233435509
H   -0.4994651950   0.1213586488   0.3874674873
H   -3.7382844276  -2.1519174556   2.2492148837
H   -4.2171970272  -2.4444029048   0.5602873428
H   -5.9075910635  -1.1036245419   1.6687347114
H   -5.1234127588  -0.1506606721   0.3834841017
H   -5.1238151803  -0.7985671963   3.8455998217
H   -5.0366118124   0.9410945485   4.1925289138
H   -2.5973301735  -0.7862700960   3.5134058831
H   -3.1574465518  -0.3929823755   5.1583440696
H   -0.6443188291   0.2999013187   3.6346221622
H   -0.8642520281   0.8964492280   5.3014392930
H    0.5976271767   2.4419336291   4.3169467531
H   -0.9812520795   3.2680052707   4.2820323391
H   -2.0293025563   3.5523517435   2.1565219959
H   -1.9770941022   1.8302166784   1.7157834066
H   -0.2729329830   2.4021073874  -0.0865826245
H   -0.4946132963   4.1250841188   0.3015813985
H   -3.2837996589   1.6091376778  -0.0344315547
H   -1.9199224138   1.2579915074  -1.1217524790
H   -3.0129953344   2.4975135013  -2.9577301177
H   -4.3671477238   2.9510709825  -1.8859495898
H   -5.8831016127   1.0555272867  -3.5378028758
H   -4.3241749794   1.3852946167  -4.3385035136
H   -5.3451451201  -0.8790346123  -4.8742149174
H   -5.0734083212  -1.3384182810  -3.1696280659
H   -3.5648192441  -2.7224375608  -5.3665810170
H   -3.4009370128  -2.9287848015  -3.6016442864
H   -1.1821144105  -1.8527608270  -5.4356019877
H   -1.3821337226  -3.5475054811  -4.9460322143
H   -2.2272412251  -3.6096131262   1.6614695384
H    0.0157623986  -4.4931281730   2.1077859736
H    3.3776294854   1.4923472672   1.7569566729
H    5.0560219843   1.4474218510   3.5789181393
H    5.7418924217  -0.7262280112   4.5798623401
H    4.6665615983  -2.8261436176   3.8341149130

Conformer 14
G(CENSO)=       -2946.56274105  G(xTB)=        -145.47106144        
C    4.6704422937   0.9174148032  -0.9995728998
C    5.6925743889   0.2160444368  -1.6519202580
C    6.7832842839   0.8836246513  -2.1914764204
C    6.8670733669   2.2736500153  -2.0981524223
C    5.8373205196   2.9950339764  -1.5075320780
C    4.7348233329   2.3205937597  -0.9780616739
S    3.4170190434   3.2668997712  -0.2429252933
C    2.0437148026   2.2133369867  -0.6665867913
C    0.7873336758   2.7797211518  -0.9092228774
C   -0.2916988382   1.9740799569  -1.2278461624
C   -0.1166404461   0.5875402442  -1.3513066633
C    1.1342830013   0.0220552375  -1.1218763610
C    2.2113272370   0.8263488320  -0.7245804173
C    3.5216932307   0.2393135411  -0.3610585760
C    3.6444100579  -0.8131192226   0.4903984962
C    2.4741520702  -1.4583614518   1.1242301971
C    1.4904678122  -0.7006146136   1.7702720530
C    0.3222105673  -1.3090053339   2.2171510384
O   -0.7234628118  -0.6379723059   2.7705331718
C   -0.5489880975   0.7632121470   3.0595086179
C   -1.8801074240   1.3345423697   3.5116883116
O   -2.6619219628   1.9011339039   2.4664789459
C   -3.0740136779   0.9686075183   1.4661976239
C   -4.1191646357   1.6124227759   0.5926103850
O   -3.5255549153   2.6489017363  -0.1981591412
C   -4.4187717371   3.6890131990  -0.5843827831
C   -5.3180590682   3.3506297328  -1.7548039411
O   -6.1884341703   2.2893870557  -1.3816429351
C   -7.2216920215   2.0333128785  -2.3292156978
C   -7.8117858080   0.6588296770  -2.0904217995
O   -8.5808528148   0.5306830146  -0.8881806647
C   -7.8368525296   0.3625067157   0.3257706236
C   -7.2747485202  -1.0262072451   0.5473681567
O   -6.1510230196  -1.2510079336  -0.3021989812
C   -5.5521605586  -2.5236507954  -0.0889266976
C   -4.5339249460  -2.7866564247  -1.1669920475
O   -3.3630715069  -1.9975658049  -0.9566517889
C   -2.4465959756  -2.1606552228  -2.0341863596
C   -1.1118033987  -1.5582084763  -1.6929064164
O   -1.2266747751  -0.1256588851  -1.6870283342
C    0.1590090580  -2.6957184478   2.0778615877
C    1.1724050071  -3.4606314236   1.5262893439
C    2.3390876685  -2.8479148822   1.0569457626
S    3.6379705680  -3.8374251352   0.3437335402
C    5.0404484111  -2.8421261093   0.8136624418
C    4.9298762635  -1.4421001788   0.8601186063
C    6.0357799382  -0.7013690707   1.2958433562
C    7.2360139825  -1.3273315356   1.6023767140
C    7.3495078433  -2.7136001413   1.4880841089
C    6.2503966305  -3.4740291376   1.1088016990
H    5.6294683910  -0.8663707481  -1.7179113098
H    7.5700120497   0.3208235140  -2.6855308355
H    7.7209922820   2.8010220821  -2.5138738620
H    5.8777256505   4.0805478889  -1.4731451585
H    0.6532879093   3.8565668283  -0.8473518131
H   -1.2786640682   2.3989462315  -1.3847038669
H    1.2919666131  -1.0466134459  -1.2008395420
H    1.6389669800   0.3689659462   1.8542223275
H   -0.2046391329   1.3083893148   2.1694967645
H    0.2052261618   0.8715221132   3.8516032947
H   -1.6864237640   2.1587700069   4.2060978972
H   -2.4481140369   0.5570007121   4.0501991123
H   -3.5209087609   0.0743882150   1.9341412059
H   -2.2186418832   0.6380611366   0.8554585362
H   -4.9132396335   2.0346325493   1.2281854520
H   -4.5714210832   0.8408730133  -0.0450289634
H   -3.7901711791   4.5394971893  -0.8778147186
H   -5.0339789351   3.9995278909   0.2761792054
H   -4.7159811846   3.0574041605  -2.6318992549
H   -5.8913576577   4.2562095570  -2.0217759804
H   -6.8145597137   2.0457958331  -3.3556880547
H   -8.0005034838   2.8125133229  -2.2642543233
H   -7.0162562643  -0.0955022962  -2.1254624823
H   -8.5157983038   0.4580379827  -2.9079453123
H   -8.5574817026   0.5533425868   1.1306199002
H   -7.0345162945   1.1055023423   0.3988825489
H   -8.0513183396  -1.7886017881   0.3612351016
H   -6.9716429190  -1.1049357222   1.6072669796
H   -5.0790240019  -2.5680913240   0.9073276045
H   -6.3149584957  -3.3189034765  -0.1363276978
H   -4.9781157485  -2.5596399439  -2.1507356773
H   -4.2702770351  -3.8578733866  -1.1539715493
H   -2.8472245151  -1.7049174610  -2.9552073594
H   -2.2787193160  -3.2324352015  -2.2351541027
H   -0.3823068088  -1.8736828163  -2.4524578054
H   -0.7728190914  -1.9102377298  -0.7073875550
H   -0.7559655388  -3.1621191927   2.4315651401
H    1.0577885749  -4.5395068293   1.4622317814
H    5.9465657688   0.3779670549   1.3798274560
H    8.0848129424  -0.7351057949   1.9320451054
H    8.2872525718  -3.2083745257   1.7246102161
H    6.3244638136  -4.5572000315   1.0605198528

Conformer 15
G(CENSO)=       -2946.56271924  G(xTB)=        -145.47843706        
C    4.9771645300   0.6489258340  -0.5273996157
C    6.0084699832  -0.1519194203  -1.0342992345
C    7.3068245105   0.3304874540  -1.1216756401
C    7.5964817139   1.6324349919  -0.7106702058
C    6.5787011792   2.4637203741  -0.2593809045
C    5.2708012565   1.9791842578  -0.1875098029
S    3.9736772638   3.0628021559   0.3759341222
C    2.6280534226   2.4235230404  -0.6024433108
C    1.6142417988   3.2873111334  -1.0296262976
C    0.5573445796   2.8025664875  -1.7795177034
C    0.5226277887   1.4505074648  -2.1536318468
C    1.5431781942   0.5933348022  -1.7509700463
C    2.5694957593   1.0626913084  -0.9211598285
C    3.5940908068   0.1510872714  -0.3663678693
C    3.2877604781  -1.0180075358   0.2538166204
C    1.9037071112  -1.5170838388   0.4139038178
C    0.8822744543  -0.7011622968   0.9170729514
C   -0.4232866716  -1.1777383292   0.9788980225
O   -1.4845879697  -0.4392915725   1.4047412824
C   -1.2598965393   0.9452733411   1.7012528934
C   -2.6278299688   1.5678743397   1.8940688128
O   -2.3924766215   2.9406408177   2.1904409718
C   -3.5649186098   3.6904661155   2.5121802004
C   -4.4232949993   4.0462952693   1.3173973136
O   -5.1981614986   2.9154353571   0.9289124029
C   -5.8689495548   3.1124334234  -0.3137977358
C   -6.6423049447   1.8662334439  -0.6870938618
O   -7.8807878481   1.7070789549   0.0114537499
C   -7.7997044453   1.1449194687   1.3249779826
C   -7.6718527968  -0.3634122136   1.3598296620
O   -6.3256903063  -0.7621978279   1.1011380489
C   -6.1530542840  -2.1690219573   1.2578006056
C   -4.6941710039  -2.5423547515   1.0982352708
O   -4.2428560006  -2.6612292109  -0.2500066354
C   -4.0980314224  -1.4196395303  -0.9357346076
C   -3.2394951909  -1.6928783048  -2.1540073339
O   -3.0734004550  -0.4596050265  -2.8508497896
C   -2.0466349729  -0.5254774832  -3.8399557343
C   -0.6651999074  -0.3157596479  -3.2617265840
O   -0.5513133208   1.0699732735  -2.8946730100
C   -0.7143201676  -2.4896767887   0.5796372855
C    0.3045034179  -3.3205529524   0.1468258620
C    1.6167998616  -2.8429424720   0.0717658277
S    2.9216988103  -3.9283148356  -0.4768164625
C    4.2418898994  -3.2969677846   0.5413555622
C    4.3024612332  -1.9251447213   0.8335691390
C    5.3031568576  -1.4723143878   1.7021952561
C    6.2607273640  -2.3449642258   2.2000739552
C    6.2292151688  -3.6935799159   1.8425019002
C    5.2131163764  -4.1752742344   1.0259662011
H    5.7813114575  -1.1674690578  -1.3463491931
H    8.0950948876  -0.3082979272  -1.5096266483
H    8.6121431651   2.0130879014  -0.7708138747
H    6.7942458880   3.4916606807   0.0195551138
H    1.6539631406   4.3434338992  -0.7766208057
H   -0.2394126101   3.4651343654  -2.1048446646
H    1.5469543937  -0.4530557732  -2.0311697358
H    1.1288596084   0.3087905459   1.2223843520
H   -0.7429236223   1.4362333123   0.8641145441
H   -0.6485188882   1.0493337265   2.6088525405
H   -3.1662721748   1.0758062687   2.7213934209
H   -3.2234898063   1.4486350920   0.9788361245
H   -3.2021584862   4.6209839712   2.9635149478
H   -4.1698714373   3.1562007222   3.2633419047
H   -3.7784063525   4.3762207345   0.4847341243
H   -5.0845607713   4.8887021501   1.5870016865
H   -5.1297189861   3.3151213580  -1.1093569097
H   -6.5494916036   3.9794743276  -0.2549850651
H   -6.0034099589   0.9816199627  -0.5650926044
H   -6.9143723694   1.9497491410  -1.7465200820
H   -8.7514208854   1.4028730833   1.8054372633
H   -6.9874902750   1.6040779964   1.9040453127
H   -8.3585161949  -0.8191325755   0.6258786118
H   -7.9726013987  -0.7110183061   2.3644211788
H   -6.7666488584  -2.7218686624   0.5256942213
H   -6.4798867444  -2.4721263384   2.2682245426
H   -4.5479029449  -3.5348411586   1.5396999502
H   -4.0672966839  -1.8214820405   1.6497349814
H   -5.0763232429  -1.0184227062  -1.2383684363
H   -3.6030595433  -0.6766772476  -0.2904427803
H   -3.7228646692  -2.4381144934  -2.8079386684
H   -2.2717975417  -2.1044005531  -1.8280039050
H   -2.2624640352   0.2585018406  -4.5749407138
H   -2.0675658011  -1.4962033587  -4.3591788525
H    0.0985625117  -0.5688199726  -4.0117859756
H   -0.5161991243  -0.9539941939  -2.3797759660
H   -1.7398437848  -2.8453794556   0.6307738178
H    0.0801879172  -4.3474641860  -0.1288350893
H    5.3285781122  -0.4206286246   1.9734467026
H    7.0325501518  -1.9748132131   2.8687657117
H    6.9785983243  -4.3800430825   2.2262546631
H    5.1609440634  -5.2329553068   0.7820414761

Conformer 16
G(CENSO)=       -2946.56258669  G(xTB)=        -145.47693826        
C    3.6934532857  -0.3066365306  -1.5810979077
C    4.5434650402  -1.3555333677  -1.9517943594
C    5.3549771227  -1.2501152518  -3.0729763150
C    5.3228002840  -0.0919818013  -3.8510958089
C    4.4480994396   0.9397052264  -3.5315439266
C    3.6232555311   0.8241377826  -2.4110380296
S    2.4971680610   2.1485652182  -2.0148333908
C    1.1587081833   1.1779129173  -1.3456690206
C   -0.1580973617   1.5995604390  -1.5116701030
C   -1.2130833160   0.8389351144  -1.0161647068
C   -0.9425750058  -0.3867111765  -0.3944829973
C    0.3770895498  -0.7968775693  -0.2061853486
C    1.4355970043   0.0000598308  -0.6329796083
C    2.8460178070  -0.3603991698  -0.3710084182
C    3.3116664782  -0.6792507694   0.8632489213
C    2.4518840220  -0.7133654924   2.0677858768
C    1.5795362135   0.3261386455   2.3814173877
C    0.7393056216   0.2443626425   3.4916948728
O   -0.0966341180   1.3030407080   3.6692330790
C   -0.9233035736   1.3223889713   4.8475871685
C   -1.7639617542   2.5824926771   4.8308232567
O   -2.9747451255   2.4803202599   4.0881557174
C   -2.8071283224   2.3967377331   2.6747914217
C   -4.1828098412   2.6088689863   2.0726801638
O   -4.0863719920   2.3993383963   0.6708370058
C   -5.3475461341   2.5599151216   0.0248766061
C   -5.2335088931   2.1722776413  -1.4252480269
O   -4.4370695985   3.1331957861  -2.1178807492
C   -4.4202710709   2.9550124456  -3.5331761311
C   -3.5226480195   1.8391845973  -4.0256323770
O   -4.1524917587   0.5705947829  -3.8438535169
C   -3.2955629636  -0.5029411383  -4.2237120840
C   -4.0462929578  -1.8157584974  -4.1936396759
O   -4.4137335416  -2.2530436852  -2.8838720518
C   -5.7137081853  -1.8216205853  -2.4721252350
C   -6.0677335546  -2.4484805739  -1.1406422391
O   -5.4818255935  -1.8308562458   0.0085889359
C   -4.0970494776  -2.1058856124   0.2200676798
C   -3.2694303098  -0.9090962370  -0.2115618643
O   -1.8964904227  -1.2393628594   0.0641007446
C    0.7917973676  -0.8769210509   4.3282340551
C    1.7054899969  -1.8897567599   4.0524355819
C    2.5376980924  -1.8124343607   2.9389703656
S    3.6961110122  -3.1271409014   2.6092272086
C    5.0181303478  -2.1558905147   1.9145270465
C    4.7242139234  -1.0244505950   1.1366082282
C    5.7901506879  -0.2427391787   0.6730310413
C    7.1053022720  -0.6204100413   0.9058519039
C    7.3803192158  -1.7879142695   1.6194576697
C    6.3394290277  -2.5476324638   2.1389832567
H    4.5720002319  -2.2517457138  -1.3382081878
H    6.0136716525  -2.0708702005  -3.3421161315
H    5.9585483800  -0.0026088486  -4.7275036961
H    4.3914020982   1.8247749650  -4.1595510203
H   -0.3723876149   2.5251504161  -2.0397746991
H   -2.2288811323   1.1979956317  -1.1421203682
H    0.5725299868  -1.7343738191   0.3062820364
H    1.5226119083   1.2036673473   1.7441995806
H   -0.2828033306   1.3218697774   5.7411304813
H   -1.5743247775   0.4372335255   4.8762179297
H   -1.1564136382   3.4296548288   4.4732728950
H   -2.0733027376   2.7929468432   5.8600659300
H   -2.4170584155   1.4109955622   2.3756713633
H   -2.1031648202   3.1662648978   2.3189460495
H   -4.5401662328   3.6289823834   2.2913770451
H   -4.8951147056   1.8958732213   2.5225904304
H   -5.6940498111   3.6021586331   0.1190807322
H   -6.1005963332   1.9061584889   0.4964059961
H   -6.2489674828   2.1409713335  -1.8561866663
H   -4.7998622868   1.1670951928  -1.5119150679
H   -4.0386245056   3.8965757435  -3.9453229918
H   -5.4448363053   2.8053203078  -3.9143187865
H   -2.5591410873   1.8729407091  -3.4899008636
H   -3.3176029425   2.0011077817  -5.0987099453
H   -2.4198087981  -0.5497663242  -3.5529452261
H   -2.9219572295  -0.3483766857  -5.2518556313
H   -3.3786765875  -2.5843979856  -4.6040139797
H   -4.9357978924  -1.7573319682  -4.8405639437
H   -5.7637735159  -0.7256148563  -2.3973190579
H   -6.4621676775  -2.1493704731  -3.2135150575
H   -5.8264565568  -3.5234588885  -1.1601343535
H   -7.1498600701  -2.3433577639  -0.9999806311
H   -3.7822416849  -3.0049956047  -0.3263871660
H   -3.9542885071  -2.2855386064   1.2944095825
H   -3.5650903319  -0.0123923172   0.3500635844
H   -3.4028234179  -0.7278993827  -1.2851673420
H    0.1567301479  -0.9643204797   5.2022186851
H    1.7713194281  -2.7421923691   4.7233208242
H    5.5749397419   0.6629722863   0.1130483481
H    7.9178770649  -0.0045051095   0.5312314459
H    8.4076297574  -2.0913690556   1.8004819964
H    6.5498310981  -3.4321636952   2.7342797212

Conformer 17
G(CENSO)=       -2946.56254531  G(xTB)=        -145.47413566        
C    4.4787022577   0.0298378189  -0.9713837249
C    5.1398158211  -1.1144220310  -1.4338784624
C    6.3665581248  -1.0160760743  -2.0762655409
C    6.9509707228   0.2351350572  -2.2770225278
C    6.2862972750   1.3878801149  -1.8760713000
C    5.0461744471   1.2860183480  -1.2429243878
S    4.1993147415   2.7751945134  -0.7461935722
C    2.5197365986   2.2353288699  -1.0078446168
C    1.5495498797   3.1431229905  -1.4245262350
C    0.2407228484   2.7275739978  -1.6559280927
C   -0.0840918106   1.3723002122  -1.5156099134
C    0.8833854271   0.4685894368  -1.0740165210
C    2.1735778920   0.8953919537  -0.7723002209
C    3.1979272966  -0.0288741799  -0.2355169209
C    2.9724951661  -0.8254984468   0.8401238517
C    1.6923795898  -0.8112818705   1.5798235656
C    1.1134847277   0.3942122813   1.9952651513
C   -0.1396086765   0.3968057020   2.5992932548
O   -0.7976678552   1.5221010146   2.9838739801
C   -0.1915933257   2.7927793697   2.6870542591
C   -1.2094079976   3.8635106783   2.9720858371
O   -2.2196906881   3.7873631039   1.9758643302
C   -3.3646144586   4.5848166567   2.2667334941
C   -4.4729195254   4.2297429560   1.2972245537
O   -5.1700461266   3.0237574993   1.6073245316
C   -4.3706654296   1.8462769335   1.5160837281
C   -5.3065112566   0.6563134228   1.4724028459
O   -4.4797950495  -0.5024012186   1.5792759444
C   -5.1486473159  -1.7182553244   1.2546041590
C   -5.1853911864  -1.9399584650  -0.2507180370
O   -5.6639877344  -3.2656696537  -0.4666849596
C   -6.1676303269  -3.5004251844  -1.7799602277
C   -5.1367552621  -3.4517216078  -2.8886001750
O   -4.8541899457  -2.0999131768  -3.2520078625
C   -4.0391502259  -2.0339084369  -4.4196327594
C   -3.8353957057  -0.5973283380  -4.8462883959
O   -2.8754596305   0.1214525180  -4.0724706381
C   -3.3942111900   0.7675123060  -2.9118577188
C   -2.3172949160   1.6681863082  -2.3654773135
O   -1.3050704778   0.8351073162  -1.7734302446
C   -0.8037901210  -0.8170066348   2.8347472962
C   -0.1983098754  -2.0151497480   2.4968127784
C    1.0565966386  -2.0194453199   1.8787737339
S    1.8309062309  -3.5657333654   1.4474808267
C    3.5355801895  -3.0964529754   1.6751777153
C    3.9547859994  -1.7874158927   1.3835937237
C    5.2846140670  -1.4396091432   1.6521420839
C    6.1882113733  -2.3852484062   2.1164482419
C    5.7737410705  -3.7004751614   2.3309602969
C    4.4458603897  -4.0544923281   2.1265598898
H    4.6859426633  -2.0875921423  -1.2692192185
H    6.8693217755  -1.9152668168  -2.4206034343
H    7.9132330041   0.3174331468  -2.7744239190
H    6.7190461074   2.3657603004  -2.0697733725
H    1.8103821234   4.1861144015  -1.5834013942
H   -0.4953232726   3.4588163650  -1.9697546038
H    0.6088255496  -0.5738850053  -0.9410336490
H    1.6489650538   1.3157697940   1.8013740646
H    0.1025481749   2.8356202705   1.6289612060
H    0.6993774321   2.9418533300   3.3129789938
H   -0.7065587216   4.8452253486   2.9528900704
H   -1.6395012221   3.7202186039   3.9768417547
H   -3.1230422933   5.6572609619   2.1640609712
H   -3.7042034035   4.4116887672   3.3018049764
H   -4.0623115940   4.1807916617   0.2741039482
H   -5.2297222973   5.0215164874   1.3266930706
H   -3.6953250252   1.7535140138   2.3786350069
H   -3.7482981729   1.8683181774   0.6066215337
H   -5.8803928360   0.6592166630   0.5338192994
H   -6.0203391184   0.6973210043   2.3121039000
H   -6.1668322417  -1.7323696781   1.6743020813
H   -4.5738936250  -2.5258187435   1.7246320259
H   -4.1726646100  -1.8124577463  -0.6624967010
H   -5.8481676556  -1.2117564626  -0.7425377129
H   -6.9836936192  -2.7940575685  -2.0079322956
H   -6.5878235289  -4.5122053328  -1.7520306484
H   -5.5476269566  -3.9903828193  -3.7606669212
H   -4.2148479254  -3.9721852832  -2.5762958796
H   -3.0611983544  -2.5118678071  -4.2388846292
H   -4.5308496783  -2.5746206246  -5.2481067242
H   -4.8007261257  -0.0660480461  -4.8585696578
H   -3.4429029616  -0.6102853908  -5.8707335871
H   -3.7103303227   0.0390152613  -2.1498514091
H   -4.2654480221   1.3905524183  -3.1743105689
H   -2.7374140531   2.3444688394  -1.6076558051
H   -1.8897797995   2.2636833244  -3.1827623376
H   -1.7807246684  -0.8061926310   3.3089068570
H   -0.7014521248  -2.9525518871   2.7185985201
H    5.6074231467  -0.4170163918   1.4787249232
H    7.2171212667  -2.0977723068   2.3127216191
H    6.4777769952  -4.4459052283   2.6897417535
H    4.1102764635  -5.0666051464   2.3363123364

Conformer 18
G(CENSO)=       -2946.56250364  G(xTB)=        -145.47231142        
C    3.5800365034   0.4110738557  -1.2723735287
C    4.5562100555  -0.4210653806  -1.8350417991
C    5.4100217004   0.0494882096  -2.8229613046
C    5.2968605657   1.3649860325  -3.2747894911
C    4.2963450828   2.1894845601  -2.7750826492
C    3.4282012165   1.7058407711  -1.7944049514
S    2.1147007101   2.7548143054  -1.1978556953
C    0.8790157027   1.4957643634  -0.9350793762
C   -0.4625860454   1.7720811249  -1.2132746519
C   -1.4283800591   0.7975289557  -1.0332354678
C   -1.0555480369  -0.4802195596  -0.5908907170
C    0.2797941037  -0.7600164163  -0.3107855062
C    1.2541623698   0.2371353729  -0.4524336647
C    2.6841600282  -0.0403313021  -0.1825134284
C    3.1245833764  -0.6714182179   0.9354304951
C    2.2188132119  -1.1192624952   2.0161217515
C    1.3022479142  -0.2448772619   2.6110757905
C    0.4078849224  -0.7178274033   3.5671988897
O   -0.5303135237   0.0435154691   4.1969558015
C   -0.4724431350   1.4747156708   4.0694602481
C   -1.1642040717   1.9824499268   2.8123551014
O   -1.3818925669   3.3748836071   3.0298144791
C   -1.4118026129   4.1518633073   1.8312680302
C   -2.5165199665   3.7866658114   0.8685845101
O   -3.7877520919   4.1080375492   1.4351836112
C   -4.8665262622   3.3296863629   0.9195829990
C   -5.2393316785   3.6116043203  -0.5205881978
O   -4.2546828006   3.0520978878  -1.3899127095
C   -4.5900221411   3.1470793526  -2.7740862213
C   -5.5285312451   2.0562110882  -3.2396516011
O   -4.8659626592   0.8027718608  -3.1100430629
C   -5.7155494019  -0.2985600493  -3.4068661474
C   -4.9210063694  -1.5541483031  -3.1136850584
O   -5.8090598516  -2.6615136471  -3.2571386801
C   -5.1783220781  -3.9369699445  -3.1353979318
C   -4.6590571008  -4.2477151225  -1.7467627327
O   -3.3893772613  -3.6214774060  -1.5663586931
C   -2.9836306123  -3.5567476984  -0.2060498502
C   -1.7252913730  -2.7363930767  -0.1264242755
O   -2.0655111280  -1.3816642068  -0.4702597863
C    0.4365768709  -2.0689968742   3.9417883675
C    1.3874588003  -2.9201744222   3.4048474857
C    2.2967200444  -2.4446527793   2.4565443066
S    3.5446365420  -3.5321816360   1.7931141477
C    4.8508285559  -2.3394865029   1.5630661226
C    4.5397872195  -1.0238474715   1.1828567241
C    5.5825097281  -0.0958839482   1.0754198738
C    6.9017026805  -0.4851787708   1.2634055669
C    7.2005007363  -1.8128703175   1.5723681414
C    6.1772829737  -2.7383322190   1.7381367143
H    4.6464537484  -1.4430629506  -1.4786280183
H    6.1643716234  -0.6094258362  -3.2431898557
H    5.9663837124   1.7404417128  -4.0434238931
H    4.1741207480   3.1979721236  -3.1610084983
H   -0.7517986198   2.7511993517  -1.5855356636
H   -2.4715040092   1.0080680395  -1.2554646551
H    0.5885210765  -1.7410005348   0.0300497742
H    1.2917379512   0.7876574237   2.2827406410
H    0.5670287192   1.8230632617   4.1238540152
H   -1.0110808918   1.8559307075   4.9427780694
H   -2.1151256134   1.4433952634   2.6718851106
H   -0.5484618298   1.8232656578   1.9143324573
H   -0.4507941675   4.0549787391   1.2957686609
H   -1.5202850114   5.1929278718   2.1568339763
H   -2.4723125674   2.7175133440   0.6214801548
H   -2.3537828353   4.3427524811  -0.0676259334
H   -5.7311668199   3.5728802157   1.5481334508
H   -4.6484264278   2.2540339484   1.0339578027
H   -5.3213828986   4.6991692949  -0.6885285136
H   -6.2299513242   3.1643522250  -0.7058124346
H   -3.6429531030   3.0685029564  -3.3233179238
H   -5.0364365780   4.1287464422  -3.0025974525
H   -5.8001773548   2.2478659265  -4.2926203747
H   -6.4603118015   2.0558652485  -2.6502407111
H   -6.0399934040  -0.2721921518  -4.4606865216
H   -6.6170043955  -0.2744549495  -2.7718142173
H   -4.5146823704  -1.4960339280  -2.0949123656
H   -4.0717242634  -1.6488717341  -3.8103598449
H   -5.9521063842  -4.6691303398  -3.3921096657
H   -4.3570127815  -4.0319628494  -3.8655632443
H   -4.5646430603  -5.3407881945  -1.6272681291
H   -5.3796883582  -3.8865445779  -0.9946560893
H   -2.7730363316  -4.5626374012   0.1958315291
H   -3.7736052461  -3.1014923966   0.4141192287
H   -0.9741309340  -3.1248099984  -0.8284329185
H   -1.3174715238  -2.7786646514   0.8942524061
H   -0.2661567778  -2.4280582248   4.6878454757
H    1.4331291667  -3.9530253588   3.7394631899
H    5.3461400166   0.9343066910   0.8243790394
H    7.6993112982   0.2459038913   1.1681044266
H    8.2316437306  -2.1237703710   1.7143272237
H    6.4057620359  -3.7625314544   2.0202593448

Conformer 19
G(CENSO)=       -2946.56247088  G(xTB)=        -145.47422408        
C    5.1697021110   0.6536962225  -0.6689991706
C    6.2342172503  -0.1958853007  -0.9971311208
C    7.5139175512   0.3058424838  -1.1878178276
C    7.7521947608   1.6755673731  -1.0636698871
C    6.7010531313   2.5437472726  -0.7966675382
C    5.4122364486   2.0355007143  -0.6203550123
S    4.0708384734   3.1629900720  -0.3043463855
C    2.7661655821   2.2781727356  -1.1355210099
C    1.7414187880   2.9967732513  -1.7592603596
C    0.7135108767   2.3293180330  -2.4008991821
C    0.7183464356   0.9281777377  -2.4599962614
C    1.7487356967   0.2097807762  -1.8595563339
C    2.7525264312   0.8783472779  -1.1470837225
C    3.8047379914   0.1441646807  -0.4093791614
C    3.5473500436  -0.8894963200   0.4345498441
C    2.1919464875  -1.4323006176   0.6795413930
C    1.1073623056  -0.6002545763   0.9839012396
C   -0.1682874919  -1.1383069191   1.1337632031
O   -1.2823516513  -0.3995674519   1.3767887552
C   -1.1619212721   1.0310279557   1.2889005731
C   -2.5373095686   1.6329673450   1.3681515482
O   -3.0386921263   1.4807466363   2.6915274963
C   -4.4300813176   1.7820892664   2.8184816225
C   -4.7690511288   3.2519455898   2.6184501327
O   -4.8252641573   3.6392381019   1.2385863942
C   -6.1371458457   3.7967039924   0.7000176159
C   -6.9083457548   2.5140737783   0.4681616870
O   -7.4064324853   2.0217624056   1.7144462683
C   -8.4250376985   1.0319507625   1.5953363397
C   -7.9310023933  -0.3762970174   1.3466471780
O   -7.4011746085  -0.4970752275   0.0278898927
C   -7.3218366195  -1.8594018348  -0.3926468228
C   -6.7004751637  -1.9380614328  -1.7761038983
O   -5.2854496794  -2.1016519271  -1.7949630916
C   -4.5465056505  -1.0012450488  -1.2701469169
C   -3.0987777052  -1.1851116529  -1.6518830676
O   -2.9409410494  -0.8731021925  -3.0366642873
C   -1.7945828069  -1.4609474088  -3.6364249988
C   -0.4728559797  -1.0693356275  -3.0134301134
O   -0.3261822440   0.3559702946  -3.1169202959
C   -0.3627060329  -2.5230994127   1.0250706585
C    0.7170493232  -3.3555006005   0.7891881984
C    1.9973998488  -2.8174546748   0.6236144163
S    3.3754120143  -3.9090502595   0.3252687809
C    4.6335839287  -2.9967094927   1.1957915058
C    4.6026678622  -1.5933978354   1.1971041350
C    5.5595920065  -0.9081584683   1.9565506797
C    6.5622358300  -1.5952992850   2.6263932717
C    6.6213301355  -2.9880517301   2.5554981377
C    5.6497154577  -3.6917567171   1.8545213199
H    6.0480093425  -1.2625536037  -1.0860499879
H    8.3278241941  -0.3701426922  -1.4337612526
H    8.7529408742   2.0734474711  -1.2066455000
H    6.8747221041   3.6152847936  -0.7440711245
H    1.7502745282   4.0833852067  -1.7434629041
H   -0.0921829916   2.8803970234  -2.8772186478
H    1.7755856484  -0.8725327764  -1.8982381995
H    1.2807091250   0.4659343786   1.0665005382
H   -0.7052847559   1.3079752374   0.3277394103
H   -0.5299931438   1.4092843274   2.1046413554
H   -3.2069037462   1.1445229416   0.6404611347
H   -2.4573446917   2.6943979795   1.0890529535
H   -4.6935430973   1.4991195272   3.8451788065
H   -5.0204824236   1.1624086000   2.1263959321
H   -3.9869620284   3.8607329732   3.0950490058
H   -5.7224078231   3.4737565491   3.1166672227
H   -5.9925750273   4.2808245268  -0.2734161372
H   -6.7327067474   4.4737937643   1.3347296008
H   -6.2687396835   1.7692420543  -0.0285177765
H   -7.7523180762   2.7379490994  -0.2063219207
H   -9.1421674257   1.3178259585   0.8084936519
H   -8.9558795217   1.0296737856   2.5556951806
H   -8.7919287227  -1.0558318722   1.4726254149
H   -7.1700203013  -0.6554707567   2.0950147551
H   -8.3375412733  -2.2890649925  -0.4257720796
H   -6.7280513826  -2.4588322017   0.3190006231
H   -6.9962610515  -1.0459559496  -2.3541018712
H   -7.0939183042  -2.8225763662  -2.2885147620
H   -4.9267374970  -0.0486930651  -1.6736097257
H   -4.6261477309  -0.9603269213  -0.1717642619
H   -2.8005416573  -2.2278428869  -1.4527274216
H   -2.4736465996  -0.5261039959  -1.0295725419
H   -1.8162754766  -1.1528223916  -4.6879258625
H   -1.8556907759  -2.5624462544  -3.5974950002
H    0.3339550104  -1.5810558548  -3.5586568682
H   -0.4213167133  -1.3716838522  -1.9575221135
H   -1.3615087618  -2.9317344904   1.1487264705
H    0.5666196107  -4.4306561998   0.7390992290
H    5.5166493362   0.1764727552   2.0029127799
H    7.2994834917  -1.0458132236   3.2046522001
H    7.4067538339  -3.5307570833   3.0739055362
H    5.6665153679  -4.7781803531   1.8344805080

Conformer 20
G(CENSO)=       -2946.56235722  G(xTB)=        -145.47218046        
C    4.5890747365   0.9839684076  -0.7595019254
C    5.6290756538   0.3090916014  -1.4112070582
C    6.7876094175   0.9763861550  -1.7843229796
C    6.9243627864   2.3395019278  -1.5182741559
C    5.8807390857   3.0419988639  -0.9281197018
C    4.7104084822   2.3692835798  -0.5724228335
S    3.3498376722   3.2823460487   0.1302715371
C    2.0193765144   2.3535176213  -0.6124100677
C    0.8876865527   3.0242049344  -1.0822512334
C   -0.1304210544   2.3203951713  -1.6993698263
C   -0.0310310371   0.9309918698  -1.8609582490
C    1.0926304872   0.2563011807  -1.3836955796
C    2.1197302814   0.9628079437  -0.7430454898
C    3.3617281066   0.2907943464  -0.2974087648
C    3.3975707697  -0.8535648420   0.4282293537
C    2.2024453227  -1.5908013940   0.9014701652
C    1.1959278959  -0.9685593112   1.6532964897
C    0.1242443175  -1.7195004379   2.1371683010
O   -0.8732383481  -1.2490299986   2.9321293374
C   -0.8808389701   0.1322620055   3.3368979294
C   -1.4898274528   1.0394369417   2.2964311995
O   -2.8399217678   0.6322543395   2.0876541718
C   -3.6281273115   1.5947057560   1.3850314918
C   -3.0518955238   1.9397389569   0.0146604010
O   -3.9658518225   2.7228202247  -0.7505528011
C   -4.9106176818   1.9184064179  -1.4654758496
C   -5.9539629931   2.8185406214  -2.0821127650
O   -6.7693221742   3.5035547767  -1.1269603413
C   -8.0641598376   2.9555531051  -0.8852666775
C   -8.1190855436   1.9185073522   0.2135606679
O   -7.5842199881   0.6805685794  -0.2455302877
C   -7.5709450333  -0.3027035667   0.7852676581
C   -6.8943736999  -1.5542651814   0.2955042557
O   -5.4893021405  -1.3375221535   0.1772729133
C   -4.8013477299  -2.5634654623  -0.0625885491
C   -3.3104065008  -2.3539660070  -0.0708750464
O   -2.8928358126  -1.7330091925  -1.2891045353
C   -1.4800275370  -1.8246727413  -1.4485116701
C   -1.0667580814  -1.0800268922  -2.6956077436
O   -1.0700312427   0.3501028384  -2.5224051392
C    0.0368115129  -3.0873887241   1.8362382294
C    1.0422458110  -3.7088195166   1.1187575724
C    2.1395931133  -2.9703942832   0.6704801260
S    3.4811679113  -3.7980131053  -0.1681045989
C    4.8288232161  -2.8818855986   0.5580445372
C    4.6640797133  -1.5141004419   0.8235271026
C    5.6986085181  -0.8308452540   1.4731447217
C    6.8926454430  -1.4719839045   1.7747471443
C    7.0688717306  -2.8145070118   1.4367459852
C    6.0333253607  -3.5267742967   0.8428013340
H    5.5253171782  -0.7539481484  -1.6093319175
H    7.5860719480   0.4339263075  -2.2822918562
H    7.8317251051   2.8654289369  -1.8016635658
H    5.9645120574   4.1131629853  -0.7649831603
H    0.8135280120   4.1040856245  -0.9872012394
H   -1.0026311645   2.8371887234  -2.0882150389
H    1.2046109866  -0.8150746511  -1.5008605400
H    1.2829292520   0.0937585618   1.8510396289
H    0.1291141657   0.4715506050   3.5987789876
H   -1.4951425668   0.1468357265   4.2424936425
H   -0.9152392194   0.9969442272   1.3577325992
H   -1.4422547451   2.0739402095   2.6781845600
H   -3.7322524896   2.5138670549   1.9866037512
H   -4.6161841775   1.1358385447   1.2725358051
H   -2.7792606491   1.0143485083  -0.5188854059
H   -2.1490143499   2.5487913390   0.1266402678
H   -5.3824300709   1.1773856494  -0.8087739094
H   -4.3967392625   1.3779070339  -2.2814125521
H   -6.5750792374   2.2223806050  -2.7669748031
H   -5.4495478959   3.5951312635  -2.6743941136
H   -8.4905798799   2.5427076046  -1.8131036028
H   -8.6935047681   3.7984170059  -0.5711362671
H   -9.1731851828   1.7864001890   0.5173084876
H   -7.5566468318   2.2777047343   1.0921875679
H   -8.6032098838  -0.5537265797   1.0845540427
H   -7.0446228636   0.0808519513   1.6755552122
H   -7.3222414824  -1.8663135679  -0.6723823205
H   -7.0913591085  -2.3575468862   1.0257233687
H   -5.0378419271  -3.2828916989   0.7398448401
H   -5.1235486578  -3.0091949940  -1.0188004742
H   -2.8360006598  -3.3459722501   0.0188485218
H   -3.0036017840  -1.7421070476   0.7938873738
H   -1.1786027023  -2.8817318084  -1.5534782254
H   -0.9628189545  -1.4180286630  -0.5638268199
H   -1.7911847612  -1.2664655871  -3.4941611611
H   -0.0838919844  -1.4216480038  -3.0416430255
H   -0.8081362697  -3.6571384717   2.2116586453
H    0.9876496020  -4.7776993788   0.9310284039
H    5.5628423182   0.2179252182   1.7226618011
H    7.6887727866  -0.9250228905   2.2716061790
H    8.0036325672  -3.3188518392   1.6649690748
H    6.1526013130  -4.5838177395   0.6205518602

Conformer 21
G(CENSO)=       -2946.56198631  G(xTB)=        -145.47551793        
C    3.8978264595   0.0854267871  -1.3418794934
C    4.8688977122  -0.8241634200  -1.7796368413
C    5.8144090610  -0.4555860219  -2.7264697619
C    5.8002968268   0.8331834402  -3.2622718910
C    4.8135274331   1.7346757481  -2.8826377901
C    3.8553936823   1.3545923598  -1.9407076784
S    2.5788731522   2.5086691802  -1.4812030649
C    1.2496671839   1.3500215895  -1.2198167655
C   -0.0608436975   1.7242100595  -1.5329185616
C   -1.1005349687   0.8295025519  -1.3553850685
C   -0.8354721204  -0.4660370487  -0.8860588742
C    0.4666926169  -0.8440958378  -0.5726865734
C    1.5133590358   0.0788356710  -0.6973668012
C    2.8996266452  -0.2590419629  -0.3053107796
C    3.2244492337  -0.8184457649   0.8892863241
C    2.2233895993  -1.1791489358   1.9182021909
C    1.2203631798  -0.2845599440   2.3155854604
C    0.2549553829  -0.6805047768   3.2356353585
O   -0.7718717385   0.1091045669   3.6534548809
C   -0.9343841630   1.3870243440   3.0249363188
C   -2.1458264504   2.0256643652   3.6737151742
O   -2.4088546189   3.2249619978   2.9606541109
C   -3.3860499555   4.0354778851   3.6185045803
C   -3.8073032582   5.1736125041   2.7107112660
O   -4.8568533065   4.8506626678   1.7995620936
C   -4.4921407396   3.9100416797   0.7914480793
C   -5.6891547177   3.7977551129  -0.1440720026
O   -5.4321566091   2.9730740663  -1.2752765839
C   -5.3166768492   1.5859830596  -0.9565835970
C   -5.3855655388   0.7635978871  -2.2165914159
O   -4.2206094117   1.0148485794  -3.0000494614
C   -4.1948349188   0.3339881989  -4.2541345138
C   -3.9383296561  -1.1569147638  -4.1627295079
O   -5.1641049341  -1.8451178922  -3.8772288186
C   -5.0208962361  -3.2589066175  -3.7363190912
C   -4.6854101582  -3.6909037816  -2.3245699414
O   -3.3405577088  -3.3253772178  -2.0301502636
C   -3.0228043557  -3.3640397472  -0.6458107743
C   -1.7036726428  -2.6633049148  -0.4545338069
O   -1.9173934137  -1.2768165826  -0.7621700445
C    0.3000672345  -1.9659860933   3.7935251508
C    1.3232190558  -2.8311387207   3.4496032515
C    2.2933507660  -2.4401121473   2.5215820334
S    3.6040673057  -3.5712259999   2.0988938914
C    4.9095860496  -2.3890847758   1.8360321714
C    4.6151280475  -1.1312242006   1.2866437474
C    5.6546070823  -0.2000353143   1.1655913065
C    6.9573052922  -0.5384034959   1.5035916191
C    7.2445343321  -1.8176628301   1.9822162596
C    6.2208688403  -2.7389044315   2.1648342780
H    4.8820441383  -1.8246711296  -1.3564690344
H    6.5634233657  -1.1731712836  -3.0486757561
H    6.5400652120   1.1280033987  -4.0011347364
H    4.7731985010   2.7241101395  -3.3302764395
H   -0.2639839819   2.7125529950  -1.9369130020
H   -2.1204131933   1.0958032727  -1.6203549757
H    0.6896086376  -1.8353376109  -0.1952849655
H    1.1995909418   0.7023164799   1.8691121137
H   -1.0992086459   1.2613845900   1.9440337490
H   -0.0447100071   2.0123641524   3.1805403143
H   -1.9374635864   2.2362023806   4.7357495643
H   -3.0093793319   1.3413700609   3.6226127379
H   -2.9582427395   4.4488829951   4.5472998040
H   -4.2692396559   3.4336168765   3.8915141264
H   -2.9267110428   5.5549310056   2.1666701676
H   -4.2043509001   5.9846784263   3.3308475377
H   -4.2488809517   2.9363512342   1.2392241524
H   -3.6065583483   4.2600720615   0.2334091669
H   -5.9339489839   4.7908496022  -0.5389745179
H   -6.5638945236   3.4246854905   0.4157779699
H   -6.1421807878   1.2780279272  -0.2931645006
H   -4.3677879899   1.3749342610  -0.4382436728
H   -6.2922238189   1.0158506949  -2.7922216929
H   -5.4483267065  -0.2967223873  -1.9304249741
H   -3.3653711001   0.7868008596  -4.8101646093
H   -5.1263799915   0.5213296118  -4.8146953463
H   -3.1867041677  -1.3561347805  -3.3863587192
H   -3.5391935100  -1.5067351381  -5.1310618906
H   -5.9903047107  -3.6988262553  -4.0027362007
H   -4.2675526862  -3.6447451515  -4.4421866861
H   -4.8223270475  -4.7836865533  -2.2353348445
H   -5.3780521257  -3.2033562812  -1.6187626675
H   -2.9332855370  -4.4017091152  -0.2823449547
H   -3.8046596653  -2.8606443268  -0.0540604454
H   -0.9474909259  -3.0873486203  -1.1295571072
H   -1.3612179818  -2.7797284537   0.5844095422
H   -0.4579035782  -2.2621102341   4.5127144957
H    1.3745614026  -3.8134592342   3.9113954388
H    5.4302933345   0.7932920960   0.7873417147
H    7.7507544922   0.1954225114   1.3952110353
H    8.2631167578  -2.0892270069   2.2445204070
H    6.4332025862  -3.7204950303   2.5800881542

Conformer 22
G(CENSO)=       -2946.56198583  G(xTB)=        -145.47843468        
C    4.6326496313   0.6536047787  -0.8000178211
C    5.4194652953  -0.2044163617  -1.5774550259
C    6.6921118111   0.1726773540  -1.9844684605
C    7.1977881916   1.4231029991  -1.6263170377
C    6.4117682165   2.3125370721  -0.9032717645
C    5.1266413341   1.9348936331  -0.5104489614
S    4.1070178608   3.0882768343   0.3894657149
C    2.5270457026   2.6250332772  -0.2969836606
C    1.5685544226   3.6087065969  -0.5529269813
C    0.3609271730   3.2654635048  -1.1337119374
C    0.1052700386   1.9333428041  -1.4891851905
C    1.0464552360   0.9440516161  -1.2107572219
C    2.2556362745   1.2825531868  -0.5878539561
C    3.2959817968   0.2686664675  -0.2921608302
C    3.0626992542  -0.8834022890   0.3855441541
C    1.7364314454  -1.2554574837   0.9240711387
C    0.9865067326  -0.3546104821   1.6890355463
C   -0.2756067206  -0.7139409883   2.1570446894
O   -1.0885962257   0.0929538022   2.8948289855
C   -0.5674481265   1.3502745668   3.3698042810
C   -0.5780329956   2.4638373490   2.3370668264
O   -1.8645689456   3.0233640298   2.0936522770
C   -2.6967478659   2.2369790351   1.2432172602
C   -3.7735104416   3.1622719543   0.7116723625
O   -4.6286803958   2.3902659753  -0.1183090133
C   -5.7375367777   3.1446949826  -0.5996571235
C   -6.5867891593   2.2589486504  -1.4724053354
O   -7.1603573246   1.2404555115  -0.6628835854
C   -7.7880377272   0.2054537629  -1.4123296800
C   -8.0528709021  -0.9799489496  -0.5087824405
O   -6.8810817308  -1.7203273494  -0.1680470275
C   -6.1180679917  -1.1549939672   0.9040760281
C   -4.9431671656  -2.0517924851   1.2222138030
O   -3.8606751712  -1.9608483878   0.2957703427
C   -4.0499773099  -2.7051819203  -0.9094980752
C   -2.7417515326  -2.7959652878  -1.6668132867
O   -2.4127647543  -1.6416593132  -2.4410457513
C   -2.0120535241  -0.5046026505  -1.6831624394
C   -1.3733836798   0.4413022684  -2.6888436419
O   -1.0888963517   1.7243536991  -2.1110579004
C   -0.7834168296  -1.9910982736   1.8809299467
C   -0.0187394449  -2.9051619132   1.1778623617
C    1.2476775782  -2.5482381100   0.7070606240
S    2.2370212215  -3.7429536336  -0.1705187960
C    3.8424199122  -3.2467490015   0.4256954954
C    4.1095264446  -1.8903531270   0.6726709907
C    5.3510017704  -1.5476317159   1.2233458935
C    6.3234956935  -2.5127748015   1.4438298659
C    6.0678986426  -3.8469967006   1.1245298367
C    4.8235980240  -4.2189293113   0.6306386101
H    5.0272356726  -1.1817770124  -1.8443581881
H    7.2922945470  -0.5088338531  -2.5804502595
H    8.1951046413   1.7205637526  -1.9376551307
H    6.7858861470   3.3038166199  -0.6617486745
H    1.7766198968   4.6491891034  -0.3189031873
H   -0.3840873015   4.0245468688  -1.3537254918
H    0.8648756929  -0.0962894537  -1.4560844035
H    1.4104080889   0.6224339541   1.8848796744
H    0.4502283371   1.2098049056   3.7592113133
H   -1.2193732295   1.6230306749   4.2060901905
H   -0.1312374173   2.1309189434   1.3890654219
H    0.0370680290   3.2818273667   2.7333768756
H   -3.1560749275   1.4013753577   1.7930862085
H   -2.1112649046   1.8196320035   0.4092305552
H   -3.3146710713   3.9878223995   0.1412350113
H   -4.3379472369   3.6011974614   1.5516779720
H   -5.3917937401   4.0073318393  -1.1940751710
H   -6.3328075608   3.5295419676   0.2456071676
H   -5.9663679185   1.8132409069  -2.2679361374
H   -7.3693657248   2.8707661717  -1.9535973480
H   -7.1420919740  -0.1099261044  -2.2486603819
H   -8.7451921898   0.5576683429  -1.8377594759
H   -8.7068266442  -1.6767840152  -1.0473815076
H   -8.5807267669  -0.6519559339   0.4021818818
H   -6.7512813806  -1.0708827457   1.8052471332
H   -5.7573501914  -0.1504198267   0.6450757863
H   -5.2755455882  -3.0990322117   1.3188711964
H   -4.5330532388  -1.7320756784   2.1884054548
H   -4.3819227889  -3.7287887935  -0.6640034010
H   -4.8205245495  -2.2449512231  -1.5453556836
H   -2.8244212618  -3.6127751005  -2.3930916265
H   -1.9219881733  -3.0317391646  -0.9690806917
H   -1.3017983812  -0.7942159325  -0.8920288705
H   -2.8732890103  -0.0140802366  -1.2053597713
H   -2.0879401428   0.6429071495  -3.4936544015
H   -0.4705119748   0.0041086447  -3.1333813103
H   -1.7709695962  -2.2596986983   2.2416171576
H   -0.4013537230  -3.9079913227   1.0087098602
H    5.5507964619  -0.5078557101   1.4659453383
H    7.2822977189  -2.2259587698   1.8660213726
H    6.8271968567  -4.6058466368   1.2910886462
H    4.6053703506  -5.2635426831   0.4254840802

Conformer 23
G(CENSO)=       -2946.56165081  G(xTB)=        -145.47310014        
C    5.0175019462   0.4079838870  -0.4266842579
C    6.0412622954  -0.5389471018  -0.5632571201
C    7.3742922083  -0.1539124881  -0.5608600460
C    7.7103808174   1.1950261773  -0.4360917369
C    6.7113821933   2.1572152327  -0.3577169749
C    5.3708652470   1.7657455456  -0.3709558278
S    4.1046957273   3.0154768773  -0.2877151125
C    2.8612093313   2.2195294434  -1.2857669920
C    2.0018350371   3.0013184618  -2.0643986127
C    1.0221304995   2.4020661646  -2.8364487418
C    0.9147461911   1.0040540497  -2.8695880521
C    1.7853321997   0.2223410606  -2.1160201015
C    2.7293776101   0.8265236095  -1.2760958598
C    3.5894473124   0.0241439518  -0.3778925882
C    3.1107376406  -0.9684238453   0.4168151342
C    1.6869849434  -1.3734511735   0.4502290998
C    0.6567920546  -0.4369639613   0.6044316507
C   -0.6718011128  -0.8475625647   0.5511250572
O   -1.7348412723  -0.0080936395   0.6664537700
C   -1.4769635531   1.3679152450   0.9768404716
C   -2.8270254703   1.9883132100   1.2721745391
O   -2.5717777711   3.3323751870   1.6629777922
C   -3.7476832427   4.1024620679   1.9191738064
C   -4.5300131239   3.6603533802   3.1392901818
O   -5.3997741821   2.5853357349   2.7892307956
C   -5.9598060547   1.9477702195   3.9321995464
C   -6.9507997451   0.9100374557   3.4778554760
O   -6.2662165548  -0.1577264265   2.8284320136
C   -7.1695740815  -1.0262111507   2.1584124069
C   -6.4058813947  -2.1193246541   1.4421200492
O   -5.4101974910  -1.6687637255   0.5248742247
C   -5.8753599467  -0.7079310604  -0.4180828398
C   -4.8697909824  -0.6597590454  -1.5544208393
O   -5.0949787906   0.5650051729  -2.2530523438
C   -4.6583621576   0.5719656525  -3.6105995552
C   -3.1606880737   0.4522870980  -3.8164254262
O   -2.7722717677  -0.9243724435  -3.7404422204
C   -1.5500425859  -1.2434573868  -4.3978262403
C   -0.3064864573  -0.9201551015  -3.6051705336
O   -0.0738122136   0.5000971423  -3.6569896700
C   -0.9834370044  -2.2017770071   0.3615373834
C    0.0317699727  -3.1374161962   0.2740461709
C    1.3680662154  -2.7311303060   0.3357489663
S    2.6633715983  -3.9544101748   0.2554551789
C    3.8459866656  -3.1634188098   1.3286165575
C    3.9581880818  -1.7641428738   1.3321647941
C    4.8460310523  -1.1697859932   2.2375767233
C    5.6488118034  -1.9469848210   3.0607893666
C    5.5708963922  -3.3391470014   2.9994500530
C    4.6613116573  -3.9495383842   2.1446152229
H    5.7777369018  -1.5882842599  -0.6600918317
H    8.1533876013  -0.9044250131  -0.6590661138
H    8.7522399813   1.5024926088  -0.4295417452
H    6.9699688954   3.2113688422  -0.3034674502
H    2.1012280183   4.0834636343  -2.0683948656
H    0.3437254657   3.0034567351  -3.4346978291
H    1.7264506776  -0.8589983081  -2.1300382491
H    0.9181001663   0.6075893680   0.7271603947
H   -0.9840485549   1.8649069339   0.1288655124
H   -0.8307214466   1.4461108159   1.8620065581
H   -3.3238043611   1.4218287720   2.0720448082
H   -3.4731256658   1.9554164778   0.3783952983
H   -4.4102019175   4.1020048558   1.0373154463
H   -3.3909319206   5.1253282783   2.0813158508
H   -5.1181717715   4.5109744969   3.5251620786
H   -3.8272107253   3.3522865918   3.9322773489
H   -6.4886438744   2.6806224948   4.5659705420
H   -5.1669602898   1.4831294813   4.5428394238
H   -7.6766999955   1.3724045198   2.7880702037
H   -7.5077375590   0.5357030917   4.3540074356
H   -7.7908393171  -0.4516519676   1.4512784652
H   -7.8574053801  -1.5132956687   2.8728078366
H   -7.1474055629  -2.7526145533   0.9245817100
H   -5.8696124456  -2.7415900213   2.1674955737
H   -5.9524032726   0.2894479009   0.0443753702
H   -6.8701878481  -0.9836634061  -0.8038990564
H   -5.0021695222  -1.5211213678  -2.2255857237
H   -3.8476898052  -0.6993641505  -1.1472498840
H   -5.1664077964  -0.2237146659  -4.1809761581
H   -4.9815601571   1.5412994105  -4.0075245083
H   -2.6266654841   1.0604323337  -3.0691900870
H   -2.9167965291   0.8505607120  -4.8145333795
H   -1.5051361299  -0.7628966070  -5.3885521266
H   -1.5657650860  -2.3299544161  -4.5466906499
H    0.5510072149  -1.4534247369  -4.0421649383
H   -0.4336882548  -1.2426113613  -2.5615350769
H   -2.0243045255  -2.5085619017   0.3216497610
H   -0.2149791676  -4.1909237429   0.1728298355
H    4.9075503568  -0.0859433660   2.2794711424
H    6.3352646882  -1.4687153371   3.7535297758
H    6.1987840894  -3.9522039677   3.6396726358
H    4.5699328835  -5.0321661232   2.1241524709

Conformer 24
G(CENSO)=       -2946.56149317  G(xTB)=        -145.47490965        
C    4.6575300491   0.7613062161  -0.9289524713
C    5.8370506099   0.1453916721  -1.3645169395
C    6.9332640437   0.9038313977  -1.7513947154
C    6.8649936458   2.2973618329  -1.7164607236
C    5.6857234005   2.9294285375  -1.3401781251
C    4.5800951472   2.1624065861  -0.9682216914
S    3.0591653655   2.9760658470  -0.5151840164
C    1.9141671818   1.7742495330  -1.1686548643
C    0.7078842827   2.1960541791  -1.7332968355
C   -0.1621621043   1.2708473148  -2.2838494118
C    0.1797930624  -0.0892771213  -2.3117839859
C    1.3683925396  -0.5169724471  -1.7228148686
C    2.2240480962   0.4102130699  -1.1169495989
C    3.4831693491  -0.0094380263  -0.4634718007
C    3.5540773395  -0.9858240989   0.4756510976
C    2.3828663904  -1.7501414933   0.9623334975
C    1.2099230701  -1.1098055435   1.3861800624
C    0.1375542409  -1.8616888175   1.8593814423
O   -1.0406588051  -1.3312985856   2.2832861584
C   -1.2350627388   0.0848795839   2.1602215808
C   -2.6356788329   0.3516944240   2.6940779627
O   -2.9909120001   1.7214086111   2.5925038790
C   -3.3483419316   2.1282412651   1.2679788923
C   -4.2774902660   3.3125504844   1.3388258890
O   -5.5105519752   2.9011096504   1.9192703737
C   -6.4802014774   3.9414920613   2.0124497290
C   -7.0949333206   4.3250688366   0.6812905148
O   -7.7220407336   3.1736768080   0.1322294725
C   -8.0621270013   3.3076006920  -1.2437748333
C   -8.3683168929   1.9423401947  -1.8217070397
O   -7.2127261527   1.1352753174  -2.0488187470
C   -6.6885950617   0.5100787873  -0.8767048333
C   -5.5696625031  -0.4064299368  -1.3309617101
O   -5.0034729959  -0.9834944574  -0.1532420059
C   -4.2129123633  -2.1424653355  -0.3980998822
C   -2.8831171508  -1.8115220579  -1.0602117443
O   -2.2301339776  -3.0568088926  -1.3100433594
C   -0.8348402870  -2.9439890240  -1.5753211721
C   -0.5033386627  -2.3242610372  -2.9210799532
O   -0.7043183862  -0.8970184700  -2.9585804649
C    0.2296096139  -3.2592011780   1.9239608650
C    1.3977853220  -3.8917412567   1.5402515362
C    2.4811837266  -3.1424898346   1.0715568606
S    3.9945898187  -3.9725780084   0.6226190824
C    5.1472499841  -2.7498081993   1.2169696925
C    4.8227204212  -1.3874150032   1.1261719325
C    5.7064230366  -0.4552061205   1.6841831671
C    6.9131931469  -0.8608528737   2.2371613780
C    7.2549429412  -2.2138014916   2.2507879504
C    6.3668209307  -3.1618748663   1.7574828618
H    5.8895301068  -0.9396990114  -1.3804680301
H    7.8429160205   0.4093216376  -2.0799914807
H    7.7221989348   2.8952473829  -2.0130284277
H    5.6163142626   4.0138297073  -1.3541218137
H    0.4564788871   3.2528082093  -1.7603798576
H   -1.0954933895   1.5916965782  -2.7373221102
H    1.6534025727  -1.5623792288  -1.7056855083
H    1.1580813408  -0.0284110502   1.3313161275
H   -1.1415153087   0.3866765601   1.1064218786
H   -0.4892096809   0.6315831214   2.7544320335
H   -2.6738531286   0.0945262516   3.7591614035
H   -3.3617781263  -0.2814541395   2.1587210289
H   -3.8437603557   1.2986960836   0.7386657767
H   -2.4553607863   2.4203117116   0.6917762521
H   -4.4165536211   3.6857547671   0.3113297406
H   -3.8252536752   4.1232929406   1.9354374445
H   -6.0462123945   4.8438917704   2.4753001889
H   -7.2626575154   3.5587356356   2.6784071336
H   -6.3295551896   4.7105237264  -0.0113421636
H   -7.8246792164   5.1368857029   0.8500726297
H   -7.2275455787   3.7620296953  -1.8032296105
H   -8.9465628689   3.9584267326  -1.3670201512
H   -8.8320914646   2.0857676632  -2.8050974294
H   -9.0886025065   1.4115088009  -1.1775339307
H   -7.4752115780  -0.0733678144  -0.3693781260
H   -6.3009753289   1.2526634580  -0.1661419418
H   -4.8230124798   0.1768037124  -1.8921230992
H   -5.9602553507  -1.1946749158  -1.9946912368
H   -4.0339109042  -2.6059072770   0.5791549242
H   -4.7669674469  -2.8610049987  -1.0245316707
H   -2.2715877891  -1.1802536160  -0.3934745422
H   -3.0441872179  -1.2605759825  -1.9972846958
H   -0.4447718004  -3.9688684537  -1.5720753256
H   -0.3419915246  -2.3872646855  -0.7638261930
H   -1.1761691056  -2.7182940869  -3.6893476983
H    0.5264897816  -2.5732113609  -3.2108452933
H   -0.6156786459  -3.8314814650   2.2950127200
H    1.4758645147  -4.9726912120   1.6195808276
H    5.4423011975   0.5983504218   1.6652756378
H    7.5893160255  -0.1220316680   2.6577674595
H    8.2006506355  -2.5361969709   2.6772547218
H    6.6088218577  -4.2199529797   1.8100099052

Conformer 25
G(CENSO)=       -2946.56146081  G(xTB)=        -145.47452303        
C    5.4021907675   0.2711960388  -1.2397054132
C    6.2276183229  -0.7870312578  -1.6423997465
C    7.4233115523  -0.5465835408  -2.3042398685
C    7.8134328790   0.7636054280  -2.5865881851
C    6.9834272990   1.8251517955  -2.2491807167
C    5.7741388635   1.5760318547  -1.5966457079
S    4.7066905289   2.9408467663  -1.1930959702
C    3.1340430828   2.1239601149  -1.3818117779
C    2.0415079376   2.8647224964  -1.8428425457
C    0.7990954243   2.2696918807  -1.9652672530
C    0.6451999705   0.9099340971  -1.6647159394
C    1.7392981789   0.1567549730  -1.2477827875
C    2.9830262012   0.7715569623  -1.0465771916
C    4.1467521195   0.0433926449  -0.4874269557
C    4.0952707540  -0.7479925562   0.6175708025
C    2.8471366441  -1.0810672494   1.3414804614
C    1.9114983341  -0.1163911897   1.7087089308
C    0.6811198579  -0.4906080036   2.2459798392
O   -0.2060723148   0.5214825428   2.4592111453
C   -1.5890626503   0.1609819862   2.5972004259
C   -2.3932019350   1.4069790688   2.2884782854
O   -3.7540622881   1.0018995215   2.2632338122
C   -4.6460099262   2.0946562825   2.0717582353
C   -6.0328853378   1.5073071918   1.9055572312
O   -6.9471509525   2.5959607235   1.8684073281
C   -8.3154094057   2.1846010683   1.8575946088
C   -8.7914845235   1.6366994849   0.5315722609
O   -8.7968797056   2.7007778846  -0.4212525407
C   -9.2519034338   2.3202404388  -1.7192944423
C   -8.1515851783   1.8316914747  -2.6336411469
O   -7.6966950800   0.5500756479  -2.2083087992
C   -6.6927556328   0.0244884390  -3.0713755112
C   -6.2502053197  -1.3194133903  -2.5582027925
O   -5.4345121782  -1.1425992101  -1.4025732208
C   -5.1030967790  -2.3880529575  -0.7901224568
C   -4.0138225256  -2.1816532328   0.2386190642
O   -2.6935499487  -2.1079359069  -0.3072348338
C   -2.4136775558  -0.8982921438  -1.0044301630
C   -0.9080592829  -0.8447760479  -1.1706255140
O   -0.6154485023   0.4131871406  -1.8000967800
C    0.4044892293  -1.8372386297   2.5037128139
C    1.3678855155  -2.7965221142   2.2141206491
C    2.5810782487  -2.4298822919   1.6367023799
S    3.7718873216  -3.6955577159   1.2401152343
C    5.2643268378  -2.7627284426   1.5063119258
C    5.2959215740  -1.3948170116   1.1945864891
C    6.4651735328  -0.6761440524   1.4753147154
C    7.5914254838  -1.3151067885   1.9744770300
C    7.5651962651  -2.6900997961   2.2134859565
C    6.3988745845  -3.4131392530   1.9959073406
H    5.9251463729  -1.8054459590  -1.4146187892
H    8.0528770895  -1.3802786334  -2.6014497952
H    8.7512886824   0.9584952454  -3.0989746027
H    7.2629212323   2.8431603218  -2.5074268273
H    2.1636917541   3.9131685951  -2.1010908965
H   -0.0600481451   2.8419871690  -2.3026500348
H    1.6384145187  -0.9011868313  -1.0352504900
H    2.1023514665   0.9336437928   1.5106232112
H   -1.7941200939  -0.1998639262   3.6143958976
H   -1.8502328048  -0.6287958475   1.8790332230
H   -2.0860240851   1.8165616854   1.3112956881
H   -2.2266820449   2.1813480880   3.0551227009
H   -4.3645586354   2.6733246131   1.1766580071
H   -4.6220030299   2.7716383595   2.9415072562
H   -6.2599267674   0.8411209423   2.7551888614
H   -6.0727567860   0.9085616322   0.9814935431
H   -8.8974855329   3.0784979625   2.1112301583
H   -8.4897305107   1.4253873624   2.6382234613
H   -9.8142162342   1.2438625738   0.6697269840
H   -8.1583255736   0.8064112510   0.1891909030
H   -9.6856738246   3.2208863825  -2.1723132873
H   -10.0479722758   1.5618809736  -1.6447473063
H   -7.3174101047   2.5541655699  -2.6354858231
H   -8.5510999853   1.7737383895  -3.6626546122
H   -5.8295463098   0.7095839110  -3.1249256178
H   -7.0933792471  -0.0964605887  -4.0922457892
H   -5.6796037126  -1.8366716810  -3.3478719153
H   -7.1336660761  -1.9353091869  -2.3194107574
H   -5.9931159758  -2.8117253529  -0.2928067561
H   -4.7626875232  -3.1146030121  -1.5474537904
H   -4.0006005032  -3.0469106189   0.9107457485
H   -4.2290387983  -1.2797695659   0.8352486306
H   -2.7552126519  -0.0264876878  -0.4224196926
H   -2.9135816639  -0.8713061625  -1.9834285750
H   -0.5478080333  -1.6778842248  -1.7904519115
H   -0.4238430431  -0.8987191770  -0.1870887464
H   -0.5372018200  -2.1470101096   2.9430706760
H    1.1663274693  -3.8390495925   2.4454161848
H    6.4846082753   0.3925852650   1.2801178159
H    8.4913294833  -0.7421472276   2.1784017640
H    8.4453369852  -3.1966413532   2.5992710892
H    6.3629806299  -4.4757206729   2.2211878439

Conformer 26
G(CENSO)=       -2946.56145332  G(xTB)=        -145.47618172        
C    4.7153403950   0.5612929886  -0.8788097236
C    5.7125034046  -0.3436399849  -1.2651649763
C    6.9987480300   0.0924227826  -1.5504739052
C    7.3101154763   1.4501809032  -1.4643175742
C    6.3224366296   2.3724482417  -1.1417198731
C    5.0254279590   1.9307881338  -0.8710969335
S    3.7656357122   3.1302182497  -0.4861764253
C    2.3605114348   2.2979245139  -1.2000672395
C    1.3231948370   3.0518703898  -1.7584343264
C    0.2209289469   2.4207754686  -2.3082097661
C    0.1609373244   1.0202562747  -2.3409502547
C    1.1993919385   0.2664340620  -1.8032093748
C    2.2820787004   0.9011471644  -1.1808946510
C    3.3501146235   0.1264881408  -0.5110186970
C    3.0960204571  -0.8797065420   0.3652441181
C    1.7286480535  -1.3126923557   0.7296825143
C    0.7549508924  -0.3950703951   1.1433972247
C   -0.5424881945  -0.8259792019   1.4059032036
O   -1.5588075975  -0.0050976191   1.7788176068
C   -1.2691648122   1.3936532246   1.9426587321
C   -2.5460833635   2.0999573821   2.3075589759
O   -2.9627148245   1.6691978197   3.6016325634
C   -3.9803437906   2.4774817668   4.1917933853
C   -5.3361120653   2.3857723921   3.5228306834
O   -5.3370615946   3.1793466975   2.3428762018
C   -6.5443080436   3.0630759424   1.5969204301
C   -6.3449270316   3.7411085075   0.2605315625
O   -5.3567215727   3.1224058283  -0.5615199765
C   -5.7881191571   1.9842661656  -1.3129432387
C   -5.1037100028   0.7016268613  -0.8961484182
O   -5.6759547944   0.2281128402   0.3193133582
C   -4.9728433133  -0.8544379069   0.9262509998
C   -5.0048416036  -2.1552480395   0.1480315651
O   -3.9670842779  -2.1666722526  -0.8326854279
C   -3.9813258842  -3.3633330556  -1.6084256869
C   -2.7312288492  -3.4664335539  -2.4545366118
O   -2.7069057807  -2.6298234495  -3.6165937417
C   -2.5001950435  -1.2368595184  -3.3884870858
C   -1.1069516757  -0.9437493406  -2.8497099022
O   -0.9520278909   0.4833075937  -2.9122854502
C   -0.8693078024  -2.1847381082   1.2803083526
C    0.1072737288  -3.1025758164   0.9358967557
C    1.4131618661  -2.6743394731   0.6768699343
S    2.6724926323  -3.8688448570   0.2676487969
C    4.0654370378  -3.0665642310   1.0390052650
C    4.1507123577  -1.6650258020   1.0424254279
C    5.2169458389  -1.0632635609   1.7220840075
C    6.2092798526  -1.8337802143   2.3119504591
C    6.1474969003  -3.2261927817   2.2388661587
C    5.0700413649  -3.8453205339   1.6168063040
H    5.4694181022  -1.4007556007  -1.3246132124
H    7.7604506442  -0.6254807650  -1.8406665269
H    8.3169211233   1.7967580039  -1.6796248869
H    6.5511706884   3.4346238743  -1.1188801215
H    1.3802625345   4.1370815815  -1.7669086641
H   -0.5916766489   3.0000192110  -2.7370126835
H    1.1775735311  -0.8165282776  -1.8224344422
H    1.0287373401   0.6507351171   1.2180476414
H   -0.8881416994   1.8137620527   0.9998867732
H   -0.5107849161   1.5275494641   2.7269897197
H   -3.3223174193   1.9033615927   1.5540820353
H   -2.3451583604   3.1841073554   2.3064479192
H   -3.6587066257   3.5325552883   4.2246742002
H   -4.0764447592   2.1160561951   5.2219536835
H   -6.1055443788   2.7455405969   4.2300795176
H   -5.5638706342   1.3328701079   3.2820283111
H   -7.3774092997   3.5589885108   2.1279475578
H   -6.8028630504   2.0033654295   1.4537255806
H   -5.9960970889   4.7685230336   0.4251574109
H   -7.3135736192   3.7919920875  -0.2616626410
H   -5.5344994611   2.1682732639  -2.3678124148
H   -6.8791138727   1.8584197246  -1.2478368047
H   -4.0199865872   0.8722228531  -0.7747096113
H   -5.2393676733  -0.0373211035  -1.7021656883
H   -5.4727856770  -1.0180469114   1.8877997600
H   -3.9254621743  -0.5744680566   1.1237858966
H   -5.9926244289  -2.2855426754  -0.3270422169
H   -4.8571368792  -2.9953000802   0.8490548008
H   -4.0068158741  -4.2424436219  -0.9398179049
H   -4.8798023527  -3.3998393629  -2.2484553125
H   -2.6804644392  -4.4892662400  -2.8453503082
H   -1.8436232865  -3.3077976230  -1.8236528997
H   -3.2594929465  -0.8217108287  -2.7136954848
H   -2.6073725692  -0.7609718963  -4.3700907501
H   -0.3462092939  -1.4410037102  -3.4693955364
H   -0.9957729261  -1.2764077018  -1.8086255117
H   -1.8874829010  -2.5066824075   1.4789044088
H   -0.1432010674  -4.1586921109   0.8801295238
H    5.2655993877   0.0210720123   1.7695585438
H    7.0323436770  -1.3497719457   2.8297444476
H    6.9241922332  -3.8337702232   2.6947086369
H    4.9978978696  -4.9294834427   1.5969687209

Conformer 27
G(CENSO)=       -2946.56142010  G(xTB)=        -145.47384536        
C    5.2038518060   0.2973215854  -0.8022244226
C    6.1604702211  -0.7244675078  -0.7480019261
C    7.5067216292  -0.4517589043  -0.9473914339
C    7.9226616578   0.8534870909  -1.2141591194
C    6.9859632070   1.8731885125  -1.3278379372
C    5.6308585875   1.5909383371  -1.1428228768
S    4.4382516412   2.9014782204  -1.3244465048
C    3.0904954452   1.9515372729  -2.0008895075
C    2.2249606806   2.5470542194  -2.9238755019
C    1.1675820455   1.8268375287  -3.4503318264
C    0.9872840975   0.4831030714  -3.0911285052
C    1.8597931030  -0.1197946897  -2.1902697144
C    2.8852681463   0.6276008476  -1.5966346357
C    3.7653385558   0.0491228248  -0.5569223299
C    3.2972776007  -0.6360923331   0.5188082663
C    1.8609786917  -0.9248588607   0.7379962536
C    0.8782507803   0.0593717078   0.6595192446
C   -0.4763520047  -0.2693526969   0.7451284914
O   -1.3370195582   0.7704306794   0.5763402508
C   -2.7533026318   0.5051332964   0.5320085522
C   -3.3881688725   0.3770760267   1.8963447225
O   -3.3478398762   1.6518203117   2.5321966908
C   -3.7377057924   1.6310324525   3.9044371641
C   -5.1797099159   1.2310730676   4.1551015626
O   -5.2748476272  -0.1946618793   4.2321656138
C   -6.6141086455  -0.6907297013   4.2235643056
C   -7.0275408046  -1.1808232708   2.8544085963
O   -7.1351777933  -0.0711554315   1.9701765259
C   -7.2473779715  -0.4669120465   0.6094518454
C   -7.2789086688   0.7575146641  -0.2669219511
O   -6.0273151422   1.4319873445  -0.1686591733
C   -5.9811550038   2.6474184102  -0.9140728756
C   -5.7617366086   2.4653818769  -2.4058263355
O   -4.4724283411   1.9349989621  -2.7180902941
C   -4.4186871294   0.5099630705  -2.7456629235
C   -3.0053068831   0.1428765354  -3.1533608888
O   -2.8897881363  -1.2747899546  -3.0502501612
C   -1.7792929339  -1.8288016443  -3.7494632437
C   -0.4252871489  -1.4558825709  -3.1833936701
O   -0.0702031057  -0.1478924267  -3.6685700640
C   -0.8547783978  -1.6012639162   0.9605224615
C    0.1265092548  -2.5745745542   1.1153864532
C    1.4763161739  -2.2467829586   1.0176022207
S    2.7068819324  -3.5213571802   1.2106674232
C    4.0055625677  -2.5483378744   1.9434484676
C    4.1786472057  -1.2085361396   1.5602253032
C    5.1736235732  -0.4573706719   2.1980900426
C    6.0204656889  -1.0422436095   3.1295172027
C    5.8786712508  -2.3931617988   3.4500840433
C    4.8629035056  -3.1438202524   2.8711753319
H    5.8366480034  -1.7392176057  -0.5344997972
H    8.2338910540  -1.2570045437  -0.8958597720
H    8.9755515870   1.0734201105  -1.3665381824
H    7.3014358280   2.8820396058  -1.5802010978
H    2.3809389147   3.5773893265  -3.2321038130
H    0.4838133846   2.2845789677  -4.1592752322
H    1.7436288120  -1.1585297514  -1.9051700100
H    1.1564670742   1.0921716086   0.4717204183
H   -2.9551502849  -0.3920064711  -0.0669250111
H   -3.1823136828   1.3657861187   0.0100445317
H   -2.8673228380  -0.3714290594   2.5147410009
H   -4.4266701301   0.0412730783   1.7538806457
H   -3.5940520302   2.6583173951   4.2572482258
H   -3.0700500155   0.9712705625   4.4851464602
H   -5.8174382625   1.6265162731   3.3511206201
H   -5.5099536744   1.6753044001   5.1100086201
H   -7.3178378880   0.0734180387   4.5870112003
H   -6.6553902427  -1.5414847909   4.9169196973
H   -7.9923260878  -1.7143254183   2.9324470291
H   -6.2752952473  -1.8960966483   2.4804707502
H   -8.1750837861  -1.0417627915   0.4435281516
H   -6.3966134534  -1.1107260243   0.3264585431
H   -8.0950646594   1.4303021519   0.0465195549
H   -7.4847201916   0.4325662893  -1.3001402823
H   -5.1452038592   3.2244713371  -0.4996645966
H   -6.9070988356   3.2292344633  -0.7603908119
H   -5.8119666472   3.4589319479  -2.8712496991
H   -6.5509722822   1.8460423762  -2.8592043050
H   -4.6516310613   0.0810548851  -1.7608454800
H   -5.1422504773   0.1120546939  -3.4766285916
H   -2.2871276612   0.6500097300  -2.4900647884
H   -2.8077124282   0.4751228345  -4.1845281875
H   -1.8202250625  -1.5598798881  -4.8180369474
H   -1.8914338678  -2.9151813724  -3.6637128856
H    0.3240144397  -2.1903770961  -3.5126981316
H   -0.4636678316  -1.4559829801  -2.0840629286
H   -1.8950509545  -1.8940510331   1.0365375431
H   -0.1714103662  -3.5987706869   1.3236940612
H    5.2882482910   0.5917082531   1.9398868075
H    6.7930596384  -0.4457803103   3.6061429798
H    6.5416669828  -2.8575033024   4.1746718232
H    4.7239715212  -4.1852107915   3.1493220421

Conformer 28
G(CENSO)=       -2946.56123243  G(xTB)=        -145.47458476        
C    4.7419157454   0.4793161407  -1.2276578498
C    5.5560589797  -0.4931122963  -1.8227960943
C    6.6502397870  -0.1310521457  -2.5958459847
C    6.9471587610   1.2177267008  -2.7969907306
C    6.1195502156   2.1992920772  -2.2661144683
C    5.0097813037   1.8297161851  -1.5034071378
S    3.9349283072   3.0983834957  -0.8629439842
C    2.3890069509   2.2161558662  -0.9620507805
C    1.2159747292   2.9141091100  -1.2666018483
C    0.0061737958   2.2458666269  -1.3399989689
C   -0.0392426395   0.8590451715  -1.1402282769
C    1.1306722500   0.1571687922  -0.8638323503
C    2.3471677153   0.8376981871  -0.7239642486
C    3.5953051607   0.1284793483  -0.3592858559
C    3.6798889518  -0.7614764079   0.6643657563
C    2.5239222655  -1.1347401069   1.5096330999
C    1.7031184638  -0.1659131621   2.1011217021
C    0.5427881341  -0.5479683618   2.7693125527
O   -0.3716318697   0.3121417634   3.2895504258
C   -0.1691629104   1.7280815545   3.1362843971
C   -1.5092843008   2.4051243451   3.2446242456
O   -2.2093170883   2.1699067239   2.0281219720
C   -3.4902748799   2.7862171392   1.9794782682
C   -3.9753266652   2.6353519870   0.5442426148
O   -5.2337095748   3.2541399089   0.3158392967
C   -6.3484318097   2.5499197398   0.8776360256
C   -7.5782340193   2.7697348431   0.0182550742
O   -7.6748076350   1.8994186758  -1.1088036894
C   -6.7477545597   2.1786139645  -2.1601739985
C   -6.9882471908   1.2303058168  -3.3145340768
O   -6.5115446133  -0.0949274648  -3.0766400615
C   -7.4512654427  -0.9378483101  -2.4084041988
C   -6.8186752328  -2.2801211326  -2.1572085075
O   -5.8057095971  -2.1483050258  -1.1638042490
C   -5.2628038911  -3.4095864788  -0.7878539252
C   -4.1578143958  -3.2140694600   0.2256379065
O   -2.9154350748  -2.7814751540  -0.3279999290
C   -2.8565303782  -1.4026767519  -0.6803837028
C   -1.3791855285  -1.0841968216  -0.7978322840
O   -1.2676948785   0.2790940947  -1.2300023351
C    0.2393517512  -1.9103087167   2.9180192095
C    1.0955078419  -2.8717328000   2.4123445983
C    2.2432764803  -2.4904094791   1.7101818806
S    3.3273136544  -3.7412399985   1.0496876538
C    4.8761061276  -2.8740834400   1.2003661246
C    4.9218721983  -1.4821781451   1.0201924353
C    6.1441662327  -0.8261408436   1.2120461258
C    7.2989251766  -1.5418283853   1.4962181590
C    7.2498478296  -2.9325663939   1.6033275625
C    6.0380924179  -3.5994473692   1.4716226314
H    5.3274386787  -1.5425913822  -1.6604706449
H    7.2730761207  -0.9003672325  -3.0431330316
H    7.8057163925   1.5071811427  -3.3963690702
H    6.3210413011   3.2495054392  -2.4600194744
H    1.2503417621   3.9846643347  -1.4498814888
H   -0.9098539483   2.7831069603  -1.5672248630
H    1.1204787074  -0.9169644442  -0.7233587570
H    1.9735625361   0.8759931899   1.9801696901
H    0.2564244140   1.9575058634   2.1516852620
H    0.5152216803   2.0892222782   3.9159417142
H   -1.3478378969   3.4852842684   3.3954525772
H   -2.0745330826   2.0185592111   4.1085774406
H   -3.4215937310   3.8556539645   2.2412256477
H   -4.1815721813   2.3015427692   2.6892540208
H   -4.0141523399   1.5658665655   0.2776945547
H   -3.2627534843   3.1293038822  -0.1270932906
H   -6.5532459269   2.9136805516   1.8971564849
H   -6.1334816396   1.4707311676   0.9368450507
H   -7.6226154570   3.8247131960  -0.3017039206
H   -8.4672674562   2.5593551774   0.6240915715
H   -5.7096025348   2.0696546421  -1.8146157809
H   -6.8800246554   3.2170778432  -2.5129042019
H   -6.4240738971   1.6066405090  -4.1772674504
H   -8.0564742618   1.2164582623  -3.5863153633
H   -8.3452390466  -1.0824731337  -3.0390715210
H   -7.7705398140  -0.4929989904  -1.4562518292
H   -6.3915312191  -2.6862630206  -3.0900348635
H   -7.6032210364  -2.9756916271  -1.8121702800
H   -6.0491205060  -4.0406740585  -0.3354111595
H   -4.8687868512  -3.9441592884  -1.6695561881
H   -3.9473961045  -4.1839133634   0.6913112800
H   -4.4905637444  -2.5183298207   1.0133253700
H   -3.3177017813  -0.7797970325   0.1025249245
H   -3.3757685085  -1.2023781197  -1.6289583619
H   -0.9009212308  -1.7567418807  -1.5243702368
H   -0.8926857785  -1.2120761912   0.1792448820
H   -0.6632289748  -2.1978284231   3.4495430644
H    0.8711174151  -3.9243419777   2.5632850640
H    6.1810963932   0.2557082707   1.1193640190
H    8.2394041521  -1.0162726166   1.6344635579
H    8.1517823802  -3.4978883823   1.8201633870
H    5.9892094379  -4.6779263126   1.5964316537

Conformer 29
G(CENSO)=       -2946.56110909  G(xTB)=        -145.47462532        
C    4.7339853214   0.6877347814  -0.8967403982
C    5.5947823563  -0.1671803456  -1.5958720142
C    6.8189043070   0.2867055947  -2.0673739013
C    7.2016823833   1.6118070903  -1.8539447922
C    6.3383570022   2.4920137508  -1.2126383727
C    5.1014244016   2.0343413813  -0.7558233288
S    3.9789878671   3.1712128883   0.0328323645
C    2.4504262549   2.4801511728  -0.5724479987
C    1.3999559377   3.3339069460  -0.9176430443
C    0.2218215660   2.8152571854  -1.4217765644
C    0.0853702357   1.4320431305  -1.6066469282
C    1.1272160687   0.5750285658  -1.2602262884
C    2.3078633978   1.0934457187  -0.7121072055
C    3.4447863294   0.2248130052  -0.3319538536
C    3.3435902492  -0.8755639864   0.4557064310
C    2.0793193536  -1.3870591682   1.0338895194
C    1.1871344973  -0.5524848390   1.7211315272
C    0.0282188996  -1.0817044848   2.2890423457
O   -0.8996987765  -0.3688535763   2.9841289303
C   -0.7017873952   1.0447868451   3.1615539788
C   -1.0791755194   1.8560276652   1.9455023462
O   -2.4970725886   1.8653167930   1.8090560664
C   -2.9136545713   2.7272849633   0.7547835388
C   -4.4301689139   2.7970993793   0.7768847185
O   -4.8014284763   3.8250409879  -0.1411365378
C   -6.1234770927   4.3394421285   0.0283002674
C   -7.1651515814   3.6369734511  -0.8118069378
O   -7.3616387255   2.3156447559  -0.3252316243
C   -8.3104465859   1.5897898671  -1.0995264162
C   -8.2993562766   0.1495145635  -0.6606633344
O   -7.0775575892  -0.4441036851  -1.0847223049
C   -6.8750025641  -1.7401802165  -0.5402455902
C   -5.4884976071  -2.1767969764  -0.9704323391
O   -5.1884548829  -3.3837841815  -0.2774404076
C   -3.9374975759  -3.9660720345  -0.6451348424
C   -2.7331711247  -3.0995750551  -0.3318623526
O   -2.4923543891  -2.2040239383  -1.4207674116
C   -1.6866649989  -1.0926024141  -1.0485815846
C   -1.3633462474  -0.3576423324  -2.3443441193
O   -1.1047678634   1.0386411454  -2.1372590610
C   -0.2388169424  -2.4534551192   2.1811583527
C    0.6524340502  -3.2856530114   1.5298321144
C    1.8161010543  -2.7615271800   0.9624289514
S    2.9718517741  -3.8617285609   0.1664987256
C    4.4770824706  -3.0820739410   0.7131172474
C    4.5236490486  -1.6859357813   0.8415336024
C    5.6865125782  -1.1063672736   1.3647341502
C    6.7952783232  -1.8839257518   1.6684927974
C    6.7579291497  -3.2638033595   1.4627470398
C    5.5944830197  -3.8676271082   1.0015103568
H    5.2997462192  -1.2015032970  -1.7497856931
H    7.4774234566  -0.3929779943  -2.6005606614
H    8.1610045538   1.9704900994  -2.2160436764
H    6.6131330944   3.5355934682  -1.0847674665
H    1.5121990767   4.4091850925  -0.8090981595
H   -0.5968275552   3.4713733735  -1.7020736187
H    1.0487137323  -0.4973943221  -1.3961516438
H    1.4241015456   0.5023844926   1.7931532582
H    0.3347381012   1.2552617228   3.4528374480
H   -1.3521262624   1.3140175110   3.9994412584
H   -0.6069569009   1.4485096402   1.0378505786
H   -0.7019910202   2.8838857591   2.0872564301
H   -2.5550617646   2.3545924655  -0.2189469727
H   -2.5027341916   3.7401280973   0.9054913207
H   -4.7679430096   3.0500757248   1.7950760414
H   -4.8740219932   1.8287745353   0.4972983286
H   -6.0915439224   5.3899688788  -0.2886217884
H   -6.4116258520   4.3132101452   1.0907033253
H   -6.8422898816   3.6126792221  -1.8667011968
H   -8.1051323838   4.2167678630  -0.7596963538
H   -8.0609182983   1.6539526579  -2.1715491240
H   -9.3230449033   2.0043495934  -0.9615803146
H   -9.1627665240  -0.3733007867  -1.1041594732
H   -8.3925197866   0.0922944228   0.4361456453
H   -7.6427585527  -2.4469209659  -0.9004344712
H   -6.9270950510  -1.7111927337   0.5617155878
H   -4.7729826344  -1.3795621289  -0.7165397213
H   -5.4478176404  -2.3338593791  -2.0616143836
H   -3.8691547130  -4.8924977398  -0.0652101677
H   -3.9312191126  -4.2269806281  -1.7170476819
H   -1.8488729324  -3.7370234793  -0.1722685629
H   -2.9168794789  -2.5364695906   0.5982342195
H   -0.7794894991  -1.4316301294  -0.5255779763
H   -2.2413081488  -0.4177678082  -0.3715143058
H   -2.2517751250  -0.3783437390  -2.9827282715
H   -0.5349042857  -0.8296820322  -2.8882067555
H   -1.1396486396  -2.8550824412   2.6351707445
H    0.4541860110  -4.3526517617   1.4783049772
H    5.7174924408  -0.0309871282   1.5156113598
H    7.6907418442  -1.4145174166   2.0654736389
H    7.6248368322  -3.8764056625   1.6936582973
H    5.5441153870  -4.9469492391   0.8859817096

Conformer 30
G(CENSO)=       -2946.56095839  G(xTB)=        -145.46975341        
C    3.9160655638   1.0243699865  -0.8132035776
C    5.1520558954   0.5665934611  -1.2882928133
C    6.1148333413   1.4559314527  -1.7445584821
C    5.8542376667   2.8269226223  -1.7447836929
C    4.6136411336   3.2995187856  -1.3353904008
C    3.6418260457   2.3998661740  -0.8920110007
S    2.0438436472   3.0240925117  -0.4072950727
C    1.0433065396   1.6469736620  -0.9352573059
C   -0.2417563727   1.8746426669  -1.4377592621
C   -1.0315318400   0.8114627712  -1.8404215415
C   -0.5291192576  -0.4969871992  -1.7813630839
C    0.7621524198  -0.7225224615  -1.3136816042
C    1.5374305733   0.3419997484  -0.8377604761
C    2.8850905984   0.1097266711  -0.2736790403
C    3.1422910546  -0.8632309764   0.6376876571
C    2.1002997232  -1.7715910324   1.1697673048
C    0.9128772623  -1.2824934095   1.7275507127
C   -0.0708901882  -2.1686099317   2.1604390709
O   -1.2523406196  -1.8001387985   2.7337717238
C   -1.4355112363  -0.4274703586   3.1131883360
C   -2.0055505027   0.3926447565   1.9668173109
O   -1.9347775800   1.7523403546   2.3743867433
C   -2.6224580176   2.6285792955   1.4816664109
C   -2.2648480659   4.0481760505   1.8991456831
O   -2.8308789448   5.0230688435   1.0313374656
C   -4.2244961592   5.2857177124   1.2427956829
C   -4.9960614393   5.1250340719  -0.0436732144
O   -5.0151010094   3.7490988418  -0.3957408788
C   -5.6452880358   3.5037916025  -1.6466054197
C   -5.5782350920   2.0255042367  -1.9325119119
O   -6.4576624722   1.3261719981  -1.0449299807
C   -5.9388182943   0.0927772145  -0.5656082100
C   -5.9121338387  -0.9837816496  -1.6398921948
O   -5.3330786555  -2.1395559598  -1.0500785221
C   -5.1573516949  -3.2051235805  -1.9785817066
C   -4.2290238538  -4.2310996521  -1.3665801956
O   -2.9080688035  -3.7333821955  -1.1543831354
C   -2.0949515014  -3.7468042040  -2.3245844643
C   -0.9153850990  -2.8428364155  -2.0917013378
O   -1.3712044105  -1.4809060314  -2.1922055212
C    0.1248236002  -3.5505189023   2.0257287459
C    1.3224855829  -4.0371391774   1.5306430959
C    2.3251600904  -3.1516477604   1.1269107126
S    3.8884758969  -3.7816582055   0.5439288888
C    4.9462368703  -2.4847385293   1.1611482189
C    4.4882683920  -1.1570980926   1.1756461107
C    5.3158935242  -0.1710798355   1.7255863042
C    6.5902814899  -0.4853597288   2.1775521930
C    7.0567359123  -1.7981657582   2.0951171196
C    6.2322662447  -2.8024384918   1.6017085064
H    5.3556348436  -0.5003354347  -1.2847510863
H    7.0694869910   1.0809486893  -2.1020720073
H    6.6055881439   3.5281827040  -2.0967135680
H    4.3905602090   4.3621263186  -1.3804344811
H   -0.6250760890   2.8884998079  -1.5174058783
H   -2.0358270291   0.9806559947  -2.2187705096
H    1.1832473786  -1.7197090777  -1.2821391258
H    0.7749116981  -0.2084258363   1.7798516264
H   -0.4937706233   0.0076902438   3.4705431432
H   -2.1405905941  -0.4491392944   3.9497956373
H   -3.0483426604   0.0921754460   1.7707014413
H   -1.4281714047   0.2311332612   1.0407847690
H   -3.7084647699   2.4569986966   1.5338478458
H   -2.3000372836   2.4542464164   0.4432766549
H   -1.1769902610   4.1759680642   1.8373987392
H   -2.5678442388   4.2229956460   2.9442271275
H   -4.3412367160   6.3217972467   1.5954697022
H   -4.6382569957   4.6181637578   2.0111542378
H   -4.5242171928   5.7230211051  -0.8423759030
H   -6.0218715233   5.5070141587   0.1029039064
H   -5.1268503264   4.0478413978  -2.4551916042
H   -6.6956081660   3.8422278137  -1.6285153128
H   -4.5414318588   1.6800403403  -1.7978393413
H   -5.8655985405   1.8469460476  -2.9799472170
H   -6.5920656489  -0.2192536326   0.2577730907
H   -4.9203947544   0.2302312526  -0.1639922498
H   -5.3070279087  -0.6520030330  -2.5008763151
H   -6.9348638797  -1.1893380659  -2.0011337378
H   -6.1238941821  -3.6867390679  -2.2087983376
H   -4.7449849764  -2.8188929218  -2.9247619636
H   -4.2143879455  -5.1312090002  -2.0023499594
H   -4.6072692427  -4.5203582485  -0.3788521872
H   -2.6510339631  -3.4099956330  -3.2119766870
H   -1.7253350748  -4.7667045959  -2.5229993432
H   -0.1371798710  -3.0329477108  -2.8440898928
H   -0.5010943620  -3.0331080783  -1.0918558363
H   -0.6530535329  -4.2318197933   2.3578768519
H    1.4862866368  -5.1102314805   1.4803908685
H    4.9525283205   0.8513285014   1.7796635864
H    7.2225321347   0.2930577891   2.5949876815
H    8.0545041145  -2.0481196653   2.4445299677
H    6.5780508132  -3.8323185685   1.5758449993

Conformer 31
G(CENSO)=       -2946.56089532  G(xTB)=        -145.47259675        
C    5.4114470209   0.5691577307  -0.5957785269
C    6.3771707387  -0.3379817995  -1.0477749142
C    7.7041451612   0.0466205824  -1.1832019099
C    8.0873838819   1.3528502520  -0.8752125130
C    7.1358034688   2.2838716362  -0.4756799300
C    5.8001495373   1.8962426461  -0.3564832844
S    4.5736932120   3.0940755598   0.1308807453
C    3.2158909797   2.4880798224  -0.8548290632
C    2.3153517007   3.3943315566  -1.4207432486
C    1.2866703743   2.9388954843  -2.2249959908
C    1.1623200198   1.5696093128  -2.5048311634
C    2.0424196025   0.6593015344  -1.9204459121
C    3.0538031306   1.1130326683  -1.0631507662
C    3.9956572627   0.1860520090  -0.3925185098
C    3.6182350738  -0.8841120124   0.3538033629
C    2.2099350412  -1.2882068894   0.5630904505
C    1.2168919559  -0.3557583906   0.8917635814
C   -0.1071815017  -0.7619834835   1.0318741868
O   -1.1469930287   0.0910588489   1.2413920529
C   -0.9293615935   1.4956485891   1.0045576179
C   -2.2459592734   2.1473923252   0.6443069292
O   -3.1814610582   2.2603393183   1.7060145801
C   -3.9250572497   1.0728305897   1.9980775091
C   -5.2779698519   1.4684652148   2.5305037238
O   -6.0895327878   1.9279080267   1.4524432635
C   -7.3079224333   2.5107216090   1.8991661767
C   -8.2531911804   2.6712811109   0.7268145184
O   -8.6836502822   1.4532725164   0.1186914143
C   -9.4797653751   0.6204742381   0.9651755838
C   -8.7217230365  -0.5808935135   1.4940514306
O   -8.5052777470  -1.5465992425   0.4549325109
C   -7.1467792615  -1.9203584405   0.2534453962
C   -6.4259651988  -0.9253177233  -0.6421504463
O   -5.0776767337  -1.3765083542  -0.7684175025
C   -4.3454974266  -0.6361344532  -1.7357715953
C   -2.9158738429  -1.1299290929  -1.6653040312
O   -2.1576872938  -0.4444855840  -2.6556369774
C   -0.8090523257  -0.9018304991  -2.6817788551
C   -0.0444946151  -0.1277054424  -3.7271550168
O    0.1598940718   1.2501685035  -3.3685896966
C   -0.4394358058  -2.1205209997   0.9365757687
C    0.5454073109  -3.0531187767   0.6659769943
C    1.8673542952  -2.6435497998   0.4684230474
S    3.1045228492  -3.8652410796   0.0793044369
C    4.4752358796  -3.1486294473   0.9603350735
C    4.5944556360  -1.7532705715   1.0527780221
C    5.6289000933  -1.2293314817   1.8397960331
C    6.5642585347  -2.0626151243   2.4367355540
C    6.4772770226  -3.4450125203   2.2658588062
C    5.4237041799  -3.9912762016   1.5441289254
H    6.0768658466  -1.3570142784  -1.2756172036
H    8.4418415551  -0.6716875848  -1.5291100646
H    9.1253498207   1.6573172162  -0.9756165344
H    7.4244365538   3.3123959058  -0.2761210862
H    2.4315183388   4.4609351073  -1.2482345306
H    0.5900225350   3.6372660553  -2.6794443087
H    1.9567055258  -0.4072652995  -2.0915526460
H    1.4980901389   0.6838321179   1.0112872662
H   -0.2458035934   1.6317883212   0.1541439487
H   -0.4867490509   1.9605787357   1.8966361057
H   -2.6945458120   1.6192930296  -0.2133548684
H   -2.0163467832   3.1733348667   0.3290438927
H   -3.4041475214   0.4636260115   2.7515489111
H   -4.0481561592   0.4588906902   1.0922002953
H   -5.1617806898   2.2561828972   3.2939965932
H   -5.7476954846   0.5952504338   3.0164813482
H   -7.1227848686   3.5099430530   2.3320665103
H   -7.7659901491   1.8948275444   2.6909670888
H   -7.7551061789   3.2368754593  -0.0698070315
H   -9.1232649194   3.2565475519   1.0690477795
H   -10.3320112619   0.2658307162   0.3688540931
H   -9.8837722926   1.1946979180   1.8127726199
H   -9.3262144359  -1.0536713526   2.2849600684
H   -7.7659915786  -0.2703579314   1.9342030884
H   -7.1600825075  -2.9070271509  -0.2257587224
H   -6.6144262333  -2.0189002821   1.2132113079
H   -6.4608146130   0.0842671718  -0.2050593772
H   -6.9175556649  -0.8949423778  -1.6291720238
H   -4.7598706182  -0.7982994950  -2.7450412812
H   -4.3881785550   0.4452406256  -1.5198074008
H   -2.8890159665  -2.2186293945  -1.8435635270
H   -2.5059529777  -0.9356279233  -0.6622779111
H   -0.7702054315  -1.9733910360  -2.9447466040
H   -0.3474444753  -0.7828875045  -1.6886911585
H   -0.6230666962  -0.0903815887  -4.6554554572
H    0.9129174402  -0.6193023407  -3.9410574195
H   -1.4716117405  -2.4291808111   1.0734576424
H    0.2863611354  -4.1066080617   0.6046960139
H    5.7007921790  -0.1530505301   1.9674171806
H    7.3629151044  -1.6353262335   3.0362158120
H    7.2111006653  -4.1021363010   2.7239713611
H    5.3240143534  -5.0694307934   1.4506418584

Conformer 32
G(CENSO)=       -2946.56086431  G(xTB)=        -145.47741247        
C    4.0231970843   0.1977668158  -1.6430217138
C    4.9606610505  -0.7321813229  -2.1113344728
C    5.9173769152  -0.3703040134  -3.0493178494
C    5.9495199251   0.9337114003  -3.5459967507
C    4.9942421439   1.8568156519  -3.1396464835
C    4.0230406701   1.4833174306  -2.2081192402
S    2.7856266678   2.6696162729  -1.7254685887
C    1.4201450602   1.5529005469  -1.4717505495
C    0.1201531803   1.9817760990  -1.7586077830
C   -0.9537675774   1.1349854766  -1.5472993763
C   -0.7340196925  -0.1708984582  -1.0854693811
C    0.5606675542  -0.6113706879  -0.8297027996
C    1.6433016574   0.2657324678  -0.9677929864
C    3.0197196962  -0.1417644925  -0.6090890397
C    3.3316051418  -0.7667473128   0.5562377819
C    2.3273310963  -1.1348175243   1.5811311871
C    1.3939990890  -0.2251238162   2.0708435307
C    0.4138733984  -0.6261727515   2.9803772811
O   -0.4599493864   0.3427428660   3.3625159512
C   -1.5027817882  -0.0127146337   4.2908771382
C   -2.3133578157   1.2271168109   4.6074967879
O   -3.3420830179   1.5334191372   3.6729691730
C   -2.8767896348   1.9048948145   2.3755116305
C   -4.0188416302   2.6351528281   1.6973376969
O   -3.6818378017   2.7830954009   0.3238046920
C   -4.5474292079   3.6994643524  -0.3414701309
C   -4.2841386435   3.6571217685  -1.8229130633
O   -4.8378145062   2.4611201689  -2.3613397743
C   -4.6083623184   2.3450660608  -3.7647341387
C   -5.4368138669   1.2139065255  -4.3390562306
O   -4.8950090838  -0.0987736602  -4.1713183951
C   -4.7334433458  -0.5473349634  -2.8218877925
C   -6.0578366352  -0.7561855236  -2.0910000831
O   -5.8222624770  -1.3882828125  -0.8303291533
C   -5.5426001303  -0.4613745826   0.2281840371
C   -4.9383568587  -1.1970771341   1.4094152023
O   -3.5305096949  -1.4106187225   1.3118875576
C   -3.1286064608  -2.4333315694   0.3982400387
C   -1.7391096710  -2.1068875709  -0.0802552429
O   -1.8414973878  -0.9376719209  -0.9150639044
C    0.3774356801  -1.9513919083   3.4308521768
C    1.3497078684  -2.8461514441   2.9937539773
C    2.3276866826  -2.4458621397   2.0874228582
S    3.5690650000  -3.6100485694   1.5529036624
C    4.9371848855  -2.4821813314   1.3720064398
C    4.7075480500  -1.1735360409   0.9180344210
C    5.7930777509  -0.2913912804   0.8526926420
C    7.0784003239  -0.7214576838   1.1524864482
C    7.2999933268  -2.0452891222   1.5348982586
C    6.2300394150  -2.9229987750   1.6612082041
H    4.9386507034  -1.7449518769  -1.7191363141
H    6.6395075846  -1.1045922975  -3.3945476507
H    6.6997429020   1.2246318232  -4.2758556234
H    4.9879907343   2.8595016901  -3.5587922959
H   -0.0521477697   2.9835607275  -2.1434373959
H   -1.9700264275   1.4663776579  -1.7418370807
H    0.7494789555  -1.6235656859  -0.4912255021
H    1.3976802374   0.8024587109   1.7195851733
H   -1.0526400745  -0.3916556192   5.2196721723
H   -2.1465662045  -0.7911872301   3.8563867126
H   -1.6336805363   2.0864447015   4.7328532831
H   -2.8287353380   1.0568888310   5.5592234835
H   -2.5978830466   1.0170959959   1.7881815501
H   -1.9969170616   2.5626462208   2.4524231294
H   -4.1715117924   3.6201010765   2.1692681079
H   -4.9537506321   2.0593338367   1.8096601655
H   -4.3713284387   4.7234347837   0.0282926364
H   -5.6029477028   3.4440163054  -0.1475523515
H   -3.1986169246   3.7105557550  -2.0159601010
H   -4.7540743611   4.5371862451  -2.2945499471
H   -3.5361237198   2.1836953909  -3.9738527557
H   -4.9120248736   3.2787030771  -4.2699955628
H   -5.4914387145   1.3536422015  -5.4248686312
H   -6.4619071871   1.2790206033  -3.9424491887
H   -4.0844329669   0.1325060893  -2.2555606806
H   -4.2261826134  -1.5158430454  -2.9015467118
H   -6.6961252386  -1.4325534127  -2.6739068090
H   -6.5997458906   0.1898585060  -1.9478336954
H   -4.8521248953   0.3281861772  -0.1062553075
H   -6.4829858304   0.0203791257   0.5484609362
H   -5.4724637917  -2.1487276095   1.5703363612
H   -5.0727755095  -0.5792741529   2.3051089179
H   -3.8128783697  -2.4927521103  -0.4563781103
H   -3.1097742634  -3.4148732920   0.9016505319
H   -1.3259141365  -2.9505073401  -0.6514162052
H   -1.0824475825  -1.8994417362   0.7764854103
H   -0.3757043421  -2.2929176055   4.1314408055
H    1.3443174173  -3.8632944096   3.3764570221
H    5.6183396159   0.7361032401   0.5459422622
H    7.9094597703  -0.0249561143   1.0882396145
H    8.3045967299  -2.3886353004   1.7653517105
H    6.3943102030  -3.9421575964   2.0008773930

Conformer 33
G(CENSO)=       -2946.56084001  G(xTB)=        -145.47281660        
C    4.9385677663   0.2577229108  -0.8156650827
C    5.7057173997  -0.8462210182  -1.2075944616
C    7.0326694432  -0.6923935089  -1.5849416225
C    7.6153111214   0.5756993573  -1.5861228378
C    6.8570817741   1.6920254846  -1.2549702037
C    5.5182335849   1.5351442622  -0.8905867737
S    4.5495612387   2.9790163309  -0.4930630302
C    2.9748312027   2.4286608448  -1.1226384080
C    2.0931829299   3.3477966985  -1.6997509395
C    0.8866303818   2.9189815808  -2.2252656022
C    0.5598969258   1.5545669269  -2.2110358003
C    1.4242288290   0.6401644048  -1.6147820932
C    2.6198641663   1.0793849784  -1.0321168241
C    3.5379323382   0.1346124798  -0.3579196483
C    3.1214660770  -0.7448835618   0.5882065674
C    1.7205048972  -0.8017488044   1.0587831930
C    1.0453971410   0.3579366776   1.4594895137
C   -0.2875962330   0.2877640752   1.8505975389
O   -1.0228680468   1.3594012623   2.2459873359
C   -0.4146047577   2.6580173628   2.2005918422
C   -1.4319066132   3.6670035410   2.6735549625
O   -2.4823991752   3.8348431554   1.7181637075
C   -3.7953014140   3.5860121874   2.2176215388
C   -4.0872132013   2.0954654256   2.3077682768
O   -5.4547337816   1.9550251688   2.6883131717
C   -5.8138471295   0.6340184787   3.0951811044
C   -5.9059305192  -0.3700930714   1.9649993448
O   -4.5962556000  -0.8149301766   1.6004905576
C   -4.4744279623  -1.2683647898   0.2515410556
C   -5.0571994448  -2.6499552432   0.0101297414
O   -6.4888217960  -2.6820741940   0.0475788525
C   -7.1432474494  -2.7029232294  -1.2187704624
C   -7.0987306111  -1.4050224850  -1.9992026446
O   -5.8336860095  -1.2724429804  -2.6414792140
C   -5.6768851348  -0.0037557130  -3.2675803924
C   -4.4020332237  -0.0002927700  -4.0683499798
O   -3.2740449200  -0.0014525401  -3.1948510085
C   -2.0800781894  -0.3283459388  -3.8949584758
C   -0.8885478872  -0.1835465472  -2.9884082717
O   -0.6135956268   1.2166778113  -2.8097729978
C   -0.9540772815  -0.9471679422   1.8596117727
C   -0.2713715992  -2.1026356645   1.5205241656
C    1.0720880710  -2.0379212495   1.1365141425
S    1.9568559729  -3.5321467411   0.7312398539
C    3.5653824935  -3.0680297762   1.3456483873
C    3.9993322441  -1.7353674258   1.2477632476
C    5.2336288385  -1.3941427242   1.8146578050
C    6.0450828171  -2.3630840309   2.3887006105
C    5.6310164151  -3.6955742117   2.4136390225
C    4.3862289065  -4.0482452582   1.9069718043
H    5.2514290679  -1.8329694741  -1.1986775220
H    7.6142933313  -1.5614104466  -1.8789399153
H    8.6543424170   0.7011176679  -1.8773625296
H    7.2961444676   2.6851510732  -1.2992938475
H    2.3611643227   4.3992863072  -1.7584441324
H    0.2035773281   3.6249087904  -2.6886386923
H    1.1844406141  -0.4155865138  -1.5664098648
H    1.5776623002   1.3016782594   1.4364219266
H   -0.0913611480   2.8876980859   1.1741316616
H    0.4620321543   2.6932500130   2.8646451231
H   -0.9127321159   4.6288575131   2.8017996757
H   -1.8286264838   3.3655118283   3.6529561940
H   -4.4872416645   4.0504310315   1.5045012154
H   -3.9428149194   4.0692653426   3.1965125268
H   -3.4352080675   1.6118116290   3.0500449317
H   -3.8885205525   1.6249070436   1.3337513836
H   -6.8063546234   0.7268457280   3.5522662887
H   -5.1138579715   0.2668166265   3.8651432098
H   -6.4082321827   0.0940424974   1.1008549988
H   -6.5246171059  -1.2206096307   2.2924669141
H   -3.3952736202  -1.3174399701   0.0515506489
H   -4.9173439365  -0.5364546831  -0.4390885509
H   -4.7037764933  -3.3218168268   0.8058640469
H   -4.6858386697  -3.0344248235  -0.9511143039
H   -8.1931702648  -2.9285361051  -0.9972282460
H   -6.7442416758  -3.5187397392  -1.8447455274
H   -7.2865325069  -0.5541357766  -1.3221534279
H   -7.9036255506  -1.4177474601  -2.7555815898
H   -6.5179732605   0.1928542074  -3.9546212487
H   -5.6631430302   0.8018709086  -2.5130006905
H   -4.3840937967   0.8945809822  -4.7134187692
H   -4.3803039589  -0.8884336246  -4.7218738459
H   -1.9520423285   0.3191217922  -4.7791354689
H   -2.1185707882  -1.3737861025  -4.2457331781
H   -0.0260239720  -0.6732581393  -3.4620041134
H   -1.0783252690  -0.6623910362  -2.0163694446
H   -1.9976046187  -0.9840416532   2.1608859166
H   -0.7811123562  -3.0613405467   1.5673915448
H    5.5564096641  -0.3572395623   1.7894162854
H    7.0013500813  -2.0802486101   2.8193190497
H    6.2645093754  -4.4582561236   2.8577627814
H    4.0414641406  -5.0771203770   1.9664990013

Conformer 34
G(CENSO)=       -2946.56083217  G(xTB)=        -145.47143260        
C    4.4946166065   0.1393141106  -0.5227891617
C    5.1009129992  -1.1196753827  -0.6188976369
C    6.4825307232  -1.2482018170  -0.5954256152
C    7.2870568923  -0.1131268777  -0.4840521275
C    6.7091187119   1.1497536426  -0.4452924394
C    5.3189843501   1.2752169356  -0.4856697442
S    4.5945258187   2.9022427657  -0.4606270970
C    3.1633767384   2.5857324044  -1.4746265689
C    2.6571972509   3.6045460057  -2.2883076639
C    1.5321109188   3.3826838080  -3.0631731483
C    0.9223121529   2.1204412887  -3.0645454041
C    1.4432935634   1.0943406088  -2.2828819585
C    2.5321601846   1.3376379807  -1.4362910091
C    3.0259806596   0.3101773908  -0.4928841216
C    2.2083434397  -0.3923789529   0.3343053485
C    0.7378982875  -0.2310315573   0.3482442441
C    0.1400177720   1.0335006142   0.4108795150
C   -1.2419209921   1.1596278500   0.3026800981
O   -1.9118606005   2.3426793682   0.2474498695
C   -1.2178987148   3.5529132113   0.5965268568
C   -0.9445209947   3.6498447118   2.0791809794
O   -2.1896534480   3.7209080228   2.7676302643
C   -2.1175271701   3.2700993839   4.1195468357
C   -2.1870218973   1.7648673099   4.2683236870
O   -3.4710988242   1.3004209097   3.8642582053
C   -3.6654640696  -0.0679202638   4.2119405204
C   -5.0354169627  -0.5223321897   3.7515089744
O   -5.1283187043  -0.8144821284   2.3550059034
C   -4.6140644678  -2.1029491447   2.0333957967
C   -4.9257006330  -2.3895230991   0.5768437306
O   -4.2486995968  -3.6056712617   0.2622698877
C   -4.6655497322  -4.2289135560  -0.9514231272
C   -4.1855438921  -3.5470162144  -2.2140573362
O   -5.0038402327  -2.4087370746  -2.4949604623
C   -4.5872183954  -1.6988110250  -3.6585159280
C   -3.5135043542  -0.6724813077  -3.3242944416
O   -3.0381988794  -0.1492555900  -4.5662438208
C   -2.2704496531   1.0402203515  -4.4338557729
C   -0.9525388818   0.7862922250  -3.7152007596
O   -0.1822924443   1.9905142939  -3.8503920065
C   -2.0389733167   0.0119498414   0.1911925508
C   -1.4588850507  -1.2448999996   0.1981953762
C   -0.0697756420  -1.3727635847   0.2892639046
S    0.6637385369  -2.9971087245   0.2980007843
C    2.0684336362  -2.6623540014   1.3426717388
C    2.6954307828  -1.4069049569   1.2935692452
C    3.7445838838  -1.1508587169   2.1853868162
C    4.2089850232  -2.1398997453   3.0409282292
C    3.6240841755  -3.4070417875   3.0244535122
C    2.5447503516  -3.6663216273   2.1886745581
H    4.4718812300  -2.0018464158  -0.6984492846
H    6.9342840766  -2.2335765596  -0.6646969281
H    8.3689156467  -0.2081111945  -0.4591445204
H    7.3343186113   2.0376331473  -0.4032386047
H    3.1443063050   4.5756110015  -2.3139542334
H    1.1235642837   4.1735462804  -3.6854726378
H    0.9942500393   0.1083881465  -2.2779966346
H    0.7825113126   1.9019526566   0.4940521291
H   -1.8945415365   4.3547812712   0.2863453044
H   -0.2844719869   3.6550847510   0.0265845020
H   -0.3452946865   4.5578064735   2.2654721378
H   -0.3533637353   2.7871757687   2.4174071000
H   -2.9696412037   3.7232951346   4.6397673485
H   -1.1950689313   3.6300029199   4.6034123768
H   -2.0101203440   1.5229242281   5.3315962047
H   -1.3963381572   1.2666477954   3.6802972707
H   -3.6065540647  -0.1865127210   5.3081383829
H   -2.8734264880  -0.6957398919   3.7685884616
H   -5.7617450896   0.2745631677   3.9505192279
H   -5.3300627545  -1.4075989728   4.3370754269
H   -5.0815934721  -2.8703958789   2.6725821562
H   -3.5243086690  -2.1533008750   2.1881426208
H   -4.5821726562  -1.5643632856  -0.0630913746
H   -6.0116140665  -2.5012637017   0.4284156700
H   -5.7632543285  -4.3290848991  -0.9751434285
H   -4.2302337693  -5.2345865810  -0.9264031071
H   -4.2547784196  -4.2664670975  -3.0481590119
H   -3.1265988318  -3.2627747018  -2.0995950774
H   -4.2103991849  -2.3930002282  -4.4266029341
H   -5.4730755293  -1.1938933598  -4.0613958514
H   -2.6986207362  -1.1487349011  -2.7572996632
H   -3.9380958388   0.1333835303  -2.7036553004
H   -2.8434520647   1.8171528220  -3.9016163564
H   -2.0701747137   1.3914997285  -5.4523159043
H   -0.4252426367  -0.0633195264  -4.1733108490
H   -1.1199866036   0.5738173617  -2.6506122202
H   -3.1159122056   0.1254757963   0.1172283492
H   -2.0889854709  -2.1295779379   0.1417447379
H    4.2032330566  -0.1659852278   2.1888719737
H    5.0276992542  -1.9245414897   3.7214926795
H    3.9883838404  -4.1874061755   3.6865985867
H    2.0600935202  -4.6388555782   2.2060071055

Conformer 35
G(CENSO)=       -2946.56074507  G(xTB)=        -145.47331085        
C    4.2081269127   0.6651718046  -0.2170388969
C    5.0680005696  -0.4393530211  -0.1556654936
C    6.4233872193  -0.2758947011   0.0933705687
C    6.9495419779   1.0038096729   0.2758750689
C    6.1270093079   2.1174944535   0.1625195617
C    4.7658821893   1.9490365917  -0.1019811042
S    3.7343806265   3.3926470191  -0.2556403063
C    2.5644309019   2.7820801217  -1.4529915329
C    1.9761541397   3.6737171826  -2.3559170220
C    1.0218465260   3.2281026099  -3.2554782731
C    0.6803301843   1.8695324591  -3.2942246002
C    1.3149452518   0.9704726312  -2.4432679055
C    2.2062797497   1.4294722910  -1.4662093551
C    2.7524501210   0.5207152383  -0.4331316747
C    1.9747497042  -0.3530326023   0.2593336945
C    0.5209179232  -0.5035143124   0.0252516380
C   -0.3372878193   0.6016505780   0.0129307357
C   -1.6796738064   0.4384936660  -0.3045841583
O   -2.5819516423   1.4581837133  -0.3852527825
C   -2.2457165960   2.7431802720   0.1741676318
C   -2.0838373649   2.7201869440   1.6914129984
O   -0.7047473830   2.8995449067   2.0284253718
C   -0.3902653173   2.5838251067   3.3856037235
C   -0.0049997609   1.1363645187   3.6015524261
O   -1.1558387449   0.2917369686   3.6193956443
C   -0.7839173093  -1.0722378899   3.8242408536
C   -1.9918226180  -1.9348623214   4.1251736207
O   -2.7546585484  -2.3393599387   2.9909115631
C   -3.6416145286  -1.3496854347   2.4767259957
C   -4.5632097248  -2.0635658114   1.5046440663
O   -5.3110830440  -1.0682414399   0.8146542095
C   -6.3663638980  -1.5959929170   0.0130182571
C   -5.9274029453  -2.2820400187  -1.2639569652
O   -5.3309971815  -1.3323118633  -2.1434945167
C   -5.1039688125  -1.8808922224  -3.4408878143
C   -4.4080309059  -0.8633004655  -4.3088662605
O   -3.0359446591  -0.7899748994  -3.9302727521
C   -2.3651324390   0.3424135857  -4.4665408055
C   -0.9376543984   0.2427045218  -3.9608122958
O   -0.2992278902   1.5141783172  -4.1738828102
C   -2.1796047607  -0.8352544774  -0.6085501545
C   -1.3504102487  -1.9397297848  -0.5242020633
C   -0.0043792386  -1.7827124586  -0.1794672796
S    1.0402287778  -3.2170029692  -0.0054569248
C    2.1128651406  -2.6133744367   1.2846122185
C    2.4811981575  -1.2583969551   1.3128833618
C    3.2654213227  -0.8028230304   2.3803106569
C    3.7258591550  -1.6816256639   3.3507927352
C    3.4030256587  -3.0375049375   3.2742878097
C    2.5872483271  -3.5035201129   2.2504664674
H    4.6557810996  -1.4345243922  -0.2957686040
H    7.0720262303  -1.1456606084   0.1439403891
H    8.0089154588   1.1381363672   0.4753857257
H    6.5425623843   3.1169220234   0.2606362998
H    2.2552489648   4.7239223991  -2.3463644621
H    0.5373650577   3.9216123555  -3.9366774769
H    1.0900180527  -0.0884036121  -2.4800104288
H    0.0687450375   1.5777851228   0.2442799728
H   -3.0958275656   3.3693340102  -0.1066962021
H   -1.3458764949   3.1578877576  -0.3030726848
H   -2.4665350783   1.7661156842   2.0798633150
H   -2.6744291383   3.5338498072   2.1415246506
H   -1.2167183801   2.8666971586   4.0568305224
H    0.4805242681   3.1981480030   3.6465387202
H    0.5263538300   1.0568386505   4.5671277852
H    0.6924102021   0.8209288017   2.8069894749
H   -0.1000187998  -1.1408052809   4.6890047325
H   -0.2489603578  -1.4640564465   2.9409481381
H   -2.6354605056  -1.4300367138   4.8641719873
H   -1.6248926465  -2.8660810227   4.5734876389
H   -3.0941258317  -0.5522960367   1.9539460571
H   -4.2224641271  -0.8908668420   3.2935887815
H   -5.2393027993  -2.7452872295   2.0472188133
H   -3.9568010346  -2.6678479747   0.8122633145
H   -7.0039903659  -0.7408909436  -0.2405591816
H   -6.9673355967  -2.3129883651   0.5974429016
H   -6.8280113018  -2.7217069330  -1.7279423909
H   -5.2269451650  -3.1097023510  -1.0601131960
H   -4.4898094117  -2.7951381303  -3.3736819620
H   -6.0652721945  -2.1525905801  -3.9090397891
H   -4.8939026993   0.1193986717  -4.1919763930
H   -4.4992634567  -1.1657697092  -5.3654737301
H   -2.8213504352   1.2758528925  -4.0965167271
H   -2.4081354867   0.3497197208  -5.5684297849
H   -0.3796956398  -0.5511887925  -4.4751578253
H   -0.9785031488   0.0136384308  -2.8899695059
H   -3.2250471115  -0.9416969503  -0.8836513192
H   -1.7553574757  -2.9315267161  -0.7089052331
H    3.5172548099   0.2526396898   2.4349969926
H    4.3353508189  -1.3108068450   4.1699549858
H    3.7624615505  -3.7300561373   4.0301152991
H    2.3005755100  -4.5510164997   2.2124277430

Conformer 36
G(CENSO)=       -2946.56065079  G(xTB)=        -145.47283203        
C    4.2257461169   0.0932406933  -1.2706431946
C    4.6712986759  -1.0969048619  -1.8595119717
C    5.7348043128  -1.0948595403  -2.7512371096
C    6.3688831584   0.1046519794  -3.0789659928
C    5.9092562931   1.3037911409  -2.5485776871
C    4.8297104316   1.2986810738  -1.6629783295
S    4.2319556134   2.8454371597  -1.0091812880
C    2.4967218580   2.4459753770  -0.9177936774
C    1.5436409943   3.4420706879  -1.1486311668
C    0.1945692292   3.1349954235  -1.1142835160
C   -0.2194829052   1.8158365932  -0.8819694835
C    0.7263360642   0.8254107768  -0.6339523448
C    2.0899052082   1.1431842012  -0.6092153541
C    3.1187509792   0.1261624538  -0.2902395081
C    3.0508413218  -0.6871988056   0.7960703178
C    1.9270923643  -0.6470395138   1.7565321873
C    1.4633785584   0.5639134430   2.2839198940
C    0.3244399072   0.5887198338   3.0822720572
O   -0.2447287648   1.7266687739   3.5621372878
C    0.2698778827   2.9890997104   3.0936301353
C   -0.7572518847   4.0659904231   3.3689657721
O   -1.7557349237   4.1847766106   2.3586466957
C   -2.6434488030   3.0717099160   2.2771348963
C   -3.7963184910   3.4889139670   1.3875932137
O   -4.6878568286   2.3851822821   1.3146157317
C   -5.8611299194   2.6894587110   0.5669265566
C   -6.7740471299   1.4824081625   0.5704216845
O   -6.2543668572   0.3498810816  -0.1197665319
C   -6.3641140427   0.4494761558  -1.5379828620
C   -5.8879716167  -0.8376397427  -2.1585817772
O   -6.8431905155  -1.8745810744  -1.9087054655
C   -6.2878255940  -3.1843259243  -1.8189937292
C   -5.7666656471  -3.7356231879  -3.1362619195
O   -4.5445085800  -3.1255858009  -3.5585978905
C   -3.3767047194  -3.7033911074  -2.9730343812
C   -2.2834644679  -2.6666620117  -2.9439861035
O   -2.5374820806  -1.7556290595  -1.8713159690
C   -1.9000720951  -0.5006524317  -2.0565915998
C   -2.0752263577   0.2801790140  -0.7629156794
O   -1.5688256055   1.6162789432  -0.9010510578
C   -0.3194474498  -0.6107714418   3.4209326607
C    0.1861783761  -1.8177831827   2.9707157356
C    1.3117405678  -1.8430036635   2.1409383850
S    1.9364527140  -3.4048398866   1.5528073452
C    3.6697732245  -2.9998196762   1.4758442014
C    4.0753832466  -1.7009749766   1.1278302199
C    5.4444933258  -1.4052978109   1.1471933831
C    6.3823264737  -2.3890784437   1.4271342645
C    5.9656958311  -3.6919411065   1.7044505308
C    4.6107991524  -3.9960258420   1.7447856831
H    4.1784010355  -2.0295762225  -1.5994790398
H    6.0696485973  -2.0284160769  -3.1941821999
H    7.2031604457   0.1113254199  -3.7747507159
H    6.3726312061   2.2437475757  -2.8363792222
H    1.8574233084   4.4581509557  -1.3721802011
H   -0.5525206461   3.9019269872  -1.2971967464
H    0.4351724396  -0.1986819170  -0.4322603740
H    1.9860933222   1.4752739296   2.0205297689
H    0.4643704502   2.9460549576   2.0129023336
H    1.2099366183   3.2169859488   3.6157717232
H   -0.2421854884   5.0324985589   3.3860922179
H   -1.2196112577   3.9024654658   4.3563294900
H   -3.0185047095   2.8024943432   3.2778505126
H   -2.1446151269   2.1890211287   1.8476789164
H   -3.4252275976   3.7616931950   0.3849321840
H   -4.3021909507   4.3706773743   1.8167559264
H   -5.5948080246   2.9898139969  -0.4602610620
H   -6.4025869176   3.5333233024   1.0296676601
H   -7.7488522670   1.7778735771   0.1479946556
H   -6.9353579138   1.1605828820   1.6064774539
H   -5.7418277311   1.2704416161  -1.9311387488
H   -7.4103169457   0.6517118886  -1.8253345449
H   -4.9047329090  -1.1105089190  -1.7515460324
H   -5.7641679590  -0.6819861520  -3.2414531015
H   -7.1062413536  -3.8296103333  -1.4752379521
H   -5.4930024347  -3.2082983187  -1.0547976500
H   -6.5013997812  -3.5379008787  -3.9270658673
H   -5.6470859744  -4.8284711212  -3.0518283119
H   -3.5713840984  -4.0545830987  -1.9487197017
H   -3.0453813365  -4.5693020224  -3.5701957503
H   -2.2596111925  -2.1319678284  -3.9064343558
H   -1.3064598952  -3.1559169311  -2.8000986972
H   -2.3659721682   0.0558559337  -2.8876885381
H   -0.8334617942  -0.6351680898  -2.2956674427
H   -1.6058858504  -0.2363743290   0.0855273595
H   -3.1404777774   0.4023695563  -0.5402167311
H   -1.2027689899  -0.5813430132   4.0522794613
H   -0.2964365422  -2.7460099806   3.2648223748
H    5.7676076396  -0.3916247354   0.9277971365
H    7.4398050504  -2.1411124024   1.4307995045
H    6.6955848402  -4.4667336523   1.9212783562
H    4.2820379114  -4.9988624999   2.0038695313

Conformer 37
G(CENSO)=       -2946.56063325  G(xTB)=        -145.47305885        
C    3.7825418772   0.8954508691  -1.1265479343
C    4.9069156705   0.2910055890  -1.7045866875
C    5.8307227370   1.0386171945  -2.4210179066
C    5.6422959338   2.4119291900  -2.5823403284
C    4.5027343905   3.0219202772  -2.0732541097
C    3.5670438655   2.2612759103  -1.3687936726
S    2.0854244972   3.0462322388  -0.7673563678
C    0.9653938461   1.6719668223  -0.9506761062
C   -0.3568976343   1.9153545716  -1.3353383248
C   -1.2477671453   0.8664196402  -1.4718092995
C   -0.8182741423  -0.4486166857  -1.2418118293
C    0.5041082362  -0.6981625293  -0.8835755506
C    1.4000482570   0.3645326394  -0.7004554208
C    2.8097952767   0.1322877667  -0.3097443315
C    3.1888476582  -0.7159711842   0.6808303011
C    2.2436133886  -1.5251350419   1.4828335979
C    1.1538434255  -0.9497153943   2.1468572848
C    0.2640639772  -1.7561534456   2.8524364058
O   -0.8178271449  -1.3027990668   3.5448021636
C   -1.0778339917   0.1103833659   3.5955291897
C   -1.8255867267   0.5672447867   2.3469135049
O   -2.2868784926   1.9050303998   2.4814155236
C   -1.2748587590   2.9012851238   2.2899128156
C   -1.9303526691   4.2185958588   1.9268022341
O   -2.3255941821   4.3344661540   0.5596284326
C   -3.3779947790   3.4510722383   0.1840189389
C   -3.8438589512   3.8349888963  -1.2065828984
O   -4.6509186451   2.7532963256  -1.6578950877
C   -5.3976612633   3.0480427999  -2.8343560180
C   -6.0869316018   1.7891314748  -3.3140568998
O   -7.1317024878   1.3423398225  -2.4435562593
C   -6.7005551664   0.4524235685  -1.4099327103
C   -6.6212413615  -0.9836448919  -1.9092102552
O   -6.0152257362  -1.7465881823  -0.8726534979
C   -5.7528774996  -3.0915802263  -1.2563024416
C   -4.8949604921  -3.7450955028  -0.1931255673
O   -3.5982996329  -3.1619691176  -0.0589045578
C   -2.6811192788  -3.5838603080  -1.0622918328
C   -1.4342708311  -2.7476834172  -0.9673164676
O   -1.7619712017  -1.4142491185  -1.3944891209
C    0.4592042420  -3.1443761476   2.8946259711
C    1.5662717468  -3.7088918602   2.2860587795
C    2.4753171866  -2.9009251047   1.5984672768
S    3.9293295735  -3.6289721789   0.8653027625
C    5.0632099292  -2.2810779284   1.1413961391
C    4.6018573866  -0.9584963442   1.0501352468
C    5.4929429450   0.0809557506   1.3422558869
C    6.8221611394  -0.1862994687   1.6400974137
C    7.2824891939  -1.5037662590   1.6583353928
C    6.4027268227  -2.5539309244   1.4241503998
H    5.0563040116  -0.7769262498  -1.5744133096
H    6.6989668916   0.5509653455  -2.8546644574
H    6.3658020000   3.0037891667  -3.1358562406
H    4.3269958383   4.0812171457  -2.2405557161
H   -0.6902480870   2.9318884516  -1.5245008644
H   -2.2778136947   1.0488626087  -1.7656949163
H    0.8615524930  -1.7092053941  -0.7301992156
H    1.0128381033   0.1223218644   2.0718783544
H   -0.1473366794   0.6695205728   3.7545011261
H   -1.7176444845   0.2511950841   4.4724007732
H   -2.7161523957  -0.0605957476   2.2197285398
H   -1.1998821389   0.4596738572   1.4465104192
H   -0.5826026689   2.5950530472   1.4884134383
H   -0.6903323982   3.0425959840   3.2133181481
H   -1.2036820215   5.0226502492   2.0891659649
H   -2.7930939114   4.3935526792   2.5917583554
H   -4.2131404413   3.5183142589   0.8999074230
H   -3.0355860870   2.4077309153   0.1672121397
H   -2.9771701188   3.9789435702  -1.8741132957
H   -4.4195793214   4.7741582824  -1.1860686225
H   -4.7305332427   3.4058431738  -3.6388190865
H   -6.1393220206   3.8378327138  -2.6282899732
H   -5.3400699706   0.9973813527  -3.4754323724
H   -6.5580094653   2.0085619530  -4.2804071602
H   -7.4417834501   0.5298479894  -0.6056642649
H   -5.7257775143   0.7536276224  -1.0074643138
H   -6.0121904774  -1.0353404136  -2.8275913534
H   -7.6267216123  -1.3698704990  -2.1490041701
H   -6.6925095376  -3.6643865700  -1.3498639535
H   -5.2538049366  -3.1144786011  -2.2389472313
H   -4.8169727244  -4.8229933719  -0.4113846704
H   -5.3797161785  -3.6300182688   0.7835503566
H   -3.1098540356  -3.4877754180  -2.0715403841
H   -2.4030922451  -4.6409593761  -0.9114432668
H   -0.6596047596  -3.1783196126  -1.6174111147
H   -1.0613578985  -2.7263843208   0.0674771365
H   -0.2463892747  -3.7624645073   3.4420032589
H    1.7350799392  -4.7795556756   2.3638178281
H    5.1331290565   1.1058190562   1.3158932665
H    7.5017622324   0.6326192239   1.8576037437
H    8.3231069333  -1.7174868334   1.8855059703
H    6.7494369165  -3.5823332832   1.4799918504

Conformer 38
G(CENSO)=       -2946.56062190  G(xTB)=        -145.47332702        
C    5.5043648566   0.0118013051  -0.7806749103
C    6.1150655049  -1.2092499265  -1.0942815797
C    7.4735555089  -1.2765161932  -1.3701827331
C    8.2484053941  -0.1159021886  -1.3481179158
C    7.6532749871   1.1144081337  -1.0993594027
C    6.2829315244   1.1797086937  -0.8372066913
S    5.5348437981   2.7710006525  -0.5450279995
C    3.9262925261   2.4556719615  -1.2452640347
C    3.2259665744   3.4958541873  -1.8648061425
C    1.9724950357   3.2666506200  -2.4041798322
C    1.4179180684   1.9781252027  -2.3685723423
C    2.1204762072   0.9369912839  -1.7691543756
C    3.3551318794   1.1824657824  -1.1542848476
C    4.0729026120   0.1166042170  -0.4207323149
C    3.4675255658  -0.6724128372   0.5044873283
C    2.0406492857  -0.5338470548   0.8762822974
C    1.4908027035   0.6932229955   1.2375530664
C    0.1333619977   0.8090013136   1.5373105285
O   -0.2731631212   2.0638958706   1.8782129575
C   -1.6561142835   2.2972980184   2.2004323167
C   -2.4918243112   2.4758977725   0.9375339440
O   -3.7481827552   3.0710804806   1.2691085138
C   -4.8655388904   2.1849271241   1.2466991361
C   -4.9171175163   1.2660092609   2.4581926978
O   -6.1554228280   0.5731166464   2.3812628721
C   -6.3321676641  -0.3797224170   3.4267774739
C   -7.5281721246  -1.2324362507   3.0921152552
O   -7.1912041677  -2.0476543805   1.9750349568
C   -8.3153856970  -2.6304741404   1.3245996655
C   -7.8681671474  -3.2272478673   0.0072165698
O   -7.6507187989  -2.2713131708  -1.0312227269
C   -6.4907394651  -1.4566958695  -0.8568940879
C   -6.2552901453  -0.7346377613  -2.1680423003
O   -5.2074174378   0.2038854927  -1.9476544324
C   -4.8908723564   0.9415643914  -3.1228457803
C   -3.8369230515   1.9773544196  -2.7997584087
O   -2.5958229078   1.4499004930  -2.3393144837
C   -1.8728322313   0.7174587943  -3.3240071549
C   -0.4562914540   0.5604584791  -2.8433997039
O    0.1909256024   1.8429529425  -2.9375207087
C   -0.6909473585  -0.3213164033   1.4866762580
C   -0.1311992718  -1.5606623552   1.1884380674
C    1.2270175850  -1.6774035427   0.9026521694
S    1.9379394189  -3.2773612425   0.5551248419
C    3.5389767464  -3.0243517433   1.3025171468
C    4.1510091239  -1.7618366706   1.2360494122
C    5.3708598361  -1.5766271938   1.8982921587
C    6.0011253942  -2.6354553421   2.5369265604
C    5.4147993783  -3.9018330975   2.5323844406
C    4.1772056904  -4.0955822290   1.9305427164
H    5.5111885507  -2.1120699442  -1.1051577733
H    7.9306436269  -2.2340977268  -1.6022878801
H    9.3135763429  -0.1633485189  -1.5562221862
H    8.2466127688   2.0245149916  -1.1271822567
H    3.6637898438   4.4883396178  -1.9289986448
H    1.4194872057   4.0715759312  -2.8793928476
H    1.7185095998  -0.0684104029  -1.7367215104
H    2.1144468706   1.5816806894   1.2676540588
H   -1.6568335127   3.2365828011   2.7619575480
H   -2.0405324136   1.5055402285   2.8549047371
H   -2.6350547556   1.5323187274   0.3951966072
H   -1.9616479061   3.1681987959   0.2693620611
H   -4.8704859988   1.5865633992   0.3229665283
H   -5.7560434806   2.8245109372   1.2461455090
H   -4.8477092324   1.8590016510   3.3867370862
H   -4.0796292468   0.5474921581   2.4446294876
H   -6.4982099483   0.1285548762   4.3916157294
H   -5.4350922569  -1.0139164318   3.5241524850
H   -8.3897000260  -0.5872851834   2.8537239087
H   -7.7973307045  -1.8505867815   3.9658853813
H   -9.0940729327  -1.8709499319   1.1426420411
H   -8.7585238306  -3.4262054087   1.9499588415
H   -8.6627823712  -3.8858394642  -0.3629509041
H   -6.9612814255  -3.8350930837   0.1644147555
H   -5.6185255338  -2.0795765840  -0.5990564395
H   -6.6319560701  -0.7257167359  -0.0491280459
H   -7.1782077418  -0.2168160078  -2.4799274952
H   -5.9790701685  -1.4468555862  -2.9632445041
H   -4.5541324921   0.2620293395  -3.9237068107
H   -5.7828182949   1.4743398547  -3.4967785857
H   -4.1957087736   2.6272939157  -1.9922838996
H   -3.6795289389   2.5977643074  -3.6983572257
H   -1.8914980542   1.2416862307  -4.2941314326
H   -2.2982150597  -0.2884206788  -3.4704357575
H    0.0733757633  -0.1745196680  -3.4664332519
H   -0.4555088830   0.2125881051  -1.7999677303
H   -1.7521883307  -0.2614971906   1.7009800055
H   -0.7665187564  -2.4423193664   1.1922855732
H    5.8272364973  -0.5908306323   1.8948595219
H    6.9502496970  -2.4747824338   3.0400837873
H    5.9064692427  -4.7351408238   3.0262048955
H    3.6986523060  -5.0705390476   1.9654957844

Conformer 39
G(CENSO)=       -2946.56057763  G(xTB)=        -145.47014438        
C    4.1545737404   0.1700938387  -1.3657368662
C    5.0274364147  -0.7646159544  -1.9358020370
C    5.8814922975  -0.4016126629  -2.9681647007
C    5.8709044170   0.9060107175  -3.4561867887
C    4.9748088343   1.8353189482  -2.9420767745
C    4.1068961013   1.4609485070  -1.9146490700
S    2.9403320816   2.6462093542  -1.2761947497
C    1.5953710402   1.5304198760  -0.9223863996
C    0.2781959217   1.9684024274  -1.0911617242
C   -0.7754936963   1.1095848900  -0.8408841924
C   -0.5244312583  -0.2117236342  -0.4430860503
C    0.7855657875  -0.6539351718  -0.2736514088
C    1.8547399946   0.2308446084  -0.4710466649
C    3.2626265989  -0.1658616953  -0.2333594275
C    3.7040697717  -0.7519327262   0.9103872548
C    2.8127456763  -1.1078178906   2.0356357804
C    1.8587998663  -0.2085368236   2.5254394618
C    0.9512278581  -0.6109443407   3.4997899113
O   -0.0687505242   0.1735718169   3.9482385946
C   -0.4383161639   1.2948237489   3.1293902626
C   -1.9032962132   1.5789317691   3.3973752943
O   -2.3001629859   2.5398429734   2.4284166286
C   -3.7086678823   2.7399776686   2.3932425145
C   -4.0161872234   3.5280441259   1.1348418441
O   -5.4319495180   3.6219869288   1.0435566479
C   -5.8874932288   4.4351266325  -0.0336768776
C   -5.5121950139   3.9244045552  -1.4208608252
O   -5.7969330551   2.5481171983  -1.6467197671
C   -7.1790803085   2.2145712275  -1.5225990571
C   -7.3998118010   0.8014522097  -2.0136004261
O   -7.3436778024   0.6781122129  -3.4384521744
C   -6.0600311358   0.3707983924  -3.9900696987
C   -5.7730712568  -1.1128018417  -4.0658979152
O   -5.4668578860  -1.6078460068  -2.7654469449
C   -5.2329838038  -3.0115957130  -2.7530459935
C   -4.6777067918  -3.4013003117  -1.4075509292
O   -3.3442633590  -2.9139181242  -1.3051882924
C   -2.8152029443  -3.0123279125   0.0082222075
C   -1.4500929584  -2.3772114766   0.0214779677
O   -1.6268193632  -0.9742313057  -0.2285533878
C    1.0460331005  -1.8905788863   4.0618057330
C    2.0412438549  -2.7560751487   3.6397353940
C    2.9240035370  -2.3730216358   2.6252511644
S    4.1661682878  -3.5220572023   2.0673556790
C    5.4536197279  -2.3623605057   1.6575269929
C    5.1238742192  -1.0969137500   1.1467344878
C    6.1618368154  -0.1850556059   0.9136408166
C    7.4874737120  -0.5493517364   1.1025165881
C    7.8015932429  -1.8370069631   1.5398735206
C    6.7869705818  -2.7390800337   1.8340668689
H    5.0396718601  -1.7790500956  -1.5468058686
H    6.5568830488  -1.1380513717  -3.3940159239
H    6.5402510615   1.1958109464  -4.2612476055
H    4.9339268284   2.8421311877  -3.3491384090
H    0.0787147058   2.9797750755  -1.4351028492
H   -1.8025555892   1.4377661993  -0.9716895497
H    1.0002847452  -1.6654823180   0.0517967642
H    1.8199927746   0.7879555129   2.1021166123
H   -0.3225098438   1.0433034042   2.0674831764
H    0.1925824057   2.1635186544   3.3620299883
H   -2.0621685211   1.9546889599   4.4214856899
H   -2.4799829093   0.6474734885   3.2763048776
H   -4.0520394716   3.2815336760   3.2898717240
H   -4.2333061322   1.7714267951   2.3540832419
H   -3.5900548691   2.9965960119   0.2699843767
H   -3.5599958446   4.5314576608   1.1818802286
H   -5.4958501454   5.4635306660   0.0577027130
H   -6.9757267968   4.4837904476   0.0799820276
H   -4.4367683251   4.0339603643  -1.5987875326
H   -6.0381414777   4.5598852140  -2.1557100001
H   -7.7979257763   2.9178752981  -2.1055192538
H   -7.5014721528   2.2652420712  -0.4693372824
H   -8.4138963901   0.5002638851  -1.7200304208
H   -6.6917778277   0.1159071345  -1.5303585226
H   -5.2611289062   0.8831213907  -3.4375428729
H   -6.0694879901   0.7633797025  -5.0148838499
H   -4.9150538891  -1.2726949604  -4.7436023160
H   -6.6426941216  -1.6441493828  -4.4896066250
H   -6.1717492937  -3.5626971732  -2.9321897409
H   -4.5191828631  -3.2912661984  -3.5462685382
H   -4.6993977563  -4.4999861413  -1.3089274935
H   -5.3069278689  -2.9752818447  -0.6083440650
H   -2.7122528813  -4.0659110911   0.3204924106
H   -3.4752152944  -2.5062853016   0.7326196955
H   -0.8145603107  -2.8203703052  -0.7576649557
H   -0.9773627650  -2.5370358801   1.0019017217
H    0.3410001064  -2.1903808266   4.8315823099
H    2.1274557431  -3.7387987381   4.0955882728
H    5.9156963982   0.8147906531   0.5675825424
H    8.2776951077   0.1704072300   0.9093355310
H    8.8377332474  -2.1300484650   1.6838031620
H    7.0260696670  -3.7270229484   2.2185666088

Conformer 40
G(CENSO)=       -2946.56050329  G(xTB)=        -145.47378494        
C    4.3618453091   0.2840399004  -1.2063711578
C    4.9937571134  -0.7711565260  -1.8748119977
C    6.2055597852  -0.5761408234  -2.5235049735
C    6.8038234539   0.6847619822  -2.5216147092
C    6.1664114254   1.7587707064  -1.9121438064
C    4.9398936655   1.5618760418  -1.2752397444
S    4.1129182173   2.9489667984  -0.5188714683
C    2.4289608733   2.4652773104  -0.8516579515
C    1.4657769307   3.4386888981  -1.1300353247
C    0.1675810926   3.0649857931  -1.4319071925
C   -0.1771205892   1.7069537311  -1.4947274940
C    0.7716853602   0.7349871529  -1.1835813437
C    2.0718550251   1.1126365616  -0.8261794099
C    3.0991769513   0.1126619951  -0.4544468995
C    2.9105895656  -0.8392187878   0.4955322712
C    1.6598028926  -0.9619903658   1.2755619354
C    1.0564516097   0.1610095983   1.8548934702
C   -0.1501457399   0.0367451671   2.5377095080
O   -0.8410571330   1.0871506315   3.0555989480
C   -0.2826906513   2.3994724482   2.8713631367
C   -1.2888659790   3.4220839810   3.3189527583
O   -2.3267245279   3.5125077078   2.3488617450
C   -3.2558922966   4.5451196517   2.6675242816
C   -4.2943975950   4.6665889619   1.5776418541
O   -5.2324720925   3.5916605270   1.5477463239
C   -4.8655663951   2.4918021425   0.7157724502
C   -6.1078906566   1.6143522272   0.6175840182
O   -5.9270141297   0.4737454029  -0.2138808576
C   -5.8769698693   0.7850091031  -1.6081703103
C   -6.2108160500  -0.4450678828  -2.4109878916
O   -5.1762046616  -1.4076806259  -2.2615934421
C   -5.4467725111  -2.5997697614  -2.9883794811
C   -4.4168311244  -3.6502116288  -2.6486529908
O   -4.6143929609  -4.1377275296  -1.3148505090
C   -3.5056605279  -4.0070376460  -0.4278194758
C   -3.2152862147  -2.5884850662   0.0162599672
O   -2.4194259815  -1.9311659183  -0.9711094871
C   -2.3080697235  -0.5341913147  -0.7504566592
C   -1.8570227808   0.0793229101  -2.0661043586
O   -1.4565387315   1.4473570432  -1.8869559080
C   -0.7276741620  -1.2292445709   2.7111965788
C   -0.1003358934  -2.3508366044   2.1973893340
C    1.0907039295  -2.2241291453   1.4758833052
S    1.8725878274  -3.6768146336   0.8030952012
C    3.5733647118  -3.1857875874   1.0070623842
C    3.9388808144  -1.8365106007   0.8695971993
C    5.2683494835  -1.4810219259   1.1324998817
C    6.2186173010  -2.4455762799   1.4366631882
C    5.8540236162  -3.7913762051   1.4925349986
C    4.5297985228  -4.1617945084   1.2949162606
H    4.5306073872  -1.7539147272  -1.8648612099
H    6.6859028508  -1.4076677070  -3.0310368527
H    7.7547379275   0.8407554904  -3.0231454076
H    6.6085196648   2.7508959308  -1.9469241174
H    1.7364587494   4.4910869844  -1.1324839907
H   -0.5822231066   3.8146929825  -1.6671733821
H    0.5266955058  -0.3208021434  -1.1856340672
H    1.5383698439   1.1228450755   1.7332719950
H   -0.0424650738   2.5648171777   1.8116619801
H    0.6364719942   2.4995175368   3.4658329153
H   -0.7697020802   4.3907502301   3.4143504091
H   -1.6976641010   3.1581269263   4.3084780851
H   -2.7308880719   5.5131674132   2.7567202124
H   -3.7470907416   4.3372210524   3.6330987077
H   -3.8050163922   4.7793813221   0.5972765125
H   -4.8741696876   5.5776486017   1.7743814223
H   -4.0264393078   1.9239257919   1.1450835310
H   -4.5638627444   2.8566059776  -0.2794612726
H   -6.9549873492   2.2223366895   0.2581914883
H   -6.3613235751   1.2305950318   1.6128470288
H   -4.8808572098   1.1574469877  -1.8954653331
H   -6.6161964470   1.5660796386  -1.8495013538
H   -6.3182104874  -0.1505810848  -3.4702393881
H   -7.1761623402  -0.8620579630  -2.0762300811
H   -5.4179195166  -2.4056025039  -4.0759961567
H   -6.4543086079  -2.9781869214  -2.7433837957
H   -3.4083024548  -3.2400693411  -2.7741392159
H   -4.5427658767  -4.4901102315  -3.3493206053
H   -3.7759817428  -4.5949033096   0.4573086705
H   -2.5960008406  -4.4536532358  -0.8630736003
H   -2.6751379834  -2.6136606739   0.9773723358
H   -4.1626236704  -2.0464777847   0.1594882516
H   -1.5808342269  -0.3160834293   0.0514186156
H   -3.2801071803  -0.1080436746  -0.4573965937
H   -2.6919018353   0.1082496541  -2.7720677971
H   -1.0483799416  -0.5089436405  -2.5176825028
H   -1.6603555291  -1.3190413287   3.2604855403
H   -0.5371997128  -3.3326343200   2.3585881716
H    5.5534650606  -0.4341523502   1.0837403661
H    7.2451558303  -2.1486991567   1.6312569101
H    6.5946199082  -4.5515878663   1.7241229621
H    4.2325055722  -5.2031041556   1.3856769193

Conformer 41
G(CENSO)=       -2946.56044551  G(xTB)=        -145.47733174        
C    4.2119986963  -0.0236728314  -1.2595008497
C    4.9422541774  -1.1610024945  -1.6272479044
C    5.9941388287  -1.0716951606  -2.5283862474
C    6.3313642396   0.1616963795  -3.0874909922
C    5.5820926923   1.2917846896  -2.7843557227
C    4.5134286713   1.1932271383  -1.8911794007
S    3.5338218179   2.6403889783  -1.5431428422
C    1.9536147765   1.8458026765  -1.3179709888
C    0.7905176715   2.4906168092  -1.7508771022
C   -0.4420173641   1.8846524112  -1.5899723520
C   -0.5257837373   0.6103372441  -1.0102216402
C    0.6310380384  -0.0424096714  -0.5904317741
C    1.8775069056   0.5881499937  -0.7082844892
C    3.1242679344  -0.0703430443  -0.2559905965
C    3.2608654643  -0.6669699341   0.9547999398
C    2.1837000066  -0.7239815170   1.9670261453
C    1.5175175910   0.4305353911   2.3927090161
C    0.4853336727   0.3373689638   3.3246916697
O   -0.2142021187   1.3946801383   3.8199920755
C    0.0490244569   2.7092517734   3.2878918356
C   -0.5256196454   2.9241663827   1.8971185809
O   -1.9203212306   3.2114531854   1.8756041972
C   -2.7477670664   2.1206913905   2.2764453629
C   -4.1591135021   2.4550140907   1.8333957087
O   -5.0262363377   1.4995790358   2.4398778588
C   -6.4125700765   1.7162124173   2.1661031151
C   -6.9222344399   0.8967761190   1.0037414179
O   -6.3345622388   1.3650411091  -0.2041862565
C   -6.6907362644   0.5681601982  -1.3282721150
C   -5.8039472323   1.0042240309  -2.4752195741
O   -6.1133183319   0.1832932917  -3.5969270340
C   -5.1352836839   0.2816767166  -4.6364722127
C   -3.8585799235  -0.5050327526  -4.3821874557
O   -3.9985184638  -1.9202146136  -4.5511076162
C   -4.6306988717  -2.6395635534  -3.4876273746
C   -3.8388990812  -2.7040554195  -2.1955741657
O   -4.0727311629  -1.5171108389  -1.4352984041
C   -3.4065921456  -1.4848163909  -0.1808379203
C   -1.9258656436  -1.1898345103  -0.2769280606
O   -1.7797910626   0.1010030691  -0.8883919861
C    0.1153474194  -0.9177932787   3.8307347363
C    0.8117987117  -2.0536998801   3.4546626865
C    1.8623468331  -1.9601025558   2.5384397429
S    2.7965619931  -3.4145622399   2.0961920664
C    4.3993044710  -2.6501702890   1.9215283653
C    4.4956881043  -1.3511038782   1.3979064052
C    5.7549760245  -0.7417688890   1.3495244194
C    6.8937070705  -1.4350156775   1.7369348858
C    6.7901285630  -2.7523017456   2.1861290998
C    5.5435744438  -3.3576971253   2.2934254720
H    4.6843070503  -2.1191154571  -1.1850427454
H    6.5531164068  -1.9639900637  -2.7953024767
H    7.1583640602   0.2387867918  -3.7876935962
H    5.8113324988   2.2442341899  -3.2547855285
H    0.8524482107   3.4671575707  -2.2234865454
H   -1.3513533071   2.3786920723  -1.9200493522
H    0.5920388129  -1.0314122254  -0.1493965760
H    1.8166949883   1.3788949934   1.9623121886
H    1.1287701524   2.9088070878   3.2899926493
H   -0.4235429688   3.3966246241   3.9967152983
H   -0.3097576727   2.0549723572   1.2569852808
H   -0.0350773164   3.8009444269   1.4581040998
H   -2.7271033822   1.9856122739   3.3682074465
H   -2.4043368925   1.1829815393   1.8081185715
H   -4.2360921228   2.4264367500   0.7367786588
H   -4.4139162137   3.4729419891   2.1732029727
H   -6.6085028447   2.7859236252   1.9958284212
H   -6.9673573815   1.4094539631   3.0624765351
H   -8.0231463051   0.9843902163   0.9631495195
H   -6.6734419754  -0.1667389856   1.1604188056
H   -7.7570965081   0.7014984317  -1.5799257354
H   -6.5114197869  -0.4980092589  -1.1201680670
H   -4.7556803452   0.8856605098  -2.1670628656
H   -5.9779682909   2.0661410994  -2.7208816981
H   -4.8682566319   1.3396803665  -4.8045915355
H   -5.6170951114  -0.0952939517  -5.5469495383
H   -3.4362061967  -0.2663997298  -3.3969879154
H   -3.1297367329  -0.1976667396  -5.1434802409
H   -5.6351606464  -2.2446150175  -3.2810037589
H   -4.7313298654  -3.6623341611  -3.8690267398
H   -2.7691352386  -2.8372061435  -2.4233448951
H   -4.1747135952  -3.5827449894  -1.6178191901
H   -3.5305830708  -2.4390000232   0.3583304974
H   -3.8972880590  -0.6941017036   0.4011787398
H   -1.3966514350  -1.9475898617  -0.8708961432
H   -1.4996269620  -1.1843059479   0.7379761456
H   -0.6959348072  -0.9806612484   4.5501056971
H    0.5482075772  -3.0143307974   3.8888610442
H    5.8325823118   0.2801245726   0.9887427974
H    7.8640268822  -0.9491902615   1.6882531090
H    7.6791527608  -3.3006487533   2.4846767625
H    5.4563340989  -4.3679870439   2.6841053425

Conformer 42
G(CENSO)=       -2946.56044243  G(xTB)=        -145.47424143        
C    4.8224101765   0.5257250168  -1.1248090102
C    5.7793362121  -0.3061733102  -1.7179893485
C    6.9468250652   0.2229813348  -2.2512667507
C    7.1740061174   1.5993178708  -2.2063705019
C    6.2128856474   2.4483583744  -1.6702835346
C    5.0330275472   1.9134982288  -1.1508222605
S    3.7893898321   3.0083628668  -0.4910755711
C    2.3434722189   2.0899971391  -0.9898541841
C    1.1866763981   2.7680656973  -1.3827366020
C    0.0794171796   2.0585389391  -1.8145212841
C    0.1264604879   0.6586187524  -1.8973517939
C    1.2677251018  -0.0218333267  -1.4763722676
C    2.3683256492   0.6909316150  -0.9867212921
C    3.5859661784   0.0029118897  -0.5022820988
C    3.5724505669  -0.9816464730   0.4320727235
C    2.3370883245  -1.4725858604   1.0834963858
C    1.3889138679  -0.5837636632   1.6068854186
C    0.2306267045  -1.0668389612   2.2103468842
O   -0.7643619848  -0.2727887964   2.6924049815
C   -0.6062567393   1.1479151339   2.5258362462
C   -1.8269276806   1.8550252399   3.0431873218
O   -2.9163110820   1.7124338192   2.1320214701
C   -3.9435744977   2.6522212652   2.4350460032
C   -5.0873592506   2.5040737567   1.4482333923
O   -5.8936775897   3.6626071663   1.6492678134
C   -7.1991952006   3.6111287242   1.0795084672
C   -7.2395788986   3.6106906266  -0.4375493471
O   -7.2537705187   2.2677812544  -0.9184400446
C   -7.2510411125   2.2057651750  -2.3435858355
C   -7.6535146734   0.8245659942  -2.8120261094
O   -6.6845984976  -0.1930906082  -2.5716646387
C   -6.6773565809  -0.6955823122  -1.2347843714
C   -5.7698310518  -1.9156028375  -1.2332232854
O   -5.5068702779  -2.3658739203   0.1003539009
C   -4.5041655976  -1.6173670842   0.7942899035
C   -3.0886843470  -2.0547235709   0.4957252392
O   -2.7104473318  -1.6080214474  -0.8054217932
C   -1.3826102380  -1.9855101119  -1.1465917024
C   -1.0475026041  -1.3661922155  -2.4817165601
O   -0.9819925567   0.0709202807  -2.4229722009
C    0.0345436120  -2.4496167151   2.3412015179
C    0.9886514541  -3.3309013684   1.8646975245
C    2.1419460553  -2.8495788453   1.2371808072
S    3.3644964945  -4.0001970284   0.6371421769
C    4.8262781135  -3.0537895059   1.0178940879
C    4.7991108335  -1.6536155454   0.9189426571
C    5.9339542343  -0.9383449156   1.3230332591
C    7.0859592376  -1.5982419896   1.7276580228
C    7.1220245246  -2.9933235261   1.7438104011
C    5.9888524064  -3.7228771094   1.4060337340
H    5.6036709937  -1.3782084546  -1.7410401822
H    7.6819607868  -0.4372710133  -2.7025433202
H    8.0879549460   2.0177040227  -2.6184353326
H    6.3677086522   3.5239657376  -1.6734873650
H    1.1571368284   3.8544083484  -1.3685267317
H   -0.8191483962   2.5787924472  -2.1334816475
H    1.3279452092  -1.1035925728  -1.4984865181
H    1.5769338560   0.4788541743   1.5156470017
H   -0.4565318949   1.3886831463   1.4640374698
H    0.2682951704   1.4903201721   3.0959502070
H   -1.5629811286   2.9197842519   3.1473373728
H   -2.1012183606   1.4760582278   4.0408162242
H   -3.5463856915   3.6781090663   2.3612262368
H   -4.3126377644   2.5066414003   3.4632748757
H   -5.6659096498   1.5871617969   1.6411649547
H   -4.6987994157   2.4576750281   0.4184455031
H   -7.6972980048   4.5149348654   1.4448205624
H   -7.7526969874   2.7358305641   1.4564640673
H   -6.3724323077   4.1648020429  -0.8357458455
H   -8.1522752848   4.1286614469  -0.7771299019
H   -6.2553092750   2.4697030282  -2.7379444274
H   -7.9800117450   2.9252374915  -2.7561865427
H   -7.7814712008   0.8685155665  -3.9006155955
H   -8.6209843965   0.5462608409  -2.3636452423
H   -7.6983728337  -0.9689371214  -0.9223074091
H   -6.3023613650   0.0620285345  -0.5346607434
H   -4.8386343329  -1.6815551600  -1.7620401543
H   -6.2572038423  -2.7519846897  -1.7468477634
H   -4.6020156231  -0.5387988446   0.5995164513
H   -4.6894032435  -1.7809359836   1.8630457650
H   -3.0049749754  -3.1526110105   0.5664104440
H   -2.4238249379  -1.6083765960   1.2528925820
H   -1.2949980917  -3.0825119736  -1.2347546507
H   -0.6785177166  -1.6534982395  -0.3669541687
H   -1.8493276149  -1.5753526213  -3.1964044804
H   -0.1153824214  -1.7844879682  -2.8810721776
H   -0.8620912642  -2.8184794355   2.8303577118
H    0.8424271339  -4.4002529923   1.9903954309
H    5.9068655236   0.1474403594   1.3045071985
H    7.9575799505  -1.0253426272   2.0310373502
H    8.0231715931  -3.5155679882   2.0528441140
H    5.9978504906  -4.8080895388   1.4648091714

Conformer 43
G(CENSO)=       -2946.56042420  G(xTB)=        -145.47349029        
C    4.4569394021   0.5476100894  -0.8854748418
C    5.4641540680  -0.3066272058  -1.3493648022
C    6.7359406741   0.1782843747  -1.6223705435
C    7.0195013583   1.5332216622  -1.4451616533
C    6.0193746117   2.4084873971  -1.0383294319
C    4.7382424218   1.9190772180  -0.7779907444
S    3.4539170751   3.0498038350  -0.2744946370
C    2.0725989042   2.2551417197  -1.0756448683
C    1.0353372716   3.0244462129  -1.6081204256
C   -0.0068921246   2.4117690924  -2.2823959960
C   -0.0086039577   1.0207691996  -2.4621740507
C    1.0016173174   0.2468379619  -1.8967268777
C    2.0288270389   0.8599991196  -1.1703411663
C    3.1030230154   0.0691533372  -0.5308391312
C    2.8642479266  -0.9655229472   0.3128724178
C    1.5049862784  -1.3937218651   0.7137127583
C    0.5532182401  -0.4684062034   1.1636202267
C   -0.7046757286  -0.9025832610   1.5724719431
O   -1.6848171602  -0.0780356685   2.0313773168
C   -1.3881601493   1.3205543152   2.1480053241
C   -2.6117493054   1.9582120151   2.7749999842
O   -2.3648590738   3.3587306056   2.8063335685
C   -3.2848335478   4.0820579470   3.6238371627
C   -4.7371465973   3.9340772263   3.2206371058
O   -4.8865260347   4.3867343682   1.8813716719
C   -6.1975355655   4.2254909228   1.3527755082
C   -6.6709281775   2.7734993310   1.2689735026
O   -5.6832404109   1.8620851412   0.8010638844
C   -5.2117595464   2.1442948232  -0.5137542290
C   -4.2757863325   1.0412328889  -0.9553258964
O   -4.9138885571  -0.2013777260  -1.2289714599
C   -5.2057475125  -1.0103879500  -0.0872844221
C   -5.1923078879  -2.4551696629  -0.5207516604
O   -3.8453294216  -2.8228311130  -0.7957176254
C   -3.7007371412  -3.9256831893  -1.6817155802
C   -2.2568887700  -4.0080151757  -2.1278985909
O   -1.8775362108  -2.9947419728  -3.0604940391
C   -1.6881950508  -1.6992134875  -2.4914385851
C   -1.0363712014  -0.8585625838  -3.5766130173
O   -1.0310048760   0.5331867708  -3.2176036869
C   -1.0228952981  -2.2673480218   1.5401182917
C   -0.0742418932  -3.1870548464   1.1306480939
C    1.1939293969  -2.7578298345   0.7285568026
S    2.4206723521  -3.9585435549   0.2462099833
C    3.8522858875  -3.1606381813   0.9483275081
C    3.9376342817  -1.7592504478   0.9538549226
C    5.0263626939  -1.1632783785   1.6029039407
C    6.0395038149  -1.9374107343   2.1514121242
C    5.9774589943  -3.3289670874   2.0685845503
C    4.8773249583  -3.9433096655   1.4829810246
H    5.2424132195  -1.3624784043  -1.4769925678
H    7.5082867891  -0.4998855638  -1.9735896727
H    8.0142159052   1.9167978094  -1.6537209647
H    6.2266316905   3.4708190591  -0.9408489163
H    1.0550160872   4.1072907676  -1.5187193757
H   -0.8061279850   3.0037903707  -2.7186077708
H    1.0093808230  -0.8333086884  -1.9875078807
H    0.8203105735   0.5817110068   1.1847777081
H   -1.1912355475   1.7550499691   1.1566775903
H   -0.5051002724   1.4718400107   2.7840098455
H   -2.7610731385   1.5623308781   3.7935667160
H   -3.5033695297   1.7240451177   2.1735306567
H   -2.9795607201   5.1314816947   3.5462863085
H   -3.1906547109   3.7681179622   4.6776475163
H   -5.3492878657   4.5400789233   3.9119022358
H   -5.0584912736   2.8880349330   3.3271536505
H   -6.1643819128   4.6788163122   0.3562592773
H   -6.9402298440   4.7852770760   1.9480828299
H   -7.5652102926   2.7532950019   0.6218113842
H   -6.9683480113   2.3991848828   2.2538926974
H   -4.6539478705   3.0947870264  -0.5378773879
H   -6.0593008388   2.2238234616  -1.2161539533
H   -3.4768885770   0.9053816451  -0.2062792158
H   -3.8073059373   1.3568162287  -1.8962916565
H   -6.1904675985  -0.7594025182   0.3331679039
H   -4.4507451905  -0.8533241768   0.6992230836
H   -5.8179039998  -2.5771811325  -1.4194993222
H   -5.6174970578  -3.0866737791   0.2776595095
H   -3.9786440496  -4.8730296445  -1.1852555231
H   -4.3530007219  -3.7997258469  -2.5621028288
H   -2.1096170042  -4.9614521625  -2.6480653187
H   -1.5910241459  -3.9857613444  -1.2500118050
H   -1.0560132524  -1.7660855095  -1.5904023588
H   -2.6436622776  -1.2409779904  -2.2016392428
H   -1.6434966500  -0.9147701723  -4.4860243659
H   -0.0229786634  -1.2035914434  -3.8174513770
H   -2.0065196932  -2.5935438662   1.8638700325
H   -0.3123066145  -4.2470042515   1.1434345635
H    5.0769881603  -0.0798190790   1.6609909767
H    6.8789579191  -1.4561976085   2.6446987412
H    6.7700643811  -3.9396534946   2.4916473873
H    4.8017360245  -5.0271673752   1.4605881737

Conformer 44
G(CENSO)=       -2946.56042146  G(xTB)=        -145.47603461        
C    4.3533165065   0.1217884978  -1.2333021139
C    5.0473825895  -1.0153154211  -1.6667941078
C    6.1181030206  -0.9059103110  -2.5430104968
C    6.5107204596   0.3484850771  -3.0119063692
C    5.7991056485   1.4835735868  -2.6435109471
C    4.7119408563   1.3662906221  -1.7750311126
S    3.7814753680   2.8239972925  -1.3436014273
C    2.1679478555   2.0775102517  -1.2040134570
C    1.0393341565   2.7925371198  -1.6166286728
C   -0.2179331754   2.2217201433  -1.5269511121
C   -0.3599644335   0.9134704514  -1.0421354128
C    0.7620330117   0.1967923104  -0.6333243108
C    2.0327963616   0.7855727458  -0.6819974214
C    3.2436173538   0.0473303351  -0.2558984637
C    3.3266805877  -0.6446679026   0.9084110144
C    2.2188948698  -0.7319145696   1.8844020292
C    1.5867584806   0.4148138883   2.3777028350
C    0.5167418451   0.2952496838   3.2618905925
O   -0.1502033823   1.3418904655   3.8210623061
C    0.2893079957   2.6820384174   3.5235806884
C   -0.1951406168   3.2072297141   2.1834054684
O   -1.5661583027   3.5962003919   2.1865326458
C   -2.4781801345   2.5134786993   2.0181555793
C   -3.8622324707   3.1158333960   1.8827793121
O   -4.7505131909   2.0481058921   1.5857141458
C   -6.1121719013   2.4644604764   1.5323544726
C   -6.9242732223   1.3743894987   0.8841310543
O   -6.5905169895   1.3266565447  -0.4977554490
C   -7.0729921102   0.1595752724  -1.1485785028
C   -6.5686097168   0.2250977780  -2.5748862752
O   -6.9129969669  -0.9976266147  -3.2170894980
C   -6.2673553650  -1.1530390899  -4.4843317276
C   -4.7981585879  -1.5416540507  -4.4113850118
O   -4.5667753289  -2.9112311722  -4.0673236933
C   -4.7554257577  -3.2677327461  -2.6946493459
C   -3.6963530069  -2.7545378136  -1.7367796981
O   -3.9670352982  -1.3976288813  -1.3711792341
C   -3.3525430543  -0.9965075842  -0.1517740015
C   -1.8595065934  -0.7724379148  -0.2413949942
O   -1.6297709420   0.4262440570  -1.0045302596
C    0.0675419044  -0.9777802490   3.6446056528
C    0.7296680545  -2.1110772487   3.2043591719
C    1.8241955780  -1.9929826421   2.3437217577
S    2.7167127185  -3.4487323257   1.8272096978
C    4.3529547472  -2.7420114443   1.7517313178
C    4.5187722671  -1.4144044744   1.3256409230
C    5.8047726508  -0.8617522302   1.3458853410
C    6.9023968992  -1.6313800504   1.7059967731
C    6.7301906716  -2.9702171283   2.0606184066
C    5.4560169482  -3.5242416754   2.0984848039
H    4.7454237470  -1.9904316462  -1.2955418612
H    6.6483011674  -1.7989956334  -2.8611970231
H    7.3519777730   0.4406320430  -3.6930820372
H    6.0717634670   2.4558044684  -3.0451954124
H    1.1467276492   3.7974399174  -2.0160123634
H   -1.1002167572   2.7718940009  -1.8412330333
H    0.6750200409  -0.8187257732  -0.2656376662
H    1.9389375292   1.3797409510   2.0332050001
H    1.3840046791   2.7442164049   3.5864544426
H   -0.1323758415   3.2959645683   4.3258681979
H   -0.0079982849   2.4793843656   1.3782876187
H    0.3780797887   4.1155684545   1.9584611702
H   -2.4506115126   1.8245334273   2.8749181711
H   -2.2301735860   1.9426594476   1.1075766981
H   -3.8707586045   3.8650426106   1.0730878903
H   -4.1514271818   3.6219697832   2.8195037152
H   -6.2081381552   3.3952597658   0.9493045394
H   -6.4979374828   2.6565014235   2.5475156475
H   -7.9979847005   1.5878334252   1.0210257809
H   -6.7053512095   0.4076340044   1.3681015596
H   -8.1756028621   0.1169005464  -1.1193207533
H   -6.6775197912  -0.7477201517  -0.6628706991
H   -5.4800777090   0.3718369554  -2.5457269829
H   -7.0210764959   1.0772005884  -3.1106745911
H   -6.3542479993  -0.2195598603  -5.0673707577
H   -6.8213271633  -1.9375489424  -5.0144468192
H   -4.2409751627  -0.8709945956  -3.7436457823
H   -4.3823310940  -1.4275476595  -5.4207490479
H   -5.7495930782  -2.9659750101  -2.3375870052
H   -4.7006790714  -4.3630193413  -2.6845670149
H   -2.6982025487  -2.8542487562  -2.1930742429
H   -3.7221970388  -3.3898402136  -0.8350799454
H   -3.5316838290  -1.7521650308   0.6316271372
H   -3.8466573510  -0.0642427104   0.1497478184
H   -1.3568745244  -1.6282066083  -0.7120846882
H   -1.4532571235  -0.6461692059   0.7740265441
H   -0.7747720843  -1.0601274262   4.3252970421
H    0.4070605396  -3.0899867144   3.5485551718
H    5.9358720730   0.1780338703   1.0591875182
H    7.8942772287  -1.1885774229   1.7103570129
H    7.5867670064  -3.5775724513   2.3391392627
H    5.3153884713  -4.5540776424   2.4155226454

Conformer 45
G(CENSO)=       -2946.56037403  G(xTB)=        -145.47360590        
C    4.9052235950   0.2028360192  -1.0465586853
C    5.7279088020  -0.8458862270  -1.4750363876
C    6.9081443080  -0.5893580082  -2.1595591450
C    7.2825692222   0.7260318751  -2.4368303756
C    6.4530471743   1.7793145613  -2.0711910678
C    5.2593847142   1.5160266194  -1.3966326373
S    4.1906214304   2.8728302121  -0.9526907265
C    2.6186756291   2.0527386638  -1.1490955696
C    1.5168380552   2.7638098427  -1.6170269747
C    0.2895299797   2.1323329878  -1.7963393295
C    0.1791466621   0.7615682305  -1.5358401682
C    1.2791383454   0.0514728522  -1.0531587769
C    2.4930794791   0.6934446329  -0.8181582244
C    3.6681178533  -0.0210001031  -0.2666079372
C    3.6120671224  -0.7857767902   0.8533417994
C    2.3714335392  -0.9660836312   1.6371311750
C    1.5948785237   0.1316021364   2.0277913587
C    0.3883493058  -0.0671052227   2.6920689705
O   -0.4508024168   0.9347068689   3.0634668443
C   -0.1379675526   2.2729205942   2.6379249277
C   -1.3555437749   3.1226443434   2.8818392722
O   -2.3586193225   2.7263822368   1.9565687022
C   -3.6429629546   3.2714075410   2.2434214000
C   -4.6665094196   2.6222123149   1.3371986945
O   -5.0067556901   1.2842377828   1.6896996678
C   -3.9782561282   0.3235777324   1.4392645928
C   -4.5917563395  -1.0468736696   1.3208979104
O   -5.3925187502  -1.0967013576   0.1463338122
C   -5.8089861075  -2.4140810985  -0.1974102840
C   -6.6564013008  -2.3536829321  -1.4486819912
O   -7.9753702831  -1.8480643220  -1.2157445268
C   -8.1319247471  -0.4271201968  -1.3014181623
C   -8.3347436934   0.0762211041  -2.7208825278
O   -7.1674902295   0.0866971161  -3.5473843860
C   -6.3334009676   1.2393885301  -3.4050492249
C   -5.0769998234   1.0109454882  -2.5934236267
O   -4.2383763057   0.0865206097  -3.2973238955
C   -3.1416452181  -0.3888769811  -2.5268242703
C   -2.0807963685   0.6869516264  -2.3320567256
O   -0.9563871111   0.0338943647  -1.7227238619
C   -0.0269148824  -1.3685235229   3.0139104724
C    0.7755363831  -2.4503293376   2.6953920812
C    1.9815878612  -2.2547486721   2.0147677107
S    3.0114882036  -3.6535127704   1.6133331196
C    4.6063692884  -2.8719824071   1.7692885259
C    4.7679721440  -1.5241563464   1.4081875573
C    6.0146740360  -0.9230448127   1.6222531997
C    7.0878156643  -1.6609184987   2.1023118015
C    6.9302743279  -3.0182536345   2.3859460648
C    5.6880197647  -3.6220696801   2.2356910405
H    5.4381124693  -1.8684979751  -1.2504735803
H    7.5378899009  -1.4149953091  -2.4781810903
H    8.2081484307   0.9323831612  -2.9667651870
H    6.7214191589   2.8014357899  -2.3246751937
H    1.6110133695   3.8186510552  -1.8606797484
H   -0.5516909665   2.7085871943  -2.1638536164
H    1.1733395865  -1.0086634146  -0.8418704869
H    1.9444034267   1.1260783570   1.7777308968
H    0.1125568689   2.2809949538   1.5672473484
H    0.7169913586   2.6625448494   3.2088294484
H   -1.0833059701   4.1829611285   2.7430110902
H   -1.7070782814   2.9935455475   3.9187856535
H   -3.6484644067   4.3623152332   2.0708404419
H   -3.9103450002   3.0921543126   3.2981954692
H   -4.3119325918   2.6644262068   0.2930378383
H   -5.5992568877   3.1943586511   1.4053094102
H   -3.2386437643   0.3168572978   2.2531454275
H   -3.4456874071   0.5724380498   0.5073023178
H   -5.1970747069  -1.2825131648   2.2132457369
H   -3.7733100572  -1.7860409503   1.2628956794
H   -6.3817244764  -2.8702306865   0.6282860471
H   -4.9279944072  -3.0530532234  -0.3924688109
H   -6.7863450323  -3.3786286631  -1.8190289773
H   -6.1402701453  -1.7728532605  -2.2257497797
H   -7.3039777691   0.0939291798  -0.8034510315
H   -9.0511992438  -0.2021635809  -0.7434248014
H   -8.7711167863   1.0879997200  -2.6736231516
H   -9.0560537196  -0.5790858428  -3.2262741303
H   -6.0429281329   1.5485772606  -4.4194527884
H   -6.8928192326   2.0699055099  -2.9481055409
H   -5.3044220708   0.6199147036  -1.5912562383
H   -4.5757827552   1.9879707365  -2.4813045733
H   -2.7064292027  -1.2217685660  -3.0914967565
H   -3.4858862254  -0.7673489010  -1.5513477503
H   -2.4412578744   1.4959864545  -1.6820522559
H   -1.7950985531   1.1095403343  -3.3063263543
H   -0.9666967129  -1.5134862384   3.5387643117
H    0.4654840967  -3.4515384589   2.9823261980
H    6.1369776536   0.1318377820   1.3935587049
H    8.0486454436  -1.1784976771   2.2567823590
H    7.7683446841  -3.6019642080   2.7561080993
H    5.5517813089  -4.6676215997   2.4988380937

Conformer 46
G(CENSO)=       -2946.56034175  G(xTB)=        -145.47409928        
C    5.0222923644  -0.1542955829  -1.0530236952
C    5.5688643850  -1.3979138121  -1.3928899623
C    6.8801811456  -1.5006461722  -1.8362428341
C    7.6680570513  -0.3548778528  -1.9563075650
C    7.1283962385   0.8952222465  -1.6783166267
C    5.8039647005   0.9944956723  -1.2484948904
S    5.1013429128   2.5993635985  -0.9231703047
C    3.4370151640   2.2665504670  -1.4726215174
C    2.7165266307   3.2685898055  -2.1271822497
C    1.4424100911   3.0109886416  -2.5990363801
C    0.8801166195   1.7340993279  -2.4515561327
C    1.5829949871   0.7406353091  -1.7715826242
C    2.8566094074   1.0110541725  -1.2530570276
C    3.6449985028  -0.0121634878  -0.5268194004
C    3.1785008958  -0.7419248890   0.5182219578
C    1.8013051982  -0.6384105099   1.0513141193
C    1.2043248494   0.5874062173   1.3387561265
C   -0.1074651961   0.6486202996   1.8109917160
O   -0.6112997376   1.8967932338   2.0037451230
C   -2.0092045279   1.9920008953   2.3288477393
C   -2.3875281615   3.4589448703   2.2059420780
O   -3.7485832232   3.6693014507   2.5628900891
C   -4.7016879282   3.2135093177   1.5914141113
C   -5.6509890944   2.1999006119   2.1854657760
O   -4.9329212001   1.0023982872   2.4614078070
C   -5.6406791428   0.0690881077   3.2719620082
C   -6.7443841626  -0.6740787459   2.5523439195
O   -6.1707694448  -1.4473620099   1.5060452529
C   -7.1374094363  -2.2337107099   0.8185864482
C   -6.4849547105  -2.8841716731  -0.3724819512
O   -6.2147632041  -1.8883485847  -1.3536874544
C   -5.5066203861  -2.4087509022  -2.4733253681
C   -5.2440965882  -1.3040715757  -3.4717865267
O   -4.2362846291  -0.3755185599  -3.0759155496
C   -4.6794259910   0.6418555998  -2.1706828259
C   -3.6273592291   1.7273378228  -2.0743401641
O   -2.5553817475   1.4584461358  -1.1655124469
C   -1.7424778518   0.3227125768  -1.4598759305
C   -1.0766209977   0.3575845906  -2.8227919943
O   -0.3326709900   1.5682961081  -3.0456138965
C   -0.8241353448  -0.5313112151   2.0444872094
C   -0.2154478365  -1.7575269954   1.8043085209
C    1.0866529130  -1.8199193079   1.3168882991
S    1.8377970634  -3.4109811252   1.0275159781
C    3.5039247176  -3.0073365280   1.5091188303
C    4.0141982066  -1.7271985237   1.2441656066
C    5.2985295873  -1.4162118296   1.7093398997
C    6.0799286003  -2.3744611939   2.3396035300
C    5.5840716915  -3.6653041084   2.5284437959
C    4.2904537920  -3.9791863844   2.1307708720
H    4.9560064209  -2.2887600750  -1.2872445426
H    7.2904401133  -2.4744551967  -2.0876046258
H    8.6963794665  -0.4302939832  -2.2983157896
H    7.7254744178   1.7928469308  -1.8146633640
H    3.1617529486   4.2468498020  -2.2869898026
H    0.8813082925   3.7783633536  -3.1242869891
H    1.1660895230  -0.2485841196  -1.6233915058
H    1.7469225962   1.5123969615   1.1689423552
H   -2.1881518109   1.6335757772   3.3519627122
H   -2.5957194500   1.3855912036   1.6306114240
H   -2.1850297773   3.8133087252   1.1824155435
H   -1.7894900608   4.0603989423   2.9003562467
H   -4.1934684026   2.7828595500   0.7173987710
H   -5.2894792690   4.0781052985   1.2482643816
H   -6.4660610168   2.0255304186   1.4624426236
H   -6.0982264649   2.6001186523   3.1112266233
H   -6.0717526280   0.5731671460   4.1532051368
H   -4.8907003615  -0.6502128418   3.6227116969
H   -7.4986259804   0.0221939403   2.1477756527
H   -7.2541764529  -1.3246581496   3.2857096389
H   -7.9815369836  -1.6063117075   0.4844905252
H   -7.5404559024  -3.0182793582   1.4826453738
H   -7.1628650206  -3.6537218109  -0.7808156938
H   -5.5516932711  -3.3845801814  -0.0629070912
H   -6.0998119958  -3.1973781306  -2.9707116737
H   -4.5513394120  -2.8574744393  -2.1515861998
H   -6.1832202019  -0.7744887384  -3.7026457417
H   -4.8778410884  -1.7671785579  -4.3963048121
H   -5.6119162250   1.0916143611  -2.5519497832
H   -4.8891972521   0.2274694481  -1.1731418178
H   -4.1041128763   2.6309400331  -1.6777731928
H   -3.2479267173   1.9677344902  -3.0795680386
H   -2.3181338522  -0.6139209556  -1.3942648252
H   -0.9863557445   0.3093184788  -0.6682662699
H   -1.8181004549   0.3394195580  -3.6247288797
H   -0.4413128534  -0.5304380507  -2.9404795807
H   -1.8375900660  -0.5138372023   2.4272510463
H   -0.7629269186  -2.6722431985   2.0149259297
H    5.6852256201  -0.4129286625   1.5547441642
H    7.0772731541  -2.1164380377   2.6837317213
H    6.1938276319  -4.4212933759   3.0150815133
H    3.8832083128  -4.9688511534   2.3198442407

Conformer 47
G(CENSO)=       -2946.56004371  G(xTB)=        -145.47324473        
C    4.7043860864   0.1091701224  -1.0121607569
C    5.4234551712  -1.0070970757  -1.4561195434
C    6.6124365211  -0.8542616329  -2.1566980073
C    7.0996434688   0.4232771690  -2.4359519328
C    6.3734066156   1.5449490201  -2.0540866077
C    5.1714686257   1.3860109058  -1.3625298408
S    4.2259598604   2.8269019725  -0.9044202610
C    2.5940657201   2.1385942894  -1.1198784634
C    1.5737980508   2.9256014215  -1.6462721473
C    0.3094403857   2.3899267126  -1.8653376067
C    0.0723241585   1.0416226631  -1.5719232518
C    1.0875815389   0.2580942109  -1.0209010247
C    2.3465035156   0.8018342508  -0.7669916742
C    3.4601253959  -0.0073775753  -0.2179259593
C    3.3541782762  -0.7734909651   0.8966304908
C    2.1135470159  -0.8624908776   1.6950990106
C    1.4321058097   0.2885871181   2.1097032883
C    0.2342862877   0.1759088181   2.8093389779
O   -0.5150196872   1.2318265894   3.2190433347
C   -0.1661774364   2.5495201151   2.7581511236
C   -1.3904912798   3.4115632538   2.9231401688
O   -2.3404676134   2.9943814963   1.9509230237
C   -3.6938163427   3.2959025114   2.2762652897
C   -4.6027075758   2.5154101539   1.3498725147
O   -4.6745441127   1.1220736424   1.6348809694
C   -3.5160089038   0.3747500264   1.2569506508
C   -3.8735717736  -1.0844890129   1.1613801989
O   -4.7373715941  -1.2837883858   0.0509072361
C   -5.0288021880  -2.6580673987  -0.1777092730
C   -5.9171954174  -2.8044506282  -1.3971808167
O   -7.3102969212  -2.5934112564  -1.1515071408
C   -7.7288618445  -1.2395549040  -0.9517390287
C   -7.7179627281  -0.3800720634  -2.2012495159
O   -6.4155091912   0.1571737221  -2.4151115552
C   -6.3498798420   0.9783144141  -3.5742185259
C   -4.9617437427   1.5626671533  -3.6811159113
O   -3.9844927463   0.5715520658  -4.0226655987
C   -3.1909669405   0.1010789715  -2.9354535210
C   -2.0576378517   1.0813244136  -2.6564579008
O   -1.1144202778   0.4115510598  -1.8011988050
C   -0.2702756797  -1.0924071645   3.1352758425
C    0.4361424967  -2.2299071753   2.7858298080
C    1.6344100066  -2.1209720520   2.0740477318
S    2.5419320210  -3.5923599970   1.6403483649
C    4.1952090771  -2.9412973334   1.7766969396
C    4.4559454234  -1.6061492399   1.4281161661
C    5.7499091160  -1.1078746042   1.6252462025
C    6.7703017287  -1.9347429874   2.0743896983
C    6.5110175049  -3.2789344013   2.3458756750
C    5.2220823623  -3.7804332569   2.2142189592
H    5.0468091565  -2.0008372209  -1.2307235043
H    7.1609547365  -1.7319096498  -2.4863738638
H    8.0313289327   0.5481357576  -2.9804460633
H    6.7261884888   2.5406796996  -2.3090809073
H    1.7659623503   3.9613745864  -1.9125541617
H   -0.4628981053   3.0208931758  -2.2893963375
H    0.8893506894  -0.7857990226  -0.7955623783
H    1.8515406504   1.2561001866   1.8597097388
H    0.1213418794   2.5192635312   1.6984543293
H    0.6721650950   2.9474587607   3.3465748284
H   -1.1126114866   4.4691645197   2.7820273579
H   -1.7949443984   3.2971924053   3.9409767968
H   -3.8958349366   4.3755008542   2.1590222807
H   -3.9066901218   3.0200245117   3.3221595172
H   -4.2929266864   2.6773574626   0.3030657963
H   -5.6233030799   2.8993865755   1.4664580707
H   -2.7091591734   0.4975022450   1.9929800395
H   -3.1363447801   0.7280799176   0.2841733634
H   -4.3536840771  -1.4250668431   2.0955365261
H   -2.9405654511  -1.6626797226   1.0328578421
H   -5.5230336027  -3.1053495012   0.7027444006
H   -4.0914417623  -3.2156776986  -0.3563218832
H   -5.8475450830  -3.8435915698  -1.7399014470
H   -5.5503647795  -2.1488833539  -2.2004822862
H   -7.1353653801  -0.7507696345  -0.1661024598
H   -8.7660844903  -1.3182713416  -0.6057033173
H   -8.4431450607   0.4431741006  -2.0715666869
H   -8.0423150473  -0.9776183800  -3.0713088445
H   -6.5848740110   0.3921924576  -4.4794941130
H   -7.0804380184   1.8050098795  -3.5060997769
H   -4.7007921982   2.0713162457  -2.7423853917
H   -4.9599020964   2.3123573006  -4.4832807210
H   -2.7621956729  -0.8561166098  -3.2568390050
H   -3.7992078030  -0.0768864083  -2.0379845082
H   -2.4309794203   1.9934738874  -2.1714373093
H   -1.5692358264   1.3541285280  -3.6028311985
H   -1.2040797289  -1.1682279114   3.6849089555
H    0.0585750568  -3.2074511131   3.0733406299
H    5.9509804471  -0.0632485551   1.4055499845
H    7.7695630486  -1.5322181144   2.2132893684
H    7.3071507478  -3.9318562475   2.6922978210
H    5.0071192850  -4.8147677755   2.4689181702

Conformer 48 
G(CENSO)=       -2946.55998264  G(xTB)=        -145.47751822        
C    4.5188675168   0.7609058208  -0.8305525727
C    5.5157320809  -0.0288784941  -1.4184077763
C    6.6254333281   0.5514246470  -2.0163296462
C    6.7551248897   1.9407154979  -2.0471257748
C    5.7492417282   2.7450068902  -1.5262579010
C    4.6268589769   2.1555472425  -0.9408013323
S    3.3209982758   3.1933402006  -0.3180991995
C    1.9396386632   2.1320539030  -0.6972118877
C    0.7349182506   2.7036498036  -1.1165279063
C   -0.3475678686   1.8999346501  -1.4225868221
C   -0.2330309174   0.5060218248  -1.3295601404
C    0.9698327611  -0.0704912323  -0.9271272553
C    2.0570169780   0.7413952451  -0.5751804517
C    3.3500051212   0.1669881712  -0.1398489281
C    3.4725777846  -0.8215764961   0.7820897882
C    2.3341804815  -1.4904817834   1.4532426275
C    1.3309510350  -0.7744355733   2.1200549061
C    0.2824008549  -1.4560017284   2.7342594375
O   -0.7222303859  -0.8727440022   3.4450699786
C   -0.8178627982   0.5574995853   3.5026482051
C   -1.4144282873   1.1239471861   2.2222155994
O   -1.9623753892   2.3958903249   2.5624981749
C   -2.2672679103   3.2025392099   1.4263514642
C   -3.4040926067   2.6210624968   0.5971289803
O   -3.6581070208   3.5464861654  -0.4570826665
C   -4.5143247543   3.0475115496  -1.4842826239
C   -5.9872515476   3.0750834070  -1.1392684890
O   -6.3034036491   2.0150491022  -0.2408482753
C   -7.6672270309   2.0562121725   0.1715924052
C   -7.9878895639   0.8479153306   1.0227337749
O   -8.1684551330  -0.3672469831   0.2968550408
C   -6.9751216272  -1.0194954712  -0.1392671580
C   -6.8187998664  -0.8908186215  -1.6451892461
O   -5.6879438830  -1.6728483995  -2.0133689609
C   -5.3860109760  -1.5824642685  -3.4027962188
C   -4.1828642217  -2.4412964024  -3.7256217946
O   -2.9397312381  -1.9080412748  -3.2707763538
C   -2.6626104775  -2.1599528006  -1.8944396542
C   -1.2929663637  -1.6298361679  -1.5720593877
O   -1.3512828610  -0.1964166813  -1.6438992672
C    0.2217385118  -2.8555766414   2.6721047433
C    1.2316700492  -3.5667851307   2.0508177021
C    2.3017710203  -2.8909634374   1.4602807658
S    3.6303201203  -3.8255208228   0.7228360273
C    4.9795860367  -2.7582507463   1.1876821575
C    4.7833698644  -1.3690928626   1.2020270614
C    5.8321006352  -0.5513672715   1.6392532985
C    7.0628173199  -1.0966183806   1.9789501996
C    7.2632645624  -2.4751722521   1.8939426682
C    6.2196022119  -3.3103028125   1.5129409918
H    5.4175502378  -1.1102867859  -1.3880953048
H    7.3909286850  -0.0790835114  -2.4594816986
H    7.6245627982   2.4003382667  -2.5084955677
H    5.8223209752   3.8271829998  -1.5926860152
H    0.6482058169   3.7824480850  -1.2136977283
H   -1.2891791431   2.3370153975  -1.7434683150
H    1.0856409558  -1.1460929105  -0.8681762627
H    1.3901797882   0.3080436611   2.1358712974
H    0.1518851371   1.0102748166   3.7449906174
H   -1.5064534843   0.7560725159   4.3296517586
H   -2.1930314236   0.4311604399   1.8646512608
H   -0.6585366961   1.2334743374   1.4289156011
H   -1.3721467099   3.3373781223   0.7993037031
H   -2.5644752259   4.1809571319   1.8206642365
H   -4.2914787814   2.4764093786   1.2304784089
H   -3.1257323032   1.6428248002   0.1721549190
H   -4.2159143942   2.0245756400  -1.7709807842
H   -4.3588812287   3.7045658043  -2.3482364325
H   -6.5700911071   2.9688404018  -2.0717436095
H   -6.2458731141   4.0497862221  -0.6906451627
H   -8.3369898235   2.0833559338  -0.7054188863
H   -7.8536412394   2.9674483499   0.7671760381
H   -8.9455307724   1.0340238920   1.5237609535
H   -7.2161872838   0.7229966769   1.7995370618
H   -7.0608038204  -2.0841371471   0.1219568866
H   -6.0907834193  -0.6121577677   0.3689982623
H   -6.6718610752   0.1646548002  -1.9235504918
H   -7.7271941382  -1.2617616878  -2.1502795645
H   -6.2423619955  -1.9378243006  -4.0035536956
H   -5.1855229643  -0.5345978482  -3.6848655825
H   -4.1005861399  -2.5058197478  -4.8173481095
H   -4.3317231554  -3.4611728728  -3.3340346260
H   -2.6701995133  -3.2445118503  -1.6924856260
H   -3.4095498861  -1.6848966433  -1.2436437237
H   -0.5461394499  -2.0117785856  -2.2827012871
H   -1.0162965846  -1.9491695640  -0.5559888911
H   -0.6055134423  -3.3715893394   3.1502703303
H    1.2008629429  -4.6529257032   2.0445796331
H    5.6758252039   0.5225922356   1.6923202932
H    7.8681925644  -0.4469347602   2.3092255593
H    8.2260114993  -2.9058273075   2.1543085524
H    6.3602223084  -4.3875421851   1.4865891991

Conformer 49
G(CENSO)=       -2946.55987805  G(xTB)=        -145.47268899        
C    4.2195466728   0.1318294893  -0.9806741360
C    4.8928571868  -0.9954378312  -1.4660898791
C    6.0964073501  -0.8662170470  -2.1462446876
C    6.6441364242   0.3988600967  -2.3624532768
C    5.9643813374   1.5348069596  -1.9390465859
C    4.7474373756   1.4016409740  -1.2683284886
S    3.8706115548   2.8677563034  -0.7520737295
C    2.2055633556   2.2755221172  -0.9968947950
C    1.2136709310   3.1359908877  -1.4598816175
C   -0.0733638693   2.6661931018  -1.7055866702
C   -0.3584226527   1.3077880178  -1.5155927805
C    0.6254618404   0.4553723642  -1.0127137578
C    1.9003791980   0.9334499529  -0.7218057107
C    2.9639721497   0.0444464022  -0.2034517288
C    2.7910568432  -0.7541668791   0.8786022727
C    1.5461873021  -0.7548299365   1.6771535548
C    0.9917686699   0.4419893410   2.1483605213
C   -0.1888487384   0.4229898524   2.8856975990
O   -0.7917403669   1.5320923700   3.3889316138
C   -0.2013002339   2.8076386131   3.0959567756
C   -1.0639373196   3.8773610199   3.7304093773
O   -2.3965122809   3.9559389890   3.2373708839
C   -2.5808223450   4.7199195354   2.0423873208
C   -2.5919764754   3.9150396099   0.7527665664
O   -3.6718915957   2.9871298018   0.6608004834
C   -3.3998244628   1.7281519451   1.2731280017
C   -4.4885927837   0.7693925959   0.8361080060
O   -4.1466059287  -0.5038722081   1.3775568953
C   -5.1162056462  -1.5148603899   1.1224862771
C   -5.2075070336  -1.8654665462  -0.3570975695
O   -5.8755376241  -3.1214383913  -0.4486089436
C   -6.3872085231  -3.4139622522  -1.7484796219
C   -5.3390672760  -3.5705044646  -2.8315620268
O   -4.9461631855  -2.2892935254  -3.3229864699
C   -3.9998228462  -2.3949904177  -4.3828323509
C   -3.7046495428  -1.0304043551  -4.9674183075
O   -2.8535347555  -0.2070428966  -4.1724444560
C   -3.5133546301   0.4963881426  -3.1207318650
C   -2.5343749303   1.4743998462  -2.5269653067
O   -1.5521964951   0.7219280689  -1.7917363280
C   -0.8224726525  -0.7989611488   3.1591929860
C   -0.2489399106  -1.9865275471   2.7393711991
C    0.9472777696  -1.9717859985   2.0150455213
S    1.7093421544  -3.5051624644   1.5187105019
C    3.4179969488  -3.0200415882   1.6782579970
C    3.8078929644  -1.7032156728   1.3815567982
C    5.1422357364  -1.3392956651   1.6002275938
C    6.0761177671  -2.2768990637   2.0194214117
C    5.6881259035  -3.5993505364   2.2383550149
C    4.3576706387  -3.9695074222   2.0847430391
H    4.4684359009  -1.9797621288  -1.2898458537
H    6.6094222592  -1.7524438055  -2.5085737102
H    7.5879441878   0.5049373820  -2.8898067892
H    6.3660845921   2.5233311049  -2.1451066149
H    1.4430685963   4.1806048043  -1.6524870843
H   -0.8262830784   3.3578682671  -2.0656067214
H    0.3857042211  -0.5919047027  -0.8523753172
H    1.4990165166   1.3713188568   1.9175921167
H   -0.1107968093   2.9437206568   2.0096391865
H    0.8061069353   2.8686652272   3.5360244904
H   -0.5449362777   4.8418528756   3.6123866741
H   -1.1517673444   3.6685991480   4.8038859798
H   -1.8082334003   5.5018845017   1.9585621838
H   -3.5544393916   5.2170327463   2.1486374992
H   -1.6361133943   3.3961889173   0.5905176175
H   -2.7277632682   4.6301856494  -0.0705145336
H   -3.3738522642   1.8121437183   2.3671974189
H   -2.4208683713   1.3442150066   0.9390457695
H   -4.5322986926   0.7428110482  -0.2637887534
H   -5.4725884777   1.0973672338   1.2122106931
H   -6.1036509973  -1.2143869725   1.5103170015
H   -4.7827504525  -2.3992563103   1.6779763559
H   -4.1907734972  -1.9241052975  -0.7774152856
H   -5.7658361702  -1.1013547979  -0.9186389186
H   -7.1147440318  -2.6440390843  -2.0558418483
H   -6.9182618817  -4.3661849838  -1.6412881963
H   -5.7701160021  -4.1663402093  -3.6549495731
H   -4.4680335024  -4.1224593068  -2.4376950470
H   -3.0655993332  -2.8611882487  -4.0250817522
H   -4.4075198767  -3.0323508772  -5.1880648563
H   -4.6481298869  -0.5064947779  -5.1933185921
H   -3.1682478971  -1.1855218645  -5.9115523375
H   -3.8829987177  -0.1942708712  -2.3508639300
H   -4.3733744370   1.0626317639  -3.5159705175
H   -3.0535463332   2.1706525359  -1.8526982235
H   -2.0500133698   2.0421793803  -3.3322524735
H   -1.7450935133  -0.8032008274   3.7317981990
H   -0.7241898473  -2.9310865931   2.9901889305
H    5.4451890901  -0.3112556966   1.4232946256
H    7.1084021336  -1.9773459177   2.1758972599
H    6.4159915354  -4.3381475761   2.5614738294
H    4.0435858400  -4.9873964106   2.2995818340

Conformer 50
G(CENSO)=       -2946.55968540  G(xTB)=        -145.47418608        
C    4.2172858541   0.4901858214  -1.2603267315
C    5.1080536089  -0.4442197405  -1.8050539127
C    6.1016240737  -0.0512471443  -2.6907018923
C    6.2206070895   1.2906852834  -3.0550885164
C    5.3106523512   2.2246347104  -2.5762800684
C    4.2990475267   1.8202515039  -1.7027102066
S    3.1057303549   3.0195472367  -1.1450203120
C    1.6839886947   1.9508888256  -1.0304768152
C    0.4166429952   2.4553447531  -1.3384398184
C   -0.7033353165   1.6514930729  -1.2176374997
C   -0.5646513162   0.3176987831  -0.8108376484
C    0.7007762689  -0.2026905895  -0.5563719256
C    1.8306093650   0.6222042438  -0.6148914048
C    3.1765790327   0.1094086152  -0.2779418498
C    3.4325773864  -0.6543583635   0.8157855242
C    2.3944444989  -1.0844574418   1.7810758918
C    1.5156697175  -0.1764497997   2.3865474167
C    0.5098960275  -0.6396883414   3.2305097675
O   -0.4071059964   0.1465789630   3.8587625342
C   -0.2711497291   1.5745193977   3.8176985175
C   -0.9503111820   2.1817232920   2.5977381082
O   -1.0593251885   3.5709728328   2.8923097899
C   -1.5769415302   4.3759745108   1.8335019599
C   -3.0514388747   4.1706069811   1.5407464480
O   -3.2175445822   3.1202543085   0.5894808512
C   -4.5857138316   2.8731089569   0.2866665161
C   -4.6174586185   2.0144054256  -0.9620782874
O   -5.9740842886   1.6747893123  -1.2238095676
C   -6.1173065898   1.0052617490  -2.4759666271
C   -7.5136096258   0.4014161789  -2.4933524958
O   -7.8819502712  -0.1446975735  -3.7607905359
C   -7.0574949880  -1.2001454743  -4.2679124322
C   -6.9617938033  -2.4356944268  -3.3972717998
O   -6.0507316886  -2.1962251401  -2.3292136990
C   -5.8395976074  -3.3390973930  -1.5118184536
C   -5.0573679638  -2.9304220251  -0.2920570968
O   -3.7562776676  -2.4941254271  -0.6740184608
C   -2.9983348005  -2.0826541399   0.4544796104
C   -1.6229240468  -1.6507646372   0.0295106522
O   -1.7157667020  -0.3960561029  -0.6711562273
C    0.3819375111  -2.0134402910   3.4821381006
C    1.2821173152  -2.9068263510   2.9305894798
C    2.3031689606  -2.4457200661   2.0955454335
S    3.4756195344  -3.6061986477   1.4185242873
C    4.9158995890  -2.5571383069   1.4098600666
C    4.7751695752  -1.1871494860   1.1378234654
C    5.9127063881  -0.3739202762   1.2031788192
C    7.1634054782  -0.9212653399   1.4553395196
C    7.2965663222  -2.2960603280   1.6555517862
C    6.1733584410  -3.1143556388   1.6484387253
H    5.0190652515  -1.4874412580  -1.5156500407
H    6.7844316581  -0.7911291957  -3.0982869522
H    7.0015424355   1.6059996096  -3.7412575812
H    5.3695672136   3.2614038420  -2.8966980079
H    0.3056005537   3.4851224594  -1.6673182929
H   -1.6927445322   2.0498815915  -1.4150262861
H    0.8333295600  -1.2416243070  -0.2812462323
H    1.6142763686   0.8768718726   2.1494180896
H    0.7833772566   1.8698205468   3.8860518324
H   -0.7859590299   1.9325970172   4.7150866297
H   -1.9386187593   1.7165818624   2.4582277446
H   -0.3648890071   2.0258125263   1.6769826723
H   -0.9943391922   4.2241237277   0.9096610434
H   -1.4299948777   5.4088260125   2.1672158829
H   -3.4695277130   5.1064440458   1.1327793785
H   -3.5890728283   3.9415447566   2.4770662014
H   -5.1201483840   3.8200734851   0.1043554500
H   -5.0847444578   2.3542217272   1.1224279307
H   -4.0122984483   1.1046959090  -0.8127425772
H   -4.1881239820   2.5763105808  -1.8087215620
H   -5.3528228795   0.2204840734  -2.5683750748
H   -5.9949722963   1.7162661859  -3.3111947079
H   -8.2472335122   1.1926640465  -2.2977632902
H   -7.5973094785  -0.3509258186  -1.6964853513
H   -6.0430165468  -0.8378946811  -4.4964396557
H   -7.5291677846  -1.4872507568  -5.2143476425
H   -6.6040253282  -3.2720909886  -4.0232095491
H   -7.9574357218  -2.7091452576  -3.0059292899
H   -6.8012156785  -3.7624895180  -1.1751235095
H   -5.3024262358  -4.1214726233  -2.0748091403
H   -4.9874208410  -3.7952801832   0.3899802477
H   -5.5896453221  -2.1219517917   0.2375406886
H   -2.8799546459  -2.9188288699   1.1657999517
H   -3.5036116891  -1.2581406082   0.9862653290
H   -1.1582365832  -2.4116537381  -0.6127554247
H   -1.0088454902  -1.5230701577   0.9316648449
H   -0.4103018780  -2.3600595872   4.1392485658
H    1.2021148817  -3.9650610190   3.1644017574
H    5.8069112555   0.6941858977   1.0343585783
H    8.0367419536  -0.2766920735   1.4946963913
H    8.2737313231  -2.7299790284   1.8480229155
H    6.2694990252  -4.1789532509   1.8448175802

Conformer 51
G(CENSO)=       -2946.55941847  G(xTB)=        -145.47605807        
C    4.3800076634  -0.2634640963  -0.8454956964
C    4.5779148354  -1.6278458364  -1.0944174728
C    5.8540923241  -2.1408068676  -1.2793826121
C    6.9612780296  -1.2927134593  -1.2278197841
C    6.7845146530   0.0727532358  -1.0423760298
C    5.4967581637   0.5863773817  -0.8738636458
S    5.2820509567   2.3422285188  -0.6708204099
C    3.7036714345   2.5238395803  -1.4791234260
C    3.4259508729   3.7000080988  -2.1813888625
C    2.2010631902   3.8657098389  -2.8032510538
C    1.2470644216   2.8388002696  -2.7616328633
C    1.5278596320   1.6583010260  -2.0809031025
C    2.7396425455   1.5123290878  -1.3924787439
C    3.0373338922   0.3049992832  -0.5903805249
C    2.1652768496  -0.2313403010   0.3007341349
C    0.7996970021   0.2938987471   0.5250253929
C    0.5481297783   1.6366969040   0.8011704474
C   -0.7606248349   2.1092026589   0.9126988736
O   -0.8751846083   3.4449430323   1.1562809407
C   -2.1750963688   4.0610082257   1.2385978291
C   -2.7199701125   4.0852710231   2.6468439968
O   -3.0568648578   2.7690585097   3.0644937347
C   -3.4640859917   2.7164632413   4.4306226036
C   -3.6949367988   1.2787497740   4.8413700587
O   -4.9016457498   0.7158415940   4.3162999474
C   -4.7625075826   0.0576301879   3.0572276542
C   -4.2358526690  -1.3619149319   3.2177715451
O   -4.1948611315  -1.9360958353   1.9173055761
C   -3.6198580091  -3.2394447982   1.9140685877
C   -3.5248363223  -3.7346220297   0.4957140531
O   -4.8384473617  -3.9844655072  -0.0050910107
C   -4.8736861298  -4.2557655840  -1.4051975121
C   -4.9119086578  -3.0187994270  -2.2781758128
O   -3.6204849041  -2.4119970887  -2.3591417203
C   -3.6338222290  -1.2638321434  -3.1982022211
C   -2.2259630669  -0.7024802820  -3.2481323987
O   -2.2457640022   0.3546595260  -4.2082702751
C   -1.0315512802   1.0975614289  -4.2681640746
C   -1.0440748925   2.2195245853  -3.2330888733
O    0.0779784871   3.1023624995  -3.4110352045
C   -1.8319872768   1.2232501301   0.7565087298
C   -1.5839198632  -0.1289986201   0.5565929383
C   -0.2781122890  -0.6024499191   0.4573876619
S    0.0193098675  -2.3447366797   0.2157511964
C    1.5403043910  -2.4872393122   1.1323408807
C    2.4653987068  -1.4316944785   1.1115388328
C    3.6253556149  -1.5446501528   1.8869497925
C    3.8900774139  -2.7040006574   2.6035436587
C    2.9910424542  -3.7707787756   2.5626116543
C    1.8088791917  -3.6601645162   1.8400792588
H    3.7158546266  -2.2881460059  -1.1274545709
H    5.9873881698  -3.2029105094  -1.4639179461
H    7.9631495247  -1.6897569806  -1.3648981169
H    7.6403086351   0.7425228405  -1.0478357737
H    4.1714245273   4.4883299123  -2.2423732400
H    1.9736322376   4.7810053888  -3.3417023180
H    0.8122880584   0.8452618745  -2.0440673226
H    1.3735102911   2.3367810262   0.8918651193
H   -2.8769184366   3.5964408238   0.5365325701
H   -2.0166320678   5.0965169212   0.9194621319
H   -3.6081031559   4.7416230565   2.6576126401
H   -1.9685516583   4.5217005341   3.3263437148
H   -4.3821703574   3.3087796391   4.5825149334
H   -2.6744330835   3.1398988941   5.0759315512
H   -3.7934663581   1.2531986426   5.9337164739
H   -2.8191017085   0.6721160196   4.5682112592
H   -4.1096185277   0.6249525381   2.3830327314
H   -5.7648209797   0.0227058497   2.6135124719
H   -4.9013523170  -1.9392073289   3.8821410797
H   -3.2273511278  -1.3587814744   3.6656191377
H   -4.2262998508  -3.9302555492   2.5241289039
H   -2.6032875721  -3.2098162265   2.3426621701
H   -2.9273610752  -4.6630055519   0.4831678310
H   -3.0103464404  -2.9903657411  -0.1254933494
H   -5.8031572471  -4.8105977342  -1.5826149861
H   -4.0316795274  -4.9034796854  -1.7002207821
H   -5.6454675070  -2.3016091454  -1.8727882970
H   -5.2479938183  -3.3138902784  -3.2878152437
H   -3.9605139090  -1.5336996248  -4.2168751775
H   -4.3308888697  -0.5036975392  -2.8072586848
H   -1.5151986091  -1.4863589960  -3.5569338086
H   -1.9276718351  -0.3378676553  -2.2530861832
H   -0.9799757571   1.5413759080  -5.2695529522
H   -0.1590220422   0.4389713182  -4.1412193475
H   -1.0771223765   1.8379238011  -2.2045143178
H   -1.9281882360   2.8442627585  -3.3963026396
H   -2.8565273884   1.5585539506   0.8422398792
H   -2.4240214242  -0.8166607293   0.5099213033
H    4.3277174260  -0.7157991519   1.9074669724
H    4.7981696755  -2.7779390808   3.1949246117
H    3.1957037454  -4.6812876738   3.1186782715
H    1.0880007977  -4.4734661809   1.8377828691

Conformer 52
G(CENSO)=       -2946.55916138  G(xTB)=        -145.47121323        
C    4.2650773836  -0.4185245294  -0.9460019348
C    4.4071323271  -1.7880558569  -1.2018023639
C    5.6435623156  -2.3253804340  -1.5320408085
C    6.7635575867  -1.4971853196  -1.6196914617
C    6.6346160429  -0.1272205189  -1.4255775811
C    5.3851460807   0.4108694642  -1.1113776290
S    5.2207987243   2.1719458378  -0.8965500777
C    3.5715063177   2.3683645920  -1.5458202841
C    3.2417892443   3.5288524524  -2.2508133427
C    1.9710792548   3.6850617581  -2.7755874946
C    1.0203168651   2.6649410840  -2.6306265128
C    1.3439296543   1.5075452154  -1.9284651640
C    2.6092625095   1.3722860187  -1.3434676182
C    2.9729932293   0.1810980856  -0.5448798114
C    2.2069430410  -0.3099244949   0.4617111411
C    0.8999839344   0.2664821607   0.8508717508
C    0.7333661568   1.6258139592   1.1015120730
C   -0.5218260950   2.1486014070   1.4200475188
O   -0.5380191974   3.4917122890   1.6344983288
C   -1.7792584356   4.2037764810   1.8105848210
C   -2.1774823676   4.3374750444   3.2705900659
O   -2.8165864010   3.1926500512   3.8308806648
C   -4.2107993348   3.1491989725   3.5241400189
C   -4.8493051883   1.9623474152   4.1938121030
O   -4.4127568881   0.7569836222   3.5750955381
C   -5.0599255049  -0.3795837306   4.1381190812
C   -4.5736275505  -1.6334332397   3.4625654406
O   -5.0190634136  -1.6495210681   2.1103746811
C   -4.5825153712  -2.8106080766   1.4140226644
C   -4.9778505949  -2.6277241435  -0.0457656526
O   -4.4572036416  -3.6644748805  -0.8761218663
C   -3.0740752514  -3.4923278803  -1.2083309093
C   -2.8227307581  -2.4481042234  -2.2722662475
O   -3.2128186005  -2.9686240890  -3.5432073138
C   -3.4582826990  -1.9758126160  -4.5361498355
C   -2.2822722385  -1.0761446462  -4.8625181561
O   -2.1976616294  -0.0366525307  -3.8868884157
C   -1.1160024238   0.8516304707  -4.1175051824
C   -1.2409217232   1.9473323288  -3.0698248438
O   -0.1912830873   2.9154256224  -3.2037531850
C   -1.6314045743   1.2994892466   1.4948159738
C   -1.4589529128  -0.0667620779   1.2950675546
C   -0.2027630531  -0.5907088505   0.9967075741
S    0.0069568314  -2.3517145387   0.8059557412
C    1.6486221795  -2.5088446308   1.4789804589
C    2.5890738786  -1.4884053053   1.2697168192
C    3.8503610358  -1.6131071647   1.8651996683
C    4.1904336383  -2.7544680153   2.5780576106
C    3.2667772223  -3.7915272605   2.7176366409
C    1.9904736301  -3.6650601395   2.1830178936
H    3.5352362221  -2.4314868426  -1.1237350379
H    5.7357801636  -3.3910194852  -1.7211405747
H    7.7348221676  -1.9136457591  -1.8713398307
H    7.4957173105   0.5262086782  -1.5370421499
H    3.9846653788   4.3078944271  -2.3992843562
H    1.7063463161   4.5834371855  -3.3254116052
H    0.6304464922   0.7011995126  -1.8037444762
H    1.5811719974   2.3006926901   1.0297912194
H   -2.5731197588   3.7635556195   1.1953405763
H   -1.5710488565   5.2072069687   1.4230486360
H   -2.8289433544   5.2217507808   3.3696238006
H   -1.2741717014   4.5165985908   3.8661069201
H   -4.3805570445   3.0981006942   2.4359978852
H   -4.7025816087   4.0630945497   3.8975808172
H   -5.9440223045   2.0660394853   4.0990906873
H   -4.6028290764   1.9549847314   5.2693392064
H   -6.1541652136  -0.2908669293   4.0254770894
H   -4.8369091430  -0.4557574753   5.2162082205
H   -4.9729569710  -2.5029261003   4.0120324940
H   -3.4718487730  -1.6841663867   3.5027940160
H   -5.0512808385  -3.7179924316   1.8310937359
H   -3.4896745482  -2.9226039813   1.5101988190
H   -4.6501160632  -1.6328770065  -0.3833943020
H   -6.0685378244  -2.6697549226  -0.1451839362
H   -2.7214918130  -4.4693253327  -1.5596212644
H   -2.4906627138  -3.2288470487  -0.3151768306
H   -1.7490679033  -2.1966999328  -2.2707958574
H   -3.3715433294  -1.5218111647  -2.0492849408
H   -3.7302801305  -2.5316717644  -5.4403750148
H   -4.3177359911  -1.3473097317  -4.2460833356
H   -2.4372603012  -0.6368270816  -5.8624419248
H   -1.3468438814  -1.6607682266  -4.8903809864
H   -1.1761148963   1.2932320055  -5.1263691194
H   -0.1496712634   0.3273623763  -4.0322724307
H   -1.2648163360   1.5248969070  -2.0564248137
H   -2.1685301327   2.5056595693  -3.2279575942
H   -2.6105038410   1.6662052457   1.7758385214
H   -2.3151953967  -0.7281947686   1.4056943023
H    4.5700055740  -0.8073889402   1.7496059977
H    5.1766280789  -2.8372203320   3.0257293640
H    3.5298957921  -4.6891937398   3.2699856053
H    1.2550278382  -4.4523521448   2.3255507679
