# Supplementary material for: Multi-State Redox and Light-Driven Switching of Pseudorotaxanation and Cation Shuttling
Source: J Am Chem Soc. 2025 Apr 11;147(16):13649–57. doi: 10.1021/jacs.5c00997 (PMC12023027; doi:10.1021/jacs.5c00997)
Supplement: Supplementary file 2 — ja5c00997_si_002.zip [file ja5c00997_si_002.zip › BTX-Conformers/BTX-24c8-anti-folded-DBA-complex.xyz]

Conformer 1
G(CENSO)=       -3543.95472054  G(xTB)=        -185.97992142       
C    6.5252943660   0.6972699149  -0.3431512420
C    7.3534833289  -0.0792523527  -1.1635616316
C    8.6668331869   0.2966905106  -1.4088311674
C    9.1756024416   1.4667790941  -0.8430901436
C    8.3549363775   2.2826215414  -0.0741115805
C    7.0298916233   1.9079873062   0.1559436943
S    5.9724685556   2.9789947332   1.1102636396
C    4.4416532534   2.6678933560   0.2501171496
C    3.5278543882   3.7110558214   0.0756307436
C    2.3489370851   3.4936325111  -0.6141981882
C    2.0811898115   2.2306314901  -1.1607221900
C    2.9787614534   1.1832764143  -0.9750026755
C    4.1552741694   1.3889025306  -0.2416555726
C    5.1354064785   0.3016312478  -0.0187540384
C    4.8031880729  -0.9347131473   0.4333817672
C    3.4165108070  -1.3495630175   0.7420699005
C    2.5757218406  -0.5690919832   1.5467660261
C    1.2651368004  -0.9743078638   1.7872929166
O    0.3736860787  -0.2749438004   2.5385731793
C    0.7743236880   1.0168348607   3.0224300949
C   -0.3876939029   1.6340170937   3.7503217317
O   -1.4298640554   1.9346226182   2.8278516517
C   -2.4750215441   2.6885487608   3.4398593185
C   -3.5872996987   2.8725237355   2.4363532380
O   -4.2989577512   1.6504875846   2.1904332716
C   -5.4221616376   1.4625308356   3.0579485595
C   -5.9611300283   0.0723962496   2.8518970739
O   -6.3176399394  -0.0789432769   1.4785076331
C   -6.8950974958  -1.3561345376   1.2122924653
C   -7.2493111442  -1.4589710211  -0.2454525219
O   -6.0613282720  -1.5910264417  -1.0402671212
C   -6.3844765203  -1.8240880416  -2.4164554099
C   -5.1527710973  -2.2002408758  -3.1915450462
O   -4.2457074617  -1.0985255802  -3.2698844154
C   -3.2607351646  -1.3276281049  -4.2836375395
C   -2.3394819313  -0.1437189008  -4.3977079234
O   -1.3755513196  -0.1742790390  -3.3413567121
C   -0.7202366971   1.0789938727  -3.1806368496
C    0.5091740004   0.8397600968  -2.3262198810
O    0.9210422517   2.1332712560  -1.8656163068
C    0.7924766660  -2.1784555833   1.2445782551
C    1.6349594968  -2.9757573898   0.4912299099
C    2.9507596065  -2.5727511397   0.2459845779
S    4.0266117631  -3.6246996331  -0.7111522034
C    5.5540017736  -3.2905102861   0.1435630981
C    5.7982699868  -2.0079457485   0.6587474639
C    6.9703609101  -1.8006714871   1.3969416584
C    7.9068564385  -2.8142583116   1.5450368531
C    7.6825431936  -4.0626826429   0.9628164162
C    6.4999181144  -4.3087086269   0.2760727281
H    6.9584373017  -0.9937243290  -1.5971491694
H    9.2960780482  -0.3220038201  -2.0421056377
H    10.2044975274   1.7628070940  -1.0271726414
H    8.7340069884   3.2176265598   0.3294982664
H    3.7476041148   4.7008269843   0.4665632023
H    1.6370441801   4.3001109721  -0.7633060570
H    2.7849286077   0.1964512530  -1.3786401241
H    2.9643480003   0.3551916657   1.9578184938
H    1.0818496281   1.6534956726   2.1801134013
H    1.6182467482   0.9170337294   3.7198437431
H   -0.0256121705   2.5546822399   4.2378950577
H   -0.7531044162   0.9542001883   4.5381704383
H   -2.0997572760   3.6788416848   3.7502217487
H   -2.8489353564   2.1716128713   4.3394871610
H   -3.1651545618   3.1952524813   1.4769622068
H   -4.2790179681   3.6518411485   2.7866158011
H   -6.1944225968   2.2148663251   2.8306247852
H   -5.1289367173   1.5726889132   4.1125673730
H   -6.8424106243  -0.0642446630   3.4995008112
H   -5.2070402653  -0.6803415325   3.1322540235
H   -7.8177069148  -1.4825495775   1.8020776908
H   -6.1976576099  -2.1631939403   1.4936518944
H   -7.8261622412  -0.5747246646  -0.5627015589
H   -7.8795722554  -2.3497363473  -0.3884234202
H   -6.8588932077  -0.9298050622  -2.8503187447
H   -7.0970507116  -2.6604713618  -2.4894362926
H   -5.4797538744  -2.4911762912  -4.2031274855
H   -4.6587233356  -3.0721106465  -2.7318821970
H   -2.6801001745  -2.2383168793  -4.0607364260
H   -3.7619428173  -1.4757094801  -5.2537261134
H   -2.9256851697   0.7886805896  -4.3624741964
H   -1.8246525900  -0.1814481398  -5.3707997157
H   -1.3856804182   1.8050744978  -2.6853347324
H   -0.4275712511   1.4962919046  -4.1566414434
H    1.2996241971   0.3630340282  -2.9197371863
H    0.2676045982   0.1938915763  -1.4682096022
H   -0.2286763936  -2.4873167037   1.4459820358
H    1.2718906788  -3.9235172132   0.1026558358
H    7.1472334047  -0.8254985766   1.8420568314
H    8.8140970179  -2.6320705469   2.1137937254
H    8.4152780767  -4.8575125700   1.0698242569
H    6.3016014397  -5.2930852680  -0.1395402481
C   -8.2583067308   2.9255247406  -1.8542988263
C   -7.5929039081   3.2179983735  -0.6643963924
H   -8.1091827592   3.7433098450   0.1343994803
C   -6.2637088086   2.8433832337  -0.4992806262
H   -5.7443270947   3.0755712228   0.4274999702
C   -5.5900676110   2.1658998921  -1.5191158265
C   -6.2607347797   1.8763156221  -2.7091518356
H   -5.7372852889   1.3485990562  -3.5025938837
C   -4.1681633334   1.7212486866  -1.3291658670
H   -3.5592760021   2.4918974601  -0.8455710412
H   -3.7130888442   1.4503783671  -2.2838027765
N   -4.1092590803   0.5028756435  -0.4494526564
H   -4.4954990775   0.7436230159   0.4793101890
C   -2.7112555843  -0.0263121616  -0.2589551526
H   -2.1501844460   0.7463683891   0.2767729997
H   -2.2905324313  -0.1700192527  -1.2581848667
C   -2.7401860513  -1.3189159683   0.5054165878
C   -2.7831250117  -2.5337543492  -0.1833407072
H   -2.7777496807  -2.5324208265  -1.2707617425
C   -2.8330888258  -3.7367135644   0.5145877616
H   -2.8626830194  -4.6770237171  -0.0294454114
C   -2.8420708902  -3.7327774395   1.9087564159
C   -2.7932460281  -2.5236562343   2.6001024111
H   -2.7873748939  -2.5177637170   3.6871663806
H   -2.8779703232  -4.6715143672   2.4551505105
C   -2.7386173468  -1.3204762722   1.9020731403
H   -2.6787895113  -0.3748122352   2.4341769227
H   -4.7215696080  -0.2413412928  -0.8333701079
H   -9.2952784238   3.2230608928  -1.9845674364
C   -7.5895212328   2.2585627765  -2.8777169158
H   -8.1024851301   2.0334779081  -3.8088780038

Conformer 2
G(CENSO)=       -3543.95297415  G(xTB)=        -185.98025115       
C    5.6961435819   1.4959814658  -0.2434439462
C    6.7594967391   1.3382837183  -1.1401430071
C    7.7380043565   2.3157147812  -1.2599956309
C    7.6646494947   3.4760597126  -0.4881053601
C    6.5882994507   3.6780851925   0.3673826764
C    5.5980767614   2.6999132922   0.4726446844
S    4.2036904553   2.9805251084   1.5491843166
C    2.9554197989   2.1541084689   0.5799014857
C    1.6522218917   2.6581800290   0.5432312752
C    0.6937309062   2.0478820167  -0.2469746410
C    1.0376338590   0.9421997685  -1.0376619696
C    2.3254359956   0.4171709229  -0.9801570773
C    3.2834941625   1.0027390149  -0.1433180999
C    4.6573643356   0.4612317291  -0.0450340580
C    4.9265540241  -0.8433681201   0.2162179898
C    3.8709971057  -1.8490347431   0.4682678003
C    2.8213377218  -1.5873414987   1.3569547656
C    1.8303958013  -2.5392246905   1.5734562327
O    0.7720292949  -2.3505311965   2.4104826445
C    0.5201188661  -1.0048418558   2.8398787992
C   -0.7800164581  -1.0134524066   3.6184165789
O   -1.1921862887   0.3439539505   3.6942330152
C   -2.4674088203   0.4994161713   4.3098439318
C   -2.9834062874   1.8842398344   4.0205179068
O   -3.1429037502   2.0310977395   2.6092798984
C   -3.8309374724   3.2247389769   2.2381657427
C   -5.3243179437   3.0232986242   2.1543315491
O   -5.6258724318   2.1878873406   1.0307958202
C   -7.0172969179   1.8638389573   0.9773829385
C   -7.3416080849   1.2158037010  -0.3407266750
O   -6.5936188819   0.0076206377  -0.4670363709
C   -7.0476833010  -0.7840626579  -1.5624207995
C   -6.1282437611  -1.9582712140  -1.7512746658
O   -4.8789120556  -1.5070662562  -2.2917927205
C   -4.0566223039  -2.6030460234  -2.7116781974
C   -2.9122495070  -2.1031669063  -3.5475796819
O   -1.9413282855  -1.4489642161  -2.7294536176
C   -0.8350986169  -1.0058451744  -3.5154648110
C    0.3485308928  -0.6994097347  -2.6411873275
O    0.0499220824   0.4574795237  -1.8420138725
C    1.8899946891  -3.7759286790   0.9170078103
C    2.9514873738  -4.0581179239   0.0737606149
C    3.9491581335  -3.1035958783  -0.1465960347
S    5.3149652655  -3.4862978867  -1.2257922477
C    6.5960437532  -2.5983965708  -0.3607887373
C    6.2970593005  -1.3959586041   0.3005991434
C    7.3102751681  -0.7809633661   1.0474177225
C    8.5985083140  -1.2969125451   1.0626280533
C    8.8971778387  -2.4498662875   0.3352567571
C    7.8946587892  -3.1117520765  -0.3622439218
H    6.8193386727   0.4296168977  -1.7326196318
H    8.5600574216   2.1744873982  -1.9558015151
H    8.4308846048   4.2413212426  -0.5742664235
H    6.5054159725   4.6001148978   0.9365874108
H    1.3901352173   3.5425786448   1.1176720451
H   -0.3160065160   2.4437881771  -0.2931582370
H    2.6109018991  -0.4507972046  -1.5629299029
H    2.7969677789  -0.6273035197   1.8579689714
H    0.4152475399  -0.3500505010   1.9616495288
H    1.3438966131  -0.6339755846   3.4640641677
H   -0.6384833070  -1.4448552502   4.6233158631
H   -1.5294454022  -1.6190607095   3.0845769156
H   -2.3967554257   0.3623523261   5.4019575807
H   -3.1707604702  -0.2501419343   3.9144746463
H   -2.2819584237   2.6462213170   4.3985141428
H   -3.9424046809   2.0100708480   4.5475650271
H   -3.4442243894   3.5233934052   1.2551693742
H   -3.6159018621   4.0390707597   2.9463156821
H   -5.8196565726   4.0004384741   2.0305413206
H   -5.7045411374   2.5620817469   3.0802333902
H   -7.6232559122   2.7790535043   1.0700178711
H   -7.2785483785   1.1922073773   1.8111780907
H   -7.1087840629   1.8948254064  -1.1777942187
H   -8.4233577875   1.0052357210  -0.3602400289
H   -7.0813985725  -0.1821379950  -2.4856941616
H   -8.0643363348  -1.1595619440  -1.3615778826
H   -6.5984716684  -2.6597392848  -2.4567251937
H   -5.9656330165  -2.4840898039  -0.7965466263
H   -3.6857566677  -3.1617947694  -1.8385676094
H   -4.6551849709  -3.2872406475  -3.3315773087
H   -3.2870635926  -1.4194035648  -4.3273699909
H   -2.4525507840  -2.9701645172  -4.0496966774
H   -1.1140407483  -0.1220541422  -4.1124991235
H   -0.5232382760  -1.7999288396  -4.2132073043
H    1.2119224151  -0.4966539846  -3.2897572120
H    0.5822723036  -1.5535560873  -1.9886417574
H    1.1111537420  -4.5122672157   1.0934244253
H    3.0093929579  -5.0296635370  -0.4094480866
H    7.0785584413   0.1190363074   1.6096288373
H    9.3716257784  -0.8008948699   1.6423162757
H    9.9052609809  -2.8546625116   0.3377880224
H    8.1134487776  -4.0368297654  -0.8889305882
C   -6.2294839382   3.6459687116  -3.6636145574
C   -5.6759249225   4.2792255262  -2.5532408062
H   -6.0315862910   5.2606374737  -2.2514182313
C   -4.6674082220   3.6542947995  -1.8246324225
H   -4.2422188078   4.1435345655  -0.9523314000
C   -4.1969371941   2.3964367661  -2.2059407496
C   -4.7479226481   1.7710139664  -3.3279464024
H   -4.3804078805   0.7950790881  -3.6360647299
C   -3.1135565552   1.7180346550  -1.4153867014
H   -2.6481708051   2.4102445493  -0.7082263059
H   -2.3397987051   1.2969923967  -2.0632328211
N   -3.6656117073   0.5726001132  -0.6095785206
H   -4.4245885085   0.9335072989  -0.0089027980
C   -2.6189382315  -0.1072172938   0.2334161087
H   -2.3138147402   0.6143347543   0.9994218253
H   -1.7761518873  -0.3302772974  -0.4230485188
C   -3.1624494469  -1.3628253760   0.8534300951
C   -2.5186600105  -2.5812767985   0.6309823150
H   -1.6428893394  -2.6139250598  -0.0127546539
C   -2.9843997332  -3.7458763914   1.2372523164
H   -2.4705465519  -4.6875183176   1.0627826560
C   -4.1089859978  -3.7037404036   2.0574536866
C   -4.7617496789  -2.4912501899   2.2760484355
H   -5.6371040350  -2.4509728241   2.9189279375
H   -4.4763188352  -4.6122534393   2.5271761833
C   -4.2877259722  -1.3257335582   1.6825548770
H   -4.7911695179  -0.3811465465   1.8762573654
H   -4.0954398268  -0.1314275440  -1.2411318421
H   -7.0185482703   4.1319788488  -4.2311202133
C   -5.7636132312   2.3902478354  -4.0498874797
H   -6.1864166059   1.8954166383  -4.9200444506

Conformer 3
G(CENSO)=       -3543.95278515  G(xTB)=        -185.98040756       
C    6.3870376686   1.2147985823  -0.3794601489
C    7.3696477990   0.5635076078  -1.1365250651
C    8.6783650434   1.0247758158  -1.1544840341
C    9.0290848458   2.1578636340  -0.4191640782
C    8.0589153658   2.8554829962   0.2893156058
C    6.7396617756   2.3977730997   0.2903294789
S    5.5031247071   3.3305581361   1.1718808660
C    4.1113750602   3.0115101388   0.1055183873
C    3.1425086564   4.0019105407  -0.0833289106
C    2.0559198206   3.7661230156  -0.9085261286
C    1.9439574947   2.5421815296  -1.5820031078
C    2.9107835041   1.5582980550  -1.4039679332
C    3.9807065783   1.7701033831  -0.5265781787
C    4.9953622388   0.7198273018  -0.2919352128
C    4.6724788857  -0.5737757110  -0.0359898770
C    3.2776802124  -1.0596984853   0.0623343438
C    2.3408298247  -0.4343246886   0.8950154689
C    1.0322422149  -0.9059424617   0.9493096008
O    0.0613077430  -0.3799058951   1.7487182136
C    0.3939912260   0.7796899301   2.5307150281
C   -0.7551930103   1.1007677988   3.4454854647
O   -1.8935328196   1.5420261555   2.7053150990
C   -2.8358549911   2.1796584703   3.5697572138
C   -4.0259334703   2.6690465636   2.7931903067
O   -4.8533089516   1.5652497130   2.4046121499
C   -6.1329356617   2.0026878590   1.9266881135
C   -7.0390400094   0.8152846886   1.7554912786
O   -6.6209404334   0.0545942690   0.6244038489
C   -7.3528062362  -1.1636529614   0.5028775231
C   -7.0685416657  -1.7799420948  -0.8396529926
O   -5.6761713347  -2.0866973517  -0.9498684388
C   -5.4038209610  -2.8640830160  -2.1222218257
C   -3.9157716835  -3.0895373478  -2.2393354817
O   -3.2083236970  -1.8968353463  -2.5765098627
C   -3.0662283755  -1.7040092704  -3.9842818345
C   -2.5151976155  -0.3258934620  -4.2374169999
O   -1.2178590003  -0.2261198602  -3.6552538588
C   -0.7747559222   1.1199979554  -3.5510109423
C    0.5691222882   1.0674460636  -2.8526975411
O    0.8575202978   2.3957144063  -2.3905490719
C    0.6475564916  -1.9997264714   0.1608001258
C    1.5826905395  -2.6487649473  -0.6262819036
C    2.9046452867  -2.1968075179  -0.6616763296
S    4.1168669034  -3.0708311931  -1.6346496821
C    5.5237111141  -2.8469133434  -0.5619532387
C    5.6699622516  -1.6495154864   0.1565696316
C    6.7410448655  -1.5359082942   1.0509096064
C    7.6813014721  -2.5507422435   1.1656272847
C    7.5612158580  -3.7053979587   0.3909203375
C    6.4754545989  -3.8630591587  -0.4619829998
H    7.0970705917  -0.3215159766  -1.7042873621
H    9.4269923716   0.5014527270  -1.7422818029
H    10.0533234386   2.5197210619  -0.4234511576
H    8.3191118801   3.7655834604   0.8232216849
H    3.2416482968   4.9636080892   0.4128747692
H    1.2969353764   4.5289628874  -1.0564162440
H    2.8472603297   0.6082655397  -1.9205368215
H    2.6587209708   0.4246981735   1.4740904248
H    0.6169647540   1.6262325457   1.8644697358
H    1.2735689833   0.5745259244   3.1560572032
H   -0.4118926931   1.8997455713   4.1227791503
H   -1.0126712748   0.2238085660   4.0619813839
H   -2.3650234843   3.0502015873   4.0551622161
H   -3.1641633080   1.4865184938   4.3618381473
H   -3.7074759261   3.2401049479   1.9082619597
H   -4.6025668874   3.3390116633   3.4476771731
H   -6.0209995863   2.5477295901   0.9759035554
H   -6.5839763120   2.6827443597   2.6643491993
H   -8.0701735550   1.1754991722   1.6083052926
H   -7.0198747705   0.1938733580   2.6658006549
H   -8.4363241768  -0.9720982751   0.5671999110
H   -7.0774185256  -1.8551777406   1.3166354538
H   -7.3669950316  -1.0938200372  -1.6486369392
H   -7.6663033860  -2.7005428900  -0.9309653277
H   -5.7889190439  -2.3460767431  -3.0155028928
H   -5.9153060984  -3.8374277618  -2.0442284413
H   -3.7291076391  -3.8787572373  -2.9827223215
H   -3.5202444864  -3.4355917518  -1.2758235390
H   -2.3944840516  -2.4726645785  -4.4004335380
H   -4.0370757990  -1.7831108966  -4.4985417913
H   -3.1847332844   0.4295410330  -3.7968478595
H   -2.4703504175  -0.1519738884  -5.3254840902
H   -1.4813940914   1.7149991472  -2.9505891140
H   -0.6871858098   1.5887961325  -4.5452854488
H    1.3531620564   0.7153168416  -3.5364620969
H    0.5086628990   0.3815128521  -1.9948414851
H   -0.3767433410  -2.3559461542   0.2031972869
H    1.2870405970  -3.5224099281  -1.2008526634
H    6.8374918438  -0.6321717930   1.6461249586
H    8.5098176909  -2.4432545116   1.8597851919
H    8.2975174020  -4.4999286084   0.4728680768
H    6.3546300934  -4.7795054505  -1.0334182222
C   -4.3827264483   3.7782831182  -2.0018262635
C   -4.9978131159   2.5411767717  -2.1899039756
H   -5.8952465560   2.4650130684  -2.7985050918
C   -4.4589926708   1.3973029648  -1.6095708898
H   -4.9340873577   0.4335696696  -1.7801790490
C   -3.3055885038   1.4807617392  -0.8235210077
C   -2.6977337317   2.7231293781  -0.6341678128
H   -1.7972613145   2.7918930998  -0.0280342155
C   -2.6949965466   0.2490001125  -0.2161352748
H   -1.8462590675   0.5068828150   0.4193878175
H   -2.3811595949  -0.4614488882  -0.9887190698
N   -3.6943516841  -0.4674277460   0.6520760630
H   -4.1085367842   0.2175161338   1.3145445543
C   -3.0970292743  -1.6219988061   1.4104423376
H   -2.2917321427  -1.2083559713   2.0235432949
H   -2.6679039275  -2.3012784504   0.6692388875
C   -4.1345645713  -2.3192661735   2.2457413502
C   -4.6016638981  -3.5831487919   1.8805851957
H   -4.2086159528  -4.0623505105   0.9878371072
C   -5.5651910394  -4.2278071222   2.6519520047
H   -5.9180904893  -5.2138265874   2.3620973950
C   -6.0775681185  -3.6084241272   3.7896665282
C   -5.6142042145  -2.3471716364   4.1605835011
H   -6.0043870657  -1.8629110405   5.0518047088
H   -6.8318764077  -4.1096237671   4.3903149837
C   -4.6426805917  -1.7085526915   3.3958188236
H   -4.2768983716  -0.7285428498   3.6926221168
H   -4.4705115388  -0.8267300852   0.0732477840
H   -4.8013682596   4.6698888977  -2.4608421365
C   -3.2291294032   3.8664673443  -1.2266936021
H   -2.7437858842   4.8274209079  -1.0767954233

Conformer 4
G(CENSO)=       -3543.95265072  G(xTB)=        -185.98037848       
C    5.7082415050   1.5374086134  -0.2710846104
C    6.7562429657   1.3930295682  -1.1882987716
C    7.7133935063   2.3876117635  -1.3353277478
C    7.6333728743   3.5526145497  -0.5710948926
C    6.5702375054   3.7415657751   0.3036698765
C    5.6011621680   2.7455506784   0.4364286367
S    4.2229586149   3.0088030551   1.5378196282
C    2.9719254789   2.1455772989   0.6043391928
C    1.6566783745   2.6185029633   0.5993591778
C    0.6907728417   1.9776019447  -0.1565786495
C    1.0370821778   0.8714112246  -0.9457883801
C    2.3388386892   0.3787538439  -0.9206809777
C    3.3069260879   0.9950705186  -0.1173028482
C    4.6944970852   0.4832669764  -0.0445481308
C    4.9989203937  -0.8136195003   0.2177235389
C    3.9704927987  -1.8449776333   0.4777478449
C    2.9164797078  -1.6085091948   1.3684993703
C    1.9340056047  -2.5730953345   1.5646550938
O    0.8603601473  -2.4019620777   2.3858104050
C    0.6006409033  -1.0658324252   2.8444969301
C   -0.7363617427  -1.0912846499   3.5571755959
O   -1.1635720521   0.2614882724   3.6472675331
C   -2.4527072654   0.3828250937   4.2445209145
C   -2.9820639323   1.7714410142   4.0026146153
O   -3.1353460258   1.9728441096   2.5965456502
C   -3.8169433315   3.1839611521   2.2691747038
C   -5.3119581846   2.9997340097   2.1732961612
O   -5.6212031321   2.2254814015   1.0070696247
C   -7.0245583362   1.9633220385   0.9094029589
C   -7.3383009689   1.3406079590  -0.4236842364
O   -6.6480451101   0.0969738501  -0.5352014401
C   -7.0961051594  -0.6651593187  -1.6545717947
C   -6.2243336302  -1.8803323838  -1.8152768389
O   -4.9335050806  -1.4825091942  -2.3001971798
C   -4.1326972494  -2.6109992219  -2.6775571485
C   -2.9414372415  -2.1597804055  -3.4761576943
O   -1.9734205096  -1.5310792274  -2.6325619835
C   -0.8402408531  -1.1125933653  -3.3948810932
C    0.3323821169  -0.8119700940  -2.5029859018
O    0.0368050770   0.3543079834  -1.7148197117
C    2.0142766758  -3.8027726429   0.8969603251
C    3.0856525692  -4.0637632823   0.0596815625
C    4.0702521891  -3.0926380825  -0.1477808777
S    5.4410741262  -3.4453844717  -1.2311014908
C    6.7067568073  -2.5258449516  -0.3766073428
C    6.3840663912  -1.3306827379   0.2867185265
C    7.3892545288  -0.6882199326   1.0216206712
C    8.6904942948  -1.1704270570   1.0233586705
C    9.0107775217  -2.3166413680   0.2943318537
C    8.0183229264  -3.0054450218  -0.3913676745
H    6.8211972238   0.4814055110  -1.7756979025
H    8.5238741725   2.2565929043  -2.0465497435
H    8.3833649314   4.3312099852  -0.6781569930
H    6.4813498181   4.6670103887   0.8663954565
H    1.3887253178   3.5013682659   1.1733985603
H   -0.3289138334   2.3485362224  -0.1738602374
H    2.6265892156  -0.4908535011  -1.4995684709
H    2.8771906548  -0.6548447892   1.8804823347
H    0.5430702898  -0.3830778268   1.9837751616
H    1.3987803417  -0.7249774553   3.5172960795
H   -0.6448214390  -1.5463876976   4.5572295928
H   -1.4560073073  -1.6867768807   2.9727093517
H   -2.3980858544   0.2044744000   5.3316685906
H   -3.1406633219  -0.3600506064   3.8101334946
H   -2.2923620600   2.5264918713   4.4147227626
H   -3.9462212762   1.8658261622   4.5271678337
H   -3.4256105429   3.5173744712   1.2992247296
H   -3.5975215095   3.9687771863   3.0088075767
H   -5.7965175350   3.9869759915   2.0972392059
H   -5.7004151871   2.4965610753   3.0734917444
H   -7.5903552254   2.9049257159   0.9932002505
H   -7.3402023497   1.2979352942   1.7293894342
H   -7.0465393470   2.0128372012  -1.2476515766
H   -8.4282763154   1.1854400822  -0.4782372625
H   -7.0648572270  -0.0557180178  -2.5731175714
H   -8.1363783876  -0.9941810582  -1.4967594106
H   -6.6953288511  -2.5559033491  -2.5454989867
H   -6.1256379328  -2.4182956573  -0.8581192289
H   -3.8156311320  -3.1724600912  -1.7849120567
H   -4.7311525200  -3.2814865750  -3.3131650758
H   -3.2643767617  -1.4704091311  -4.2741295862
H   -2.4955154519  -3.0471929244  -3.9548405472
H   -1.0928227575  -0.2312792351  -4.0074379899
H   -0.5255936419  -1.9187188151  -4.0776147444
H    1.2028484163  -0.6225079558  -3.1459140449
H    0.5542729412  -1.6616810993  -1.8402811367
H    1.2425141048  -4.5497796622   1.0587004388
H    3.1593455336  -5.0304425237  -0.4311681877
H    7.1400886733   0.2062903075   1.5852518903
H    9.4569913537  -0.6535746764   1.5935861269
H    10.0290464492  -2.6949661225   0.2858990811
H    8.2564210600  -3.9247548341  -0.9198056737
C   -6.0169909743   3.7084800674  -3.7294674895
C   -5.4629059075   4.3268681374  -2.6110639635
H   -5.7728691704   5.3305842794  -2.3332073087
C   -4.5125747487   3.6584794431  -1.8435216677
H   -4.0869386046   4.1363931015  -0.9653328479
C   -4.0996294153   2.3716568234  -2.1937051548
C   -4.6490873130   1.7618247304  -3.3251248318
H   -4.3261606168   0.7636560935  -3.6105329445
C   -3.0752707726   1.6493519879  -1.3629612586
H   -2.6066110739   2.3258307005  -0.6432303749
H   -2.2988024159   1.1930354072  -1.9825031819
N   -3.7050771345   0.5320985112  -0.5738969668
H   -4.4529528327   0.9329386490   0.0152671853
C   -2.7225469977  -0.2203766208   0.2831771017
H   -2.3685578284   0.4781238751   1.0490768294
H   -1.8937680527  -0.5159118602  -0.3625102004
C   -3.3729988740  -1.4260145728   0.9032339394
C   -2.7955656175  -2.6860896638   0.7360811186
H   -1.8929052052  -2.7850464906   0.1379361300
C   -3.3575587719  -3.8074623756   1.3417482241
H   -2.8937144096  -4.7813269580   1.2100564270
C   -4.5142648074  -3.6804165026   2.1063618611
C   -5.1001844162  -2.4263327648   2.2714259878
H   -6.0002519052  -2.3200195920   2.8710627468
H   -4.9581186947  -4.5549943370   2.5743003727
C   -4.5296755847  -1.3038529414   1.6795106672
H   -4.9845958993  -0.3277884932   1.8322696957
H   -4.1608392881  -0.1426745906  -1.2190264910
H   -6.7614397443   4.2279860055  -4.3268734799
C   -5.6083336873   2.4241488503  -4.0851482939
H   -6.0314792684   1.9398698165  -4.9610766590

Conformer 5
G(CENSO)=       -3543.95251104  G(xTB)=        -185.97861146       
C    6.5202014930   0.6976300087  -0.4711665311
C    7.4387650937  -0.1032965487  -1.1613167356
C    8.7202073484   0.3557412293  -1.4325264157
C    9.1049782635   1.6336023152  -1.0242667080
C    8.1922125321   2.4668205307  -0.3891366199
C    6.8991695702   2.0066405797  -0.1335033539
S    5.7212411017   3.0952952791   0.6441639983
C    4.2518315776   2.5328524007  -0.1958218285
C    3.2545772153   3.4511609615  -0.5362557524
C    2.1273166136   3.0307632447  -1.2191618626
C    1.9939019153   1.6858792874  -1.5960448749
C    2.9727204182   0.7634606111  -1.2372771328
C    4.0970579515   1.1782434389  -0.5103615741
C    5.1611268025   0.2261014072  -0.1223026812
C    4.9143863797  -0.9635194488   0.4817631808
C    3.5538730420  -1.4316771555   0.8244543719
C    2.6571366463  -0.6226697545   1.5352126067
C    1.3724834398  -1.0829207506   1.8123546877
O    0.4380103141  -0.3809755120   2.5070379652
C    0.8156596891   0.9013709898   3.0324328027
C   -0.2888727464   1.4010187087   3.9237521153
O   -1.4296229474   1.7538718280   3.1501869341
C   -2.4533441932   2.3290885861   3.9612016651
C   -3.6211784608   2.7028294735   3.0789119908
O   -4.3123096961   1.5557912064   2.5725733961
C   -5.3725731512   1.1216444210   3.4241263457
C   -5.7674401392  -0.2820749669   3.0526588989
O   -6.1647815931  -0.3195278403   1.6794146156
C   -6.6507231434  -1.6135284369   1.3077894657
C   -7.2171237970  -1.5575101517  -0.0831042288
O   -6.1578805030  -1.4198052072  -1.0282541389
C   -6.6569349712  -1.2576219102  -2.3542297718
C   -5.5285088443  -1.3996380194  -3.3376414148
O   -4.5792095370  -0.3470425388  -3.1488475860
C   -3.6603755423  -0.2720361494  -4.2456801765
C   -2.7009511070   0.8747215364  -4.0332931442
O   -1.6921006207   0.6157105209  -3.0579470103
C   -0.5409248373  -0.0277785089  -3.5960423234
C    0.5835058769   0.0136090211  -2.5952294261
O    0.8889568390   1.3917955447  -2.3316915801
C    0.9755947099  -2.3549982100   1.3729497645
C    1.8746819400  -3.1747486586   0.7149511337
C    3.1736279896  -2.7270374378   0.4575418095
S    4.3392649999  -3.8097339971  -0.3478354333
C    5.8217879028  -3.2770257623   0.4859395928
C    5.9733130323  -1.9290264997   0.8481391309
C    7.1146743936  -1.5568973999   1.5689362083
C    8.1116957150  -2.4810494102   1.8484459881
C    7.9791689528  -3.8021657761   1.4185210966
C    6.8289093424  -4.2067299896   0.7519426936
H    7.1401422606  -1.1005287111  -1.4717339657
H    9.4209519028  -0.2825316072  -1.9630007884
H    10.1082293975   1.9959512425  -1.2298172004
H    8.4742295726   3.4788098074  -0.1111549078
H    3.3694021712   4.5012897689  -0.2818250133
H    1.3543681434   3.7398735083  -1.5002562379
H    2.8886335967  -0.2835481090  -1.5034214057
H    2.9847543344   0.3636907069   1.8421405407
H    1.0032869572   1.6063951379   2.2091588590
H    1.7296401123   0.8070747779   3.6354324210
H    0.0927095090   2.2825275937   4.4665050079
H   -0.5482977577   0.6309279310   4.6694801498
H   -2.0766735229   3.2383762312   4.4610277980
H   -2.7694850311   1.6194098574   4.7446183206
H   -3.2508726440   3.2661387174   2.2131111470
H   -4.3098398767   3.3546793503   3.6362628913
H   -6.2317261399   1.8058541848   3.3281118296
H   -5.0592461219   1.1120181956   4.4795436172
H   -6.6084392667  -0.5894150428   3.6949004334
H   -4.9321509304  -0.9781768768   3.2215704272
H   -7.4508388269  -1.9211448461   1.9992681404
H   -5.8386191248  -2.3577717267   1.3663190824
H   -7.9225073654  -0.7140145757  -0.1669528723
H   -7.7738370849  -2.4889200714  -0.2759883068
H   -7.1426097339  -0.2721772562  -2.4595914880
H   -7.4054629152  -2.0342273113  -2.5811309244
H   -5.9505519943  -1.3459724255  -4.3535037320
H   -5.0366305028  -2.3790056633  -3.2206374248
H   -3.1171583301  -1.2247418578  -4.3561254600
H   -4.2239669204  -0.0945130101  -5.1761471044
H   -3.2578422605   1.7517274385  -3.6834823618
H   -2.2390894045   1.1316321810  -4.9986588812
H   -0.2261613046   0.4828472595  -4.5199882041
H   -0.7398777718  -1.0837076703  -3.8415259370
H    1.4434057593  -0.5041288951  -3.0407586962
H    0.3137910336  -0.4914961028  -1.6556036946
H   -0.0305635800  -2.7002962735   1.5901377999
H    1.5716717410  -4.1754179474   0.4181847507
H    7.2188890687  -0.5258392911   1.8948954546
H    8.9939674002  -2.1724581353   2.4018158046
H    8.7589420891  -4.5281813963   1.6303769871
H    6.7034710777  -5.2445979671   0.4553268890
C   -8.4258511241   2.7324057238  -2.2048155947
C   -8.2243812887   2.3850964728  -0.8700909153
H   -9.0750547459   2.2463340851  -0.2083166876
C   -6.9330042920   2.2223994906  -0.3779275786
H   -6.7827700693   1.9540590090   0.6647010391
C   -5.8295949382   2.3931121255  -1.2188374244
C   -6.0383040014   2.7465414870  -2.5530857569
H   -5.1854558049   2.8880374492  -3.2107447484
C   -4.4342887046   2.1864552354  -0.6940334936
H   -4.2670451868   2.7421578468   0.2321954087
H   -3.6853147466   2.4859722186  -1.4319619160
N   -4.1931805692   0.7361144806  -0.3761900976
H   -4.8391963183   0.4273571263   0.3730453266
C   -2.7765986671   0.4292388377   0.0433119689
H   -2.5383916781   1.0689673187   0.8953901021
H   -2.1400814861   0.6793676721  -0.8102953692
C   -2.6782478899  -1.0245753809   0.4113835596
C   -2.6567543703  -2.0062541197  -0.5841413641
H   -2.6535580458  -1.7079546708  -1.6306133166
C   -2.6429206980  -3.3544250537  -0.2399189388
H   -2.6275776238  -4.1115256800  -1.0186717180
C   -2.6481091017  -3.7317653219   1.1019497950
C   -2.6505747610  -2.7567696576   2.0965306334
H   -2.6394762901  -3.0475760571   3.1433573107
H   -2.6409205573  -4.7847033245   1.3710554604
C   -2.6613651675  -1.4076471494   1.7523229880
H   -2.6496305767  -0.6389743877   2.5196610774
H   -4.4195319554   0.1770522232  -1.2147197837
H   -9.4343506710   2.8628534566  -2.5879263126
C   -7.3299692640   2.9201188610  -3.0433202289
H   -7.4794585957   3.1984393441  -4.0830128177

Conformer 6
G(CENSO)=       -3543.95234462  G(xTB)=        -185.97616406       
C    6.4552148594   0.6932031971  -0.5358531207
C    7.4341322707  -0.1395875135  -1.0926070150
C    8.7105840673   0.3385077901  -1.3544750743
C    9.0295760240   1.6674316106  -1.0720827742
C    8.0566524741   2.5276806450  -0.5773839621
C    6.7695725154   2.0461198270  -0.3315052360
S    5.5155399329   3.1678833543   0.2613735893
C    4.1102280219   2.4509287320  -0.5722006377
C    3.1031221324   3.2798622069  -1.0750857886
C    2.0360162590   2.7356399348  -1.7676725235
C    1.9727705331   1.3510537589  -1.9873842007
C    2.9546284774   0.5186319383  -1.4559099663
C    4.0201795130   1.0636751829  -0.7264842896
C    5.1006250423   0.2061111958  -0.1893430415
C    4.8706511525  -0.9218342778   0.5275681615
C    3.5144826704  -1.3886250042   0.8916529673
C    2.5930582253  -0.5360011865   1.5140902959
C    1.3268708604  -1.0069639825   1.8531195208
O    0.3801139428  -0.2733585915   2.4959908157
C    0.7282853752   1.0588857626   2.9097635898
C   -0.3701361123   1.5870579981   3.7899161283
O   -1.5444289312   1.8243698759   3.0212895653
C   -2.5766200257   2.4088560707   3.8139225916
C   -3.7599875924   2.7067693877   2.9276637959
O   -4.4376587803   1.5190080832   2.4917233728
C   -5.5113636371   1.1215746372   3.3527027024
C   -6.1541088582  -0.1192677309   2.7917295067
O   -6.6982345472   0.1924537178   1.5092471795
C   -7.4312384447  -0.8898354807   0.9291826424
C   -6.5830408500  -1.8348307612   0.1099101361
O   -6.1681884853  -1.1704351331  -1.0921733071
C   -5.6363899321  -2.0879422318  -2.0532629924
C   -5.2879687175  -1.3375264801  -3.3105019600
O   -4.3428215415  -0.3127525093  -2.9969609556
C   -3.7825259887   0.3034537489  -4.1621680123
C   -2.5165267654  -0.3767609809  -4.6227539331
O   -1.5163316379  -0.1966045939  -3.6209957968
C   -0.2527639522  -0.6959015738  -4.0411769724
C    0.7739616415  -0.4881673438  -2.9619606787
O    0.9310363886   0.9257927864  -2.7513883478
C    0.9673778988  -2.3278850306   1.5465973018
C    1.8892766319  -3.1832933179   0.9697585786
C    3.1744429023  -2.7261615663   0.6648634528
S    4.3850750044  -3.8524849705  -0.0059854320
C    5.8318620557  -3.1959566331   0.8057868162
C    5.9412872256  -1.8136275782   1.0261175577
C    7.0478067404  -1.3384680385   1.7406800684
C    8.0538655584  -2.2025971536   2.1506108612
C    7.9656391510  -3.5647306106   1.8596304344
C    6.8489687697  -4.0664456334   1.2016411426
H    7.1862180927  -1.1755769435  -1.3050239802
H    9.4588558564  -0.3246505247  -1.7790092213
H    10.0288198000   2.0455369726  -1.2689087265
H    8.2897086382   3.5746620530  -0.4026952121
H    3.1649462462   4.3569817763  -0.9452623848
H    1.2606077290   3.3752224331  -2.1791659018
H    2.9215583289  -0.5556975574  -1.5923708429
H    2.8911201718   0.4862462631   1.7163887729
H    0.8686490674   1.7021915575   2.0291817262
H    1.6604470926   1.0410502459   3.4911476709
H   -0.0142380443   2.5269435564   4.2449101809
H   -0.5761068664   0.8734228524   4.6049579140
H   -2.2245992123   3.3548479618   4.2605002018
H   -2.8633683429   1.7334418963   4.6375319062
H   -3.4152820964   3.2268697535   2.0262524950
H   -4.4605186480   3.3671134983   3.4584177384
H   -6.2492644293   1.9365448845   3.4164079870
H   -5.1400726120   0.9031773635   4.3654718341
H   -6.9522429685  -0.4359681861   3.4826095857
H   -5.4191480276  -0.9369178982   2.7240292534
H   -8.1892830172  -0.4366024520   0.2785177958
H   -7.9490746787  -1.4649836637   1.7118788934
H   -7.1938033387  -2.7143063313  -0.1480359114
H   -5.7021065632  -2.1822600604   0.6745006550
H   -6.3881123172  -2.8543901770  -2.2995604439
H   -4.7475070126  -2.5922335975  -1.6450356462
H   -6.1906426656  -0.8879609506  -3.7560230116
H   -4.8707278473  -2.0575039886  -4.0314014829
H   -4.5141330810   0.3144004134  -4.9835376368
H   -3.5544604674   1.3436225526  -3.8997931411
H   -2.1959649807   0.0840903129  -5.5727293045
H   -2.6854066712  -1.4511036734  -4.8080730272
H    0.0688399377  -0.1889766286  -4.9660842380
H   -0.3093597793  -1.7780210688  -4.2493540615
H    1.7156417718  -0.9359059095  -3.3066930288
H    0.4716723524  -0.9696865400  -2.0198473470
H   -0.0262339876  -2.6810565053   1.8061926889
H    1.6151839288  -4.2179447209   0.7807490771
H    7.1176929494  -0.2766291725   1.9591109016
H    8.9085900560  -1.8159149212   2.6982299024
H    8.7525160987  -4.2446477612   2.1738150761
H    6.7572913561  -5.1330773635   1.0152143982
C   -8.4580815844   3.3504309990  -0.8816130132
C   -7.9493186718   2.5460688783  -1.8999018323
H   -8.6029845793   2.1891768011  -2.6912173535
C   -6.6013266617   2.2025559828  -1.9085400518
H   -6.2026822375   1.5730493226  -2.7006670901
C   -5.7513511742   2.6545281760  -0.8955686299
C   -6.2648934971   3.4660635625   0.1178012784
H   -5.6072035983   3.8264446488   0.9051126355
C   -4.3083083745   2.2383050513  -0.8851088845
H   -3.6937959895   2.9267210538  -0.2982830620
H   -3.9025239001   2.1744848700  -1.8970359738
N   -4.1552498227   0.8728534677  -0.2653150941
H   -4.4902956152   0.9339715010   0.7131142936
C   -2.7264584379   0.3881043680  -0.2686336625
H   -2.1740096433   1.0488147130   0.4088592811
H   -2.3492845313   0.5055231326  -1.2882153637
C   -2.6397321413  -1.0478130565   0.1709163978
C   -2.3326012777  -2.0462342732  -0.7566302269
H   -2.1553141712  -1.7699556458  -1.7934016152
C   -2.2618905289  -3.3792910519  -0.3573474452
H   -2.0172653643  -4.1477769006  -1.0858525628
C   -2.5155437027  -3.7265704724   0.9668976379
C   -2.8158354419  -2.7331889076   1.8982318254
H   -2.9967902289  -2.9962605439   2.9370546361
H   -2.4675914596  -4.7670462003   1.2771144428
C   -2.8639388019  -1.3992157765   1.5057263161
H   -3.0637943916  -0.6201513815   2.2373341970
H   -4.7642633478   0.1959953002  -0.7596107955
H   -9.5100173329   3.6221899054  -0.8763949582
C   -7.6127151193   3.8137955289   0.1242457052
H   -8.0029353329   4.4481850684   0.9154512056

Conformer 7
G(CENSO)=       -3543.95205307  G(xTB)=        -185.98138258       
C    5.8593168893   1.2623287889   0.0507113094
C    6.9558015776   0.9379775653  -0.7586773397
C    8.1137394281   1.7030662844  -0.7311972725
C    8.1933208158   2.8192993860   0.1025808228
C    7.0963586873   3.1959217464   0.8675688059
C    5.9274620688   2.4327911977   0.8250746587
S    4.5207660573   2.9573967803   1.7887510042
C    3.2225925802   2.4036419427   0.7005761583
C    2.0406107112   3.1433098798   0.5925513768
C    1.0333005467   2.7278732398  -0.2616068854
C    1.2099851823   1.5780075541  -1.0438344344
C    2.3863160207   0.8411683644  -0.9401684277
C    3.3854420555   1.2268357498  -0.0368499206
C    4.6320657940   0.4378613623   0.1016359771
C    4.6283607612  -0.9118756143   0.2478188733
C    3.3752608791  -1.6886827488   0.3577476005
C    2.3968803304  -1.3366600262   1.2918308043
C    1.1848571305  -2.0213588754   1.3286567469
O    0.1738050479  -1.7462720695   2.1987514313
C    0.4665309920  -0.8735857508   3.3071372717
C    0.3865038402   0.6031645538   2.9767591693
O   -0.9649306588   1.0447093417   3.1013289317
C   -1.0544144131   2.4665283639   3.0256101045
C   -2.4781710952   2.9025883924   3.2353265668
O   -3.2442667212   2.6387514074   2.0556206619
C   -4.6033464111   3.0667075594   2.1859682774
C   -5.5152697376   1.9762454542   2.6940627086
O   -5.7466479868   1.0446090806   1.6308217399
C   -6.6060346803  -0.0313986932   2.0208483950
C   -7.2107342100  -0.6453333696   0.7892481785
O   -6.1759469628  -1.1881229541  -0.0274647804
C   -6.7028214216  -1.7143496792  -1.2430978985
C   -5.6082392499  -2.3723118311  -2.0338288357
O   -4.6687474131  -1.3906515127  -2.4950861477
C   -3.8026095391  -1.9490781437  -3.4915697837
C   -2.8785439904  -0.9044867979  -4.0502510646
O   -1.8499499394  -0.5878142216  -3.1089707811
C   -0.7583855699   0.0746227224  -3.7504006372
C    0.4141101407   0.1872384575  -2.8165782914
O    0.1837004670   1.2583821011  -1.8830260730
C    0.9549919548  -3.0726938290   0.4279134455
C    1.9528463492  -3.4709525214  -0.4476878864
C    3.1768493876  -2.7964750743  -0.4702398938
S    4.4889171150  -3.3304064409  -1.5530055778
C    5.8815028344  -2.9083685989  -0.5175342495
C    5.8351768224  -1.7640560572   0.2972740959
C    6.9158738763  -1.5074393207   1.1497885154
C    8.0405407436  -2.3210158233   1.1360688702
C    8.1002405347  -3.4150814486   0.2716799922
C    7.0174475967  -3.7192788932  -0.5449635895
H    6.8953844558   0.0660840193  -1.4035881460
H    8.9562755391   1.4295029097  -1.3598130122
H    9.0995605870   3.4179952289   0.1335946528
H    7.1389708146   4.0917951982   1.4813754648
H    1.9131345410   4.0552246956   1.1696794407
H    0.1159883367   3.3016520875  -0.3578023239
H    2.5494108684  -0.0492377822  -1.5348679061
H    2.6046079484  -0.5020117205   1.9503776380
H    1.4536579641  -1.1215723315   3.7159069135
H   -0.2870674951  -1.1132918709   4.0638435523
H    0.7628653850   0.8071678653   1.9609183309
H    1.0253385238   1.1550083946   3.6885985533
H   -0.6903523114   2.8292113712   2.0504587433
H   -0.4284111480   2.9230563416   3.8106573696
H   -2.4828475661   3.9854668786   3.4429064392
H   -2.9059744735   2.3857830801   4.1100463193
H   -4.9399284707   3.3824388615   1.1889329636
H   -4.6700741260   3.9374434525   2.8547831266
H   -6.4755998299   2.4178722511   3.0053208178
H   -5.0728405237   1.4662457232   3.5647732599
H   -7.4239242330   0.3487193765   2.6511986864
H   -6.0395426665  -0.7780621807   2.5980300914
H   -7.7786717380   0.1168073824   0.2290461160
H   -7.9143347118  -1.4374486731   1.0953861834
H   -7.1722059451  -0.9104937862  -1.8357981722
H   -7.4727446566  -2.4742524307  -1.0276570223
H   -6.0671256340  -2.8739391157  -2.9000634421
H   -5.0921716451  -3.1327077729  -1.4263747278
H   -3.2218266107  -2.7842162001  -3.0682785926
H   -4.4151994774  -2.3410233451  -4.3185428349
H   -3.4411293520   0.0008946510  -4.3313810380
H   -2.4281898519  -1.3214459476  -4.9651365207
H   -1.0587264483   1.0715421582  -4.1144934456
H   -0.4292494103  -0.5168157867  -4.6199837950
H    1.3139051461   0.4073873074  -3.4073334737
H    0.5635266624  -0.7614790982  -2.2808063086
H    0.0074348696  -3.6023473801   0.4622210321
H    1.7847607558  -4.3236073531  -1.1001903276
H    6.8689830328  -0.6523136076   1.8182499738
H    8.8722120810  -2.1038883754   1.8004303163
H    8.9791440713  -4.0533437354   0.2553038998
H    7.0450388757  -4.5961535176  -1.1863717727
C   -6.4119973766   3.0261786401  -3.7974595859
C   -5.0740982133   3.0999056472  -4.1773244829
H   -4.8047677252   3.4879221517  -5.1561534555
C   -4.0765536989   2.6654398908  -3.3081657775
H   -3.0334586120   2.7108021709  -3.6125773226
C   -4.4033734404   2.1656317085  -2.0454260591
C   -5.7473423855   2.1042285980  -1.6650002640
H   -6.0254739779   1.7292050578  -0.6828905364
C   -3.2950352785   1.7272954783  -1.1253271490
H   -3.1031900422   2.4599661281  -0.3335195810
H   -2.3711117619   1.5767344809  -1.6894113128
N   -3.6072219028   0.4272566131  -0.4415231578
H   -4.3596969381   0.5586317678   0.2565473168
C   -2.4073127190  -0.1620198064   0.2605695654
H   -2.0397964985   0.5922022427   0.9618436748
H   -1.6587530923  -0.3549652020  -0.5125389925
C   -2.8019055845  -1.4197739072   0.9765531409
C   -2.7674938269  -2.6478543016   0.3159326482
H   -2.4309901531  -2.6915140175  -0.7177716039
C   -3.1512983122  -3.8116800159   0.9767517757
H   -3.1171598170  -4.7659781905   0.4577146380
C   -3.5711839219  -3.7520483815   2.3044482493
C   -3.6062319768  -2.5262885478   2.9679462210
H   -3.9281801785  -2.4778230853   4.0050131828
H   -3.8660793899  -4.6603380209   2.8233990117
C   -3.2237967285  -1.3640137582   2.3052065077
H   -3.2345586475  -0.4062323195   2.8190719517
H   -3.9623708388  -0.2548166137  -1.1400506399
H   -7.1921506834   3.3573312239  -4.4775354108
C   -6.7448674009   2.5253776442  -2.5402714261
H   -7.7863517785   2.4656768504  -2.2351852586

Conformer 8
G(CENSO)=       -3543.95177477  G(xTB)=        -185.97957642       
C    6.2232922178   1.0639586741  -0.5839466905
C    7.2152978717   0.3429384996  -1.2600770639
C    8.4844245296   0.8758795371  -1.4385610350
C    8.7823873813   2.1487336233  -0.9499172307
C    7.7970146145   2.9045870409  -0.3264763802
C    6.5173257090   2.3707956870  -0.1635173943
S    5.2487200094   3.3596800286   0.6071034532
C    3.8514635100   2.7706443648  -0.3322714679
C    2.8236677735   3.6537148706  -0.6756056972
C    1.7606265962   3.2176318305  -1.4464423607
C    1.7247449457   1.8934154627  -1.9088453402
C    2.7290702446   1.0010057789  -1.5396994404
C    3.7860668826   1.4298230969  -0.7259384516
C    4.8750350334   0.5113212451  -0.3234992103
C    4.6592319257  -0.7077352975   0.2316831315
C    3.3112826883  -1.2414031752   0.5297594708
C    2.3632353075  -0.4766487048   1.2217657300
C    1.1149672580  -1.0141711723   1.5208877964
O    0.1456015430  -0.3522865787   2.2135439012
C    0.3932958385   1.0185976116   2.5701118770
C   -0.7221756718   1.5019959142   3.4522318375
O   -1.9436859617   1.6460723809   2.7261903368
C   -2.9226972418   2.2768044920   3.5557486987
C   -4.2057332020   2.5081153817   2.8080701331
O   -4.8656367473   1.2598147932   2.5482234811
C   -6.2835312003   1.4255819037   2.3995301104
C   -6.9269796063   0.0874050228   2.1630256227
O   -6.5697889168  -0.3793145836   0.8643170129
C   -7.1003527964  -1.6740165442   0.5849935148
C   -6.7873418706  -2.0179607516  -0.8467280314
O   -5.3674137974  -2.1211050542  -0.9797520460
C   -4.9237362089  -2.5850614242  -2.2582573428
C   -5.0452276565  -1.5501455796  -3.3536544329
O   -4.3653320131  -0.3754934516  -2.9223624124
C   -4.0858297589   0.5478905578  -3.9757499863
C   -2.7768918438   0.2527494560  -4.6689843533
O   -1.7209548441   0.3924557199  -3.7199465559
C   -0.4453042276   0.2018729734  -4.3168483098
C    0.6286321102   0.2513149886  -3.2660233258
O    0.6840943795   1.5834098171  -2.7274337184
C    0.8007415014  -2.3228278799   1.1264395158
C    1.7446604959  -3.0911199239   0.4677445309
C    3.0060988821  -2.5617649489   0.1815728123
S    4.2318005184  -3.5794268868  -0.6201484289
C    5.6693623438  -2.9825182883   0.2500856413
C    5.7480807140  -1.6316915070   0.6245558010
C    6.8448921731  -1.2190374733   1.3920089945
C    7.8700430554  -2.1020791559   1.7016213551
C    7.8129148621  -3.4229078665   1.2548891437
C    6.7061134593  -3.8700016006   0.5437360295
H    6.9833204045  -0.6514188370  -1.6312466137
H    9.2437944322   0.2991586377  -1.9587508159
H    9.7758177950   2.5679345734  -1.0823351932
H    8.0144358918   3.9133278897   0.0142083783
H    2.8676320283   4.6927057725  -0.3605255819
H    0.9711042305   3.9043969712  -1.7372640980
H    2.7163134152  -0.0329982417  -1.8637212845
H    2.6286204676   0.5317570680   1.5151039667
H    0.4827606366   1.6326480281   1.6615125648
H    1.3266430656   1.0959703303   3.1444842756
H   -0.4139483626   2.4775139888   3.8631456748
H   -0.8593703854   0.8081570743   4.2979694241
H   -2.5472268383   3.2572579386   3.8937732222
H   -3.1170455970   1.6620166014   4.4502339431
H   -4.0236393834   3.0464370000   1.8646252542
H   -4.8469531030   3.1368431132   3.4431312425
H   -6.5023130466   2.1098540728   1.5646440896
H   -6.6980630234   1.8595242989   3.3220198736
H   -8.0204455007   0.2057907224   2.2389880478
H   -6.6053021066  -0.6319880255   2.9339575302
H   -8.1942781781  -1.6814146387   0.7203140337
H   -6.6596444346  -2.4213523737   1.2662665547
H   -7.1926674255  -1.2442847111  -1.5161912420
H   -7.2599700784  -2.9800940346  -1.0988266325
H   -5.4763778483  -3.4922147465  -2.5478778930
H   -3.8680571653  -2.8474276623  -2.1216339034
H   -6.0978593682  -1.3156643961  -3.5814101701
H   -4.5922326305  -1.9741595431  -4.2638725770
H   -4.8989657007   0.5548232532  -4.7177604707
H   -4.0368503163   1.5416021265  -3.5138349137
H   -2.6483652814   0.9674368313  -5.5002275097
H   -2.7708459274  -0.7646979953  -5.0952697753
H   -0.2591048454   0.9717432875  -5.0845990600
H   -0.3882541997  -0.7851933313  -4.8065960687
H    1.5849713000  -0.0058111613  -3.7417129380
H    0.4244066923  -0.4686402056  -2.4597772966
H   -0.1709220136  -2.7393489987   1.3748918590
H    1.5071359942  -4.1158086920   0.1953662303
H    6.8916848661  -0.1892398029   1.7344687306
H    8.7152625240  -1.7617438940   2.2929421289
H    8.6151417752  -4.1167408396   1.4895726961
H    6.6354623761  -4.9100468985   0.2369746544
C   -4.8216637803   4.4339307250  -1.3727270077
C   -5.5642578997   3.2668731781  -1.2132024288
H   -6.6443369003   3.2871558643  -1.3329382225
C   -4.9319859157   2.0644169539  -0.9048685921
H   -5.5353165585   1.1689096221  -0.7931047820
C   -3.5464471698   2.0207206648  -0.7389952811
C   -2.8078112631   3.1985688461  -0.8849281244
H   -1.7300999909   3.1744401029  -0.7387786587
C   -2.7958219741   0.7495230791  -0.4518768350
H   -1.8944039495   0.9762475945   0.1260615929
H   -2.5027583489   0.2540223089  -1.3848846245
N   -3.5912754684  -0.2411963657   0.3418703660
H   -4.0510327400   0.2387372928   1.1397429626
C   -2.7179984406  -1.3627242857   0.8418632178
H   -1.9163074196  -0.8915462300   1.4172336010
H   -2.2881406634  -1.8444076767  -0.0411408083
C   -3.4737922146  -2.3517507543   1.6839496286
C   -3.6748124954  -3.6560001410   1.2290077179
H   -3.3017222328  -3.9439597852   0.2496172316
C   -4.3494658882  -4.5820645051   2.0194663789
H   -4.4973908693  -5.5958520148   1.6571225019
C   -4.8379215050  -4.2078870100   3.2694547765
C   -4.6376458145  -2.9080365391   3.7308946068
H   -5.0093519488  -2.6132888623   4.7085431915
H   -5.3682435014  -4.9290738457   3.8855834415
C   -3.9514255613  -1.9863072922   2.9454183646
H   -3.7891661531  -0.9756288123   3.3127865757
H   -4.3424367896  -0.6635267370  -0.2342595054
H   -5.3182095997   5.3688561161  -1.6178810968
C   -3.4383832828   4.3957531028  -1.2088508222
H   -2.8493120266   5.3018424220  -1.3219625030

Conformer 9
G(CENSO)=       -3543.95157579  G(xTB)=        -185.97629379       
C    5.4132595742   1.9904867587  -1.0168728986
C    6.6856100317   1.6312524809  -1.4827328854
C    7.6524533299   2.5935727462  -1.7359420821
C    7.3619857493   3.9439352153  -1.5357818103
C    6.0885410263   4.3288361398  -1.1367178692
C    5.1135808769   3.3569443065  -0.9019248509
S    3.4695716986   3.8709386180  -0.4505330653
C    2.5548227655   2.5688319302  -1.2523874833
C    1.3172422107   2.8662999329  -1.8311589358
C    0.5671041020   1.8679986326  -2.4245497490
C    1.0604950663   0.5569217339  -2.4685274915
C    2.3143746201   0.2660578741  -1.9384806169
C    3.0570237141   1.2618651547  -1.2885316052
C    4.3819982864   0.9761631547  -0.6924660234
C    4.6533296527  -0.1265212495   0.0519695000
C    3.6760659558  -1.2046447851   0.3278642403
C    2.4388493736  -0.9668871603   0.9181834373
C    1.5334666545  -2.0117171328   1.1162151204
O    0.3830842654  -1.6666323902   1.7565595466
C   -0.5791158055  -2.6837649228   2.0833516012
C   -1.3120741538  -2.2474055590   3.3213081186
O   -2.0333418216  -1.0351224479   3.0928089518
C   -2.4402819834  -0.4454491516   4.3348067424
C   -3.2237181203   0.8099177024   4.0763081850
O   -4.4789245483   0.4562251289   3.4942281394
C   -5.4023991761   1.5449397781   3.4478782408
C   -5.2286121343   2.4476563623   2.2499653930
O   -5.5873298792   1.7233897197   1.0632409198
C   -5.9636268384   2.5958611280  -0.0076140252
C   -6.5155805291   1.7944145085  -1.1516150843
O   -5.4869481687   1.0301625975  -1.7832886626
C   -6.0186796069   0.3373600454  -2.9164622107
C   -4.9227582704  -0.2476653280  -3.7645371017
O   -4.2689809556  -1.3124075780  -3.0770848615
C   -3.5720392625  -2.1779004691  -3.9746346242
C   -2.7483260143  -3.1622438193  -3.1751779042
O   -1.5701858761  -2.5786001733  -2.6129551557
C   -0.4765194303  -2.5817877994  -3.5286116887
C    0.6412548874  -1.7450899365  -2.9738039752
O    0.2475144493  -0.3635458648  -3.0520665183
C    1.8487396159  -3.3027137097   0.6781170711
C    3.1132656274  -3.5542165444   0.1537424953
C    4.0388262064  -2.5249067932   0.0115931809
S    5.6882800772  -2.8763854915  -0.5740761712
C    6.5705385782  -1.6651628568   0.3953895986
C    5.9838716918  -0.4123283185   0.6321258641
C    6.6658402593   0.5058664052   1.4384627396
C    7.9275298929   0.2107434236   1.9366421591
C    8.5251777800  -1.0154553492   1.6416976599
C    7.8444581535  -1.9609786451   0.8828186753
H    6.9130998353   0.5801669852  -1.6350246210
H    8.6338111165   2.2921341501  -2.0905457732
H    8.1168076359   4.7018837954  -1.7251252865
H    5.8428150463   5.3820581465  -1.0304037141
H    0.9389542949   3.8843835604  -1.8152958404
H   -0.3998116157   2.0891617317  -2.8659980073
H    2.7306891253  -0.7311106930  -2.0046266548
H    2.1625230249   0.0398578109   1.2185194630
H   -0.0861860281  -3.6329786605   2.3237961911
H   -1.2534907431  -2.8399491173   1.2293772344
H   -0.5835293644  -2.0919638292   4.1320848558
H   -1.9972119971  -3.0538775101   3.6284519440
H   -1.5495051988  -0.1934218942   4.9308138081
H   -3.0519645289  -1.1604220122   4.9082240843
H   -2.6545782088   1.4889851202   3.4208493687
H   -3.3814625010   1.3189184998   5.0405780465
H   -5.3238731028   2.1507375142   4.3642783413
H   -6.4034392199   1.0984108638   3.4160020969
H   -4.1984641670   2.8297176430   2.1673893131
H   -5.9015806486   3.3098107830   2.3735045695
H   -5.1066312392   3.2064881810  -0.3302403706
H   -6.7565260950   3.2766338413   0.3387937640
H   -6.9575312715   2.4987690044  -1.8760149770
H   -7.3209522338   1.1324668232  -0.7908019413
H   -6.5882154028   1.0410592378  -3.5462058023
H   -6.7099779954  -0.4561272685  -2.5863238393
H   -4.1937563079   0.5306674547  -4.0462618349
H   -5.3914334026  -0.6227347572  -4.6891002162
H   -4.2970622836  -2.7288511670  -4.5977580481
H   -2.9257788824  -1.5929658767  -4.6491113986
H   -2.4852004425  -4.0190962962  -3.8147135786
H   -3.3467823584  -3.5390986671  -2.3367177586
H   -0.7754316911  -2.1908308108  -4.5135023862
H   -0.1028829691  -3.6096077378  -3.6721268488
H    1.5497988101  -1.9147928855  -3.5684877896
H    0.8429017966  -2.0178060227  -1.9275516086
H    1.1459420369  -4.1227898705   0.7669027864
H    3.3777525876  -4.5703747187  -0.1264124681
H    6.1993993267   1.4627851470   1.6566900276
H    8.4468412037   0.9361965810   2.5562551704
H    9.5133513331  -1.2494514557   2.0275556406
H    8.2931835273  -2.9307679717   0.6854544122
C   -1.0254386269   3.8510395803   0.6613836150
C   -1.9908027053   3.6994518484  -0.3315325292
H   -2.3667267824   4.5689988806  -0.8643344081
C   -2.4674647571   2.4314580425  -0.6525796936
H   -3.2108633253   2.3068195240  -1.4360819313
C   -1.9876303504   1.3054547044   0.0202301055
C   -1.0108481320   1.4617869010   1.0078707722
H   -0.6274016160   0.5862236313   1.5253613538
C   -2.5252212342  -0.0563070444  -0.3161461903
H   -1.7556940260  -0.8302492529  -0.2384489930
H   -2.9541865190  -0.0862730056  -1.3212311861
N   -3.6290715716  -0.4487090255   0.6362904395
H   -3.2380233200  -0.5438872469   1.5881354840
C   -4.2739290514  -1.7573119044   0.2533181638
H   -3.4809411461  -2.5114798817   0.2741681280
H   -4.6325591694  -1.6401279611  -0.7724482988
C   -5.3852178134  -2.1022706030   1.2015007758
C   -6.6826724149  -1.6495100675   0.9523359140
H   -6.8837095190  -1.0726889281   0.0526783886
C   -7.7104446266  -1.9337898237   1.8467269846
H   -8.7177019248  -1.5795524259   1.6446196247
C   -7.4474788853  -2.6746368731   2.9975570920
C   -6.1564796398  -3.1370737010   3.2466407417
H   -5.9498712324  -3.7218137215   4.1389133848
H   -8.2497028965  -2.8984808681   3.6956143909
C   -5.1299077864  -2.8528087158   2.3510651026
H   -4.1222141991  -3.2137059710   2.5435342364
H   -4.3459394806   0.3020410002   0.6764181955
H   -0.6466528681   4.8399494352   0.9062367719
C   -0.5324309814   2.7297791327   1.3263681181
H    0.2321481840   2.8413233076   2.0908654088

Conformer 10
G(CENSO)=       -3543.95138263  G(xTB)=        -185.97725125       
C    5.6553731166   1.1491484555  -0.3226271795
C    6.6990789970   0.5941278450  -1.0732276962
C    7.8751793489   1.3001932213  -1.2862750945
C    8.0246408401   2.5832167656  -0.7583001852
C    6.9786675266   3.1770262365  -0.0621524749
C    5.7915773004   2.4696243686   0.1351300005
S    4.4368200499   3.2562176421   0.9898026924
C    3.0953422286   2.5164049445   0.0762119127
C    1.9652386150   3.2760155690  -0.2401348796
C    0.9483562121   2.7265983734  -1.0009200457
C    1.0585751935   1.4095092778  -1.4699697718
C    2.1658687322   0.6370251335  -1.1267618834
C    3.1867085398   1.1826739720  -0.3355022675
C    4.4102470689   0.4091856185  -0.0164150293
C    4.3904212801  -0.8493229311   0.4904289832
C    3.1377078148  -1.5484433423   0.8441017068
C    2.1797855388  -0.9322366762   1.6554934987
C    0.9831111106  -1.5821918357   1.9481697116
O   -0.0103948768  -1.0530110085   2.7170038931
C    0.2466707538   0.2161935219   3.3562027835
C    0.1695433421   1.4028275868   2.3995692596
O   -1.1440213766   1.9277565068   2.2242119000
C   -1.5543144503   2.7943273456   3.2824025339
C   -2.7182631505   3.6424206077   2.8154271298
O   -3.9000894125   2.9237717479   2.4667980040
C   -4.5315244689   2.2854202390   3.5733920623
C   -5.9577011990   1.9396465484   3.2016330950
O   -6.0986576855   1.0566148039   2.0895241161
C   -5.5003556363  -0.2199921860   2.2952051380
C   -6.1069882621  -1.2134799156   1.3413005709
O   -5.7742599356  -0.8595508693  -0.0046796611
C   -6.3590027022  -1.7593041009  -0.9527007042
C   -6.1834717877  -1.2029113718  -2.3376850107
O   -4.8041677994  -1.2551858144  -2.6996734943
C   -4.5536794287  -0.5448678137  -3.9111532555
C   -3.1577400661  -0.8381213720  -4.3850579799
O   -2.1993163803  -0.4115387504  -3.4074273887
C   -0.8714767340  -0.4844908697  -3.9320103425
C    0.1594624755  -0.3302747015  -2.8502643621
O    0.0441340938   0.9817687391  -2.2756652641
C    0.7541683660  -2.8713172356   1.4433584719
C    1.7273420698  -3.5082405987   0.6909205895
C    2.9296719295  -2.8576054710   0.4004235389
S    4.2032878020  -3.6898226854  -0.5291336075
C    5.6280654369  -2.9923995005   0.2885168248
C    5.5980860697  -1.6644189166   0.7459390857
C    6.7020781569  -1.1803174888   1.4582904980
C    7.8325552512  -1.9654888161   1.6377000898
C    7.8754917205  -3.2579365891   1.1129018463
C    6.7698150198  -3.7791402536   0.4520327810
H    6.5840693095  -0.4084490800  -1.4751212971
H    8.6774983157   0.8507210866  -1.8642432487
H    8.9451947269   3.1376772534  -0.9171446639
H    7.0739391647   4.1942260376   0.3081442014
H    1.8926582001   4.3094075173   0.0875585295
H    0.0799295657   3.3197356831  -1.2725574288
H    2.2705941225  -0.3875929644  -1.4636671858
H    2.3977162235   0.0615604356   2.0266474479
H    1.2224706930   0.1804982860   3.8576569499
H   -0.5249824780   0.2985910638   4.1271677057
H    0.5047798660   1.1032648029   1.4005968607
H    0.8458493999   2.1949499131   2.7599289603
H   -0.7348999254   3.4829905795   3.5483354035
H   -1.8120466776   2.2229887435   4.1876998837
H   -2.4272034249   4.1886223994   1.9102660022
H   -2.9419151458   4.3773319094   3.6072080456
H   -4.5707380001   2.9650588711   4.4418358181
H   -3.9753790444   1.3864816271   3.8818193315
H   -6.4959819174   2.8517028238   2.9203867399
H   -6.4445013832   1.5077256705   4.0930931271
H   -5.6881626768  -0.5796060605   3.3206167685
H   -4.4097614846  -0.1685499236   2.1507243887
H   -7.2022133537  -1.2248387792   1.4543016904
H   -5.7224798442  -2.2183688309   1.5770442472
H   -7.4360390738  -1.8632650695  -0.7507767476
H   -5.8946538228  -2.7559766201  -0.8681086008
H   -6.5485519342  -0.1631397820  -2.3701504458
H   -6.7840305728  -1.8003127131  -3.0427108097
H   -5.2507803649  -0.8678219081  -4.7017252849
H   -4.6936324595   0.5369596918  -3.7520041325
H   -2.9938042202  -0.2989720408  -5.3310720851
H   -3.0326411175  -1.9160296380  -4.5742739413
H   -0.7363341321   0.2918445945  -4.7012885296
H   -0.7046461963  -1.4666588095  -4.4025526970
H    1.1446431371  -0.4556658850  -3.3201856819
H    0.0424023796  -1.0946543866  -2.0680515271
H   -0.1752025337  -3.3788770742   1.6820634707
H    1.5569085100  -4.5245853205   0.3458385870
H    6.6689216141  -0.1711761126   1.8588060041
H    8.6820643710  -1.5711700164   2.1878761511
H    8.7597064005  -3.8747234170   1.2461364178
H    6.7834122922  -4.8010672847   0.0830081366
C   -5.5780285078   3.5074533720  -3.2577879837
C   -6.0866258704   2.9686652716  -2.0769001694
H   -7.1485874248   3.0430375107  -1.8577281366
C   -5.2351625191   2.3429420779  -1.1706428746
H   -5.6252137172   1.9292313387  -0.2422068136
C   -3.8682989271   2.2417792440  -1.4464033255
C   -3.3634043275   2.7828888974  -2.6308849956
H   -2.3009123558   2.6994958483  -2.8465154648
C   -2.9595018020   1.5457874119  -0.4745954945
H   -3.2320912304   1.7701678340   0.5615355003
H   -1.9129445995   1.8177018286  -0.6354454092
N   -3.0527879041   0.0502853981  -0.6318646511
H   -4.0252903246  -0.2624250425  -0.4443836768
C   -2.1190128875  -0.6839511567   0.2925525031
H   -2.2275288611  -0.2375392813   1.2830719079
H   -1.1005994658  -0.4887446157  -0.0625283203
C   -2.4324835153  -2.1529996221   0.3163463857
C   -2.9194746864  -2.7431105855   1.4833515590
H   -3.0700264143  -2.1321060669   2.3695176762
C   -3.1973957401  -4.1072812356   1.5211906632
H   -3.5709781616  -4.5568546856   2.4371735750
C   -2.9956651086  -4.8918252161   0.3886983249
C   -2.5131989013  -4.3077651034  -0.7817743113
H   -2.3519266983  -4.9156935629  -1.6677363139
H   -3.2118849378  -5.9563618739   0.4173422270
C   -2.2299163023  -2.9463697047  -0.8169300439
H   -1.8501298364  -2.4970512061  -1.7316387080
H   -2.8439999163  -0.2039630725  -1.6121544956
H   -6.2433961034   4.0004217054  -3.9616499570
C   -4.2146906992   3.4182657071  -3.5314086450
H   -3.8142006158   3.8407136443  -4.4490545498

Conformer 11
G(CENSO)=       -3543.95133743  G(xTB)=        -185.98007735       
C    5.8528922515   1.5934587833  -0.3882344198
C    6.9244325335   1.3202021135  -1.2466869206
C    8.0681227015   2.1065837190  -1.2278306904
C    8.1559391634   3.1901078925  -0.3527484385
C    7.0816444200   3.5137201362   0.4672728487
C    5.9264911227   2.7304452175   0.4347177961
S    4.5473511568   3.1763614132   1.4776154226
C    3.2179092344   2.6630599797   0.4062203656
C    2.0054473087   3.3587890162   0.3931809788
C    0.9946352543   2.9794171203  -0.4757983552
C    1.1997923787   1.9240806695  -1.3778324268
C    2.3932615137   1.2076808082  -1.3394615931
C    3.3887631358   1.5481466853  -0.4180988118
C    4.6354473669   0.7580366096  -0.3260755143
C    4.6252725099  -0.5908488637  -0.1776363480
C    3.3708756210  -1.3558763228   0.0023303108
C    2.4195988643  -0.9543706359   0.9485638601
C    1.2386397148  -1.6731365480   1.1047522286
O    0.2610303257  -1.3423356640   1.9939765441
C    0.5506679385  -0.2886172197   2.9305263526
C   -0.5829775510  -0.2083226497   3.9258408071
O   -1.7899831344   0.3458584669   3.4087360079
C   -1.7587132638   1.7658431268   3.2416831588
C   -3.1363525402   2.3281683443   3.4722413921
O   -4.0270704122   1.9423446934   2.4205323295
C   -5.3628500472   2.3794276780   2.6943276239
C   -6.2042877805   2.2736679800   1.4526570382
O   -6.2929685701   0.9063379932   1.0623396171
C   -7.1710672574   0.7183298338  -0.0471185773
C   -7.2665137609  -0.7608310574  -0.3343715980
O   -6.0825231852  -1.3096065799  -0.9294302801
C   -6.0573493535  -1.2113746406  -2.3590012825
C   -5.0729091450  -2.2110209170  -2.9037097589
O   -3.7564081549  -1.9020059740  -2.4512428724
C   -2.7919853394  -2.7696049892  -3.0468954788
C   -1.4050127821  -2.3763142185  -2.6160694687
O   -1.1222427007  -1.0614272706  -3.0868060643
C    0.2452287225  -0.7058253195  -2.8909126121
C    0.4345750906   0.7377872745  -3.3155089517
O    0.1856432939   1.6813545152  -2.2552965535
C    1.0084303089  -2.8169560008   0.3262301224
C    1.9689615287  -3.2461637254  -0.5740399838
C    3.1582457824  -2.5268822934  -0.7303134953
S    4.4111814104  -3.1013584012  -1.8603966285
C    5.8562561283  -2.6102489177  -0.9353003504
C    5.8362181792  -1.4394878628  -0.1581427716
C    6.9591261088  -1.1423055684   0.6244811192
C    8.0972511004  -1.9345412529   0.5671960396
C    8.1293532817  -3.0503311548  -0.2701394859
C    7.0053378748  -3.4000427199  -1.0082595034
H    6.8569027460   0.4713210295  -1.9211466630
H    8.8934921368   1.8748426230  -1.8948390054
H    9.0511719096   3.8050034267  -0.3300649501
H    7.1317445636   4.3832427111   1.1171555622
H    1.8572057842   4.2135281240   1.0476667670
H    0.0575106792   3.5283602846  -0.5054668034
H    2.5750850284   0.3613947692  -1.9911551716
H    2.6243501349  -0.0689831311   1.5383157106
H    0.6837540407   0.6659876721   2.4007828382
H    1.4788129413  -0.5214514365   3.4722423889
H   -0.2364402868   0.3801076275   4.7895921890
H   -0.8340221215  -1.2162593248   4.2769111482
H   -1.3919497092   2.0382337330   2.2392694775
H   -1.0859701163   2.2248670616   3.9823006484
H   -3.0669243479   3.4276350484   3.5079100539
H   -3.5225965090   1.9760584096   4.4423216435
H   -5.3555431859   3.4326660080   3.0160411721
H   -5.7948601097   1.7737326231   3.5074978351
H   -5.7701592560   2.8784702112   0.6394450107
H   -7.2059727669   2.6742721377   1.6802347103
H   -6.8037461183   1.2715853380  -0.9288022633
H   -8.1761498812   1.0997819690   0.1987250525
H   -8.1327877261  -0.9517235283  -0.9833547265
H   -7.4165290014  -1.3023134116   0.6080669136
H   -5.7966953330  -0.1909230468  -2.6780198146
H   -7.0483356407  -1.4558426245  -2.7699639457
H   -5.1179011171  -2.1717967241  -4.0051645203
H   -5.3543142744  -3.2292077471  -2.5869905244
H   -2.9721196680  -3.8136256631  -2.7401379199
H   -2.8716699032  -2.7181211422  -4.1453210978
H   -0.6938427580  -3.1032145764  -3.0432603144
H   -1.3081678358  -2.4198967035  -1.5184780354
H    0.8943029194  -1.3595323494  -3.4983671324
H    0.5300021821  -0.8392712259  -1.8341660083
H   -0.2955696252   0.9836515704  -4.0927128709
H    1.4375987080   0.8994232487  -3.7272344163
H    0.0892139201  -3.3789060246   0.4627368596
H    1.8017666480  -4.1552817265  -1.1453603194
H    6.9350662792  -0.2707438430   1.2721160472
H    8.9612594596  -1.6826679220   1.1753974397
H    9.0200631377  -3.6698113187  -0.3245167021
H    7.0114990249  -4.2955411398  -1.6239078223
C   -4.0619801178   3.8220475997  -2.6249054954
C   -3.9948227541   2.5607371377  -3.2136871929
H   -4.3243077603   2.4198492225  -4.2398480910
C   -3.4939642128   1.4795834854  -2.4937632784
H   -3.4210414161   0.4968532954  -2.9514145773
C   -3.0651344172   1.6476562503  -1.1742902192
C   -3.1254199160   2.9161512283  -0.5924114511
H   -2.7876507514   3.0549156105   0.4307567277
C   -2.5270600194   0.4686541256  -0.4117078210
H   -1.7705261488   0.7693937324   0.3199951752
H   -2.0956703036  -0.2631347490  -1.0979158865
N   -3.6177474668  -0.2333174850   0.3603074422
H   -3.9799667186   0.4093459332   1.0833603518
C   -3.1529069889  -1.5103608802   1.0132566031
H   -2.2758463286  -1.2508158335   1.6124038468
H   -2.8600835356  -2.1866082154   0.2061551720
C   -4.2465753594  -2.1065272651   1.8556651201
C   -4.9579624822  -3.2195670788   1.4044154603
H   -4.7044118928  -3.6634511668   0.4452001510
C   -5.9893044843  -3.7543376954   2.1723259991
H   -6.5366180761  -4.6219136364   1.8134542131
C   -6.3213587701  -3.1755178508   3.3954381408
C   -5.6110318137  -2.0670192327   3.8536199948
H   -5.8604107435  -1.6173923050   4.8112017281
H   -7.1286558571  -3.5904106445   3.9932017998
C   -4.5751946259  -1.5376319051   3.0903615456
H   -4.0128232336  -0.6788954836   3.4490665420
H   -4.4188986915  -0.4616395265  -0.2555412008
H   -4.4485903385   4.6671402198  -3.1883666216
C   -3.6216018955   3.9984034442  -1.3147614656
H   -3.6634582051   4.9815408495  -0.8534773117

Conformer 12
G(CENSO)=       -3543.95118546  G(xTB)=        -185.97405492       
C    6.0573377703   1.4978749203  -0.6851801240
C    7.1817273767   0.9675535075  -1.3296470961
C    8.3289967988   1.7302056245  -1.5015373649
C    8.3690879750   3.0459202491  -1.0381031670
C    7.2448912486   3.6113258699  -0.4488048001
C    6.0878602258   2.8458916145  -0.2929785741
S    4.6393640973   3.5926675953   0.4304248209
C    3.4011291371   2.7322577348  -0.5220379841
C    2.2490637500   3.3990907276  -0.9298037160
C    1.2925006545   2.7517089858  -1.7054737475
C    1.5041597588   1.4222264356  -2.0905498669
C    2.6520613712   0.7491628900  -1.6696548173
C    3.5947672272   1.3834922574  -0.8634781250
C    4.8353184030   0.7018822694  -0.4297252936
C    4.8495414406  -0.5296015349   0.1378567496
C    3.6233489906  -1.3078971551   0.4210768703
C    2.5602279759  -0.7679971487   1.1388340625
C    1.4184506352  -1.5273667523   1.3983389173
O    0.4627837517  -0.9064045932   2.1402691654
C   -0.7208572686  -1.6448494894   2.4760160606
C   -1.5433890273  -0.7938203600   3.4045634836
O   -2.0245904053   0.3455464270   2.6829430268
C   -2.4536944657   1.4278477919   3.5192564921
C   -3.8398492317   1.2182613840   4.0981029245
O   -4.8572330627   1.0876430176   3.1061410158
C   -5.1079476042   2.2916099621   2.3820096775
C   -6.4139958282   2.1569854059   1.6466567652
O   -6.3448807232   1.0538725489   0.7373812882
C   -7.4499495386   1.0414299364  -0.1683357137
C   -7.4882722701  -0.2556094240  -0.9268029034
O   -6.3412334142  -0.3705750460  -1.7675596828
C   -6.5131739898  -1.4253736361  -2.7168529113
C   -5.3083256467  -1.5198305081  -3.6137955072
O   -4.2062988334  -2.0345497959  -2.8690775029
C   -3.1451594747  -2.5388921607  -3.6772477725
C   -2.4346466135  -1.5047754420  -4.5213636497
O   -1.8266792344  -0.5328502473  -3.6769320398
C   -1.1284591839   0.4491280737  -4.4332433995
C   -0.4311207723   1.4049726081  -3.5055408347
O    0.6583465073   0.7061715160  -2.8783169028
C    1.3249938208  -2.8390595345   0.9181663458
C    2.4078329383  -3.3965469064   0.2433812097
C    3.5604925071  -2.6508840467   0.0147984251
S    4.9664098819  -3.3961118636  -0.7924678507
C    6.2577065145  -2.5754279472   0.1260009610
C    6.0859633606  -1.2414573623   0.5301758870
C    7.0812266784  -0.6490318495   1.3163817632
C    8.2473916984  -1.3368620954   1.6233981608
C    8.4346661928  -2.6375036808   1.1538688351
C    7.4358279834  -3.2646996717   0.4184356791
H    7.1520084422  -0.0592479337  -1.6829618441
H    9.1939817986   1.2994968672  -1.9975733775
H    9.2661864487   3.6452442698  -1.1650323921
H    7.2559158867   4.6498079608  -0.1290630602
H    2.0987537513   4.4415048447  -0.6618085725
H    0.4106649487   3.2983644545  -2.0184560077
H    2.8063056083  -0.2796367442  -1.9821210449
H    2.6107294290   0.2541158166   1.5027031851
H   -0.4597825347  -2.5781162187   2.9948956472
H   -1.2817821929  -1.8915226406   1.5635589793
H   -0.9263367844  -0.4626591044   4.2524538689
H   -2.3728404414  -1.4020930820   3.7952876256
H   -2.4246934230   2.3221905038   2.8869032080
H   -1.7392477846   1.5730462585   4.3432240232
H   -4.0657580470   2.0602837319   4.7736805976
H   -3.8755855755   0.2921487716   4.6841145617
H   -4.2994262619   2.5008254363   1.6639373317
H   -5.1853078071   3.1503514701   3.0685859471
H   -6.5978613714   3.0927765092   1.0951407952
H   -7.2459587618   1.9983971818   2.3506794078
H   -7.3728323941   1.8930581136  -0.8633877327
H   -8.3933798222   1.1384985067   0.3916226457
H   -8.4079300861  -0.2580310195  -1.5347851702
H   -7.5417484667  -1.1099587578  -0.2309162774
H   -7.3989794586  -1.2207043433  -3.3405248995
H   -6.6751919552  -2.3860428183  -2.1997466706
H   -5.0778417008  -0.5267318804  -4.0315338315
H   -5.5537418882  -2.1947018804  -4.4502546822
H   -2.4343299673  -2.9950477585  -2.9780925995
H   -3.5223680636  -3.3268421489  -4.3509998633
H   -3.1282993228  -1.0185444161  -5.2277711130
H   -1.6700019269  -2.0284897145  -5.1211591021
H   -1.8297561353   1.0263092671  -5.0594067989
H   -0.3924054089  -0.0289835018  -5.1013454393
H   -1.1299352379   1.7825891835  -2.7463696289
H   -0.0438605295   2.2520351518  -4.0895028151
H    0.4441193188  -3.4462626926   1.0926005342
H    2.3537982088  -4.4310440628  -0.0846985971
H    6.9359695783   0.3670676274   1.6723683242
H    9.0118931680  -0.8594195364   2.2295171712
H    9.3474945357  -3.1781571263   1.3873705069
H    7.5605647885  -4.2928862438   0.0893340718
C   -2.9191104456   4.4020578819  -0.5558397977
C   -1.9065264816   3.6729593682   0.0634584492
H   -1.0971317160   4.1877609153   0.5744731879
C   -1.9250677278   2.2811055725   0.0230252987
H   -1.1347294927   1.7101394861   0.5039738374
C   -2.9568477293   1.6088792671  -0.6351900280
C   -3.9643134561   2.3455174565  -1.2654054995
H   -4.7647496903   1.8217019438  -1.7832919121
C   -3.0052161140   0.1088130337  -0.6484022283
H   -2.0075849535  -0.3276658637  -0.5363168838
H   -3.4605856844  -0.2821193557  -1.5611231577
N   -3.8286146033  -0.4028693142   0.5091502417
H   -3.3398631352  -0.1585478690   1.3925168333
C   -4.0530450505  -1.8895939607   0.4319387299
H   -3.1058613239  -2.3435376187   0.1273230771
H   -4.7808961729  -2.0509729745  -0.3688109884
C   -4.5089211973  -2.4593323411   1.7468022654
C   -3.7788487468  -3.4911961847   2.3406798474
H   -2.8846949950  -3.8665304465   1.8483007826
C   -4.1863118888  -4.0367966489   3.5556976770
H   -3.6096636740  -4.8394923066   4.0073285910
C   -5.3227722116  -3.5459285061   4.1931100943
C   -6.0558193377  -2.5163405328   3.6047262265
H   -6.9455379449  -2.1319314831   4.0964361959
H   -5.6381684363  -3.9646875828   5.1449383162
C   -5.6563734048  -1.9792524125   2.3851876333
H   -6.2310983256  -1.1722165142   1.9381734059
H   -4.7398388636   0.0917207572   0.5236363083
H   -2.9044719467   5.4883313077  -0.5249935627
C   -3.9458585599   3.7363906467  -1.2247416547
H   -4.7318032168   4.3029401218  -1.7171730137

Conformer 13
G(CENSO)=       -3543.95104832  G(xTB)=        -185.97772336       
C    6.3942231621   0.7141996217  -0.4554952412
C    7.3343199411  -0.0962517556  -1.1046394859
C    8.6213754494   0.3618184700  -1.3497206641
C    8.9906693476   1.6493425938  -0.9576953736
C    8.0578478560   2.4915290630  -0.3653780877
C    6.7599221665   2.0314884159  -0.1344993577
S    5.5640345603   3.1333362699   0.5952313116
C    4.1086990110   2.5446114754  -0.2494455952
C    3.1039282938   3.4486915323  -0.6069999290
C    1.9825613828   3.0091607827  -1.2875557132
C    1.8635219229   1.6582754974  -1.6467722762
C    2.8516552675   0.7510835943  -1.2737130814
C    3.9682525116   1.1845774125  -0.5456003311
C    5.0304506156   0.2421023517  -0.1269158028
C    4.7746849785  -0.9387526066   0.4921826545
C    3.4083566478  -1.3941476251   0.8305452239
C    2.5100625830  -0.5618822275   1.5109296660
C    1.2191485899  -1.0047840700   1.7856931179
O    0.2794279808  -0.2665177008   2.4367262503
C    0.6866417253   1.0108779166   2.9544665849
C   -0.4333316703   1.5808648523   3.7798493026
O   -1.5029130740   1.9983112984   2.9381170503
C   -2.5023810548   2.6985481285   3.6779213637
C   -3.5631223627   3.2026421361   2.7275448943
O   -4.3902602332   2.1749293958   2.1786848089
C   -5.4574094848   1.7895846978   3.0431103332
C   -6.3826086658   0.8639026468   2.2969717204
O   -5.6431546766  -0.3034038478   1.9151208905
C   -6.4563598417  -1.4536135124   1.6533792690
C   -7.0327886635  -1.4946125862   0.2591739349
O   -5.9638066253  -1.6760611521  -0.6684965221
C   -6.4328812854  -1.9516539188  -1.9846750891
C   -5.2541039917  -2.1804117539  -2.8911237688
O   -4.4801260172  -0.9798555163  -2.9791827356
C   -3.6087702025  -0.9804029468  -4.1157097225
C   -2.8474882477   0.3240944019  -4.1562120368
O   -1.7923403171   0.3935533046  -3.1920525093
C   -0.5700714449  -0.1345635884  -3.7039240194
C    0.5247924865  -0.0446179115  -2.6771373259
O    0.7601504005   1.3399481393  -2.3769905093
C    0.8224122135  -2.2906931291   1.3905880173
C    1.7220585263  -3.1323262790   0.7614104207
C    3.0231098069  -2.6962120572   0.4951096313
S    4.1895814269  -3.8028134732  -0.2753638107
C    5.6646791873  -3.2588473530   0.5651304891
C    5.8229918095  -1.9027465339   0.8941600427
C    6.9557954513  -1.5239400710   1.6254192745
C    7.9368499870  -2.4510317179   1.9489030350
C    7.7976928376  -3.7820861129   1.5531160535
C    6.6561179466  -4.1916194925   0.8750101785
H    7.0476707016  -1.1004974656  -1.4033630479
H    9.3388005565  -0.2846913927  -1.8469104343
H    9.9982861801   2.0111684906  -1.1420473186
H    8.3290703071   3.5100689479  -0.1007288907
H    3.2082159479   4.5035089473  -0.3678040933
H    1.2044245427   3.7076597938  -1.5808963867
H    2.7791153586  -0.3008356687  -1.5223572277
H    2.8412809102   0.4305068486   1.7926949415
H    0.9425863380   1.6902890865   2.1280264459
H    1.5680630999   0.8876979972   3.5993159028
H   -0.0307366264   2.4427731869   4.3381413129
H   -0.7821100466   0.8350669251   4.5136606919
H   -2.0531503274   3.5673966593   4.1893311615
H   -2.9387255191   2.0447798646   4.4509160964
H   -3.0755306210   3.6984322591   1.8785616621
H   -4.1829480983   3.9501681822   3.2469802296
H   -6.0314099809   2.6758611798   3.3607766374
H   -5.0733516386   1.2853353928   3.9436506580
H   -6.8023171946   1.3673931301   1.4124434291
H   -7.2113016235   0.5887120730   2.9659626020
H   -7.2748629998  -1.5076062326   2.3859104982
H   -5.8039927726  -2.3229514505   1.7978272994
H   -7.5968066764  -0.5750643111   0.0269960406
H   -7.7352835061  -2.3431849072   0.2016497141
H   -7.0468935017  -1.1156772486  -2.3592734948
H   -7.0562415992  -2.8610862658  -1.9873543620
H   -5.6340723828  -2.4571880890  -3.8864470397
H   -4.6286630235  -3.0069123492  -2.5170827056
H   -2.9186901533  -1.8385327567  -4.0708239630
H   -4.2102741657  -1.0755370466  -5.0339016863
H   -3.5350576304   1.1517044172  -3.9402652527
H   -2.4482006270   0.4763740328  -5.1698404235
H   -0.2749790285   0.4221622056  -4.6081033071
H   -0.6763074940  -1.1963281964  -3.9800489843
H    1.4193699116  -0.5045265811  -3.1178688534
H    0.2663380083  -0.5852370010  -1.7543568682
H   -0.1843790594  -2.6277972828   1.6151296788
H    1.4167493628  -4.1409308269   0.4951872863
H    7.0652499826  -0.4861697417   1.9273522438
H    8.8114027369  -2.1372083540   2.5115536023
H    8.5640859820  -4.5109215991   1.8011008169
H    6.5236000824  -5.2359727347   0.6055057286
C   -7.9998051925   3.2778901034  -1.6187238172
C   -7.4585122756   2.2355245800  -2.3687913347
H   -8.0526466679   1.7536892983  -3.1408427052
C   -6.1513445047   1.8152627522  -2.1410869383
H   -5.7326578410   1.0077217405  -2.7361593062
C   -5.3757330780   2.4237417146  -1.1491776605
C   -5.9231548274   3.4699621286  -0.4030753866
H   -5.3269050501   3.9426944035   0.3722735662
C   -3.9654849055   1.9691679255  -0.8846377160
H   -3.4978048706   2.5877992506  -0.1177205647
H   -3.3486835697   2.0054543031  -1.7882799033
N   -3.9165199153   0.5450425588  -0.3992284160
H   -4.5949180768   0.3889398214   0.3676767089
C   -2.5494174977   0.1464611160   0.1047780871
H   -2.3649475634   0.7297616402   1.0120498735
H   -1.8337592484   0.4290394932  -0.6726996392
C   -2.5160637002  -1.3313435736   0.3708585810
C   -2.8307956454  -1.8310604381   1.6357331146
H   -3.0706012076  -1.1408639747   2.4400981314
C   -2.8412668128  -3.2041196366   1.8647849639
H   -3.0851839897  -3.5860587769   2.8525941350
C   -2.5326491997  -4.0877770469   0.8316432210
C   -2.2094023237  -3.5940211989  -0.4308459275
H   -1.9600131132  -4.2781873616  -1.2374937016
H   -2.5377446403  -5.1594356643   1.0123235198
C   -2.2023526246  -2.2210674156  -0.6597924401
H   -1.9558976233  -1.8317041322  -1.6449040576
H   -4.1893077180  -0.0908244715  -1.1669643715
H   -9.0190309658   3.6083052694  -1.8003428012
C   -7.2269395454   3.8984801108  -0.6403188347
H   -7.6415802401   4.7143544747  -0.0543550243

Conformer 14
G(CENSO)=       -3543.95082768  G(xTB)=        -185.97865698       
C    6.5056813837   0.5941070161  -0.5693583849
C    7.4644244186  -0.3150970906  -1.0341131630
C    8.7650762744   0.0927513803  -1.2955723599
C    9.1299489907   1.4262972257  -1.1051070710
C    8.1806282777   2.3575482334  -0.7027124150
C    6.8693762132   1.9454964358  -0.4570509925
S    5.6515695778   3.1551718861   0.0206757497
C    4.2343210974   2.4344501109  -0.7866311575
C    3.2641278938   3.2678875353  -1.3513392465
C    2.1744574238   2.7219942268  -2.0053609796
C    2.0524048678   1.3295794259  -2.1261130610
C    3.0050693428   0.4955710057  -1.5472212636
C    4.0902736950   1.0440257027  -0.8497552603
C    5.1239148052   0.1843905205  -0.2299909228
C    4.8357228589  -0.8788324626   0.5624285665
C    3.4555338666  -1.2921815187   0.8986667563
C    2.5205699263  -0.3821560776   1.4085630682
C    1.2228009534  -0.8014211936   1.6895038372
O    0.2521214368   0.0013406579   2.2032148131
C    0.6134753228   1.3476215349   2.5463891786
C   -0.5414607836   1.9845875844   3.2675472749
O   -1.6144371487   2.2200850970   2.3574914769
C   -2.6928510933   2.9376623902   2.9612936861
C   -3.6645771547   2.0750942118   3.7343655004
O   -4.5334753137   1.3772926428   2.8340538295
C   -5.5026965776   0.6024436307   3.5473056530
C   -6.5991556100   0.1645835218   2.6147100784
O   -6.0530255207  -0.7075117337   1.6290961033
C   -7.0546962235  -1.2620417877   0.7762249580
C   -6.4013457267  -2.2703220065  -0.1387583576
O   -5.5732534570  -1.6823908581  -1.1509832727
C   -6.2735822695  -1.3747219876  -2.3604051443
C   -5.2611439238  -1.1061348302  -3.4427091027
O   -4.4844622823   0.0370635510  -3.0818048748
C   -3.7491115738   0.5943792167  -4.1723146052
C   -2.5310540244  -0.1980521476  -4.5852476766
O   -1.5564974369  -0.1528483821  -3.5452920025
C   -0.3314420691  -0.7480722980  -3.9550038202
C    0.7367273870  -0.5168706445  -2.9210746098
O    0.9821720396   0.8963464641  -2.8441349999
C    0.8507790426  -2.1332187451   1.4560718444
C    1.7852051660  -3.0448319767   0.9990158702
C    3.0962134035  -2.6350138571   0.7405659001
S    4.3089749639  -3.8289116378   0.2069484841
C    5.7304859644  -3.1477153630   1.0399712673
C    5.8635764431  -1.7557489796   1.1657889932
C    6.9498451869  -1.2527182620   1.8918430411
C    7.9148429336  -2.1059911079   2.4090455961
C    7.8050644178  -3.4837469520   2.2151995190
C    6.7069641010  -4.0085563888   1.5444747842
H    7.1805859778  -1.3539562669  -1.1760957438
H    9.4959916194  -0.6285190505  -1.6494730297
H    10.1477998185   1.7501260965  -1.3031719987
H    8.4498420203   3.4053656985  -0.5996156695
H    3.3714865544   4.3477542827  -1.2950489837
H    1.4239624635   3.3621045631  -2.4597980977
H    2.9281093216  -0.5830536675  -1.6138141548
H    2.8299639583   0.6451180243   1.5618369796
H    0.8683633686   1.9150002474   1.6390622660
H    1.4819425929   1.3456806788   3.2203568975
H   -0.1896652565   2.9410271379   3.6880250913
H   -0.8588638995   1.3417697477   4.1034639960
H   -3.2259139183   3.4469693943   2.1496458102
H   -2.2967289205   3.7103969671   3.6383512590
H   -4.2694520602   2.7280625579   4.3844991231
H   -3.1312858010   1.3594234090   4.3804869154
H   -5.9546469240   1.2104343656   4.3466139088
H   -5.0205393507  -0.2723648969   4.0138303672
H   -7.0697240003   1.0395425071   2.1362837331
H   -7.3680247520  -0.3586030586   3.2067640113
H   -7.5576247821  -0.4676938141   0.1987425261
H   -7.8196045549  -1.7763801626   1.3810289007
H   -7.1771737936  -2.8931640580  -0.6059940919
H   -5.7483124957  -2.9219181133   0.4546557368
H   -6.9347480209  -0.5049512012  -2.2223737517
H   -6.8902790740  -2.2321780048  -2.6700993097
H   -5.8001393659  -0.9194780187  -4.3855604026
H   -4.6198885136  -1.9901607118  -3.5786130411
H   -4.4062489889   0.7071393950  -5.0494122013
H   -3.4351806788   1.5946847737  -3.8503286080
H   -2.1272443614   0.2634036402  -5.5025853892
H   -2.7912902879  -1.2420028469  -4.8266820424
H   -0.0060785513  -0.3202345766  -4.9177988570
H   -0.4486434764  -1.8365006113  -4.0921678896
H    1.6383602032  -1.0520818382  -3.2488384371
H    0.4365357934  -0.8959484965  -1.9322706055
H   -0.1640542388  -2.4465348629   1.6790249826
H    1.4997737534  -4.0850699836   0.8652260293
H    7.0364908296  -0.1791681781   2.0340226936
H    8.7540476033  -1.6983096748   2.9652331487
H    8.5594263925  -4.1553624485   2.6151690363
H    6.5967531687  -5.0836168634   1.4304613022
C   -8.3129821942   3.3970212445  -0.5339436069
C   -7.8141876575   2.7537954475  -1.6645262387
H   -8.4609367025   2.5731263854  -2.5188285412
C   -6.4834537561   2.3477422760  -1.7069405570
H   -6.0908985772   1.8499758341  -2.5894971479
C   -5.6400668046   2.5745106557  -0.6150558992
C   -6.1442394260   3.2300317863   0.5112711773
H   -5.4926840778   3.4128758587   1.3609896316
C   -4.2086963655   2.1133278031  -0.6503857821
H   -3.5715057958   2.7462402601  -0.0269311756
H   -3.8144279631   2.1077739126  -1.6682114581
N   -4.0655161510   0.7087297129  -0.1253775404
H   -4.3986816525   0.6770056246   0.8498542149
C   -2.6456321596   0.2027344477  -0.1809791540
H   -2.0543047790   0.8672486477   0.4578690748
H   -2.3194586129   0.2888351651  -1.2217337974
C   -2.5823080576  -1.2216051210   0.2939936517
C   -2.3250415235  -2.2539636350  -0.6085630427
H   -2.1584120909  -2.0149028674  -1.6567318900
C   -2.2918325492  -3.5766498263  -0.1729054788
H   -2.0855076342  -4.3745334518  -0.8812539815
C   -2.5314172079  -3.8761291341   1.1663665333
C   -2.7889437957  -2.8477411391   2.0726190402
H   -2.9678343121  -3.0755940216   3.1201148569
H   -2.5120753015  -4.9083308371   1.5059702046
C   -2.8039625609  -1.5264016137   1.6397350944
H   -2.9900893635  -0.7225614661   2.3483135927
H   -4.6630755433   0.0525986263  -0.6578065329
H   -9.3509050367   3.7172550408  -0.5024813328
C   -7.4739218943   3.6396260867   0.5511759584
H   -7.8545677494   4.1504869992   1.4313370034

Conformer 15
G(CENSO)=       -3543.95079132  G(xTB)=        -185.97892581       
C    5.6620609698   1.8200534545  -0.5611478872
C    6.7245794632   1.7376874051  -1.4691336214
C    7.5754976583   2.8168023267  -1.6661175825
C    7.3727309670   4.0040928867  -0.9609117154
C    6.2911670754   4.1261460651  -0.0967411285
C    5.4289525577   3.0436256787   0.0843106295
S    4.0234295986   3.2066947407   1.1669305939
C    2.8819036568   2.1777421474   0.2611035013
C    1.5329439805   2.5379818074   0.2052404200
C    0.6422086430   1.7744471765  -0.5248605717
C    1.0900185791   0.6462653878  -1.2267839235
C    2.4302076355   0.2685816025  -1.1565036050
C    3.3320475870   1.0222505772  -0.3896764874
C    4.7690558263   0.6721632625  -0.2787157313
C    5.2385413681  -0.5538538374   0.0692337736
C    4.3643930680  -1.7140058684   0.3441616012
C    3.2334863034  -1.5988112240   1.1599657100
C    2.3878907306  -2.6874833130   1.3428833876
O    1.2336515434  -2.6260903768   2.0631989933
C    0.6584403343  -1.3236792513   2.2741124807
C   -0.8304832578  -1.5522818274   2.4750022562
O   -1.5366247958  -0.3147443111   2.4231820010
C   -1.7094318499   0.3143745713   3.6946952055
C   -2.3898372883   1.6420640396   3.4954295288
O   -3.7122015121   1.4441806080   2.9828490417
C   -4.4904145987   2.6438536702   3.0437784968
C   -5.8958236879   2.3579103277   2.5878169973
O   -5.8850700016   2.0075768533   1.2037041161
C   -7.2020639316   1.7669798243   0.7069435981
C   -7.1611785095   1.5518397147  -0.7825198588
O   -6.5627547943   0.2836442774  -1.0897718823
C   -6.6936768510  -0.0371082903  -2.4824715230
C   -6.1333765757  -1.4057893707  -2.7602912088
O   -4.7072666069  -1.3783642119  -2.6813160640
C   -4.1126475977  -2.6241159565  -3.0691468670
C   -2.8050979700  -2.3914977614  -3.7815502453
O   -1.8014038205  -1.9225151840  -2.8790974965
C   -0.6175562722  -1.5672303489  -3.5905208037
C    0.4979288255  -1.1989399762  -2.6504451257
O    0.1347179760   0.0042249701  -1.9540570000
C    2.6994503332  -3.9262887219   0.7684155169
C    3.8534399998  -4.0637090182   0.0154954788
C    4.6877282850  -2.9632316140  -0.2013103117
S    6.1515279370  -3.1603952001  -1.1982427410
C    7.2165955451  -2.0166636234  -0.3442932176
C    6.6810118372  -0.8512442621   0.2264428765
C    7.5353687466  -0.0254554171   0.9694085187
C    8.8912816624  -0.3040526330   1.0664396084
C    9.4207984197  -1.4261462909   0.4268531875
C    8.5833272944  -2.2927503354  -0.2639774166
H    6.8876524970   0.8076381107  -2.0067789525
H    8.3997663099   2.7334462436  -2.3685844000
H    8.0397873453   4.8490154009  -1.1066180029
H    6.1046844557   5.0634727693   0.4206576834
H    1.1829917210   3.4313239569   0.7156304213
H   -0.4031732982   2.0580917334  -0.5915953650
H    2.7987062566  -0.6109182924  -1.6715884495
H    3.0183011301  -0.6423596604   1.6222439329
H    0.8036302664  -0.7000066891   1.3816922073
H    1.1258967785  -0.8324457480   3.1379733416
H   -1.0343126313  -2.0866748022   3.4145421999
H   -1.1919831699  -2.1705153560   1.6432505136
H   -0.7390917732   0.4976386285   4.1817829780
H   -2.3120816513  -0.3304329061   4.3543402636
H   -1.8033296764   2.2756219905   2.8096684490
H   -2.4386698985   2.1498424055   4.4716054430
H   -4.0368286636   3.4287737779   2.4170362960
H   -4.5299328470   3.0136331710   4.0805676950
H   -6.5032158740   3.2642019201   2.7460222648
H   -6.3359599072   1.5428554913   3.1857362174
H   -7.8433845572   2.6413591368   0.9064635316
H   -7.6508621579   0.8930141865   1.2098537483
H   -6.6015239439   2.3642630261  -1.2744716255
H   -8.1948363152   1.5644285833  -1.1606962755
H   -6.1813062585   0.7208511306  -3.0966434185
H   -7.7611393918  -0.0387754054  -2.7538761675
H   -6.4477360491  -1.6959093111  -3.7756609280
H   -6.5533004533  -2.1383694276  -2.0524513281
H   -3.9692052370  -3.2713406446  -2.1888936755
H   -4.7740232425  -3.1540484915  -3.7711406589
H   -2.9559433765  -1.6629089383  -4.5955177937
H   -2.4835784101  -3.3446798739  -4.2351592495
H   -0.8234092287  -0.7248191489  -4.2716882064
H   -0.2683302893  -2.4174591583  -4.2004558073
H    1.3982161830  -1.0337257606  -3.2577063050
H    0.6990195419  -2.0010614246  -1.9249723117
H    2.0374872085  -4.7726182137   0.9278526738
H    4.1059157131  -5.0317327323  -0.4090126287
H    7.1237129718   0.8507162019   1.4625241749
H    9.5372170378   0.3530156667   1.6417386922
H    10.4824964820  -1.6463914410   0.4942164675
H    8.9840807476  -3.1933890133  -0.7216355678
C   -3.4806674479   4.0998659525  -2.2857689546
C   -3.1371486165   3.9929240155  -0.9387583078
H   -3.0251170115   4.8868299985  -0.3307047340
C   -2.9296630619   2.7394178255  -0.3729560349
H   -2.6526054081   2.6546394110   0.6748959436
C   -3.0667292604   1.5807109549  -1.1419939411
C   -3.4074973887   1.6945311383  -2.4915857063
H   -3.5175533604   0.7940600014  -3.0902198636
C   -2.8691376961   0.2284097147  -0.5156328076
H   -2.0399919522   0.2306949810   0.1972012321
H   -2.7028363079  -0.5388801947  -1.2741481909
N   -4.1030282190  -0.1565880202   0.2626610555
H   -4.2026021179   0.4836779071   1.0641729453
C   -4.0998388381  -1.5787014788   0.7502746679
H   -3.2418505413  -1.6787927509   1.4171165895
H   -3.9592946825  -2.2174660646  -0.1247411967
C   -5.3817568438  -1.9090544780   1.4648551769
C   -6.2983561778  -2.7960662723   0.8981362256
H   -6.0744714894  -3.2567732098  -0.0606893751
C   -7.4890341302  -3.0957297879   1.5561315619
H   -8.1939143404  -3.7906809750   1.1077048647
C   -7.7748230560  -2.5052856145   2.7848060468
C   -6.8597170591  -1.6245572601   3.3595115075
H   -7.0730934729  -1.1695080288   4.3232189278
H   -8.7046501750  -2.7363149685   3.2977337800
C   -5.6664012811  -1.3320831292   2.7060721190
H   -4.9527629321  -0.6491090039   3.1611803818
H   -4.9464704811  -0.0045913006  -0.3279221331
H   -3.6403316215   5.0784413108  -2.7308527317
C   -3.6112972438   2.9496144374  -3.0613303789
H   -3.8736544502   3.0287453391  -4.1131701452

Conformer 16
G(CENSO)=       -3543.95048384  G(xTB)=        -185.97830233       
C    6.5501729583   0.7102493759  -0.4374146776
C    7.3361065606  -0.1040776754  -1.2635511486
C    8.6847871173   0.1623347547  -1.4529567427
C    9.2747893901   1.2598997020  -0.8240401290
C    8.5019010558   2.1168224920  -0.0509269206
C    7.1416228384   1.8530488331   0.1218771861
S    6.1512398502   2.9811893312   1.0789272370
C    4.6228434367   2.8238322281   0.1745125433
C    3.8075407508   3.9479808791   0.0201968433
C    2.6123137630   3.8501829249  -0.6699585106
C    2.2325915933   2.6263268404  -1.2349781124
C    3.0447795318   1.5059111624  -1.0955539810
C    4.2352849303   1.5875319715  -0.3607737299
C    5.1215373138   0.4173150764  -0.1719812625
C    4.6855191418  -0.8144099313   0.1971680928
C    3.2645000641  -1.1720888897   0.4153562257
C    2.4213517683  -0.4206746518   1.2471319829
C    1.0941423826  -0.8073545494   1.4235809211
O    0.1943535291  -0.1623119227   2.2147647397
C    0.6091414954   1.0483543831   2.8673889625
C   -0.4544333275   1.4525642243   3.8501093424
O   -1.6567950746   1.8263790322   3.1820158673
C   -2.6034282171   2.3494038593   4.1148316928
C   -3.9084342011   2.6687319087   3.4368590828
O   -4.6184045592   1.4656102360   3.1312627968
C   -5.9723449546   1.7377722566   2.7766564163
C   -6.7511820727   0.4591032692   2.6350860499
O   -6.2849670849  -0.3192437518   1.5250270204
C   -7.2254951109  -1.3430995133   1.1778803028
C   -6.5923172597  -2.3405529256   0.2467712470
O   -6.1698433599  -1.6811230004  -0.9474343550
C   -5.7672649628  -2.6146113844  -1.9499896274
C   -5.1640342578  -1.8824920659  -3.1170216566
O   -3.8828914075  -1.3508235231  -2.7494661257
C   -3.2021829588  -0.7956007027  -3.8826380362
C   -1.8255988140  -0.3400497282  -3.4748897836
O   -1.9486007115   0.7004069607  -2.4987771945
C   -1.0090840338   1.7597414862  -2.6166745682
C    0.3736191917   1.3770983967  -2.1065095307
O    1.0546043159   2.6298059394  -1.9189314106
C    0.6040071747  -1.9483804530   0.7735484686
C    1.4384264703  -2.7076339086  -0.0241700531
C    2.7734460617  -2.3334201784  -0.1945882117
S    3.8457658266  -3.3551994953  -1.1891133179
C    5.3300707311  -3.1834063279  -0.2187655433
C    5.6043321982  -1.9580949355   0.4066445303
C    6.7310526959  -1.8706493689   1.2334879012
C    7.5995273117  -2.9452681453   1.3670144693
C    7.3511220500  -4.1337433194   0.6785805805
C    6.2086081395  -4.2615377002  -0.1022831551
H    6.8785316378  -0.9628963421  -1.7465251479
H    9.2782874602  -0.4858421272  -2.0911818231
H    10.3317604079   1.4692298617  -0.9626389660
H    8.9467549943   2.9995936834   0.4004465593
H    4.1107104853   4.9044288969   0.4372859606
H    1.9702245019   4.7172448861  -0.7938961580
H    2.7671074492   0.5584078097  -1.5434353696
H    2.8228309038   0.4610348281   1.7326324961
H    0.7851180021   1.8339144527   2.1176300119
H    1.5369030010   0.8802231191   3.4313552738
H   -0.0604659399   2.3025217118   4.4325164402
H   -0.6497578099   0.6243004490   4.5513747110
H   -2.2107235058   3.2773983654   4.5637750129
H   -2.7766995303   1.6273501021   4.9300668596
H   -3.7353848394   3.2620237520   2.5230286618
H   -4.5033532541   3.2851270260   4.1304029529
H   -6.0260943200   2.3250572945   1.8446626309
H   -6.4578671484   2.3319692387   3.5689799976
H   -7.8081873648   0.7294165113   2.4828486394
H   -6.6776525688  -0.1399993587   3.5564427601
H   -8.1130641257  -0.8855252468   0.7120644075
H   -7.5495880481  -1.8810259857   2.0824203933
H   -7.3457838053  -3.1115022597   0.0162159803
H   -5.7337013713  -2.8346412780   0.7302098640
H   -6.6406020160  -3.1847621550  -2.3070441676
H   -5.0376534446  -3.3302260023  -1.5375377297
H   -5.8299253289  -1.0710524512  -3.4545177856
H   -5.0411720183  -2.5937283739  -3.9482153997
H   -3.1048383803  -1.5616788566  -4.6680717896
H   -3.7785806936   0.0507396911  -4.2884524321
H   -1.3085409212   0.0272145962  -4.3733379772
H   -1.2454854878  -1.1795237517  -3.0614332071
H   -1.3868280427   2.5796613332  -1.9949441144
H   -0.9529274941   2.1165663213  -3.6565442437
H    0.9111999527   0.7409725701  -2.8225879214
H    0.2905031566   0.8486187064  -1.1449316654
H   -0.4278623176  -2.2435734524   0.9304230298
H    1.0568320486  -3.6082645785  -0.4978531323
H    6.9283089502  -0.9399168823   1.7583793534
H    8.4724669433  -2.8576127842   2.0073705527
H    8.0312229705  -4.9753827341   0.7745399644
H    5.9887543117  -5.2004434074  -0.6034581373
C   -7.1198721497   2.4763769480  -3.5516209771
C   -5.7726177202   2.6830380921  -3.8353733236
H   -5.4676284543   3.0134784069  -4.8244779702
C   -4.8099566388   2.4599615857  -2.8537477661
H   -3.7577610451   2.6073464259  -3.0788198853
C   -5.1869869922   2.0380569632  -1.5774733532
C   -6.5425960952   1.8404946023  -1.2963045706
H   -6.8465243356   1.5085504465  -0.3063000203
C   -4.1444713294   1.7690945765  -0.5270801416
H   -4.3959138535   2.2446661282   0.4250891555
H   -3.1606467013   2.1178153646  -0.8410673988
N   -4.0424188847   0.2930803886  -0.2534022959
H   -4.9073823782  -0.0123961980   0.2234629243
C   -2.8643526469  -0.0830762458   0.6107024993
H   -2.8195798411   0.6278662348   1.4389576254
H   -1.9731126678   0.0313885633  -0.0142794972
C   -3.0159269786  -1.4891183985   1.1212334967
C   -2.8474054871  -2.5824287368   0.2674558109
H   -2.6015446595  -2.4170724143  -0.7789133611
C   -2.9796436588  -3.8806000885   0.7523496950
H   -2.8421440712  -4.7244733057   0.0814541107
C   -3.2772665259  -4.0971784047   2.0965830323
C   -3.4482696459  -3.0104413051   2.9516944091
H   -3.6801389480  -3.1741062037   4.0008257807
H   -3.3737364839  -5.1106338934   2.4769950208
C   -3.3238521204  -1.7118014115   2.4646282357
H   -3.4670172981  -0.8597062966   3.1241070311
H   -3.9924171801  -0.2230275739  -1.1506683338
H   -7.8710837126   2.6462887150  -4.3182915264
C   -7.5029836842   2.0544482157  -2.2795268394
H   -8.5532884843   1.8950759004  -2.0514393119

Conformer 17
G(CENSO)=       -3543.95016290  G(xTB)=        -185.97534283       
C    5.7012475143   1.4110157905  -1.0098583398
C    6.8312445592   0.7576916702  -1.5197022948
C    7.9533127242   1.4730660819  -1.9132031910
C    7.9651361718   2.8648384115  -1.8113772488
C    6.8342370139   3.5386768700  -1.3683216357
C    5.7005125754   2.8150889652  -0.9923687125
S    4.2401377363   3.6993198728  -0.4851522838
C    3.0144364347   2.5747656349  -1.1225445737
C    1.8242197860   3.0836881540  -1.6504948658
C    0.8532871728   2.2247862393  -2.1321128630
C    1.0708228387   0.8404912020  -2.1097206168
C    2.2699883031   0.3312310942  -1.6224901842
C    3.2353348547   1.1929270100  -1.0854630015
C    4.5066809700   0.6720499970  -0.5380200402
C    4.5779502234  -0.4027939147   0.2868957450
C    3.3996789121  -1.1820607504   0.7334231946
C    2.3136780821  -0.6005674953   1.3836080500
C    1.2176665598  -1.3771117694   1.7667242560
O    0.2340455529  -0.7237578332   2.4474014732
C   -0.8599027732  -1.5146920854   2.9435442063
C   -1.6130448214  -0.7203824246   3.9735964183
O   -2.3268096403   0.3625684015   3.3755710314
C   -2.8537738098   1.2374276608   4.3813367846
C   -3.4875860687   2.4363764285   3.7373150785
O   -4.6526415020   2.0289006246   3.0226017028
C   -5.3419956523   3.1453851519   2.4627911991
C   -6.6097905240   2.6712057193   1.8126375327
O   -6.3070224874   1.9563891252   0.6059437304
C   -7.5074266117   1.4707429714  -0.0128702923
C   -7.2815562640   1.1526507585  -1.4652054151
O   -6.4229450307   0.0251171405  -1.6121544899
C   -6.5463415756  -0.5528568539  -2.9127332696
C   -5.6104503030  -1.7331277448  -3.0367422309
O   -4.2323708431  -1.3685023917  -3.1099537448
C   -3.8361084386  -0.9660049403  -4.4230471365
C   -2.3733129009  -0.5924368744  -4.4187930582
O   -1.5111911913  -1.7171582396  -4.2212330545
C   -1.1497221421  -1.9661658296  -2.8640022476
C    0.1822096836  -1.3566876432  -2.4949114941
O    0.0515042413   0.0723875038  -2.5759332028
C    1.1881385366  -2.7439522408   1.4625135219
C    2.2968153030  -3.3355314051   0.8654060646
C    3.4103970117  -2.5723677047   0.5299812823
S    4.8542869254  -3.3568207845  -0.1656033257
C    6.0990048775  -2.3354393309   0.6016300902
C    5.8522835392  -0.9657936948   0.7848745950
C    6.8152921288  -0.1938208508   1.4437206240
C    8.0218488825  -0.7546934243   1.8408044088
C    8.2811986103  -2.1028781559   1.5905310094
C    7.3164196843  -2.8997801142   0.9849077367
H    6.8249496819  -0.3257275213  -1.5951186147
H    8.8202260907   0.9457576860  -2.3007199207
H    8.8430650097   3.4298730642  -2.1115308398
H    6.8199593563   4.6249209919  -1.3363011458
H    1.6577864104   4.1569349944  -1.6845720076
H   -0.0791355547   2.6110317040  -2.5336709997
H    2.4714183110  -0.7328531698  -1.6304312940
H    2.3093219261   0.4659687143   1.5906602289
H   -0.4779873556  -2.4136869778   3.4450854100
H   -1.5053452451  -1.8221900208   2.1100218094
H   -0.9044534915  -0.3293492817   4.7204391168
H   -2.3093851006  -1.3999773555   4.4900212614
H   -2.0386507671   1.5835441970   5.0354979542
H   -3.5888814218   0.6997193027   5.0021009781
H   -2.7734886658   2.9309129920   3.0584693729
H   -3.7595922751   3.1520332633   4.5302720697
H   -4.7029604210   3.6658903909   1.7294499217
H   -5.6064055270   3.8628676588   3.2564053089
H   -7.2337334459   3.5452438218   1.5709678017
H   -7.1724988365   2.0263400415   2.5064708299
H   -8.2823358065   2.2508047079   0.0369644328
H   -7.8776222389   0.5847992148   0.5267351933
H   -6.8643808788   2.0276014332  -1.9907782279
H   -8.2695524936   0.9356118593  -1.9039075778
H   -6.3344925329   0.2004565644  -3.6889390401
H   -7.5799597255  -0.9072906698  -3.0654088131
H   -5.8979243797  -2.3200538710  -3.9236542537
H   -5.7190649083  -2.3792950551  -2.1564801538
H   -4.0173103677  -1.7884003730  -5.1348863318
H   -4.4118366632  -0.0880320519  -4.7606641711
H   -2.1835364901   0.1864327679  -3.6684302123
H   -2.1287191112  -0.1764942357  -5.4045217580
H   -1.0608881099  -3.0536612757  -2.7401094824
H   -1.9289381538  -1.6117667141  -2.1791308133
H    0.9745814971  -1.6992957004  -3.1753516885
H    0.4356344706  -1.6599926176  -1.4667161272
H    0.3352007948  -3.3648951898   1.7109093416
H    2.2927550110  -4.4067273733   0.6824283321
H    6.6143514858   0.8590191228   1.6221857087
H    8.7635186247  -0.1404347801   2.3432816946
H    9.2266112801  -2.5440466919   1.8932598587
H    7.5003767830  -3.9587646255   0.8246629721
C   -1.7496478012   4.1463628233  -0.1993819377
C   -2.8464804212   3.7615454058  -0.9688252776
H   -3.3640788313   4.4924589977  -1.5842067427
C   -3.2818053201   2.4394422482  -0.9493163561
H   -4.1407648518   2.1354555250  -1.5438590605
C   -2.6203874332   1.4914796771  -0.1634586000
C   -1.5103859012   1.8784739096   0.5907122638
H   -0.9891526509   1.1415232044   1.1962845118
C   -3.1301401995   0.0788070521  -0.1048998571
H   -2.3278200179  -0.6244478910   0.1346289239
H   -3.6101161346  -0.2196630540  -1.0430940479
N   -4.1724090623  -0.0419987703   0.9759330937
H   -3.7185264470   0.1074524516   1.8925306421
C   -4.9414920674  -1.3416275781   0.9826824144
H   -5.4115682079  -1.4185800181  -0.0002529199
H   -5.7212667621  -1.2224359282   1.7412846071
C   -4.0787554505  -2.5309372160   1.2852101992
C   -3.9753428766  -3.0052748852   2.5949421496
H   -4.5294706070  -2.5097180880   3.3889256599
C   -3.1717546782  -4.1047445520   2.8844950978
H   -3.0998917540  -4.4684379590   3.9059208954
C   -2.4592846466  -4.7341812377   1.8664513238
C   -2.5623969458  -4.2700165748   0.5558888611
H   -2.0147269308  -4.7650459079  -0.2414496215
H   -1.8291724949  -5.5904452937   2.0915500089
C   -3.3748219383  -3.1783618882   0.2646085920
H   -3.4659994910  -2.8248633626  -0.7604887416
H   -4.8683059006   0.7203798304   0.8608318571
H   -1.4100913930   5.1786408052  -0.2134512636
C   -1.0806746785   3.2023618322   0.5761844164
H   -0.2141577370   3.4942823194   1.1639441336

Conformer 18
G(CENSO)=       -3543.94979931  G(xTB)=        -185.97969055       
C    5.9985175541   1.4193922738  -0.2259419691
C    7.0893193080   1.1102875331  -1.0479369537
C    8.2260334804   1.9066829498  -1.0517559407
C    8.2882904378   3.0382471957  -0.2376073079
C    7.1963168710   3.3958954359   0.5432900952
C    6.0485151603   2.6007561451   0.5344622040
S    4.6539437971   3.0950049357   1.5311441598
C    3.3377886709   2.4957408663   0.4906709343
C    2.1076228978   3.1608695359   0.4564431330
C    1.0884627310   2.6984501843  -0.3598440572
C    1.3042035366   1.5883537187  -1.1903643300
C    2.5259767126   0.9258385183  -1.1571650490
C    3.5288726538   1.3426157896  -0.2737743054
C    4.7877521751   0.5768065489  -0.1461068664
C    4.7866364887  -0.7686407436   0.0391379904
C    3.5284356380  -1.5289697058   0.2017313012
C    2.5610194117  -1.1202183805   1.1262433641
C    1.3348064666  -1.7742697483   1.1942089927
O    0.3318678321  -1.4145584421   2.0450620561
C    0.6852514972  -0.5037477457   3.1039388852
C   -0.4872814047  -0.3145029872   4.0284177360
O   -1.3767484929   0.6665656937   3.4993243066
C   -2.3606791030   1.0434461072   4.4611604121
C   -3.1878614824   2.1946698506   3.9525237925
O   -4.1439115076   1.7429993123   2.9922891002
C   -5.1154657796   2.7449994105   2.7007178641
C   -6.2995215093   2.1409684987   1.9936783390
O   -5.9528708588   1.7950408828   0.6475609975
C   -7.0900976252   1.4084255050  -0.1417769753
C   -7.2955038253  -0.0878589450  -0.1716919005
O   -6.2816853578  -0.6480840749  -1.0043688115
C   -6.2692408383  -2.0728083943  -0.9931885453
C   -5.3728813761  -2.5565046860  -2.1022185422
O   -4.0439212373  -2.0671725608  -1.9038806238
C   -3.1309878840  -2.6219658926  -2.8526592956
C   -1.7735377523  -1.9858880684  -2.6953649958
O   -1.8734793134  -0.5902871066  -2.9925686999
C   -0.7749628490  -0.0538243225  -3.7242853123
C    0.4824345383   0.1362896155  -2.9089838320
O    0.2658187269   1.2247868203  -1.9940090380
C    1.0818825134  -2.8652495235   0.3491164784
C    2.0679507231  -3.3205740604  -0.5118832593
C    3.3036131550  -2.6685407191  -0.5738085863
S    4.5866177932  -3.2658810045  -1.6567403100
C    6.0122262032  -2.7944157934  -0.6919509790
C    5.9924804953  -1.6198894341   0.0803607205
C    7.1058557766  -1.3264646371   0.8770367659
C    8.2354979348  -2.1320709226   0.8447460283
C    8.2673780684  -3.2561900333   0.0185637260
C    7.1531208773  -3.5981159946  -0.7378935081
H    7.0409416537   0.2265762020  -1.6775388592
H    9.0652679857   1.6459304851  -1.6900972830
H    9.1772018109   3.6625972021  -0.2335038695
H    7.2258937272   4.3007893055   1.1443686109
H    1.9493825784   4.0489293932   1.0623826377
H    0.1319417570   3.2122132419  -0.3930854875
H    2.7168607596   0.0569121872  -1.7751444841
H    2.7807091432  -0.2599092599   1.7467971431
H    0.9854555859   0.4697292973   2.6915781469
H    1.5287135278  -0.9245111937   3.6687759608
H   -0.0946393499   0.0296802028   4.9991000050
H   -1.0086526156  -1.2719699543   4.1934767227
H   -1.8624425990   1.3668231242   5.3903580348
H   -3.0129118127   0.1883349052   4.7071428029
H   -2.5352526230   2.9696990334   3.5174876789
H   -3.7139074874   2.6369163737   4.8139254325
H   -4.6755803271   3.5508668799   2.0898826635
H   -5.4841440967   3.1928800609   3.6379778414
H   -7.1016717012   2.8945237981   1.9777772010
H   -6.6659565364   1.2611299337   2.5462148605
H   -6.9010244051   1.7672276940  -1.1618636016
H   -7.9958394044   1.9021040919   0.2351128904
H   -8.2931182527  -0.3143005223  -0.5837675543
H   -7.2428473476  -0.5103160081   0.8460710724
H   -7.2801114301  -2.4735201837  -1.1741328345
H   -5.9216301173  -2.4442541281  -0.0154541030
H   -5.7528870237  -2.2126214196  -3.0778955020
H   -5.3749275128  -3.6583590435  -2.0988336033
H   -3.0381532645  -3.7086444620  -2.6906975875
H   -3.5045356560  -2.4537133670  -3.8756511097
H   -1.0845767303  -2.4878781251  -3.3906260784
H   -1.3922062536  -2.1345564269  -1.6736021849
H   -1.1118953078   0.9144627079  -4.1137136662
H   -0.5324166606  -0.7024563322  -4.5804509071
H    1.3142518798   0.3792297677  -3.5857721229
H    0.7356452343  -0.7803550601  -2.3562078022
H    0.1261060156  -3.3765592662   0.4091576913
H    1.8809090292  -4.1977646116  -1.1255887739
H    7.0800840210  -0.4478817513   1.5152179445
H    9.0928455432  -1.8844002922   1.4639456067
H    9.1509402005  -3.8872514878  -0.0142396808
H    7.1609609223  -4.4971634594  -1.3483453133
C   -5.5505869759   3.5262195159  -3.6074063717
C   -5.1543175402   2.2102863200  -3.8385678029
H   -5.5012076433   1.6843017648  -4.7241313827
C   -4.3101279475   1.5647802677  -2.9399033871
H   -3.9937317115   0.5428238777  -3.1329753657
C   -3.8594045659   2.2272370460  -1.7937934136
C   -4.2595863102   3.5453976346  -1.5686274099
H   -3.9179873352   4.0632488902  -0.6760127461
C   -2.9534193998   1.5395852976  -0.8072084888
H   -2.7303871341   2.1978980129   0.0377090920
H   -2.0162407677   1.2213733983  -1.2721742269
N   -3.5955130227   0.3058919432  -0.2385757357
H   -4.4799856517   0.5967637993   0.2135122835
C   -2.7114371017  -0.4126471991   0.7457022882
H   -2.4404753162   0.3107050702   1.5188852054
H   -1.8099697265  -0.7145210111   0.2050837080
C   -3.4122664408  -1.6029458754   1.3445181199
C   -4.4719464493  -1.4230557399   2.2387646648
H   -4.7719047993  -0.4162724659   2.5158081487
C   -5.1271305925  -2.5219051470   2.7871943836
H   -5.9508984911  -2.3678967296   3.4793359674
C   -4.7226884799  -3.8136937627   2.4571516684
C   -3.6608709457  -4.0000752305   1.5744796942
H   -3.3371470065  -5.0045995684   1.3153339720
H   -5.2308601124  -4.6719758661   2.8885611366
C   -3.0131840177  -2.9000764146   1.0187657227
H   -2.1940748814  -3.0487130603   0.3212782086
H   -3.8492952372  -0.3588018259  -0.9888205696
H   -6.2096833947   4.0293231076  -4.3098939354
C   -5.0970462478   4.1942676129  -2.4723030787
H   -5.4014127090   5.2206032576  -2.2852053548

Conformer 19
G(CENSO)=       -3543.94976027  G(xTB)=        -185.97701472       
C    5.7745885022   1.6015848783  -1.0325623136
C    6.9275868623   1.1480095212  -1.6858659856
C    7.9185839963   2.0358848666  -2.0807721080
C    7.7699222067   3.4017946579  -1.8360707018
C    6.6087322403   3.8805668692  -1.2422143850
C    5.6064340266   2.9857422959  -0.8621884222
S    4.1061249421   3.6227521249  -0.1391029391
C    2.9604651086   2.4260110030  -0.7975802303
C    1.6634669297   2.8189885567  -1.1420473260
C    0.7758047996   1.8995009829  -1.6728237835
C    1.1830443881   0.5752969910  -1.8936039206
C    2.4747042134   0.1824376407  -1.5561122201
C    3.3566949058   1.0955145406  -0.9646718004
C    4.7169247706   0.6841236380  -0.5546685491
C    4.9556014847  -0.4320127797   0.1792795661
C    3.8784209687  -1.3226325778   0.6677766611
C    2.7878329666  -0.8369869999   1.3841549730
C    1.7736015295  -1.6969785878   1.8087650426
O    0.7724009671  -1.1129711229   2.5207250752
C   -0.2557423052  -1.9562177876   3.0643345764
C   -1.0846727634  -1.1302461067   4.0105630058
O   -1.7677397240  -0.1024653100   3.2989247240
C   -2.4771912728   0.7643209445   4.1827326951
C   -3.0381968612   1.9287550897   3.4021879606
O   -4.1233033820   1.6042189860   2.5246993846
C   -5.3836300061   1.3981060004   3.1786819473
C   -6.4879512897   1.7241499581   2.2090802358
O   -6.4610903178   0.7968302383   1.1247574857
C   -7.4192432360   1.1418604439   0.1263622437
C   -7.3992360378   0.1248593444  -0.9811959708
O   -6.1404296574   0.1718811722  -1.6622510119
C   -6.1794460204  -0.5223637691  -2.9155005010
C   -4.8188696046  -0.4335245387  -3.5613770013
O   -3.8443408005  -1.2192151847  -2.8680762742
C   -3.5724412961  -2.4643949433  -3.5118820578
C   -2.6351416660  -3.2847221478  -2.6473624627
O   -1.4581404216  -2.5964652403  -2.2324318593
C   -0.5380780038  -2.3357887504  -3.2876767951
C    0.6489001893  -1.6066147496  -2.7205103947
O    0.2533247155  -0.2517717315  -2.4416634577
C    1.8407091940  -3.0617650343   1.5031197615
C    2.9586350845  -3.5577473038   0.8376532866
C    3.9848712895  -2.7046046707   0.4416692379
S    5.4351889969  -3.3604922788  -0.3642000855
C    6.6477721816  -2.2431363857   0.3178012645
C    6.3077710062  -0.9007728137   0.5529417094
C    7.2580231530  -0.0670760855   1.1542493979
C    8.5341243754  -0.5338210120   1.4387579164
C    8.8791460611  -1.8512966392   1.1345918187
C    7.9341679348  -2.7123315769   0.5892813591
H    7.0443814885   0.0839304236  -1.8702262740
H    8.8080951268   1.6643799802  -2.5813557648
H    8.5444391477   4.1008089006  -2.1386176734
H    6.4696059761   4.9480672375  -1.0938047750
H    1.3507861042   3.8514010402  -1.0092724346
H   -0.2289126519   2.2025813321  -1.9515941485
H    2.8182150189  -0.8316397169  -1.7209435836
H    2.7115582922   0.2232341958   1.6076883051
H    0.1897136982  -2.7834992451   3.6341608294
H   -0.8702357098  -2.3753102986   2.2549250395
H   -0.4353668264  -0.6880630681   4.7840893999
H   -1.8002089475  -1.8023721483   4.5146421478
H   -1.7904326393   1.1701108151   4.9447034057
H   -3.2728945077   0.2135691203   4.7128723831
H   -2.2533712892   2.3490613673   2.7633341868
H   -3.3622739064   2.7064747531   4.1091731053
H   -5.4719402319   2.0711166014   4.0438613290
H   -5.4732361812   0.3609499387   3.5331005389
H   -6.3604716580   2.7524158119   1.8309723447
H   -7.4539587953   1.6682210463   2.7381241396
H   -7.2020837255   2.1456893618  -0.2759986241
H   -8.4335915055   1.1604268614   0.5585044839
H   -8.2106039220   0.3712199110  -1.6833034215
H   -7.5780053625  -0.8875699392  -0.5864177000
H   -6.9272130505  -0.0490546463  -3.5719991289
H   -6.4717532241  -1.5743245037  -2.7633638460
H   -4.4738393150   0.6094369896  -3.5472348117
H   -4.8981717352  -0.7460881487  -4.6118806565
H   -4.4942212314  -3.0535323428  -3.6532937196
H   -3.1431275447  -2.2792714691  -4.5090945291
H   -2.3782270320  -4.2045151831  -3.1996888401
H   -3.1430566358  -3.5776814772  -1.7216842018
H   -0.9939454812  -1.7303384473  -4.0853765144
H   -0.1881881843  -3.2822268146  -3.7325276863
H    1.4678505605  -1.6126898869  -3.4534168015
H    0.9900993395  -2.0994186920  -1.7985617879
H    1.0579973014  -3.7495697469   1.8017997584
H    3.0309210808  -4.6249288114   0.6456664965
H    6.9888425883   0.9607585266   1.3806693899
H    9.2617773108   0.1294419739   1.8975447677
H    9.8779747692  -2.2200583966   1.3502719908
H    8.1883766823  -3.7502599291   0.3914609840
C   -3.6067067363   5.2246105912  -0.5522523953
C   -4.4332277007   4.3317618146  -1.2325100991
H   -5.3246070157   4.6920789223  -1.7391023169
C   -4.1169292490   2.9771942333  -1.2738247561
H   -4.7669656676   2.2896122469  -1.8100041954
C   -2.9747764905   2.4993777937  -0.6236416677
C   -2.1524891001   3.3988577003   0.0577260559
H   -1.2625817834   3.0322979664   0.5635660048
C   -2.6267873782   1.0354378005  -0.6380836786
H   -1.6882939370   0.8596161208  -0.1042122563
H   -2.5332869887   0.6342095176  -1.6524509931
N   -3.6857785835   0.2206065558   0.0544381537
H   -3.9488497319   0.6959498495   0.9402275867
C   -3.2179088422  -1.1743533109   0.3751643439
H   -2.3923625545  -1.0623919822   1.0818927659
H   -2.8481371155  -1.6023108010  -0.5585986539
C   -4.3369561628  -1.9815260181   0.9691530383
C   -5.2781629519  -2.6028032272   0.1443491485
H   -5.1817792374  -2.5194188107  -0.9352311348
C   -6.3383414557  -3.3134166781   0.6991082857
H   -7.0658781804  -3.7933000005   0.0497917302
C   -6.4673459652  -3.4091741974   2.0838091613
C   -5.5290991605  -2.7961314521   2.9112805100
H   -5.6232658975  -2.8698066791   3.9914494570
H   -7.2956401039  -3.9640856491   2.5162303003
C   -4.4692043089  -2.0846627918   2.3552618868
H   -3.7379942947  -1.5978571838   2.9954964363
H   -4.5394586862   0.1692770338  -0.5296282443
H   -3.8524135512   6.2827496232  -0.5257827562
C   -2.4632496911   4.7559951795   0.0896416087
H   -1.8126631124   5.4462263674   0.6198952727

Conformer 20
G(CENSO)=       -3543.94959028  G(xTB)=        -185.97885610       
C    5.8333578609   1.4023201723  -1.3872281844
C    6.8340152024   0.7543744984  -2.1213763573
C    7.8289003951   1.4813119061  -2.7603932354
C    7.8344478963   2.8748634190  -2.6818558181
C    6.8193571239   3.5404572893  -2.0047145551
C    5.8116098417   2.8056461996  -1.3774813564
S    4.4971794400   3.6626933066  -0.5292900699
C    3.1681294692   2.5241591473  -0.8759689976
C    1.8728391254   3.0078847188  -1.0782309531
C    0.8484112492   2.1363186387  -1.4039149722
C    1.1138275130   0.7683801305  -1.5646418328
C    2.3947141485   0.2764148131  -1.3261515030
C    3.4207597835   1.1499819015  -0.9449142088
C    4.7860370807   0.6646045613  -0.6478517235
C    5.0522494753  -0.3337003981   0.2314019324
C    4.0050104140  -1.0595797129   0.9846311864
C    2.9802355353  -0.3797602222   1.6575833855
C    2.0109222009  -1.0911231447   2.3594014611
O    0.9942226709  -0.5212759285   3.0600658021
C    0.7136246487   0.8736711374   2.8510082209
C   -0.3726467443   1.2698744769   3.8142469423
O   -1.5634744899   0.5448258510   3.5281831136
C   -2.5150604020   0.6424906262   4.5853370720
C   -3.6708093819  -0.2903729879   4.3066099619
O   -4.4947977196   0.0825492303   3.1988886045
C   -5.3282491607   1.2099811778   3.4695659403
C   -6.4972023556   1.2059445913   2.5242026198
O   -6.0413928882   1.4119027239   1.1807823888
C   -7.1289726971   1.7755641780   0.3213656647
C   -6.6276511160   2.0026602761  -1.0760801364
O   -6.2263261415   0.7539148201  -1.6353558331
C   -5.8972125437   0.8659356538  -3.0172761464
C   -5.5450694641  -0.4953293647  -3.5478996205
O   -4.4196070507  -1.0196834696  -2.8352555135
C   -3.9048628581  -2.1930528321  -3.4731657712
C   -2.9932943330  -2.9354241362  -2.5243758668
O   -1.9065402592  -2.1594077749  -2.0172281468
C   -0.8768333586  -1.9513323818  -2.9841629813
C    0.3391093863  -1.3666700454  -2.3209804351
O    0.0622776341   0.0007803196  -1.9656700331
C    2.0607130814  -2.4922427015   2.3975515259
C    3.0921652293  -3.1658007043   1.7681909230
C    4.0737139712  -2.4551709717   1.0715597300
S    5.4044250170  -3.3435824539   0.2838883782
C    6.7113433109  -2.1638225659   0.5586694831
C    6.4263808813  -0.7896981683   0.5422602560
C    7.4578189194   0.1051904620   0.8556135020
C    8.7483613552  -0.3483563357   1.0899926009
C    9.0306476464  -1.7135773551   1.0252295659
C    8.0112308668  -2.6244278780   0.7772991234
H    6.8325721436  -0.3311182601  -2.1694568719
H    8.6023688364   0.9625529148  -3.3194046742
H    8.6146559303   3.4480478016  -3.1747364931
H    6.7992561542   4.6266705666  -1.9786055940
H    1.6679053360   4.0726713594  -1.0061398504
H   -0.1561505801   2.5078836622  -1.5813668639
H    2.6212549480  -0.7802119348  -1.4088892618
H    2.9599621354   0.7026561101   1.6119724839
H    0.4083805079   1.0357272741   1.8060614788
H    1.5975716223   1.4899028770   3.0636684826
H   -0.5393178900   2.3564791467   3.7241596888
H   -0.0404346244   1.0624229870   4.8445618299
H   -2.8566224787   1.6839740963   4.7087925956
H   -2.0541763783   0.3300004985   5.5380578827
H   -4.2852305867  -0.3680813229   5.2174926899
H   -3.2795646599  -1.2878300688   4.0726044807
H   -4.7665887456   2.1507191047   3.3669619086
H   -5.7226631777   1.1544675492   4.4964670069
H   -7.1744558648   2.0242454613   2.8148659466
H   -7.0509260850   0.2555800299   2.5930298512
H   -7.5898285671   2.7062774108   0.6875869147
H   -7.8970712777   0.9851659378   0.3251401733
H   -5.7853646860   2.7148371435  -1.0771073390
H   -7.4473359931   2.4387662215  -1.6697532995
H   -5.0584621073   1.5652960551  -3.1544826306
H   -6.7596878938   1.2475967887  -3.5883693657
H   -5.3051989973  -0.3969755687  -4.6181477182
H   -6.3991348385  -1.1845104393  -3.4485419648
H   -4.7281960239  -2.8748045624  -3.7420522796
H   -3.3882533810  -1.9081753362  -4.4027771200
H   -2.6178288693  -3.8340972657  -3.0401108189
H   -3.5671003147  -3.2655152413  -1.6515239650
H   -1.2157400131  -1.2873659297  -3.7936374120
H   -0.5834438144  -2.9147058661  -3.4315331088
H    1.1736292283  -1.4012075581  -3.0345973276
H    0.6101727566  -1.9435659243  -1.4253710562
H    1.2988334855  -3.0367067678   2.9475771976
H    3.1419079343  -4.2495774204   1.8286258314
H    7.2380996554   1.1681414477   0.8990115057
H    9.5361314974   0.3619088855   1.3240824330
H    10.0402787973  -2.0739962654   1.2010268084
H    8.2183982313  -3.6912270353   0.7740539864
C   -2.9986212269   4.2934655237  -1.2939269662
C   -2.9022745101   3.2100375071  -2.1660935198
H   -2.8986849924   3.3742740785  -3.2406364942
C   -2.7938238668   1.9169114924  -1.6630496513
H   -2.6990625380   1.0726503284  -2.3419091362
C   -2.7920241036   1.6959131151  -0.2837950069
C   -2.8919221917   2.7842313092   0.5854924058
H   -2.8868427939   2.6113988176   1.6598398145
C   -2.6638944675   0.3063897283   0.2671785821
H   -2.4445824461   0.3296329983   1.3383587650
H   -1.8936670302  -0.2637063186  -0.2615419740
N   -3.9512410074  -0.4709515844   0.1069916696
H   -4.7215298511   0.0824774706   0.5269598248
C   -3.8462839566  -1.8120832706   0.7542063154
H   -3.6387745691  -1.6357426175   1.8123989403
H   -2.9706071169  -2.3075070559   0.3212777727
C   -5.0754591104  -2.6682477621   0.5962695389
C   -6.2465756285  -2.2325579087  -0.0236042587
H   -6.3289669658  -1.2312957412  -0.4372596647
C   -7.3400190639  -3.0921307467  -0.1409544270
H   -8.2437666269  -2.7398987944  -0.6313054380
C   -7.2752690684  -4.3877818814   0.3589233946
C   -6.1065752309  -4.8254378527   0.9826674271
H   -6.0442140901  -5.8364811723   1.3759986775
H   -8.1270395539  -5.0555473883   0.2630361571
C   -5.0154528742  -3.9730078826   1.0993436493
H   -4.1035367888  -4.3205524561   1.5807008643
H   -4.1652624507  -0.5806483111  -0.9010779517
H   -3.0757044036   5.3035335589  -1.6874890755
C   -2.9913948780   4.0791404132   0.0832400319
H   -3.0640387358   4.9205559658   0.7672856879

Conformer 21
G(CENSO)=       -3543.94952728  G(xTB)=        -185.97233494       
C    5.6532475056   1.5389853158  -0.7367866883
C    6.7531204482   1.1109757408  -1.4901532519
C    7.8113064441   1.9694882773  -1.7548428539
C    7.7839268117   3.2800795092  -1.2761524154
C    6.6779937498   3.7424678821  -0.5733812239
C    5.6085759515   2.8807650645  -0.3224645479
S    4.1826477961   3.4995094143   0.5526177321
C    2.9260227773   2.5486698154  -0.2819956384
C    1.6671969841   3.1075161422  -0.5235391358
C    0.7085955693   2.3897762848  -1.2179660544
C    1.0082243519   1.1086844270  -1.7057576837
C    2.2471961472   0.5349939734  -1.4340420256
C    3.2031632904   1.2421538030  -0.6937538216
C    4.5246593061   0.6487631830  -0.3900073344
C    4.6620438203  -0.5879146404   0.1504632631
C    3.4986418252  -1.4088140531   0.5492047308
C    2.4903970559  -0.8759068023   1.3599459748
C    1.3843973339  -1.6481220765   1.7024309481
O    0.3733829745  -1.2069767288   2.5007169062
C    0.6029270917   0.0228473947   3.2132623135
C   -0.4623354532   0.2058081879   4.2578049056
O   -1.6591906703   0.7129247641   3.6751243333
C   -2.6513203807   0.9239092330   4.6776928976
C   -3.7809298150   1.7652110073   4.1499775142
O   -4.5623262317   1.0300386863   3.2144552857
C   -5.7653663203   1.7224205783   2.8951310968
C   -6.6275899133   0.8630522041   2.0014764668
O   -6.1808008359   0.7829153827   0.6432594261
C   -6.4357203423   1.9685357637  -0.1318918386
C   -7.0162310956   1.5820884411  -1.4669471044
O   -6.0290648933   0.8708829591  -2.2058407203
C   -6.5497978921   0.2876940318  -3.3951276043
C   -5.4165432379  -0.3806139199  -4.1265656689
O   -4.8542038603  -1.3774691445  -3.2649143386
C   -4.0842414611  -2.3721424450  -3.9461625264
C   -2.8056041660  -1.8700157041  -4.5709561619
O   -1.9032339463  -1.4233130982  -3.5600448838
C   -0.6638180396  -1.0334976161  -4.1462382824
C    0.3692774284  -0.7284807909  -3.0977238290
O    0.0368659600   0.5096264676  -2.4492138354
C    1.2785642362  -2.9638240649   1.2271461336
C    2.3018936014  -3.5116446338   0.4707963699
C    3.4271115451  -2.7461403950   0.1501838304
S    4.7739467996  -3.4676073602  -0.7684940510
C    6.1247807840  -2.5873486248  -0.0034441327
C    5.9568564450  -1.2534795654   0.4061807597
C    7.0145761853  -0.6232066131   1.0732691066
C    8.2284384409  -1.2714813437   1.2547140544
C    8.4030465198  -2.5717394017   0.7791455561
C    7.3494234824  -3.2370061355   0.1642797766
H    6.7749340919   0.0888745665  -1.8570945013
H    8.6588071746   1.6183455910  -2.3364886011
H    8.6110340771   3.9548639925  -1.4776517798
H    6.6337778790   4.7753110758  -0.2385674727
H    1.4440437423   4.1177751870  -0.1908205381
H   -0.2629656881   2.8254296457  -1.4312606940
H    2.4950072827  -0.4639640564  -1.7729357701
H    2.5886463161   0.1506659652   1.6918347476
H    0.6049918370   0.8751191415   2.5179162955
H    1.5790870497  -0.0274988116   3.7148689342
H   -0.0806053370   0.9234674017   5.0034945635
H   -0.6501046351  -0.7487690224   4.7771872393
H   -2.2098857848   1.4617097477   5.5339190044
H   -3.0358112130  -0.0418493767   5.0481665384
H   -3.3874624105   2.6885199995   3.6899718239
H   -4.4055848483   2.0611020128   5.0102553609
H   -5.5433657108   2.6917534745   2.4152738363
H   -6.3321754059   1.9329633960   3.8189067261
H   -7.6584360267   1.2462680521   2.0237157577
H   -6.6350056430  -0.1642476618   2.3819673889
H   -5.5023022433   2.5333371122  -0.2685341916
H   -7.1560399542   2.6144489953   0.3870383118
H   -7.3188863513   2.4948655962  -2.0078166884
H   -7.9111486067   0.9555206634  -1.3189315394
H   -6.9911479107   1.0570647591  -4.0505021175
H   -7.3339326595  -0.4462185586  -3.1462744565
H   -4.6563755251   0.3628964375  -4.4082735154
H   -5.8076226734  -0.8459041408  -5.0439661836
H   -3.8563856234  -3.1382694318  -3.1968090262
H   -4.6955866060  -2.8327229829  -4.7380534763
H   -3.0046975606  -1.0604843523  -5.2923059929
H   -2.3604486612  -2.7087759869  -5.1337683069
H   -0.8050163417  -0.1565900762  -4.7999445980
H   -0.2671204185  -1.8555582356  -4.7654207800
H    1.3385501044  -0.6349646849  -3.6066150745
H    0.4349185576  -1.5399053427  -2.3578149481
H    0.4146740030  -3.5627180226   1.4999380696
H    2.2368412016  -4.5481887068   0.1511317273
H    6.8776175005   0.3904862907   1.4386765722
H    9.0397562039  -0.7640311178   1.7685509961
H    9.3520136575  -3.0824314209   0.9159689181
H    7.4694455629  -4.2655438174  -0.1654717548
C   -2.9153311277   4.0937114738  -1.1049233811
C   -2.7662768874   3.6458520450   0.2057835784
H   -2.7037733057   4.3606116613   1.0222022036
C   -2.6996808863   2.2795948144   0.4723622506
H   -2.5934257933   1.9221175509   1.4937587897
C   -2.7717900901   1.3567279787  -0.5716187032
C   -2.9062438931   1.8109762101  -1.8853769494
H   -2.9348224206   1.0910632983  -2.7003567255
C   -2.7081462048  -0.1160991694  -0.2837381219
H   -2.4565850140  -0.2956604527   0.7643441208
H   -1.9779601649  -0.6195486675  -0.9262774192
N   -4.0375052733  -0.7655891918  -0.5534588837
H   -4.7797213903  -0.2754445303  -0.0151535496
C   -4.0763807277  -2.2483381442  -0.2751559961
H   -3.2480347958  -2.6920204333  -0.8351391188
H   -5.0222070773  -2.6071582828  -0.6916112856
C   -3.9846001644  -2.5658655249   1.1892468606
C   -5.1464331623  -2.6319979632   1.9629198236
H   -6.1129993548  -2.4609483714   1.4941687323
C   -5.0713909632  -2.9225210995   3.3219247407
H   -5.9802910847  -2.9723016951   3.9152357281
C   -3.8331928733  -3.1549779127   3.9177788265
C   -2.6715607744  -3.0992894974   3.1504341470
H   -1.7044117542  -3.2854036588   3.6087893068
H   -3.7744073927  -3.3867782740   4.9778229956
C   -2.7476240707  -2.8079941312   1.7915262544
H   -1.8417285796  -2.7700167724   1.1921127015
H   -4.2870027745  -0.6519418307  -1.5524252158
H   -2.9715621772   5.1588720601  -1.3135469516
C   -2.9853905015   3.1731983952  -2.1506835857
H   -3.0919253924   3.5195582749  -3.1753429741

Conformer 22
G(CENSO)=       -3543.94893588  G(xTB)=        -185.97642657       
C    6.0101920077   1.4833963343  -0.7166289017
C    7.0259324321   1.0373956587  -1.5706186219
C    8.0734556715   1.8757641623  -1.9269914216
C    8.1178662544   3.1832524037  -1.4412615638
C    7.0921697577   3.6636312281  -0.6357725484
C    6.0330495276   2.8221218763  -0.2906114157
S    4.7074493233   3.4598215880   0.7210435913
C    3.3570390396   2.5525176057  -0.0105250398
C    2.0942592413   3.1404374346  -0.1327778634
C    1.0670008742   2.4593424917  -0.7649863809
C    1.3029302500   1.1916460967  -1.3161561564
C    2.5443074777   0.5827221559  -1.1501675789
C    3.5690228496   1.2486396502  -0.4667302342
C    4.8956622913   0.6184010075  -0.2750413140
C    5.0460087883  -0.6224951360   0.2528835733
C    3.8937889964  -1.4041135682   0.7487520062
C    2.9703334654  -0.8295323210   1.6286244771
C    1.8423781896  -1.5410844617   2.0252650851
O    0.8847189195  -1.0406587906   2.8526897334
C    1.1455744545   0.2468251501   3.4411487592
C   -0.0314677161   0.6551585921   4.2815416502
O   -1.0966137042   1.0418821009   3.4234266028
C   -2.1443099002   1.7093208290   4.1200519486
C   -3.2116734564   2.0722629240   3.1171181442
O   -3.8980093695   0.9081434764   2.6394721191
C   -5.1455774735   0.6668967720   3.2982194472
C   -6.2824444647   1.3280053503   2.5600106136
O   -6.4034292605   0.6905887346   1.2852626230
C   -7.4069598912   1.3014040103   0.4712670814
C   -7.7244890861   0.4090251725  -0.6959608500
O   -6.5872153509   0.3008730340  -1.5488035446
C   -6.8729425878  -0.4894785072  -2.7001080864
C   -5.5944362561  -0.7269665616  -3.4581882807
O   -4.6951282389  -1.4522219355  -2.6059031936
C   -3.8357498689  -2.3785876498  -3.2781436851
C   -2.6860015207  -1.7438955662  -4.0202339288
O   -1.7252251097  -1.2486730688  -3.0874090570
C   -0.5488530910  -0.8005215393  -3.7556332570
C    0.5605290904  -0.5504595306  -2.7731953580
O    0.2708126639   0.6370340538  -2.0131017259
C    1.6477308958  -2.8512399988   1.5618546285
C    2.6005332945  -3.4492903456   0.7530064025
C    3.7370994814  -2.7360924336   0.3579932594
S    4.9820039067  -3.5127616605  -0.6536290050
C    6.4214651779  -2.6702489258  -0.0195741144
C    6.3365586092  -1.3287188693   0.3919771102
C    7.4735985833  -0.7302160584   0.9492173189
C    8.6773762708  -1.4173489861   1.0204857512
C    8.7634500470  -2.7260739929   0.5436155216
C    7.6346357333  -3.3595085293   0.0385375858
H    6.9914885291   0.0177404069  -1.9433567955
H    8.8565002665   1.5111380273  -2.5856157667
H    8.9366433800   3.8423443537  -1.7155712577
H    7.1020052864   4.6946548670  -0.2928197005
H    1.9199289949   4.1457736341   0.2411611193
H    0.0907998317   2.9210469123  -0.8864959027
H    2.7421183847  -0.4137017879  -1.5277185374
H    3.1493685823   0.1846708543   1.9629363022
H    1.3040708985   0.9992097003   2.6556675645
H    2.0462965954   0.1878580283   4.0682627550
H    0.2854185329   1.5052785663   4.9089174367
H   -0.3399515890  -0.1646542072   4.9514312042
H   -1.7607402161   2.6297427340   4.5942521366
H   -2.5619193481   1.0653594431   4.9128992684
H   -2.7402097548   2.5606564661   2.2546962829
H   -3.9150651862   2.7883224461   3.5641451245
H   -5.1211712771   1.0165568815   4.3398012049
H   -5.2978274248  -0.4193569510   3.3081496831
H   -6.0912314781   2.4069024010   2.4341152247
H   -7.2177722028   1.2085938932   3.1308847847
H   -7.0663881452   2.2905368618   0.1251942482
H   -8.3304742652   1.4399162817   1.0552166168
H   -8.5757561961   0.8448804130  -1.2448645339
H   -8.0242705648  -0.5899604891  -0.3367803139
H   -7.5929525702   0.0269695212  -3.3569791963
H   -7.3129675750  -1.4552024235  -2.3995012060
H   -5.1431836274   0.2265400681  -3.7666201803
H   -5.8230578375  -1.3133428695  -4.3590097060
H   -3.4470266290  -3.0474241440  -2.5008166348
H   -4.4267099673  -2.9785467918  -3.9857514811
H   -3.0382188121  -0.9362178885  -4.6841380323
H   -2.2245449530  -2.5189950340  -4.6556083430
H   -0.7525469343   0.1109020340  -4.3422655284
H   -0.1946040997  -1.5772914237  -4.4534414818
H    1.4890621985  -0.4067979018  -3.3419928422
H    0.6846297720  -1.4098909724  -2.0987277800
H    0.7653591333  -3.4022940115   1.8744721436
H    2.4663148513  -4.4810756119   0.4390697797
H    7.4060182159   0.2891766041   1.3179049367
H    9.5501835131  -0.9336709715   1.4495259043
H    9.7039983341  -3.2673250954   0.5939063052
H    7.6889801696  -4.3933343983  -0.2918326721
C   -4.6559151767   4.0030990172  -2.6589545278
C   -3.9017727893   3.0401634885  -3.3257323433
H   -3.7819220120   3.0923432545  -4.4045337344
C   -3.3024975882   2.0061644078  -2.6107233010
H   -2.7208001009   1.2450932528  -3.1257619457
C   -3.4498008696   1.9301712732  -1.2248320030
C   -4.2025124813   2.9020060064  -0.5604728237
H   -4.3230956805   2.8456879570   0.5191205462
C   -2.8331234790   0.7909194646  -0.4664243559
H   -2.3951918615   1.1194850975   0.4799962551
H   -2.0690599276   0.2898172836  -1.0660607161
N   -3.8686178783  -0.2470769555  -0.1233169120
H   -4.6039436240   0.1692425790   0.4742939245
C   -3.2546382076  -1.4362210144   0.5577040426
H   -2.5847295735  -1.0562967877   1.3325729497
H   -2.6551642789  -1.9523319447  -0.2018926108
C   -4.2896057688  -2.3449020552   1.1629725697
C   -4.1249694853  -2.7788358352   2.4797063698
H   -3.2646360325  -2.4385766628   3.0516719925
C   -5.0566338646  -3.6333962660   3.0636519749
H   -4.9165503507  -3.9640642466   4.0892203031
C   -6.1699570583  -4.0514030748   2.3393522488
C   -6.3413816949  -3.6186906027   1.0256545628
H   -7.2071619755  -3.9424909891   0.4540912435
H   -6.9020619540  -4.7117805712   2.7960907921
C   -5.4030127681  -2.7766794957   0.4361351681
H   -5.5462177486  -2.4539795989  -0.5927909749
H   -4.3231983619  -0.5568271648  -1.0020915112
H   -5.1247625270   4.8097744560  -3.2160714142
C   -4.8043967361   3.9331596539  -1.2743896569
H   -5.3887425628   4.6845113422  -0.7501547534

Conformer 23
G(CENSO)=       -3543.94880557  G(xTB)=        -185.98025195       
C    6.1523904904   1.2079878085  -0.4121039472
C    7.0897921438   0.7495924193  -1.3450266487
C    8.3443633721   1.3363144556  -1.4372935471
C    8.6803848365   2.4009601383  -0.5998603489
C    7.7460066566   2.9070076327   0.2958134361
C    6.4793174671   2.3252576810   0.3745548804
S    5.2806412051   2.9980513136   1.5129683963
C    3.8037888532   2.7067085432   0.5573508101
C    2.7253995473   3.5928953045   0.6366324105
C    1.5951583516   3.3844605012  -0.1370850485
C    1.5493137029   2.3105427489  -1.0377060853
C    2.6118558302   1.4129018461  -1.0995065583
C    3.7217600386   1.5786948131  -0.2646768957
C    4.8213893265   0.5888944193  -0.2409759071
C    4.6108955707  -0.7383975135  -0.0446921903
C    3.2666810141  -1.3030336053   0.2079668331
C    2.4071744162  -0.7162602449   1.1445070529
C    1.1232454429  -1.2171890376   1.3303444057
O    0.2040106423  -0.6525127887   2.1623609205
C    0.5552042454   0.5940034842   2.7897465366
C   -0.6879835568   1.2191151178   3.3607190571
O   -1.5139487926   1.6720167302   2.2855446163
C   -2.3855894192   2.7456575711   2.6403350173
C   -3.6284719236   2.3283131917   3.3912420382
O   -4.5481716754   1.6935614512   2.4944959909
C   -5.7991874359   1.4186848963   3.1331616644
C   -6.8046590776   0.9547638660   2.1156265100
O   -6.4152278693  -0.3260865063   1.6224936648
C   -7.3777661166  -0.8949982994   0.7325862218
C   -7.1806428786  -0.4910256402  -0.7094409122
O   -6.0099548964  -1.1474332788  -1.2192447917
C   -5.9134625405  -1.0377628516  -2.6451602012
C   -4.8682972763  -1.9854947958  -3.1644418446
O   -3.5779439927  -1.6172299270  -2.6834412678
C   -2.5534314808  -2.3417848339  -3.3638347248
C   -1.2040696494  -1.9547828983  -2.8250193874
O   -0.9615159331  -0.5791510907  -3.1075353294
C    0.2804489879  -0.1417701713  -2.5600565974
C    0.4786466653   1.3256423927  -2.9357961965
O    0.4294079828   2.2219976260  -1.8097745178
C    0.7105589203  -2.3609875795   0.6319726690
C    1.5811352469  -2.9855081005  -0.2450626045
C    2.8603697168  -2.4621517741  -0.4606436666
S    3.9695949395  -3.2664116054  -1.5996382394
C    5.5057200356  -2.9503967125  -0.7503863401
C    5.6864494671  -1.7538637955  -0.0363135567
C    6.8719804386  -1.5880228462   0.6913204458
C    7.8790321473  -2.5415193028   0.6405070482
C    7.7142181779  -3.6900732109  -0.1347027873
C    6.5232676361  -3.9045152865  -0.8171777047
H    6.8274296837  -0.0859006314  -1.9880529507
H    9.0626001381   0.9641619395  -2.1621639830
H    9.6628422910   2.8599063879  -0.6647214014
H    7.9917985824   3.7633046576   0.9181708998
H    2.7760213808   4.4598144210   1.2901021824
H    0.7589408894   4.0760861009  -0.0903520860
H    2.5951167062   0.5528189299  -1.7591929522
H    2.7604005175   0.1465907905   1.6949295221
H    0.9955802113   1.2772833495   2.0508966418
H    1.2825936272   0.4150982641   3.5943829698
H   -0.3726959797   2.0705784912   3.9835819850
H   -1.2206240152   0.5045860633   4.0063590827
H   -2.6769499467   3.2266371850   1.6979595424
H   -1.8430552767   3.4864082638   3.2478956039
H   -4.0987691590   3.2320467264   3.8113919063
H   -3.3844915795   1.6544897704   4.2284512211
H   -6.1823079407   2.3368851303   3.6056934125
H   -5.6657141351   0.6559347333   3.9173416733
H   -6.8852359987   1.6897026607   1.2977010687
H   -7.7868508056   0.8880491111   2.6111075642
H   -8.3969738540  -0.6212319975   1.0449610622
H   -7.2753276566  -1.9839963764   0.8153806243
H   -7.0822888807   0.6023151637  -0.8131170291
H   -8.0598258587  -0.8120454857  -1.2892764818
H   -5.6800339617  -0.0017067355  -2.9345193725
H   -6.8764551270  -1.3148242142  -3.1007790011
H   -4.8939774544  -1.9383718141  -4.2661028913
H   -5.1058735055  -3.0199166878  -2.8637502732
H   -2.6865901810  -3.4274712170  -3.2220656599
H   -2.6031060468  -2.1318664439  -4.4454138984
H   -0.4382086063  -2.5882448646  -3.3042145066
H   -1.1517028904  -2.1363951638  -1.7397316404
H    1.0995348293  -0.7642996052  -2.9573263960
H    0.2739605592  -0.2534836595  -1.4622111483
H   -0.3486411326   1.6392491295  -3.5787359094
H    1.4184402365   1.4823861498  -3.4788600553
H   -0.2865492447  -2.7583965426   0.7977189118
H    1.2651049441  -3.8863384361  -0.7643209968
H    7.0001143222  -0.6921389171   1.2918493834
H    8.7933191115  -2.3911021168   1.2072197016
H    8.5008211377  -4.4378171195  -0.1815524912
H    6.3735729415  -4.8204784560  -1.3824850126
C   -5.4166033569   3.5015675621  -2.9823228586
C   -4.4946417548   2.6709340392  -3.6142186957
H   -4.4094114101   2.6750750901  -4.6976836544
C   -3.6924172809   1.8173416021  -2.8608647683
H   -2.9930336586   1.1434284947  -3.3489921135
C   -3.7918329859   1.8002799581  -1.4677282301
C   -4.7079885437   2.6475112880  -0.8371044133
H   -4.7864332382   2.6543582631   0.2477798467
C   -2.9069487731   0.8741868328  -0.6792417879
H   -2.2233162485   1.4176849568  -0.0185487476
H   -2.3244145654   0.2486516441  -1.3597625812
N   -3.7030554648  -0.0495926474   0.2041715241
H   -4.1117273058   0.4805926404   0.9921959339
C   -2.8458581016  -1.1535098244   0.7649838955
H   -1.9857775393  -0.6734307395   1.2391987690
H   -2.5092417345  -1.7416983775  -0.0918685753
C   -3.6014494795  -2.0040603782   1.7439847886
C   -4.3043606585  -3.1294600925   1.3097546887
H   -4.2952871875  -3.3950775317   0.2551110858
C   -5.0093195137  -3.9116084219   2.2203139684
H   -5.5511220341  -4.7882369885   1.8753259100
C   -5.0153210147  -3.5743059395   3.5724206561
C   -4.3114498866  -2.4545331440   4.0121766048
H   -4.3082054232  -2.1916574201   5.0666336964
H   -5.5612576153  -4.1881393307   4.2838810249
C   -3.6084727610  -1.6735083504   3.1004535131
H   -3.0618406887  -0.7969350571   3.4398590292
H   -4.4947721046  -0.4622504495  -0.3304649245
H   -6.0509583156   4.1595883886  -3.5700908469
C   -5.5224927061   3.4864420762  -1.5924012702
H   -6.2370145485   4.1361036889  -1.0938121392

Conformer 24
G(CENSO)=       -3543.94821265  G(xTB)=        -185.97902836       
C    5.8477122648   1.0020600715  -0.6154737424
C    6.7945283686   0.3630730311  -1.4244505900
C    7.9702192528   1.0074180925  -1.7848530989
C    8.2153206395   2.3096878963  -1.3472267759
C    7.2666162807   2.9804011251  -0.5841802539
C    6.0792364810   2.3343730421  -0.2358696142
S    4.8531586552   3.2110165612   0.7208623282
C    3.3911454718   2.5127813514  -0.0257244645
C    2.2475244345   3.2966898192  -0.2016268130
C    1.1400413435   2.7722239870  -0.8460452602
C    1.1799256974   1.4663780096  -1.3545035736
C    2.2985840065   0.6671822011  -1.1434222905
C    3.3971702572   1.1783720294  -0.4419580272
C    4.5942649308   0.3496827540  -0.1812408795
C    4.5266577019  -0.8710301055   0.4052442490
C    3.2555162486  -1.4558314009   0.8847355105
C    2.3861602911  -0.7224005708   1.7026516868
C    1.1849426976  -1.2833700331   2.1269865104
O    0.2834787927  -0.6448058451   2.9215446006
C    0.6529181765   0.6404578424   3.4473491301
C   -0.4515172051   1.1282344903   4.3445021589
O   -1.5609519028   1.5539581534   3.5577910066
C   -2.6035336280   2.0919815514   4.3686559105
C   -3.6399383884   2.7510200128   3.4885008134
O   -4.4076092016   1.8505181723   2.6834902038
C   -5.4298256837   1.1469114054   3.3985619246
C   -6.4608239967   0.6645891069   2.4115630212
O   -5.8240862042  -0.2107997094   1.4878726482
C   -6.7362766017  -0.8110275780   0.5714461771
C   -5.9309117235  -1.6121622554  -0.4229322287
O   -5.1761056788  -0.7596810394  -1.2977190469
C   -5.8439092191  -0.4480227299  -2.5304995351
C   -5.4301599449  -1.3977036532  -3.6287322341
O   -4.0816688732  -1.1052175863  -3.9805145330
C   -3.4832307530  -2.1264187680  -4.7708266859
C   -2.1044276193  -1.6870231111  -5.2069515116
O   -1.1623025705  -1.5727321528  -4.1390327241
C   -1.1987494569  -0.3282483977  -3.4491044079
C    0.1150794014  -0.2104051797  -2.7012340774
O    0.0786774239   1.0679998963  -2.0505153743
C    0.8480798419  -2.5897060818   1.7413098331
C    1.7278306931  -3.3341850501   0.9745850180
C    2.9427715592  -2.7791204192   0.5599109923
S    4.0937214492  -3.7590012546  -0.3858075590
C    5.6157806927  -3.0984664579   0.2679879717
C    5.6978834328  -1.7441999021   0.6312859167
C    6.8818658323  -1.2823104244   1.2191067494
C    7.9789149453  -2.1205528978   1.3624362137
C    7.9068474123  -3.4443077420   0.9265353360
C    6.7226910970  -3.9401061506   0.3949400427
H    6.6022659494  -0.6525739123  -1.7588297600
H    8.6962202501   0.4954531721  -2.4098745231
H    9.1342199556   2.8173436243  -1.6264951047
H    7.4370540102   4.0089107214  -0.2775119889
H    2.2320774264   4.3273842163   0.1417023053
H    0.2552974478   3.3810218615  -1.0081527627
H    2.3411116071  -0.3552690342  -1.5014767563
H    2.6689890866   0.2860536742   1.9804614538
H    0.8221504581   1.3562362053   2.6293314445
H    1.5774676445   0.5487061552   4.0345831162
H   -0.0611739433   1.9739716964   4.9344071121
H   -0.7509826503   0.3331163235   5.0471154787
H   -2.1977760109   2.8666367576   5.0416646489
H   -3.0512446859   1.3056691624   4.9988963174
H   -3.1413111067   3.4320966643   2.7890176716
H   -4.3160561127   3.3414158411   4.1250508605
H   -5.9187750793   1.8197786519   4.1186280709
H   -5.0051113744   0.2950935493   3.9502071746
H   -6.9140578563   1.5178672126   1.8793381353
H   -7.2577218844   0.1397165883   2.9640031019
H   -7.3314347014  -0.0382862619   0.0553549623
H   -7.4320574804  -1.4792869188   1.1065751394
H   -6.5947755153  -2.2672965751  -1.0021669675
H   -5.2102689450  -2.2429286529   0.1116206285
H   -5.5614821893   0.5759907502  -2.8017074271
H   -6.9337221109  -0.4769650940  -2.3981216212
H   -6.0935128579  -1.2683974919  -4.5014734904
H   -5.5244405208  -2.4408792672  -3.2821882941
H   -3.4190326893  -3.0653585261  -4.1948989548
H   -4.0843311029  -2.3237169525  -5.6767298137
H   -2.1680254133  -0.7367741020  -5.7606410076
H   -1.7066288164  -2.4519203563  -5.8851072951
H   -2.0446046506  -0.2786808430  -2.7473789940
H   -1.2935695894   0.5071271694  -4.1608988360
H    0.9622227071  -0.2560159337  -3.3995634963
H    0.2184282507  -1.0196574056  -1.9633375092
H   -0.0902729025  -3.0185760005   2.0807592170
H    1.4783813572  -4.3595498118   0.7147681672
H    6.9366834211  -0.2496707796   1.5516679132
H    8.8915361311  -1.7429383374   1.8144904806
H    8.7644621160  -4.1029312258   1.0301059657
H    6.6499188350  -4.9826372593   0.0971777962
C   -6.3307643927   3.9517145935  -2.3209396695
C   -6.2833740256   3.8302723867  -0.9325608863
H   -7.1091243027   4.1918752102  -0.3256451418
C   -5.1734991589   3.2589853951  -0.3185536133
H   -5.1334271155   3.1753933347   0.7653608594
C   -4.1059454871   2.7898688790  -1.0904194254
C   -4.1595075367   2.9118394453  -2.4802480855
H   -3.3305360306   2.5477337109  -3.0832228557
C   -2.9107813280   2.1482052944  -0.4439761316
H   -2.5010443170   2.7615168595   0.3658966410
H   -2.1256859246   1.9657740652  -1.1819733202
N   -3.2652959013   0.8154334251   0.1581318542
H   -3.8510830388   0.9645765090   0.9972631588
C   -2.0461867238   0.0220693620   0.5559978471
H   -1.5631675393   0.5726222044   1.3679906396
H   -1.3888571209  -0.0037602188  -0.3162449404
C   -2.4282576634  -1.3637333543   0.9816553797
C   -2.8334486220  -1.6098207228   2.2944390673
H   -2.8489307044  -0.7890867133   3.0077110936
C   -3.1951653638  -2.8942267160   2.6861318843
H   -3.5071801025  -3.0803724978   3.7104187583
C   -3.1476100296  -3.9429736900   1.7680630974
C   -2.7401052730  -3.7030625365   0.4571855050
H   -2.6978888849  -4.5190801329  -0.2592250467
H   -3.4243908432  -4.9476385974   2.0763217682
C   -2.3837509199  -2.4155062764   0.0649323919
H   -2.0626368863  -2.2234144381  -0.9570308148
H   -3.8512511363   0.2650608623  -0.5005651647
H   -7.1953421166   4.4048053589  -2.7982775031
C   -5.2650364792   3.4974877254  -3.0931537181
H   -5.2958498077   3.5919466083  -4.1752154716

Conformer 25
G(CENSO)=       -3543.94764287  G(xTB)=        -185.97753483       
C    6.2609707032   1.2932438836  -0.5476396276
C    7.2773558763   0.6456900945  -1.2618301403
C    8.5470345931   1.1981809954  -1.3539463783
C    8.8221871642   2.4208102336  -0.7397583274
C    7.8142046402   3.1096620091  -0.0769308668
C    6.5340229884   2.5570268014   0.0010329247
S    5.2475934784   3.4700852465   0.8313489980
C    3.8590737475   2.9510440170  -0.1580475582
C    2.8022989655   3.8373310133  -0.3895203892
C    1.7223043675   3.4481089142  -1.1632767665
C    1.7050128971   2.1740014714  -1.7482284880
C    2.7551723893   1.2901564924  -1.5218856477
C    3.8182161852   1.6570186622  -0.6874432308
C    4.9120104783   0.7095846936  -0.3802437355
C    4.6868236929  -0.5690474593   0.0170013067
C    3.3309122079  -1.1329513316   0.2055181088
C    2.3714143148  -0.4803988469   0.9901294325
C    1.1007100387  -1.0287386183   1.1374924697
O    0.1155458960  -0.4791879118   1.9024606517
C    0.4263661666   0.7237205346   2.6270862806
C   -0.7010576176   1.0324537381   3.5723500354
O   -1.8710093193   1.4350284686   2.8608625122
C   -2.8142569784   2.0401450325   3.7473705518
C   -4.0355478172   2.4917344415   2.9959904904
O   -4.8286342627   1.3558293347   2.6275689447
C   -6.1436997024   1.7256193042   2.1830333595
C   -7.0338364721   0.5056699756   2.2306402384
O   -6.7184533481  -0.4774713243   1.2437531063
C   -7.3690311018  -0.2434451742  -0.0047167651
C   -7.1193071021  -1.4159448483  -0.9140701241
O   -5.7275557616  -1.4916558706  -1.2277444801
C   -5.4606948182  -2.4227183562  -2.2802189835
C   -3.9666749612  -2.4905016197  -2.4962215127
O   -3.4168464867  -1.2027561298  -2.7613226350
C   -3.4122624426  -0.8047410603  -4.1303133003
C   -2.1299067553  -1.2250986440  -4.8358537489
O   -0.9445703271  -0.9237990132  -4.1013336650
C   -0.8016625204   0.4477753882  -3.7570414746
C    0.5325043479   0.5521116702  -3.0483503744
O    0.6220571278   1.8828809183  -2.5201891218
C    0.7742663000  -2.2282888125   0.4885627594
C    1.7349718860  -2.8994023771  -0.2479716727
C    3.0221853534  -2.3685340746  -0.3725256325
S    4.2735739859  -3.2699048851  -1.2685003991
C    5.6820153196  -2.8280116165  -0.2668294089
C    5.7601257357  -1.5467252336   0.3025484973
C    6.8381335214  -1.2585409232   1.1485973507
C    7.8464803667  -2.1893048534   1.3571736133
C    7.7896147474  -3.4336625093   0.7277584731
C    6.7014360207  -3.7615175081  -0.0719224202
H    7.0633075432  -0.3086222413  -1.7345043751
H    9.3241360316   0.6762204614  -1.9048261237
H    9.8156659738   2.8555312482  -0.8039207450
H    8.0144517999   4.0836978947   0.3615312622
H    2.8289058384   4.8398945285   0.0287739752
H    0.8978647032   4.1311376897  -1.3472086176
H    2.7634799886   0.2997930837  -1.9606088197
H    2.6411908667   0.4586948686   1.4584535139
H    0.5907202539   1.5539401748   1.9243066503
H    1.3368717084   0.5761933076   3.2234270830
H   -0.3585616870   1.8494298995   4.2280996025
H   -0.9163802143   0.1578847857   4.2079778853
H   -2.3606351576   2.9223023910   4.2278567162
H   -3.1050314641   1.3331279701   4.5415860165
H   -3.7551628451   3.0734027002   2.1048484643
H   -4.6218259923   3.1414686238   3.6623010359
H   -6.0987958054   2.1599640989   1.1710406850
H   -6.5582182292   2.4848994541   2.8637435851
H   -8.0821883014   0.8246832278   2.1319212278
H   -6.9132918876   0.0172346064   3.2045325557
H   -7.0065493793   0.6853365263  -0.4750083541
H   -8.4567656099  -0.1488242475   0.1446651317
H   -7.7057535068  -1.2721298744  -1.8353066430
H   -7.4498533158  -2.3520843094  -0.4355658589
H   -5.9777355675  -2.0957610076  -3.1968630703
H   -5.8345502492  -3.4258120958  -2.0157316334
H   -3.7489585107  -3.2047996504  -3.3039567667
H   -3.4757300224  -2.8544993629  -1.5845801955
H   -4.2692473225  -1.2197070354  -4.6823388464
H   -3.5206358178   0.2866354869  -4.1358471028
H   -2.1093984299  -0.7451787452  -5.8300007500
H   -2.1070178887  -2.3110618528  -4.9796328253
H   -1.5975811403   0.7818348372  -3.0741116554
H   -0.8242983095   1.0872702506  -4.6552563494
H    1.3624496037   0.3578145029  -3.7415593600
H    0.5706982822  -0.1830222041  -2.2304874929
H   -0.2216249837  -2.6446381660   0.6058086999
H    1.4889448788  -3.8524222709  -0.7084966119
H    6.8841982570  -0.2863890379   1.6312597207
H    8.6787309736  -1.9455946978   2.0112140632
H    8.5784372787  -4.1638890462   0.8846974638
H    6.6325433837  -4.7461014136  -0.5266974568
C   -4.1496402140   4.0828050512  -1.5851553372
C   -4.7967960726   2.8923988743  -1.9140589452
H   -5.6817674024   2.9098795045  -2.5449708511
C   -4.3071394540   1.6759917148  -1.4473912653
H   -4.7983555189   0.7479647447  -1.7298265824
C   -3.1727202340   1.6399789226  -0.6295726415
C   -2.5291539713   2.8360723353  -0.3033807106
H   -1.6499284337   2.8118713550   0.3357922347
C   -2.6202933658   0.3368497822  -0.1226766084
H   -1.7731163078   0.5113056355   0.5426849933
H   -2.3116360024  -0.3112100591  -0.9491809214
N   -3.6438104695  -0.4328291537   0.6713680855
H   -4.0549705072   0.1893352126   1.3983716140
C   -3.0500489506  -1.6520792116   1.3324981102
H   -2.2330782696  -1.2944646052   1.9638411634
H   -2.6394059366  -2.2749179771   0.5325763164
C   -4.0826573018  -2.3947512975   2.1303340734
C   -4.7834622861  -3.4609226611   1.5637793580
H   -4.5628476821  -3.7669297514   0.5437198651
C   -5.7595366574  -4.1293181066   2.2975062279
H   -6.2996869602  -4.9593063304   1.8500400687
C   -6.0414233875  -3.7357800499   3.6043637685
C   -5.3388348620  -2.6775197189   4.1778476472
H   -5.5497376017  -2.3733903176   5.1997115513
H   -6.8033674823  -4.2569448226   4.1778095886
C   -4.3625231791  -2.0108778475   3.4438016850
H   -3.8128493435  -1.1857060758   3.8903946470
H   -4.4206154705  -0.7391540183   0.0604060846
H   -4.5312844153   5.0309574526  -1.9544592239
C   -3.0099284850   4.0511558006  -0.7857642639
H   -2.4985745190   4.9746145729  -0.5269538988
