# Supplementary material for: Multi-State Redox and Light-Driven Switching of Pseudorotaxanation and Cation Shuttling
Source: J Am Chem Soc. 2025 Apr 11;147(16):13649–57. doi: 10.1021/jacs.5c00997 (PMC12023027; doi:10.1021/jacs.5c00997)
Supplement: Supplementary file 2 — ja5c00997_si_002.zip [file ja5c00997_si_002.zip › BTX-Conformers/BTX-24c8-syn-folded.xyz]

Conformer 1
G(CENSO)=       -2946.55272159  G(xTB)=        -145.46314955        
C    3.4325342342   0.0707752240  -0.6246983238
C    3.4222706105  -0.4257701318  -1.9319959631
C    4.5951008608  -0.8619446158  -2.5391769735
C    5.8047717188  -0.7894850060  -1.8514778076
C    5.8513147413  -0.2219266352  -0.5825462655
C    4.6740283594   0.2278995258   0.0147553913
S    4.7437266547   1.0326366587   1.6022224453
C    3.4405143397   2.2241828228   1.3409894451
C    3.5789719879   3.5102360177   1.8626671619
C    2.5786094929   4.4536832725   1.6742645587
C    1.4438114167   4.1201027844   0.9314797828
C    1.3094484096   2.8399747117   0.3940112233
C    2.2858479106   1.8687100660   0.6207661292
C    2.2050680699   0.4796958315   0.1020663896
C    1.2394530225  -0.4026649610   0.4664687472
C    0.1174193037  -0.0440990168   1.3701534947
C   -0.9403297140   0.7848032692   0.9899290969
C   -1.9174341021   1.1396949032   1.9215309141
O   -2.9268904872   2.0218443854   1.6450388701
C   -3.6293287083   1.8842185230   0.3891227517
C   -4.7696802394   0.9069509733   0.5325707990
O   -4.2296380830  -0.3774711251   0.8131555839
C   -5.2196585946  -1.3156769800   1.2252472022
C   -4.5522486039  -2.6044836145   1.6471380090
O   -3.9895311242  -3.3317592335   0.5565400342
C   -2.6081160553  -3.0539024147   0.3214976681
C   -2.1740304671  -3.7874673071  -0.9177850169
O   -2.7106256327  -3.1391587384  -2.0694445085
C   -2.3334312588  -3.8038470384  -3.2704526567
C   -2.8170176655  -3.0189012164  -4.4683106124
O   -2.0836207914  -1.8186574726  -4.7118977352
C   -2.4887653950  -0.6700842476  -3.9598516112
C   -1.3483956953  -0.2180809789  -3.0554945363
O   -1.6513024228   1.0428729520  -2.4521705314
C   -1.2481292202   2.1582474785  -3.2495976296
C   -1.7440320662   3.4270214657  -2.6080848877
O   -1.0981893701   3.5802752591  -1.3487394273
C   -1.5023881886   4.7472287997  -0.6461716711
C   -0.8801272433   4.7602790376   0.7285056468
O    0.5236105129   5.1118352838   0.7361993748
C   -1.8436525203   0.6614169453   3.2317048247
C   -0.8421224126  -0.2298571573   3.5904200359
C    0.1208567476  -0.6069833230   2.6554116866
S    1.3559601712  -1.8201404432   3.0811116527
C    1.4949492954  -2.6264301486   1.4953746981
C    1.3829816636  -1.8732718878   0.3096423237
C    1.4136391321  -2.5572751724  -0.9089773470
C    1.6494774792  -3.9279890853  -0.9541105564
C    1.8315864368  -4.6456069551   0.2252534663
C    1.7331532125  -3.9999885386   1.4532946652
H    2.4855803905  -0.4560314732  -2.4772892519
H    4.5633754973  -1.2555746433  -3.5510154760
H    6.7228552600  -1.1361668737  -2.3174672408
H    6.8015422311  -0.1063279672  -0.0681209390
H    4.4732176726   3.7789993050   2.4184157887
H    2.6789445759   5.4549701520   2.0827142634
H    0.4609921563   2.6159108295  -0.2358223063
H   -0.9886425133   1.1504003401  -0.0304348195
H   -2.9505522868   1.5902887519  -0.4180087988
H   -4.0335764130   2.8752953753   0.1600691470
H   -5.3554744046   0.8985712190  -0.4038054448
H   -5.4373553068   1.2267126140   1.3499707196
H   -5.9325156530  -1.5104048638   0.4058502818
H   -5.7882460586  -0.9165941213   2.0839114090
H   -5.3200898107  -3.2477536082   2.0967293577
H   -3.7883602066  -2.3996853326   2.4146770207
H   -1.9985141626  -3.4045372000   1.1730106049
H   -2.4364481809  -1.9746104959   0.1989201381
H   -2.5160423223  -4.8359388876  -0.8740708525
H   -1.0728008068  -3.7909881781  -0.9639425367
H   -2.7784322226  -4.8147483516  -3.3063396183
H   -1.2355840922  -3.9158386801  -3.3193946840
H   -3.8928125260  -2.8041061089  -4.3718529683
H   -2.6760219381  -3.6442777516  -5.3589079865
H   -3.3799858748  -0.8833355137  -3.3565030795
H   -2.7409360047   0.1324965822  -4.6693435276
H   -0.4117919233  -0.1581259930  -3.6318072453
H   -1.2119011061  -0.9431686870  -2.2440304026
H   -0.1483782617   2.1808336099  -3.3312470188
H   -1.6654390182   2.0973528348  -4.2666117264
H   -2.8384339396   3.3868634498  -2.4744191523
H   -1.5103524352   4.2763219954  -3.2715160862
H   -2.5983122250   4.7564125895  -0.5158466999
H   -1.2214326750   5.6565258086  -1.2038991396
H   -1.0277571445   3.7965353628   1.2307992124
H   -1.3773656393   5.5396042885   1.3177286986
H   -2.6062146440   0.9525659517   3.9480630421
H   -0.8280405815  -0.6508277490   4.5922288961
H    1.2385096628  -2.0132894843  -1.8292618434
H    1.6796929529  -4.4356550648  -1.9139995429
H    2.0159423392  -5.7157583759   0.1954784414
H    1.8267513415  -4.5635130513   2.3778489053

Conformer 2
G(CENSO)=       -2946.55139934  G(xTB)=        -145.46176015        
C    4.9319963864  -0.0676553425   0.2141288779
C    5.5121172661  -0.8038570102  -0.8221213805
C    6.8842861260  -0.7542139980  -1.0486840007
C    7.6962920560   0.0476404187  -0.2500994789
C    7.1311118710   0.8423069405   0.7419068114
C    5.7540066817   0.8014232990   0.9576129189
S    5.0310320615   1.8633496778   2.1984012142
C    3.5042312956   2.2409494185   1.3559159923
C    2.9387696697   3.5079577372   1.4476255924
C    1.7915196697   3.8255193912   0.7236320493
C    1.2435634192   2.8759538523  -0.1453243565
C    1.7936891927   1.5918891045  -0.2126552826
C    2.8878314367   1.2489642858   0.5733156037
C    3.4970514128  -0.1037196305   0.5954775045
C    2.9195484541  -1.1621492076   1.2166820481
C    1.6634806876  -1.0457392014   1.9980244569
C    0.4333107183  -0.6741923873   1.4446149160
C   -0.6764966612  -0.4776444438   2.2680239099
O   -1.8926933613  -0.0692530211   1.8243617766
C   -2.0343175908   0.2550854714   0.4302085919
C   -3.4342131455   0.7565384618   0.2135919805
O   -4.3430282644  -0.3298065038   0.3655024621
C   -5.7015972786   0.0927761889   0.2713438679
C   -6.6269161318  -1.0993062987   0.3914888929
O   -6.7473060097  -1.8787784502  -0.7972859160
C   -5.6734584762  -2.7962640342  -1.0184311701
C   -5.9375688262  -3.5810662566  -2.2840330627
O   -5.7759357807  -2.8044703493  -3.4727620015
C   -6.9761679785  -2.1595764145  -3.9114051099
C   -6.6615502634  -1.2283733022  -5.0610171699
O   -6.0693180893   0.0099157563  -4.6708884254
C   -4.6660203070  -0.0570637730  -4.4133153789
C   -4.1482165039   1.3432590257  -4.2057678745
O   -4.5448396224   1.8013370684  -2.9110976202
C   -4.6866596404   3.2137861998  -2.8085453881
C   -3.4217296956   4.0136413697  -3.0261230207
O   -2.4876321435   3.7696302132  -1.9761968367
C   -1.3077662049   4.5416156554  -2.1695542861
C   -0.3827000294   4.4212124399  -0.9901688694
O    0.1859033109   3.1003835253  -0.9721406231
C   -0.5742323175  -0.6961077382   3.6474113897
C    0.6223641973  -1.1298588211   4.1900061152
C    1.7411395986  -1.3126278350   3.3739993959
S    3.2667176999  -1.8648028326   4.1132743138
C    3.8830681286  -2.8458004094   2.7631230088
C    3.6263362405  -2.4456319561   1.4404490523
C    4.0220565010  -3.2956618542   0.4029434934
C    4.7388990817  -4.4577698076   0.6672964738
C    5.0585234034  -4.7962885554   1.9807365505
C    4.6148804393  -4.0025259911   3.0327212563
H    4.8819534635  -1.4132388972  -1.4596182335
H    7.3176461209  -1.3423161790  -1.8526136588
H    8.7686711781   0.0845431181  -0.4197988936
H    7.7549154582   1.5073213443   1.3331532421
H    3.3992044933   4.2682510471   2.0729429967
H    1.3706166327   4.8194573797   0.8198371889
H    1.3578881456   0.8690069810  -0.8943000441
H    0.3605982248  -0.5442438863   0.3744003093
H   -1.8477742425  -0.6353434483  -0.1867717702
H   -1.3174819829   1.0410443867   0.1514425547
H   -3.5047788049   1.1827762993  -0.7999591377
H   -3.6617445751   1.5553047870   0.9402759477
H   -5.8792766818   0.6093378435  -0.6876828789
H   -5.9320403354   0.8007512594   1.0875839096
H   -7.6350054004  -0.7220174539   0.6012535787
H   -6.3154706072  -1.7321896583   1.2393787228
H   -5.5979128664  -3.5001545205  -0.1700885659
H   -4.7152503434  -2.2654323107  -1.1072562494
H   -6.9393955876  -4.0387570059  -2.2528195383
H   -5.1973984769  -4.3899897708  -2.3365664262
H   -7.4360407039  -1.5892253775  -3.0929124452
H   -7.7017633702  -2.9176961372  -4.2570188767
H   -7.6087117410  -0.9638382731  -5.5471770851
H   -6.0284979702  -1.7423723478  -5.8039184071
H   -4.1451546119  -0.5088406702  -5.2745366038
H   -4.4531694903  -0.6721723823  -3.5269089896
H   -4.5504860312   2.0039776375  -4.9899539192
H   -3.0500417575   1.3356403202  -4.2935912379
H   -5.4357541650   3.5727420020  -3.5347836485
H   -5.0712187674   3.4033128004  -1.7990317870
H   -3.6996975229   5.0822672114  -3.0436959692
H   -2.9687434132   3.7777569615  -4.0036692008
H   -1.5645192293   5.6093202682  -2.2770385849
H   -0.7859332283   4.2276953980  -3.0891396360
H   -0.9171802176   4.6115648363  -0.0488281025
H    0.4114912140   5.1704488980  -1.1076934188
H   -1.4466701753  -0.5469139632   4.2766779406
H    0.6875213216  -1.3314451610   5.2558270860
H    3.7527440670  -3.0440422741  -0.6169495081
H    5.0452157225  -5.1001356107  -0.1532579438
H    5.6230667590  -5.6998690709   2.1928768750
H    4.8161938886  -4.2910851040   4.0609631445

Conformer 3
G(CENSO)=       -2946.55079728  G(xTB)=        -145.45760028        6
C    5.1130579247   0.0666271648   0.1935210550
C    5.8403632355  -0.6360398125  -0.7709138299
C    7.2295013850  -0.5641716582  -0.8079704502
C    7.9138418635   0.2277887955   0.1110519994
C    7.2070788018   0.9890482314   1.0361375497
C    5.8144045873   0.9252325025   1.0635241978
S    4.9196774105   1.9430853118   2.2282882308
C    3.5105902199   2.3279921875   1.2038953722
C    2.9178459721   3.5915646956   1.2451890468
C    1.8843986842   3.9000068547   0.3752501169
C    1.4681428167   2.9662332306  -0.5834113921
C    2.0508730633   1.6991923766  -0.6189859161
C    3.0280149770   1.3569678796   0.3198910553
C    3.6409668340   0.0089108669   0.3809066850
C    2.9906177683  -1.0744145211   0.8739036733
C    1.6593215634  -0.9982056390   1.5313317340
C    0.4840281737  -0.5898076684   0.8900614413
C   -0.7151184352  -0.4981471643   1.6022835455
O   -1.9034933606  -0.0889073504   1.0822719647
C   -1.9625137734   0.3403279369  -0.2902715431
C   -1.9914663203  -0.8070281195  -1.2723065498
O   -3.1905720260  -1.5488973310  -1.0847701724
C   -3.1638395257  -2.7795938537  -1.8029932304
C   -4.4516706861  -3.5238963044  -1.5753134379
O   -5.5080962424  -2.8526189739  -2.2508102071
C   -6.7702251244  -3.4774419650  -2.0369601635
C   -7.8624012606  -2.6556447175  -2.6872260417
O   -8.2573927582  -1.5024981840  -1.9463573339
C   -7.2970474962  -0.4465193862  -1.9313596860
C   -8.0064159518   0.7778227752  -1.3725989373
O   -7.1291969580   1.8961424131  -1.2720071367
C   -6.3405137012   1.9016197467  -0.0792701771
C   -5.5364882754   3.1846140565  -0.0100796034
O   -4.3258332198   3.1929866600  -0.7623745561
C   -4.5052547568   3.1011658385  -2.1753247903
C   -3.2792164132   3.6314633817  -2.8733122220
O   -2.1505993599   2.8261501786  -2.5484001580
C   -0.9892132900   3.2027053424  -3.2798835850
C    0.2179672900   2.6054630878  -2.6082048554
O    0.4803945992   3.3780378012  -1.4227549112
C   -0.7459862501  -0.8345913356   2.9610480432
C    0.4022467308  -1.2816405451   3.5902089234
C    1.6020036370  -1.3772325505   2.8831034257
S    3.0538292020  -1.9729291219   3.7317622646
C    3.7918121315  -2.8741934133   2.3872345044
C    3.6614143675  -2.3807010140   1.0788368687
C    4.1353630302  -3.1670198573   0.0238758471
C    4.8092052162  -4.3584124993   0.2702544748
C    5.0063389957  -4.7896584428   1.5807706899
C    4.4810758458  -4.0599254606   2.6417141583
H    5.3117900228  -1.2365493951  -1.5016465662
H    7.7764100350  -1.1267221380  -1.5592113754
H    8.9984960526   0.2830955369   0.0881844265
H    7.7344256528   1.6466415685   1.7219925255
H    3.2780135180   4.3443366410   1.9412066682
H    1.4207368569   4.8819270330   0.3952378592
H    1.7622602307   0.9645143454  -1.3601413824
H    0.5262269114  -0.3609477068  -0.1645067047
H   -1.1272469843   1.0143844012  -0.5139041650
H   -2.8870446252   0.9213535090  -0.3635689353
H   -1.1189733784  -1.4662759558  -1.1409805954
H   -1.9438711708  -0.3878636744  -2.2927224643
H   -2.3264926743  -3.4058611510  -1.4513529085
H   -3.0199413479  -2.5958914966  -2.8813126982
H   -4.6630425414  -3.5869281933  -0.4942608975
H   -4.3394261863  -4.5527441642  -1.9593589736
H   -6.9741989294  -3.5797693482  -0.9571021214
H   -6.7735171508  -4.4903698139  -2.4781990853
H   -8.7615903881  -3.2778740258  -2.7624515026
H   -7.5542688952  -2.3707465010  -3.7072471151
H   -6.9347027637  -0.2383014634  -2.9517597940
H   -6.4286638378  -0.7131210241  -1.3133961595
H   -8.4487196023   0.5400973119  -0.3913769399
H   -8.8175171873   1.0747673508  -2.0484925243
H   -5.6621493000   1.0339597357  -0.0363772135
H   -7.0051380316   1.8571042584   0.8000664840
H   -5.2286961247   3.3394499021   1.0301516029
H   -6.1798408052   4.0298106961  -0.3088844721
H   -4.6951619712   2.0591166491  -2.4770772349
H   -5.3675740548   3.7065197758  -2.4963163234
H   -3.0946762319   4.6772761418  -2.5748885813
H   -3.4693695035   3.6157630152  -3.9606778119
H   -0.8883466653   4.2994395590  -3.3194015192
H   -1.0444128384   2.8294726255  -4.3162394489
H    1.0893898633   2.6509976093  -3.2767794370
H    0.0156892080   1.5551102522  -2.3617786965
H   -1.6831606515  -0.7616182290   3.5048347505
H    0.3636826627  -1.5691056494   4.6374090075
H    3.9609012805  -2.8421005871  -0.9962425565
H    5.1776011643  -4.9512449017  -0.5619938664
H    5.5373585265  -5.7164115307   1.7791073311
H    4.5848757771  -4.4211804449   3.6613639204

Conformer 4
G(CENSO)=       -2946.55065273  G(xTB)=        -145.46059818        
C    3.5890171973  -0.6201502631  -0.5269534995
C    3.5981190169  -1.3862611789  -1.6962811114
C    4.7888074723  -1.8916537447  -2.2072662388
C    5.9943080093  -1.6232235187  -1.5617382815
C    6.0164942242  -0.8028946032  -0.4389074688
C    4.8210770085  -0.2853049902   0.0592103591
S    4.8480627398   0.8244278303   1.4513196415
C    3.5021120045   1.8895372263   0.9642181376
C    3.5747539553   3.2520339642   1.2606263241
C    2.5442271314   4.1011252009   0.8964394253
C    1.4438922075   3.5985451774   0.1929969324
C    1.3728873443   2.2408952193  -0.1234890156
C    2.3791413794   1.3667296357   0.3025808359
C    2.3492289144  -0.1043052882   0.1023162442
C    1.4332671242  -0.9134867436   0.6906102908
C    0.2945122178  -0.4057296229   1.4925031389
C   -0.8030714269   0.2395374399   0.9343828355
C   -1.8473173904   0.7000842096   1.7401874681
O   -2.8560532137   1.3280424275   1.0732100990
C   -4.1015176668   1.5681283808   1.7538861377
C   -4.9002482097   0.3018809271   1.9773680251
O   -5.3133234013  -0.2344715576   0.7173978726
C   -5.1113608210  -1.6386181405   0.5698053143
C   -3.6508577701  -1.9569868871   0.2812921184
O   -3.5753069178  -3.3355556415  -0.0793474034
C   -2.2434762975  -3.8020997486  -0.2942340248
C   -1.6521242000  -3.4346077111  -1.6405180653
O   -1.2265937502  -2.0722872960  -1.6451360920
C   -0.5322654925  -1.7036122584  -2.8386761110
C   -1.4230439983  -1.3944471422  -4.0346828553
O   -2.0242658662  -0.1013222432  -4.0127791716
C   -3.0225910507   0.0555073875  -3.0068801263
C   -3.8346223107   1.2925506890  -3.2872349455
O   -3.0463406291   2.4467410307  -3.0203114749
C   -3.7583313800   3.6528427882  -3.2679411904
C   -2.9264412875   4.8167642409  -2.7964422409
O   -2.9119030022   4.8469950609  -1.3634843600
C   -1.6647599346   5.2271713343  -0.8005190283
C   -0.7274662068   4.0294950794  -0.7318692981
O    0.4905997581   4.5088488721  -0.1412280166
C   -1.7982731307   0.5058367251   3.1239355127
C   -0.7344741874  -0.2016771102   3.6778566953
C    0.2954017676  -0.6759851907   2.8715872642
S    1.6020949667  -1.6740121643   3.5628464189
C    1.7782862230  -2.8243941132   2.2085502183
C    1.6382870037  -2.3721570944   0.8821837921
C    1.6760078759  -3.3193400029  -0.1446114591
C    1.9385201810  -4.6581576528   0.1277924205
C    2.1528823524  -5.0758792916   1.4393725702
C    2.0551692425  -4.1630311971   2.4842521907
H    2.6618709749  -1.5773171459  -2.2097193469
H    4.7743304518  -2.4940247418  -3.1109510306
H    6.9264153438  -2.0213154038  -1.9526962928
H    6.9600418995  -0.5463837783   0.0351935905
H    4.4441277137   3.6513226686   1.7759010170
H    2.5903314762   5.1610863283   1.1283134513
H    0.5491399179   1.8496919419  -0.7044549735
H   -0.8773686643   0.3601938021  -0.1403402338
H   -4.6502992894   2.2384800826   1.0854072817
H   -3.9403229284   2.0938838748   2.7041267557
H   -5.7872884732   0.5622077339   2.5771443135
H   -4.3174843857  -0.4329942629   2.5476632687
H   -5.7224026521  -1.9461479995  -0.2872249505
H   -5.4666492139  -2.1871862260   1.4564918851
H   -3.0197784255  -1.7674089270   1.1654320998
H   -3.2971286012  -1.3128106245  -0.5329702685
H   -2.3005554527  -4.8964386312  -0.2478331693
H   -1.5786429513  -3.4577113546   0.5162553592
H   -2.3983305636  -3.6262562271  -2.4283664133
H   -0.7862193099  -4.0936852353  -1.8288860962
H    0.1702147824  -2.5054543195  -3.1240886146
H    0.0527897700  -0.8079880738  -2.5928026090
H   -2.1977902654  -2.1707560926  -4.1518501480
H   -0.7951529674  -1.4082346906  -4.9337094612
H   -2.5654343296   0.1388416686  -2.0101891026
H   -3.6984678336  -0.8161256593  -3.0009451004
H   -4.7254968270   1.2809442096  -2.6353768953
H   -4.1794719004   1.2917699170  -4.3352708681
H   -3.9633311901   3.7696070015  -4.3458157162
H   -4.7264350306   3.6464408859  -2.7389356845
H   -3.3623377865   5.7526605544  -3.1792719255
H   -1.9085716293   4.7261791236  -3.2002825342
H   -1.8699299130   5.5887153617   0.2140096112
H   -1.1983700059   6.0475974010  -1.3674299073
H   -0.5310460046   3.6204092997  -1.7326610312
H   -1.1710870168   3.2423719725  -0.1061015279
H   -2.5918757088   0.8529408006   3.7754003477
H   -0.7277129536  -0.4009349074   4.7460200558
H    1.4847031156  -3.0042699884  -1.1628566854
H    1.9723045168  -5.3756080432  -0.6873178333
H    2.3623863362  -6.1194240078   1.6570060079
H    2.1722889117  -4.4923057588   3.5133041713

Conformer 5
G(CENSO)=       -2946.55062825  G(xTB)=        -145.45877182        2
C    5.0803627443  -0.4389881814   0.3651619730
C    5.5969306243  -1.4191669113  -0.4872491955
C    6.9653101872  -1.5119264343  -0.7197253714
C    7.8389754163  -0.6110440810  -0.1143645908
C    7.3407414961   0.4151435275   0.6812498559
C    5.9668074391   0.5127410707   0.9013411947
S    5.3304849104   1.8586349106   1.8809979651
C    3.8006584134   2.1283251181   1.0040792376
C    3.2926471677   3.4234975473   0.8798303569
C    2.1145942836   3.6467100939   0.1867473267
C    1.4576974236   2.5793073460  -0.4388291024
C    1.9742862295   1.2869062622  -0.3351683384
C    3.1110722669   1.0447566671   0.4423257207
C    3.6456197893  -0.3124882829   0.7180143546
C    2.9864441693  -1.2136779903   1.4898949055
C    1.6679854684  -0.9212397783   2.1037398638
C    0.4946200371  -0.7588756434   1.3769686543
C   -0.6865251290  -0.3477255466   2.0024393305
O   -1.7335966186  -0.1365186991   1.1584573447
C   -2.9673977931   0.3786599783   1.6961503165
C   -3.8604537974  -0.7016038976   2.2896826947
O   -4.6872669787  -1.3608922057   1.3362106139
C   -3.9633180247  -2.1413944871   0.3855178197
C   -4.9341511346  -2.9717502941  -0.4107902190
O   -5.7207450194  -2.1209082972  -1.2380290170
C   -6.6227877331  -2.8655846700  -2.0470453829
C   -7.4661728560  -1.9296633017  -2.8704130019
O   -6.6540177146  -1.2555358273  -3.8261395392
C   -7.4442627730  -0.5312151312  -4.7642265208
C   -6.5498311334   0.2627416612  -5.6779868980
O   -6.0484249978   1.4049007317  -4.9882311429
C   -5.1651751136   2.1661283358  -5.8069431092
C   -4.8244469037   3.4775495403  -5.1366885258
O   -3.9401410241   3.3720781002  -4.0241456146
C   -4.5646292615   3.0380970722  -2.7813596353
C   -3.6624773895   3.4556601440  -1.6360353826
O   -2.5944425342   2.5574150986  -1.3362512689
C   -1.6365932961   2.4077724391  -2.3838338178
C   -0.3718030770   1.8351999833  -1.8033500400
O    0.3236101267   2.8939386453  -1.1177307616
C   -0.7124574557  -0.1651208097   3.3886260495
C    0.4385939392  -0.4179645208   4.1316407329
C    1.6203858898  -0.7995228860   3.5048105020
S    3.0799699501  -1.1324673134   4.4743127218
C    3.7702777314  -2.4432530706   3.4825364066
C    3.6366398577  -2.4085107938   2.0818108951
C    4.1017436767  -3.5021049689   1.3456647669
C    4.7683035439  -4.5511220452   1.9705172109
C    4.9652462944  -4.5303397579   3.3495653995
C    4.4496462646  -3.4868739888   4.1107528054
H    4.9165839630  -2.1060606272  -0.9780765021
H    7.3480745542  -2.2873484642  -1.3770688274
H    8.9089056438  -0.6828628618  -0.2883337114
H    8.0145212918   1.1502251858   1.1132720315
H    3.8228058943   4.2625974508   1.3223076158
H    1.7094826576   4.6500821921   0.0932768411
H    1.5076968075   0.4578765299  -0.8474464810
H    0.4836255964  -0.9313185226   0.3076979386
H   -3.4694596307   0.8490794162   0.8442776398
H   -2.7569684499   1.1603620748   2.4365667341
H   -4.5499921237  -0.2293821515   2.9989963219
H   -3.2505733961  -1.4374691363   2.8408452138
H   -3.2580338518  -2.8154731414   0.9009694324
H   -3.3834843831  -1.4990274255  -0.2945129463
H   -5.5815057720  -3.5542659621   0.2670510733
H   -4.3596361544  -3.6845892077  -1.0275556138
H   -7.2958604882  -3.4722914167  -1.4165246489
H   -6.0679857625  -3.5541828256  -2.7075910888
H   -7.9752598316  -1.2005459762  -2.2172369954
H   -8.2423158413  -2.5274577239  -3.3789609597
H   -8.1412042722   0.1478232722  -4.2443035000
H   -8.0448421918  -1.2297333710  -5.3719183432
H   -7.1342525194   0.5815761884  -6.5580190161
H   -5.7206283728  -0.3712751998  -6.0353449230
H   -5.6464129047   2.3937292272  -6.7753052902
H   -4.2433332098   1.5958872339  -6.0144099290
H   -5.7501775166   3.9987314243  -4.8419460853
H   -4.3037578920   4.1005429092  -5.8748948875
H   -5.5171667609   3.5852707194  -2.6855258774
H   -4.7873658892   1.9615676508  -2.7212087677
H   -4.2648139633   3.4976278632  -0.7211091996
H   -3.2656110380   4.4650062199  -1.8373353650
H   -1.4275841371   3.3754829195  -2.8649850013
H   -2.0089036763   1.7210230260  -3.1586001941
H    0.2613995667   1.4382792097  -2.6094747472
H   -0.6166712522   1.0250198585  -1.1022753244
H   -1.6146792129   0.1329047580   3.9099158592
H    0.4009476903  -0.3223980404   5.2135542909
H    3.9307158073  -3.5314047240   0.2757329975
H    5.1318056272  -5.3862585959   1.3786529485
H    5.4907073031  -5.3437938272   3.8417543120
H    4.5575592099  -3.4919655822   5.1921006100

Conformer 6
G(CENSO)=       -2946.55052182  G(xTB)=        -145.46588826        
C    2.4514822118  -0.2767940480  -0.6088445697
C    2.2356930936  -0.9545134495  -1.8117637800
C    3.2730319091  -1.1315796021  -2.7227289009
C    4.5393659709  -0.6188370151  -2.4506230605
C    4.7560299622   0.1237742341  -1.2939917077
C    3.7105975109   0.3154713564  -0.3917638593
S    3.9685158711   1.3375727335   1.0523283506
C    2.3584346598   2.1108703723   1.0880632949
C    2.2232324038   3.4689227138   1.3750076160
C    0.9827509991   4.0792120580   1.2640813877
C   -0.1275173710   3.3474560024   0.8233503511
C   -0.0043104287   1.9785840215   0.5849535697
C    1.2301647151   1.3500650009   0.7545535730
C    1.4414088122  -0.0891874852   0.4657240318
C    1.0151860962  -1.0897972678   1.2751749790
C    0.3775319119  -0.8508765673   2.5963018850
C   -0.8334366887  -0.1697317982   2.7729410903
C   -1.3262995409   0.0669212626   4.0581154639
O   -2.4753939028   0.7438757828   4.3406973771
C   -3.1426606953   1.4689119733   3.2958643331
C   -4.1310808341   0.5850811775   2.5540198709
O   -4.8671959169   1.4546933564   1.6962195540
C   -5.7211243184   0.7751876413   0.7710365105
C   -5.0534878028   0.5299272940  -0.5613513816
O   -4.0165775487  -0.4336522883  -0.4013644075
C   -3.2064366044  -0.5665835363  -1.5634950291
C   -2.0873786002  -1.5343384583  -1.2151040891
O   -1.1382092420  -1.6053188541  -2.2766610508
C   -1.4356879702  -2.5954303259  -3.2671217236
C   -0.6632102173  -2.2654414519  -4.5170139366
O   -1.2771054991  -1.1457940800  -5.1534869486
C   -0.4743404527  -0.5776192997  -6.1913895947
C    0.5462983141   0.4283711102  -5.6912193914
O   -0.0708946204   1.6040515125  -5.1596005170
C   -0.2608779435   1.5612645873  -3.7463816820
C   -1.2410096367   2.6620366617  -3.3913799553
O   -1.3737986045   2.6471900199  -1.9751696992
C   -2.3319493142   3.5795125187  -1.4939019874
C   -2.4188112656   3.4851910632   0.0106820701
O   -1.2765051118   4.0655599143   0.6741123108
C   -0.6284629445  -0.4049631014   5.1751237427
C    0.5411738943  -1.1246059185   5.0052698428
C    1.0453077376  -1.3557871984   3.7247279874
S    2.5608895024  -2.2797465945   3.5549295383
C    2.1777356091  -3.1445454250   2.0480884798
C    1.4068249072  -2.5054020992   1.0624904637
C    1.0290107958  -3.2446052001  -0.0630990465
C    1.4836912992  -4.5463450671  -0.2472172008
C    2.3154573948  -5.1362437747   0.7023309981
C    2.6491883930  -4.4439872789   1.8613449019
H    1.2434533326  -1.3298360501  -2.0382126340
H    3.0894633720  -1.6711415370  -3.6477886268
H    5.3532706321  -0.7613390110  -3.1559497512
H    5.7271993970   0.5735232519  -1.1054373259
H    3.0909345073   4.0615416848   1.6518760499
H    0.8732577736   5.1414793210   1.4626643688
H   -0.8366614262   1.3948344861   0.2151879746
H   -1.3789337031   0.1549712175   1.8975583228
H   -2.4116314673   1.9215281490   2.6137085721
H   -3.6835888401   2.2744104445   3.8036827408
H   -4.8026814043   0.0969091914   3.2802274188
H   -3.6161914472  -0.1942841765   1.9781438376
H   -6.5882497770   1.4262059386   0.6022803014
H   -6.0852262737  -0.1698618323   1.2021027042
H   -4.6357905167   1.4763434547  -0.9443495216
H   -5.8084246971   0.1730200100  -1.2843704773
H   -2.7704021198   0.4064761192  -1.8455475343
H   -3.8026468809  -0.9381655207  -2.4142073699
H   -2.4886860090  -2.5305299374  -0.9736996379
H   -1.5527630259  -1.1604580820  -0.3315690977
H   -2.5120836985  -2.6172694695  -3.4914596279
H   -1.1385192900  -3.5929759787  -2.9040825254
H   -0.6710302929  -3.1376786105  -5.1918600383
H    0.3851801964  -2.0520508312  -4.2532086273
H   -1.1690995873  -0.0696645058  -6.8713408184
H    0.0429276211  -1.3681266320  -6.7614707196
H    1.1547956948   0.7458053710  -6.5491065024
H    1.2245015628  -0.0213566318  -4.9497931206
H   -0.6661698082   0.5920377802  -3.4282041392
H    0.6965979574   1.7298201019  -3.2236141914
H   -2.2132801976   2.4714067773  -3.8754442525
H   -0.8702484487   3.6405604190  -3.7383184409
H   -3.3312817305   3.3590651119  -1.9082560402
H   -2.0605736734   4.6057178586  -1.7932212876
H   -2.5913365379   2.4532331777   0.3380370256
H   -3.2672858114   4.0886756813   0.3477809205
H   -1.0245746781  -0.2168765087   6.1686505438
H    1.0641199146  -1.5120238089   5.8754249421
H    0.3693646860  -2.7923254459  -0.7963624257
H    1.1868276727  -5.0991420504  -1.1339602373
H    2.6796002233  -6.1498965985   0.5602574614
H    3.2566583496  -4.9180915156   2.6276274899

Conformer 7
G(CENSO)=       -2946.55046157  G(xTB)=        -145.46420525        
C    3.0853700524  -1.5700307597  -0.0388367327
C    2.9883617950  -2.7713675841  -0.7458488508
C    4.1026590617  -3.3294055994  -1.3639270356
C    5.3346811148  -2.6828498759  -1.2961426341
C    5.4407900423  -1.4529699531  -0.6553931037
C    4.3176043590  -0.8907464217  -0.0490221340
S    4.4524818505   0.7068307667   0.7310822562
C    2.8320158813   1.3321460965   0.3274003609
C    2.6673594026   2.6805205633   0.0310027232
C    1.4181747599   3.1810714624  -0.3251792363
C    0.3355637483   2.3039293821  -0.4300857068
C    0.4965518604   0.9490453283  -0.1233897225
C    1.7267290497   0.4602882527   0.3048036664
C    1.9669696930  -0.9465663665   0.7128328761
C    1.4440874741  -1.4869983252   1.8417948984
C    0.5926116174  -0.7228884379   2.7871140865
C   -0.6972471946  -0.2803866538   2.4782825499
C   -1.4148523173   0.4803898699   3.4026721875
O   -2.6605973788   0.9842555281   3.1791040218
C   -3.2626500471   0.7674967740   1.8894509636
C   -3.6937199079  -0.6834565802   1.6657195928
O   -3.1227386568  -1.1399183608   0.4417449339
C   -3.3678958157  -2.5298531173   0.2266535939
C   -2.8286096905  -2.9282695301  -1.1202249044
O   -1.3997156304  -2.9066788821  -1.0806921557
C   -0.7823929952  -3.1023241142  -2.3541831122
C   -0.5356109548  -1.8108623542  -3.1012720338
O   -1.7743341937  -1.3075629139  -3.5964196254
C   -1.6869989535   0.0336720681  -4.0582071480
C   -3.0471453051   0.3868575275  -4.6272825442
O   -3.0522226065   1.7791786258  -4.9061425780
C   -4.2955188509   2.2145025874  -5.4517678465
C   -4.3362505378   3.7195566514  -5.4279700827
O   -4.4065525352   4.1412245952  -4.0710967992
C   -4.2613034473   5.5478179609  -3.9067487122
C   -4.0585478111   5.8599762863  -2.4402330866
O   -2.7521311482   5.5380938272  -1.9586303683
C   -2.5589751543   4.1624042429  -1.6372832280
C   -1.1287214390   4.0522101503  -1.1502064965
O   -0.9148093927   2.6715037605  -0.8238431523
C   -0.8585835535   0.7717421653   4.6539718821
C    0.3915635616   0.2777107515   4.9874701381
C    1.1154144278  -0.4805997926   4.0653802498
S    2.7014994790  -1.1549483236   4.5258446820
C    2.5775889545  -2.7118124849   3.6647679914
C    1.9176608010  -2.7676157550   2.4238232200
C    1.7153059585  -4.0206849121   1.8381712216
C    2.2463760610  -5.1702167858   2.4141310371
C    2.9772554407  -5.0850175764   3.5972208837
C    3.1271228728  -3.8589683184   4.2364281148
H    2.0277240168  -3.2666142478  -0.8158789154
H    4.0060797499  -4.2696532308  -1.8991827374
H    6.2098807285  -3.1169088608  -1.7712395547
H    6.3885220562  -0.9213803486  -0.6432999707
H    3.5197494602   3.3538386877   0.0612603159
H    1.3185022274   4.2365763837  -0.5494074530
H   -0.3523172087   0.2846206192  -0.2357537968
H   -1.1301093732  -0.5591163459   1.5262552162
H   -2.5734674811   1.0786731233   1.0920431174
H   -4.1215415149   1.4418923178   1.8834996731
H   -4.7907398385  -0.7650639843   1.6191151955
H   -3.3514062776  -1.3046557862   2.5103938607
H   -4.4516055339  -2.7338162209   0.2449337363
H   -2.8942387470  -3.1258452921   1.0255490928
H   -3.2091763655  -2.2423187336  -1.8884874898
H   -3.1853304842  -3.9456846198  -1.3542958455
H   -1.3763027936  -3.7932025445  -2.9737300939
H    0.1881071328  -3.5763977932  -2.1637388882
H    0.1631712421  -1.9998663254  -3.9354708637
H   -0.0647560025  -1.0782555200  -2.4234800468
H   -0.9041700509   0.1361927271  -4.8282955673
H   -1.4405813553   0.7156342319  -3.2260089769
H   -3.8284905760   0.1379672566  -3.8889517546
H   -3.2432769773  -0.1999538846  -5.5407473891
H   -5.1338287458   1.8117576139  -4.8594673327
H   -4.4098851141   1.8603834653  -6.4899218478
H   -5.2160989670   4.0682706457  -5.9954503715
H   -3.4345391230   4.1298728357  -5.9123541456
H   -3.3970088439   5.9168532442  -4.4840071050
H   -5.1615714849   6.0770299068  -4.2680508524
H   -4.8280587348   5.3551730407  -1.8340984922
H   -4.1699973780   6.9418564459  -2.3015507435
H   -2.7087664713   3.5181784909  -2.5137340135
H   -3.2605927056   3.8467556071  -0.8465283120
H   -0.9667071762   4.6822062473  -0.2642844468
H   -0.4389849014   4.3678778323  -1.9452057292
H   -1.4280121493   1.3612648144   5.3664787231
H    0.8006742734   0.4725453553   5.9751070229
H    1.1277768311  -4.0935045220   0.9299317127
H    2.0856835524  -6.1336108577   1.9388065852
H    3.4000838665  -5.9788495540   4.0471230674
H    3.6475405287  -3.7968920918   5.1883910689

Conformer 8
G(CENSO)=       -2946.54999254  G(xTB)=        -145.46043815        
C    3.3321864965  -1.3587712837  -0.5572778498
C    4.0749082269  -2.1813213378  -1.4080110295
C    5.2746315149  -1.7397022353  -1.9576775461
C    5.7423848383  -0.4580112483  -1.6779781061
C    4.9875313750   0.4011503720  -0.8861180155
C    3.7801457894  -0.0386543870  -0.3448244285
S    2.8100800826   1.0902655621   0.6452253890
C    1.1871446343   0.5603742354   0.1297279088
C    0.1416125849   1.4676360318  -0.0165270927
C   -1.0926731550   1.0471166088  -0.5049958169
C   -1.2577462440  -0.2780922684  -0.9225795531
C   -0.2183014056  -1.1943840928  -0.7380622083
C    0.9779399781  -0.7984394900  -0.1513039250
C    2.0829489376  -1.7390522602   0.1491600366
C    2.0459973099  -2.6005304346   1.1980579272
C    0.9757082207  -2.5520127093   2.2264289378
C   -0.3858252734  -2.7303395090   1.9558813108
C   -1.3407340914  -2.4767832685   2.9425936080
O   -2.6843110276  -2.5327747154   2.7420446640
C   -3.1956946927  -2.4823761116   1.3950395245
C   -4.4357601125  -1.6289466089   1.3851409608
O   -4.0527825730  -0.2674941665   1.5487185822
C   -5.1816112095   0.5914719119   1.6831129357
C   -4.7270234925   2.0222737413   1.8044820585
O   -4.2857696907   2.5094113524   0.5372416115
C   -3.8706794207   3.8678517694   0.6173446465
C   -3.4327999226   4.3226121284  -0.7622296122
O   -3.1873899434   5.7228302319  -0.6555244698
C   -2.5102341859   6.2915924198  -1.7779672587
C   -1.0230068558   5.9564077193  -1.8301780251
O   -0.7196373017   4.7332241877  -2.5103057419
C   -0.5229172559   4.9311733609  -3.9097346647
C   -0.3122985920   3.6038598834  -4.5866589766
O   -1.5471497637   2.8983279088  -4.6463750499
C   -1.4068648826   1.6360834426  -5.2969907974
C   -2.7341201069   0.9026158838  -5.3077262675
O   -3.0199881334   0.1648298687  -4.1207434655
C   -3.2206867441   0.9809525559  -2.9687724716
C   -3.4871122978   0.0863975512  -1.7828552863
O   -2.3846949090  -0.7929553964  -1.4817687594
C   -0.9332796877  -2.1438812494   4.2394969849
C    0.4157158508  -2.0565727709   4.5378230102
C    1.3734449323  -2.2474042072   3.5395004195
S    3.0935452616  -2.0376219624   3.9588560178
C    3.8034781896  -3.2238570154   2.8411968441
C    3.2079729864  -3.4319502985   1.5861401494
C    3.7198240284  -4.4452723909   0.7693090253
C    4.8508192672  -5.1614061790   1.1455429112
C    5.4793169770  -4.8839857379   2.3581806507
C    4.9465851233  -3.9297509808   3.2178692811
H    3.7052208755  -3.1717264586  -1.6456459996
H    5.8417068003  -2.3989752009  -2.6086449372
H    6.6799725032  -0.1107236404  -2.1026855191
H    5.3257924771   1.4177093266  -0.7040032713
H    0.2825364106   2.5150003391   0.2387137388
H   -1.9009866912   1.7640362986  -0.5745575945
H   -0.3635250168  -2.2264996364  -1.0420672399
H   -0.6804845047  -3.0626061838   0.9706415405
H   -3.4321901855  -3.4995829033   1.0558299345
H   -2.4578089242  -2.0433702104   0.7184064696
H   -5.1230849911  -1.9392215164   2.1899350544
H   -4.9549159669  -1.7750910517   0.4224992126
H   -5.7511832546   0.3290890031   2.5905258371
H   -5.8577699305   0.4832909082   0.8175503179
H   -3.9153281819   2.0966074219   2.5475326892
H   -5.5742285846   2.6294881289   2.1642438992
H   -3.0347713128   3.9763224763   1.3288829367
H   -4.7011239558   4.5032622254   0.9695715860
H   -4.2259067437   4.1231535101  -1.5031451521
H   -2.5275664536   3.7860218423  -1.0770738985
H   -2.6235544284   7.3756205496  -1.6588282481
H   -3.0040690839   5.9982709447  -2.7192969825
H   -0.6488147060   5.8524169280  -0.8035347101
H   -0.4793582541   6.7900872169  -2.3026195405
H    0.3695814952   5.5576529231  -4.0765809825
H   -1.3855861838   5.4450534487  -4.3635181215
H    0.4433441945   3.0156471638  -4.0379254473
H    0.0732998149   3.7853295123  -5.6047371877
H   -1.0745701567   1.7892390295  -6.3386656896
H   -0.6450575160   1.0189515252  -4.7888645627
H   -2.7095863208   0.1570677277  -6.1100682075
H   -3.5465107935   1.6165285981  -5.5268856181
H   -4.0980738093   1.6384683313  -3.1050653612
H   -2.3497295358   1.6242354770  -2.7951584267
H   -4.3171371904  -0.5913486388  -2.0054875632
H   -3.7506132997   0.6888621163  -0.9058689357
H   -1.6832049758  -1.9694302042   5.0053959562
H    0.7270846929  -1.8224486572   5.5523835689
H    3.2146929401  -4.6769991816  -0.1624544960
H    5.2398903486  -5.9372380083   0.4924555128
H    6.3672372317  -5.4353109227   2.6546757563
H    5.4047080417  -3.7472464493   4.1863380846

Conformer 9
G(CENSO)=       -2946.54989020  G(xTB)=        -145.46453703        
C    3.3110065432   0.1692092598  -0.7947565694
C    3.2695424212  -0.1601511512  -2.1523547668
C    4.4304749861  -0.5076689508  -2.8350293536
C    5.6549779979  -0.5154054315  -2.1691157328
C    5.7288938857  -0.1180242786  -0.8380654956
C    4.5632714126   0.2469796109  -0.1649807016
S    4.6454414580   0.8417459821   1.5104450831
C    3.3435230136   2.0591173296   1.4152612462
C    3.4896593148   3.2534446216   2.1226096655
C    2.4990299251   4.2187058954   2.0745240450
C    1.3598930454   4.0090318453   1.2902461982
C    1.2136032985   2.8235192597   0.5649338580
C    2.1848508289   1.8194709361   0.6558734358
C    2.0995475368   0.4884614268  -0.0013887164
C    1.1782818196  -0.4522051796   0.3326601586
C    0.0472186462  -0.1661233114   1.2476020838
C   -1.0083452936   0.6824835280   0.9010318986
C   -1.9930338626   0.9909439057   1.8416058625
O   -2.9927603776   1.8954108810   1.6232397156
C   -3.6467098640   1.9357493668   0.3371093515
C   -4.8708240489   1.0558667950   0.3437398496
O   -4.4544704819  -0.3025072189   0.3482202366
C   -5.5301527707  -1.2009742432   0.6080203427
C   -5.0667010303  -2.6308170955   0.4383832781
O   -4.1778370083  -3.0815340936   1.4665134963
C   -2.7854907730  -2.8109676287   1.2619200735
C   -2.1452336794  -3.6168996590   0.1487780756
O   -2.3489046182  -2.9553554755  -1.0999727002
C   -2.0019835280  -3.7703619080  -2.2157425289
C   -2.1909410335  -2.9883709549  -3.4993034708
O   -1.0970522180  -2.1328212981  -3.8434491789
C   -0.9531735790  -0.9487977001  -3.0613808166
C   -1.9688305731   0.1303437949  -3.4160605543
O   -1.4589435952   1.3417680402  -2.8659962527
C   -2.2341530040   2.4799651788  -3.2256758565
C   -1.5142766966   3.7225779093  -2.7729085883
O   -1.4819376610   3.7487961427  -1.3495827218
C   -0.7735649442   4.8742960098  -0.8425830690
C   -0.8273964409   4.7982080023   0.6843192510
O    0.4491184256   5.0225060325   1.3035968234
C   -1.9336703951   0.4365905477   3.1235683227
C   -0.9323621332  -0.4671354747   3.4454644002
C    0.0435275739  -0.7894587672   2.5033696237
S    1.2910435442  -1.9966874499   2.8930230201
C    1.5062553489  -2.7076342556   1.2732556059
C    1.3962937344  -1.9070275002   0.1179491112
C    1.5222899640  -2.5349068018  -1.1249910127
C    1.8230038679  -3.8897881625  -1.2200377636
C    1.9906994811  -4.6518488802  -0.0666772496
C    1.8170378438  -4.0647672090   1.1811213230
H    2.3169313485  -0.1355925286  -2.6721074494
H    4.3784449468  -0.7724123893  -3.8871719078
H    6.5635248491  -0.7942862815  -2.6955351793
H    6.6891378004  -0.0672761992  -0.3317031128
H    4.3861352807   3.4306958399   2.7107875678
H    2.6036037059   5.1484149843   2.6260415066
H    0.3599038068   2.6702480729  -0.0817214303
H   -1.0377500232   1.1048686469  -0.0980436216
H   -2.9637090501   1.6498786615  -0.4681174188
H   -3.9423270457   2.9774706381   0.1798263270
H   -5.4750988673   1.2763112710  -0.5535986916
H   -5.4853267515   1.2783407938   1.2313374941
H   -6.3582667647  -1.0225772070  -0.1009244074
H   -5.9173211165  -1.0425463835   1.6286178421
H   -4.6205968360  -2.7653017008  -0.5553365777
H   -5.9542838979  -3.2724388438   0.5068624714
H   -2.3044869037  -3.0890006549   2.2066133495
H   -2.6125545693  -1.7413742517   1.0848878570
H   -2.5781152318  -4.6317255479   0.1232511826
H   -1.0629786262  -3.7147987989   0.3465613781
H   -2.6529996481  -4.6624386510  -2.2444708723
H   -0.9571950957  -4.1183956186  -2.1371516450
H   -3.1395992228  -2.4313928009  -3.4544670285
H   -2.2596473563  -3.7034428259  -4.3269295587
H    0.0415965011  -0.5568411149  -3.3047617239
H   -0.9862912067  -1.1695218398  -1.9861108982
H   -2.9691603973  -0.0878868021  -3.0060430846
H   -2.0545202423   0.2101597908  -4.5130322913
H   -2.3596519980   2.5291007325  -4.3201032718
H   -3.2381972864   2.4297143431  -2.7704294300
H   -2.0452161322   4.6064245729  -3.1638759581
H   -0.4886258195   3.7311839534  -3.1783565283
H   -1.2308544511   5.8065642723  -1.2093410720
H    0.2756532240   4.8622928725  -1.1828330359
H   -1.2306895441   3.8224420063   0.9889465180
H   -1.4693077280   5.5794801158   1.0981997224
H   -2.7036254624   0.6897383364   3.8466719356
H   -0.9262731135  -0.9402856197   4.4237891786
H    1.3804785869  -1.9581201090  -2.0289371335
H    1.9261767208  -4.3473374954  -2.1999587433
H    2.2280915824  -5.7097840501  -0.1344710348
H    1.9062972499  -4.6617270650   2.0849553658

Conformer 10
G(CENSO)=       -2946.54985100  G(xTB)=        -145.46288472        
C    3.9993549328  -0.0766069168   0.3786932130
C    5.0458205765   0.6786724341   0.9152388749
C    6.2947732963   0.7022750386   0.3028297072
C    6.5116580244  -0.0186569072  -0.8693671445
C    5.4646222074  -0.7177916652  -1.4605032738
C    4.2097388698  -0.7266471993  -0.8519603047
S    2.8545081388  -1.5729466554  -1.6472488919
C    1.5474020083  -0.4470544621  -1.1917807041
C    0.5245580832  -0.1569628105  -2.0904720507
C   -0.4716209423   0.7595785654  -1.7649038683
C   -0.4112499683   1.4226257444  -0.5368238460
C    0.6156141717   1.1347289224   0.3663139572
C    1.5693815728   0.1646306585   0.0742675487
C    2.6597528961  -0.2275971758   1.0012587892
C    2.4495938493  -0.9255775842   2.1455749651
C    1.1090277128  -1.4048099387   2.5632919915
C    0.0582154894  -0.5534696006   2.9175188067
C   -1.2015922148  -1.0774510369   3.2085517521
O   -2.2841446670  -0.3142777360   3.5172777659
C   -2.1810508887   1.1078365360   3.3218209538
C   -3.5595610219   1.7111655159   3.4501239621
O   -4.4217638126   1.3382641019   2.3759803293
C   -5.3005892778   0.2551642628   2.6927676612
C   -6.0831492598  -0.1446849508   1.4642818158
O   -5.3261210284  -0.8792333035   0.5012383552
C   -4.6356353628  -0.0804698959  -0.4573480553
C   -4.1893097761  -1.0235467864  -1.5599009493
O   -3.7292826955  -0.2431041092  -2.6576344765
C   -3.3532056126  -1.0697332618  -3.7574241688
C   -3.0274033570  -0.2201882580  -4.9570356875
O   -1.7805543244   0.4395413060  -4.7529286938
C   -1.3422250020   1.1896159069  -5.8846621628
C   -2.0933179041   2.4862112452  -6.0990273732
O   -1.8455915165   3.3462434416  -4.9940087113
C   -2.6905451591   4.4905226297  -4.9890318633
C   -2.4324122171   5.2931282554  -3.7350986403
O   -2.7961707838   4.5719961982  -2.5545599932
C   -1.7015694291   3.9199728235  -1.9144435236
C   -2.3025150784   2.8555994503  -1.0107570576
O   -1.3135867063   2.3489341583  -0.1002132843
C   -1.4063547464  -2.4619250942   3.1970913743
C   -0.3483032352  -3.3125794664   2.9228381824
C    0.9100549999  -2.7928735721   2.6116515442
S    2.2615467525  -3.9067704119   2.2732628664
C    3.5767630801  -2.9545389837   3.0067400092
C    3.5453245472  -1.5511076772   2.9258948334
C    4.5230611212  -0.8272770532   3.6150189553
C    5.5588885367  -1.4782742114   4.2765082836
C    5.6231247206  -2.8701511061   4.2731524679
C    4.6215294175  -3.6118873754   3.6562564561
H    4.8749120496   1.2587260273   1.8147069407
H    7.0978218641   1.2873266430   0.7418133415
H    7.4871349127  -0.0089818015  -1.3473763481
H    5.6154809010  -1.2373920963  -2.4029771894
H    0.5024845610  -0.6327290870  -3.0674343702
H   -1.2514404303   0.9524283682  -2.4930701961
H    0.6622243780   1.6869026648   1.2977219643
H    0.2427178636   0.5099724062   2.9731070273
H   -1.7750309416   1.3164291189   2.3225367686
H   -1.5161604640   1.5504062910   4.0791077985
H   -3.4413532935   2.8022702790   3.4139845530
H   -4.0069551700   1.4525960827   4.4216562759
H   -6.0154337345   0.5675943571   3.4744852161
H   -4.7375439483  -0.6108096371   3.0688592444
H   -6.5428108583   0.7413108407   0.9978953266
H   -6.8894672622  -0.8140374414   1.7900032415
H   -3.7743842079   0.4315005552  -0.0043060457
H   -5.3096444372   0.6835082280  -0.8786612519
H   -5.0439509579  -1.6488234553  -1.8692021449
H   -3.3914840253  -1.6940585793  -1.1972603979
H   -4.1886949782  -1.7378695128  -4.0269088353
H   -2.4883628752  -1.7000126632  -3.4885465051
H   -3.8429135016   0.5004421153  -5.1239289856
H   -2.9663073198  -0.8756888610  -5.8423471283
H   -1.4182548725   0.5818843889  -6.8018402535
H   -0.2830614170   1.4100502241  -5.7051502357
H   -3.1749295876   2.3057105387  -6.2084564361
H   -1.7392154229   2.9448124266  -7.0392670359
H   -2.4980447374   5.1288190438  -5.8703529218
H   -3.7486512215   4.1799317900  -5.0195828407
H   -3.0552843525   6.1963926203  -3.7725417951
H   -1.3803234441   5.6102743977  -3.6865746099
H   -1.1266910235   4.6372453130  -1.3043752502
H   -1.0266274527   3.4665158600  -2.6515653391
H   -2.7637536846   2.0491405401  -1.5941797373
H   -3.0717828634   3.3023860327  -0.3725679536
H   -2.3901176547  -2.8581397784   3.4313873449
H   -0.5014053508  -4.3879729745   2.9538314081
H    4.4616550561   0.2548878633   3.6381209649
H    6.3143254043  -0.8967451829   4.7970652095
H    6.4330964966  -3.3835217699   4.7835033598
H    4.6381261178  -4.6976469254   3.6983178594

Conformer 11
G(CENSO)=       -2946.54983686  G(xTB)=        -145.45847813        
C    4.1526552515   0.1086311454  -0.3841075613
C    4.4954286700  -0.4120185962  -1.6347407462
C    5.8254228403  -0.4778011718  -2.0383505196
C    6.8347582184  -0.0081068124  -1.2011664786
C    6.5103860362   0.5844303563   0.0148903915
C    5.1753084739   0.6654711445   0.4086325342
S    4.7633430051   1.4949072892   1.9373243613
C    3.2339374732   2.2457073219   1.4067657961
C    2.9017672028   3.5458151106   1.7939487483
C    1.7585768151   4.1479684773   1.2934517825
C    0.9568429527   3.4709594656   0.3644394044
C    1.2772418890   2.1655318423  -0.0114245704
C    2.3891062622   1.5320590271   0.5497334234
C    2.7823686477   0.1498300839   0.1905463723
C    2.1215864678  -0.9549031383   0.6167470616
C    1.0088846508  -0.9274897738   1.6016299608
C   -0.2204900751  -0.2922041271   1.3893254606
C   -1.2079877395  -0.3162840691   2.3777003615
O   -2.4403275650   0.2441670764   2.2443659973
C   -2.6604250996   1.1305889232   1.1356373490
C   -4.1037661202   1.5559923560   1.1335531110
O   -4.9015789113   0.4362850845   0.7757541290
C   -6.2471322184   0.7729113110   0.4570271872
C   -6.9072878900  -0.4393947104  -0.1491017662
O   -6.3443640639  -0.6673747857  -1.4390176071
C   -6.7019304263  -1.9271361534  -2.0071565515
C   -5.8754812705  -3.1013906993  -1.5050206216
O   -4.4964973373  -2.9969999625  -1.8600384112
C   -3.6906151645  -2.4255608766  -0.8263624967
C   -2.3081880000  -2.1503466777  -1.3562579766
O   -2.3661640402  -1.0831632454  -2.2964544563
C   -1.0786790075  -0.6662593151  -2.7300729481
C   -1.2150472868   0.3908701646  -3.8035065912
O   -1.6772012403   1.6570342505  -3.3368701788
C   -3.0949884632   1.7750459801  -3.2208571374
C   -3.4739880082   3.2278037560  -3.0298237852
O   -3.2899280069   3.7105250966  -1.6934267220
C   -2.0910545149   4.4291886013  -1.4267258038
C   -0.8977299272   3.5174698102  -1.1435438708
O   -0.1168964024   4.1549380591  -0.1127421377
C   -0.9688584358  -0.9683226183   3.5923701431
C    0.2333166540  -1.6219761499   3.7983633795
C    1.2174025062  -1.6182169726   2.8080035737
S    2.7432352830  -2.4919143244   3.1119791524
C    3.0189175753  -3.1102325579   1.4665143052
C    2.6349744078  -2.3243521938   0.3679061228
C    2.7303709115  -2.8823176591  -0.9106653232
C    3.2961339764  -4.1387345501  -1.0992055578
C    3.7588534438  -4.8662228864  -0.0041969543
C    3.6007469116  -4.3646030909   1.2832399232
H    3.7135145422  -0.7594367907  -2.2995097209
H    6.0714936911  -0.8962563886  -3.0101252457
H    7.8749109597  -0.0656814216  -1.5090419034
H    7.2893581653   1.0037834874   0.6460279370
H    3.5491465275   4.0982147719   2.4696139426
H    1.4975095050   5.1618883599   1.5822441556
H    0.6877054578   1.6277855632  -0.7438203222
H   -0.4000239803   0.1899740884   0.4391692950
H   -2.4317458434   0.6277772263   0.1852744947
H   -2.0129490974   2.0124308160   1.2460259569
H   -4.2094537372   2.3630386088   0.3900935246
H   -4.3957845900   1.9535148401   2.1202651967
H   -6.2729991227   1.6125274919  -0.2581489660
H   -6.8026383652   1.0759938894   1.3607544914
H   -7.9923692218  -0.2589970546  -0.2319132514
H   -6.7571028668  -1.3057629572   0.5141503966
H   -6.5479644290  -1.8228260583  -3.0880629102
H   -7.7708142694  -2.1442874187  -1.8349082725
H   -6.2673907029  -4.0077051578  -1.9879058536
H   -5.9861838382  -3.2355883118  -0.4180399579
H   -3.6020554176  -3.1323952001   0.0175274342
H   -4.1340154183  -1.4923184646  -0.4555133326
H   -1.8836821580  -3.0536567939  -1.8280054590
H   -1.6599514814  -1.8787932016  -0.5046013736
H   -0.5154535345  -1.5188942755  -3.1517875799
H   -0.4958294641  -0.2655004404  -1.8812345498
H   -1.8668716421   0.0210054357  -4.6120022829
H   -0.2176424580   0.5694832964  -4.2246538158
H   -3.5772035418   1.4100986753  -4.1439933449
H   -3.4782855558   1.1770126580  -2.3802488985
H   -4.5483767365   3.3183051038  -3.2371235216
H   -2.9314814767   3.8622889210  -3.7470531589
H   -2.2911474190   5.0144050511  -0.5210507270
H   -1.8712271697   5.1305054867  -2.2449757960
H   -0.2708167138   3.3534357617  -2.0270112688
H   -1.2708407009   2.5469400909  -0.7976891998
H   -1.7427289369  -0.9770834847   4.3542131377
H    0.4044628404  -2.1502070943   4.7324393387
H    2.3508016291  -2.3244364600  -1.7598244839
H    3.3754916507  -4.5492713673  -2.1017001540
H    4.2101602073  -5.8441773095  -0.1462580304
H    3.9073228088  -4.9536743695   2.1434675643

Conformer 12
G(CENSO)=       -2946.54962025  G(xTB)=        -145.46231661        
C    4.4564738068  -0.8380347965  -0.1396745613
C    4.8695364459  -1.8201309663  -1.0443390185
C    6.2129452027  -1.9631012901  -1.3768521764
C    7.1649064339  -1.1124158313  -0.8195751844
C    6.7682230835  -0.0831551877   0.0274147513
C    5.4191055047   0.0671022124   0.3473646665
S    4.9198358129   1.4207812790   1.3979630011
C    3.3436684574   1.7779818394   0.6435327533
C    2.8797040091   3.0874712582   0.5720395851
C    1.6571913783   3.3747297260  -0.0323379542
C    0.9248473919   2.3385711604  -0.6165253088
C    1.3967391332   1.0247388223  -0.5575277582
C    2.5692419878   0.7244296118   0.1246328932
C    3.0627807897  -0.6573386083   0.3373188713
C    2.4336257654  -1.5369068912   1.1574096598
C    1.2440498602  -1.1622902729   1.9643031968
C    0.0011053530  -0.8349371573   1.4330475054
C   -1.0226861571  -0.3487167051   2.2531479299
O   -2.1681236353   0.0038660666   1.6094170811
C   -3.2061838327   0.6294691255   2.3862246203
C   -4.3205682879   1.0104835517   1.4515983131
O   -4.9532165233  -0.1724836276   0.9854315727
C   -5.9953517957   0.1000449233   0.0472006054
C   -6.4899769678  -1.1981530877  -0.5546975697
O   -5.6896378569  -1.7068063789  -1.6208226706
C   -4.4066177738  -2.1890885269  -1.2181859255
C   -3.7361211853  -2.8214922105  -2.4173299827
O   -3.4903065327  -1.9045311088  -3.4845421668
C   -2.3640177262  -1.0552401961  -3.2631394281
C   -2.3070593340  -0.0033137644  -4.3535045971
O   -3.1012153097   1.1542950098  -4.1050652130
C   -4.5118358881   0.9292028008  -4.1316740629
C   -5.2036359353   2.2440243257  -3.8826341181
O   -5.0306790625   2.6000853918  -2.5099714558
C   -5.2872802948   3.9781022443  -2.2316100689
C   -4.1189597485   4.8967279551  -2.5465434151
O   -3.0138281287   4.7675189522  -1.6499184084
C   -2.2798722088   3.5561341721  -1.8079836875
C   -0.9159897934   3.7733882038  -1.1851153927
O   -0.2609410444   2.4975358763  -1.2624793454
C   -0.8235991475  -0.2417891176   3.6322390388
C    0.3890046352  -0.6547850562   4.1784012653
C    1.4154051145  -1.1176531080   3.3622826343
S    2.9588111330  -1.6291565244   4.0966112446
C    3.3792778271  -2.9382318151   2.9635780833
C    3.0520075900  -2.8096248726   1.6019607450
C    3.3005409089  -3.8938308637   0.7551494037
C    3.9449335179  -5.0329669546   1.2266717782
C    4.3363285083  -5.1109980345   2.5615749431
C    4.0370521452  -4.0732200211   3.4376879723
H    4.1288674831  -2.4692639495  -1.4969611564
H    6.5148357497  -2.7392521182  -2.0741334787
H    8.2158453958  -1.2248765315  -1.0705537917
H    7.5022616581   0.6137486576   0.4228786380
H    3.4732416397   3.9007489867   0.9809231659
H    1.3124664867   4.4018691870  -0.0713326506
H    0.8244863587   0.2406170746  -1.0394049801
H   -0.1873251886  -0.9378947236   0.3717080078
H   -2.8146176777   1.5324410279   2.8765942831
H   -3.5750531288  -0.0647949475   3.1547811219
H   -3.9218277260   1.5982017188   0.6068056121
H   -5.0339392929   1.6482687682   2.0017428885
H   -5.6326911674   0.7693797816  -0.7507629291
H   -6.8355665837   0.6036139158   0.5568126623
H   -7.4776074096  -1.0190167647  -0.9951641937
H   -6.6014605736  -1.9554026342   0.2403233072
H   -4.5126224088  -2.9549840720  -0.4297300122
H   -3.7944235612  -1.3761865279  -0.8046123465
H   -4.3852707492  -3.6002918186  -2.8354111241
H   -2.7959714404  -3.2962274600  -2.0885066118
H   -1.4376413506  -1.6550710719  -3.2836471773
H   -2.4174191880  -0.5536239655  -2.2832949441
H   -2.5782780974  -0.4621113600  -5.3200954937
H   -1.2778492902   0.3669496010  -4.4275014255
H   -4.8122171705   0.1960098964  -3.3691647380
H   -4.8175410462   0.5375959067  -5.1171518143
H   -6.2776635558   2.1388193505  -4.1119243493
H   -4.7880756344   3.0137843793  -4.5496500471
H   -6.1758317032   4.3272183263  -2.7845591555
H   -5.5126578942   4.0364313050  -1.1589363410
H   -4.4628530770   5.9334179769  -2.4435241075
H   -3.7780931455   4.7532290491  -3.5845669813
H   -2.1786984119   3.2940041136  -2.8709091719
H   -2.7827139089   2.7163083807  -1.3081864582
H   -1.0155031809   4.0858357955  -0.1358145300
H   -0.3444878636   4.5349062941  -1.7337996577
H   -1.6003236559   0.1263107133   4.2922262262
H    0.5251047950  -0.6142444658   5.2557933122
H    2.9763143376  -3.8432569619  -0.2784131704
H    4.1388261839  -5.8607401692   0.5507087269
H    4.8457640945  -5.9956606173   2.9330928469
H    4.2964230394  -4.1528401719   4.4899495066

Conformer 13
G(CENSO)=       -2946.54952646  G(xTB)=        -145.46150706        
C    4.0175616168   0.5321200340  -0.6418485693
C    4.1578553752   0.0697261580  -1.9538520680
C    5.3946783285   0.0982680554  -2.5897845324
C    6.5090310664   0.6084516319  -1.9263559745
C    6.3750470627   1.1471153826  -0.6510793842
C    5.1291153576   1.1305395855  -0.0247962152
S    4.9293291419   1.8944773831   1.5719650489
C    3.2791532267   2.5352862402   1.3430424890
C    2.9491614476   3.7783980710   1.8856614101
C    1.6821737574   4.3054859004   1.7014936685
C    0.7378665226   3.6034036318   0.9438756692
C    1.0624055849   2.3611873854   0.3945642588
C    2.3231518284   1.7993075698   0.6245013747
C    2.7475540863   0.4665319950   0.1230355173
C    2.2115526222  -0.7018908708   0.5579476563
C    1.0708169144  -0.7610517353   1.5032180331
C   -0.2157878050  -0.3541355118   1.1690957806
C   -1.2362056729  -0.3724636555   2.1254829329
O   -2.4403012850   0.0836630364   1.6908695286
C   -3.5304802249   0.1311215044   2.6241913576
C   -4.7291075695   0.6711505298   1.8914739270
O   -5.1513813337  -0.3025490136   0.9433233596
C   -6.3074685126   0.0745720188   0.1992368751
C   -6.0300226866   1.1818989137  -0.8194626637
O   -7.0969729586   1.2449012104  -1.7744494166
C   -6.7938274867   0.7233121571  -3.0688170175
C   -6.6867064104  -0.7848343599  -3.1488004302
O   -5.4665209044  -1.2006718249  -2.5466220608
C   -5.3621758075  -2.6121048095  -2.4078688413
C   -4.1403631288  -2.9253847179  -1.5846995494
O   -2.9744446347  -2.5594242009  -2.3150404169
C   -1.7951437192  -2.6214993164  -1.5170076677
C   -0.6129366910  -2.0760583047  -2.2931490190
O   -0.4964810418  -0.6538388874  -2.2857097242
C   -1.4975167129   0.0271411595  -3.0434839346
C   -1.2834140751   1.5095862230  -2.8929478949
O   -1.5378790288   1.8597250843  -1.5349740253
C   -1.4334862804   3.2588613937  -1.2894640185
C   -1.5572260120   3.4717289498   0.2215204731
O   -0.4685380702   4.2189298832   0.7935696971
C   -0.9796165861  -0.8326816558   3.4200731198
C    0.2896203840  -1.3162013420   3.7314440079
C    1.3063180175  -1.2966465899   2.7826546475
S    2.9132975736  -1.9638751455   3.1722514131
C    3.2961692075  -2.6697326857   1.5793652795
C    2.8845367406  -2.0165319115   0.4012901434
C    3.1224897726  -2.6529389423  -0.8208486129
C    3.8280639154  -3.8505193158  -0.8790977999
C    4.2955577608  -4.4436434568   0.2910955111
C    4.0137465093  -3.8645789042   1.5235877073
H    3.2853490572  -0.3041540190  -2.4786933192
H    5.4868905434  -0.2771990777  -3.6048511249
H    7.4787402840   0.6251301712  -2.4159007870
H    7.2283974166   1.6000255914  -0.1536146180
H    3.6892200037   4.3408572744   2.4485073093
H    1.4179435184   5.2716884153   2.1211535779
H    0.3554053372   1.8280761203  -0.2276237418
H   -0.4472167390  -0.0295863594   0.1594722387
H   -3.2832245396   0.7971150100   3.4632046121
H   -3.7414610649  -0.8748301473   3.0132951774
H   -4.4627589192   1.6230915736   1.4058023878
H   -5.5277959195   0.8717233204   2.6254488345
H   -7.1213136222   0.3765044092   0.8800985582
H   -6.6221562441  -0.8256072097  -0.3367784407
H   -5.0660912215   0.9918401829  -1.3100133550
H   -5.9836295802   2.1635754898  -0.3296154251
H   -5.8674121734   1.1790237178  -3.4556348372
H   -7.6228980535   1.0393842363  -3.7130149579
H   -6.7166868719  -1.0861007167  -4.2113679113
H   -7.5493431676  -1.2504633927  -2.6416355181
H   -5.3012770997  -3.0968231472  -3.3973501177
H   -6.2464957050  -3.0166262909  -1.8865821448
H   -4.1292565946  -4.0034596462  -1.3482739895
H   -4.1874684608  -2.3643748294  -0.6363441078
H   -1.5833558625  -3.6671586112  -1.2306430260
H   -1.9277513585  -2.0399161262  -0.5883370759
H   -0.6394253499  -2.4585051216  -3.3277182241
H    0.3037847702  -2.4429057561  -1.8177037263
H   -1.4233332868  -0.2444947104  -4.1105123538
H   -2.5045720767  -0.2391027335  -2.6942851384
H   -1.9758048458   2.0398431718  -3.5681581564
H   -0.2519630138   1.7868297968  -3.1707061851
H   -2.2278428477   3.7953424177  -1.8311255494
H   -0.4657190989   3.6507298174  -1.6450586168
H   -1.6465612994   2.4949699076   0.7180479515
H   -2.4401939055   4.0672909849   0.4642201939
H   -1.7539962709  -0.8558043661   4.1782862920
H    0.4751053281  -1.7229383086   4.7220410556
H    2.7427600900  -2.2095555184  -1.7330553846
H    4.0090736333  -4.3205246579  -1.8415604967
H    4.8505668619  -5.3766477543   0.2507706520
H    4.3327665556  -4.3490966991   2.4425231426

Conformer 14
G(CENSO)=       -2946.54945813  G(xTB)=        -145.46549085        
C    3.7207516698  -0.1497128260  -0.4730372140
C    4.0078004291  -0.6971923049  -1.7269333647
C    5.3177604843  -0.9855373460  -2.0968149663
C    6.3673569311  -0.7136773541  -1.2225390972
C    6.1127314131  -0.1022888015   0.0003834289
C    4.8001463143   0.1983466095   0.3624122227
S    4.4957300875   1.0386876614   1.9084549930
C    3.1295539177   2.0559760901   1.3779881389
C    3.0031024618   3.3689514716   1.8368648218
C    1.9796001443   4.1749367747   1.3648138679
C    1.0957485347   3.6870038943   0.3942749701
C    1.2106099329   2.3711484072  -0.0561687761
C    2.1990228833   1.5357063290   0.4705348619
C    2.3573511455   0.1224118197   0.0515841608
C    1.4766624559  -0.8532770526   0.3876956284
C    0.3272504274  -0.6298893897   1.3032024630
C   -0.7641316717   0.1866181342   1.0227897382
C   -1.7737243955   0.3949341949   1.9688386693
O   -2.7575702354   1.2498501648   1.5767745713
C   -3.8830059582   1.4714029953   2.4487278194
C   -4.8617106292   0.3224050717   2.4599043841
O   -5.4590588834   0.2202877443   1.1681136223
C   -6.2431390934  -0.9637412440   0.9954043129
C   -5.4556379851  -2.1255098878   0.4338089798
O   -4.5496843101  -2.6186143693   1.4254514854
C   -3.7824668236  -3.7490173436   1.0099932272
C   -2.5017647704  -3.3909788735   0.2910849104
O   -2.8039575562  -2.8584675116  -0.9964928785
C   -1.6399606006  -2.4403905628  -1.6979682360
C   -2.0966954176  -1.8247678762  -3.0110240875
O   -0.9965354880  -1.2123927794  -3.6893922041
C   -0.7832770551   0.1488981487  -3.3098165961
C   -1.6565777036   1.0753852507  -4.1438087018
O   -1.4582523126   2.4013970260  -3.6687353326
C   -2.2760417416   3.3484582020  -4.3499542369
C   -2.0302576464   4.7277093091  -3.7904086480
O   -2.5651215828   4.8563373280  -2.4645141959
C   -1.6232240055   5.2536764783  -1.4750016794
C   -0.7358746931   4.0851711334  -1.0813026116
O    0.1571794672   4.5608225123  -0.0598734076
C   -1.7062307111  -0.2432434508   3.2108803689
C   -0.6537551128  -1.1162004848   3.4697781550
C    0.3483825801  -1.3253334250   2.5284646643
S    1.6589985028  -2.4800291640   2.8923509070
C    1.8846764505  -3.1412127418   1.2541101580
C    1.7410999668  -2.2920986388   0.1436942237
C    1.8133290274  -2.8551821852  -1.1338915059
C    2.1180299532  -4.2013765423  -1.3037577277
C    2.3373100828  -5.0121222831  -0.1919914967
C    2.2019657327  -4.4895507905   1.0898144423
H    3.1986455422  -0.8881676969  -2.4216379243
H    5.5169711052  -1.4201959252  -3.0721461720
H    7.3912015109  -0.9417121552  -1.5051432233
H    6.9333570660   0.1614530651   0.6621410160
H    3.7172177753   3.7707164248   2.5505647759
H    1.8795809651   5.1998403963   1.7098721984
H    0.5536044049   1.9782091636  -0.8211531283
H   -0.8521844705   0.6763552632   0.0611469844
H   -4.3642323414   2.3685751817   2.0472487910
H   -3.5451435602   1.6919341593   3.4696942822
H   -5.6288138452   0.5390505345   3.2240759634
H   -4.3662574061  -0.6178247027   2.7301825057
H   -7.0287299508  -0.7144085146   0.2707743235
H   -6.7316501875  -1.2458258027   1.9412513328
H   -4.9135783529  -1.8035114784  -0.4653266246
H   -6.1642709765  -2.9211665716   0.1429631867
H   -4.3938015437  -4.4210189194   0.3860445380
H   -3.5107593089  -4.2902276347   1.9251212643
H   -1.8818476338  -4.3009256828   0.1950182619
H   -1.9329415103  -2.6536325757   0.8838560013
H   -0.9707686899  -3.2965279125  -1.8855347759
H   -1.0816416720  -1.6958797896  -1.1065665798
H   -2.9001941605  -1.0999662298  -2.8146113467
H   -2.4942957816  -2.5980638495  -3.6784537337
H    0.2767398354   0.3682427381  -3.4859589111
H   -0.9889450435   0.3025375723  -2.2396218063
H   -2.7170406743   0.7872670628  -4.0484281018
H   -1.3780178974   0.9969022646  -5.2081845074
H   -2.0384691038   3.3580472965  -5.4275653433
H   -3.3405167989   3.0821096747  -4.2400124993
H   -2.5361644174   5.4566141852  -4.4409188337
H   -0.9551420375   4.9534498683  -3.8051917594
H   -2.2053163367   5.5903620429  -0.6095361894
H   -1.0086444458   6.0982318570  -1.8243675654
H   -0.1640963997   3.7251807296  -1.9453119028
H   -1.3483004177   3.2584994637  -0.6950584463
H   -2.4674530117  -0.1049288157   3.9691240391
H   -0.6292122087  -1.6479236023   4.4171757391
H    1.6080088529  -2.2319714895  -1.9975012227
H    2.1776585758  -4.6178104559  -2.3052275864
H    2.5798710520  -6.0634305734  -0.3190404178
H    2.3220312215  -5.1307575058   1.9588495116

Conformer 15
G(CENSO)=       -2946.54933804  G(xTB)=        -145.45990172        
C    4.1058822388   0.6491536548  -0.4122548413
C    4.5787501346   0.4140589782  -1.7056473564
C    5.9201211355   0.6137456104  -2.0192074495
C    6.8069543414   1.0676887552  -1.0458284991
C    6.3436456563   1.3758004097   0.2291370111
C    4.9967136998   1.1893584146   0.5363839308
S    4.3970823185   1.6492043638   2.1566717242
C    2.8031468439   2.2822834459   1.6623104052
C    2.2631537837   3.4092547804   2.2795678492
C    1.0795643375   3.9570698069   1.8019278042
C    0.4549994512   3.4009644756   0.6834561755
C    0.9651480881   2.2422297944   0.0949486188
C    2.1184991660   1.6511045166   0.6129269322
C    2.7202912619   0.4075313654   0.0693639461
C    2.2240377812  -0.8305478614   0.3188662493
C    1.0927719613  -1.0661346898   1.2526408562
C   -0.1795605816  -0.5068384711   1.0891910687
C   -1.1510391893  -0.6642341250   2.0799754196
O   -2.3850845228  -0.0954964457   2.0276753596
C   -2.6445147438   0.8141707975   0.9412034727
C   -3.8969102289   1.5859444733   1.2415757685
O   -5.0386015321   0.7393637094   1.1709006334
C   -6.2432138039   1.4798647994   1.3534786158
C   -7.4421054185   0.6134532454   1.0494996156
O   -7.6339649616   0.3547279260  -0.3427473870
C   -6.9751379933  -0.8007298238  -0.8686320852
C   -5.8284439461  -0.3925231022  -1.7888717465
O   -5.2885308111  -1.5018456675  -2.5083719093
C   -4.6809391996  -2.4835726662  -1.6650470610
C   -3.6994215752  -3.2916443088  -2.4848256519
O   -2.5379072343  -2.5576355225  -2.8724217439
C   -1.5707965870  -2.4586149723  -1.8262739656
C   -0.4134113551  -1.5925837232  -2.2710457062
O   -0.6332691152  -0.1868674294  -2.1673325508
C   -1.5792675118   0.3362797532  -3.1002285917
C   -1.5322075427   1.8393192344  -3.0516221322
O   -2.1095110450   2.2923245516  -1.8252735272
C   -2.1070035326   3.7138268997  -1.7116884432
C   -0.8114497655   4.2741882611  -1.1745327008
O   -0.6916615599   4.0011912262   0.2424056964
C   -0.8771980279  -1.4349613928   3.2155332736
C    0.3564613648  -2.0492278874   3.3482997625
C    1.3429672169  -1.8717240994   2.3756545352
S    2.9267062325  -2.6560444691   2.6126094751
C    3.3336060655  -2.9774741318   0.9117335247
C    2.9324566572  -2.0690923495  -0.0823053265
C    3.1875476590  -2.3973683278  -1.4185321337
C    3.8947113547  -3.5474012717  -1.7508666156
C    4.3484643747  -4.4001031197  -0.7463564018
C    4.0549255767  -4.1264229321   0.5848227274
H    3.8896107110   0.0794753342  -2.4725014205
H    6.2716031198   0.4155867630  -3.0277279873
H    7.8556796537   1.2186079522  -1.2856436181
H    7.0215250683   1.7809063283   0.9756354522
H    2.7824185812   3.8847587388   3.1072915973
H    0.6599430617   4.8484067228   2.2590918810
H    0.4548179916   1.7901754061  -0.7512788634
H   -0.3995173677   0.0269035572   0.1749661828
H   -2.7368484411   0.2583738226  -0.0013009967
H   -1.8180431161   1.5295558017   0.8432241427
H   -3.9775654008   2.3948702372   0.4962924291
H   -3.8216018963   2.0534089238   2.2382927289
H   -6.2511105734   2.3619735743   0.6909653546
H   -6.3175305897   1.8385310721   2.3954785493
H   -8.3356459618   1.1547953350   1.3857048065
H   -7.3858450538  -0.3294103630   1.6141342248
H   -7.7128416006  -1.3736464569  -1.4504287212
H   -6.6159213874  -1.4390444455  -0.0512792510
H   -5.0429299693   0.1099710079  -1.2037915612
H   -6.2044229644   0.3049925828  -2.5465104501
H   -5.4384623365  -3.1705212329  -1.2531913429
H   -4.1741943707  -1.9973208295  -0.8156281447
H   -4.1850089254  -3.6137144001  -3.4141035930
H   -3.4133999022  -4.1933604596  -1.9181586466
H   -1.1856679953  -3.4640310095  -1.5811188567
H   -2.0086822814  -2.0347328650  -0.9079394871
H   -0.1194933945  -1.8599180988  -3.3003689117
H    0.4337956890  -1.8008231550  -1.6094516568
H   -1.3248784826   0.0071327810  -4.1213524125
H   -2.5956742270  -0.0190210712  -2.8741350054
H   -2.1068262040   2.2377430767  -3.9044304886
H   -0.4901960914   2.1842279135  -3.1525915787
H   -2.9245365639   3.9790050430  -1.0298486402
H   -2.3160964987   4.1811336120  -2.6878942872
H   -0.8173766536   5.3667975197  -1.2921737029
H    0.0565462172   3.8778138124  -1.7136859439
H   -1.6431805650  -1.5600081302   3.9752143873
H    0.5549937860  -2.6710379991   4.2172208172
H    2.8110889857  -1.7473618094  -2.2005940157
H    4.0859496684  -3.7797418899  -2.7945629390
H    4.9033875991  -5.2993130839  -0.9990718468
H    4.3668578902  -4.8136111873   1.3667466116

Conformer 16
G(CENSO)=       -2946.54923172  G(xTB)=        -145.46229394        
C    3.3313129345   0.1104322168  -0.7495063967
C    3.2679577172  -0.3714740513  -2.0611353205
C    4.4169643560  -0.7764128014  -2.7314005736
C    5.6572773093  -0.6901034613  -2.1027606736
C    5.7538539847  -0.1461009213  -0.8266491417
C    4.5990468114   0.2720320741  -0.1652990530
S    4.7335662268   1.0334669784   1.4375755774
C    3.3994780836   2.2071504120   1.2817696726
C    3.5390483066   3.4659832500   1.8662933188
C    2.5156438592   4.3976037601   1.7766172128
C    1.3537674834   4.0833854053   1.0669469285
C    1.2177467765   2.8325950454   0.4642965319
C    2.2197366609   1.8681754228   0.5947506947
C    2.1292367104   0.4972451190   0.0291799859
C    1.1741891539  -0.3968737366   0.3931666975
C    0.0659727819  -0.0641381498   1.3225717943
C   -1.0226301568   0.7315614232   0.9595895257
C   -1.9965483205   1.0545395831   1.9069395982
O   -3.0468013985   1.8966239465   1.6712761430
C   -3.6506331177   1.9329535314   0.3604528047
C   -4.7974004213   0.9499435950   0.2837855306
O   -4.3249885860  -0.3891920384   0.4443553900
C   -4.7200203363  -0.9967386670   1.6802244782
C   -4.0030339413  -2.3191548605   1.8637374077
O   -4.6128483361  -3.4306309944   1.1988500154
C   -4.4998212876  -3.4124317821  -0.2267779962
C   -3.1397892974  -3.9101172121  -0.6949198072
O   -3.0176966789  -3.5453580278  -2.0651989731
C   -1.8506100541  -4.0954148772  -2.6746194747
C   -1.5327918390  -3.3305343181  -3.9393094704
O   -0.8383771858  -2.1007964710  -3.7282904107
C   -1.5980909938  -1.0663797012  -3.1046060064
C   -0.9112669753   0.2330983093  -3.4754516532
O   -1.5714735677   1.3077905301  -2.8144048689
C   -1.1485647957   2.5648004954  -3.3427989502
C   -1.7538076998   3.6899855641  -2.5488646095
O   -1.1546409516   3.7136883186  -1.2585821599
C   -1.5789034419   4.8139884275  -0.4644880953
C   -0.9839128103   4.7057438736   0.9170722386
O    0.4137818763   5.0702232094   0.9780793728
C   -1.8792003308   0.5778058646   3.2171383249
C   -0.8427869920  -0.2794186351   3.5583712042
C    0.1146935855  -0.6262618729   2.6065152399
S    1.3984258451  -1.8001900993   2.9992960707
C    1.5073244271  -2.6105514424   1.4118323248
C    1.3346555504  -1.8651766006   0.2280915629
C    1.3236406344  -2.5516754082  -0.9883429831
C    1.5864333247  -3.9178060070  -1.0372759054
C    1.8377474429  -4.6256347222   0.1351043700
C    1.7759212430  -3.9779350069   1.3647505027
H    2.3068924301  -0.4150398308  -2.5608371641
H    4.3427427440  -1.1556922024  -3.7464868188
H    6.5581492587  -1.0093106029  -2.6192077021
H    6.7252141801  -0.0238367412  -0.3550896850
H    4.4528856412   3.7214576871   2.3958717118
H    2.6163773557   5.3764819526   2.2360351232
H    0.3481318008   2.6258792897  -0.1416348885
H   -1.0848991021   1.0972979923  -0.0592421730
H   -2.9165065957   1.7419919374  -0.4276801586
H   -4.0349882076   2.9508880249   0.2320408063
H   -5.2676261364   1.0441000109  -0.7064822621
H   -5.5556091488   1.1895789578   1.0419230762
H   -5.8110268293  -1.1553394761   1.6994853961
H   -4.4560219226  -0.3406422879   2.5238910349
H   -4.0299464774  -2.5767168467   2.9286062871
H   -2.9470044665  -2.2041941285   1.5719821111
H   -4.6732919197  -2.4056859923  -0.6266986000
H   -5.2894851789  -4.0729020949  -0.6032642689
H   -3.0630690675  -5.0030896050  -0.5697305454
H   -2.3283964016  -3.4471747875  -0.1063274188
H   -2.0171154066  -5.1584036575  -2.9208821190
H   -0.9938307183  -4.0372538039  -1.9845714277
H   -2.4598966051  -3.1541402463  -4.5100024733
H   -0.8607496873  -3.9378873494  -4.5563100692
H   -1.6247688634  -1.1901975847  -2.0094767359
H   -2.6351455239  -1.0672237984  -3.4723031738
H   -0.9540836715   0.3688862906  -4.5686233119
H    0.1511553113   0.1956365776  -3.1790794319
H   -0.0486324378   2.6405685060  -3.3111669262
H   -1.4662216761   2.6587505295  -4.3942333387
H   -2.8460662069   3.5618161312  -2.4648938991
H   -1.5610971428   4.6359461130  -3.0807030652
H   -2.6772190732   4.8141950446  -0.3603510962
H   -1.2844901170   5.7680294254  -0.9330033316
H   -1.1296317827   3.6995749314   1.3283327601
H   -1.4974303581   5.4242645833   1.5660634147
H   -2.6314079423   0.8514480189   3.9510331076
H   -0.7959798657  -0.6941054782   4.5617959944
H    1.0887666698  -2.0184912199  -1.9021958920
H    1.5878177960  -4.4297716343  -1.9955355149
H    2.0470994253  -5.6910255504   0.1001064764
H    1.9196784859  -4.5364524539   2.2858624348

Conformer 17
G(CENSO)=       -2946.54917142  G(xTB)=        -145.46478096        
C    4.2713705959   0.2251844238   0.8969310566
C    5.0980616913   0.6885118381   1.9246764923
C    6.4425836910   0.9584950747   1.6911045023
C    6.9789181155   0.7833476893   0.4170450667
C    6.1600167044   0.3879150247  -0.6349549916
C    4.8090165592   0.1311924593  -0.3999620104
S    3.7583589580  -0.3339698895  -1.7607404925
C    2.2564283690   0.4688407080  -1.2331350409
C    1.3839774363   0.9932317204  -2.1814597887
C    0.2098468717   1.6301566261  -1.7932651945
C   -0.0639551443   1.7848892526  -0.4332227574
C    0.8139399073   1.2650865028   0.5224826279
C    1.9445146804   0.5532142456   0.1368052143
C    2.8486660847  -0.1516515974   1.0779317103
C    2.4555515271  -1.2397461255   1.7860910956
C    1.0849093136  -1.8015738423   1.6978242969
C   -0.0438068944  -1.1698405583   2.2287140816
C   -1.3117143086  -1.7171451452   2.0251549777
O   -2.4659622377  -1.1532192719   2.4713830387
C   -2.3662304869   0.0544961952   3.2429806848
C   -3.7571823383   0.5362302817   3.5554812494
O   -4.3355593245   1.0610592244   2.3694060759
C   -5.6473839586   1.5698661091   2.5725321861
C   -6.1674446915   2.1489357795   1.2779208054
O   -6.4934501078   1.1475117457   0.3098822922
C   -5.6354428604   1.0544386482  -0.8230263989
C   -4.4759323033   0.0921636623  -0.6039171563
O   -3.8955653626  -0.1558725372  -1.8814700683
C   -2.8239662054  -1.0882714537  -1.8067518560
C   -2.2785552078  -1.3497659659  -3.1899449204
O   -1.4741833708  -0.2632734393  -3.6524775563
C   -1.8784959931   0.3197388070  -4.8861976927
C   -3.0282960387   1.2935102807  -4.7650159497
O   -2.5944790667   2.4735197026  -4.0868895176
C   -3.6325140400   3.4487859962  -4.0466491769
C   -3.1382049247   4.7424722078  -3.4376217823
O   -3.0591424294   4.7543683275  -2.0121487493
C   -1.8793059799   4.1952337244  -1.4366690061
C   -2.2012239658   2.8339532264  -0.8299912731
O   -1.1665328654   2.4042926143   0.0735281505
C   -1.4498857438  -2.9191328407   1.3191957977
C   -0.3258833059  -3.5900271274   0.8666841526
C    0.9447564603  -3.0453742757   1.0680196872
S    2.3951026368  -3.9431165985   0.5459312858
C    3.4884524972  -3.4759315834   1.8753659237
C    3.4078754121  -2.1819135477   2.4223942389
C    4.2029211785  -1.8788175191   3.5309338894
C    5.1212814161  -2.8013819440   4.0213573561
C    5.2465441239  -4.0505681824   3.4173196371
C    4.4181155097  -4.3981874924   2.3555311524
H    4.6777854882   0.8463306237   2.9117129500
H    7.0705601857   1.3084470463   2.5053686893
H    8.0295403862   0.9875418203   0.2307722699
H    6.5629037539   0.2973919763  -1.6402453392
H    1.6149005864   0.9071644779  -3.2398720322
H   -0.4719374351   1.9874729926  -2.5556782332
H    0.5891032267   1.4128119281   1.5718691648
H    0.0902658617  -0.2596169517   2.7967814666
H   -1.8279429330   0.8256790592   2.6736892797
H   -1.8259280206  -0.1433932204   4.1797551011
H   -3.6840557254   1.3179593799   4.3305459316
H   -4.3678523783  -0.2880588325   3.9604384973
H   -5.6358939717   2.3694964886   3.3346817606
H   -6.3215158179   0.7726455731   2.9291834033
H   -5.4383153642   2.8629490580   0.8673607378
H   -7.0914533128   2.6997663939   1.5046080652
H   -5.2629245880   2.0487572367  -1.1143475894
H   -6.2507506809   0.6714176726  -1.6478072580
H   -4.8596833473  -0.8453824801  -0.1649464698
H   -3.7304897591   0.5057874425   0.0903978527
H   -3.1823934302  -2.0423601931  -1.3817310447
H   -2.0193360143  -0.7065715249  -1.1524880821
H   -3.1094966157  -1.5532863092  -3.8807656325
H   -1.6497753504  -2.2525388252  -3.1438745349
H   -2.1541282936  -0.4584580588  -5.6158542650
H   -0.9982334606   0.8466568167  -5.2764255002
H   -3.8709767855   0.8332179520  -4.2247624201
H   -3.3706443056   1.5537266929  -5.7825577376
H   -3.9773322507   3.6666963370  -5.0734193711
H   -4.4990889269   3.0724257995  -3.4750110051
H   -3.8625850191   5.5249853815  -3.6948956716
H   -2.1685392267   5.0185074125  -3.8809006838
H   -1.5533094544   4.8664091078  -0.6293591014
H   -1.0713961368   4.1389945385  -2.1777173971
H   -2.3989186790   2.0741259347  -1.5973519192
H   -3.0910242900   2.9401691706  -0.2014869354
H   -2.4412059717  -3.3362970344   1.1680614015
H   -0.4363834799  -4.5486846263   0.3668335569
H    4.0922814262  -0.9147210511   4.0144698843
H    5.7373235346  -2.5440089947   4.8781725770
H    5.9657683142  -4.7723360055   3.7939398672
H    4.4786061875  -5.3894674449   1.9143394993

Conformer 18
G(CENSO)=       -2946.54907893  G(xTB)=        -145.46430961        
C    3.1016483586  -0.6307046727  -0.7625740319
C    3.0432177613  -1.4465493324  -1.8956216446
C    4.1821925681  -1.6909724010  -2.6560553564
C    5.3960994630  -1.1052008507  -2.3034819937
C    5.4611571815  -0.2323939255  -1.2221414297
C    4.3139913032   0.0205720603  -0.4704768335
S    4.3816934857   1.1875983380   0.8783991141
C    2.7574670646   1.9013034563   0.6723610268
C    2.5650772249   3.2656962023   0.8624753762
C    1.3198469001   3.8440423378   0.6294765716
C    0.2720024800   3.0464976881   0.1598288410
C    0.4558793501   1.6703907147  -0.0043697116
C    1.6802605506   1.0803653802   0.2889264224
C    1.9552524025  -0.3698247860   0.1431205324
C    1.4227970314  -1.3128047416   0.9561743222
C    0.5140648206  -0.9999900447   2.0865093918
C   -0.7895520127  -0.5226520946   1.9198084048
C   -1.5833701041  -0.2523533223   3.0347292590
O   -2.8688908659   0.1824687111   2.9631232897
C   -3.4890628534   0.2635956154   1.6675720178
C   -4.9763725636   0.4341029101   1.9273392624
O   -5.6789116292   0.5930449041   0.6976857402
C   -6.3764040701  -0.5626795877   0.2217586532
C   -5.5216675364  -1.5898748986  -0.4868326374
O   -4.8273546679  -2.3996382990   0.4684771884
C   -4.1002640824  -3.4848188004  -0.1128117180
C   -2.6728736957  -3.1427545155  -0.4777900425
O   -2.6686956437  -2.1787154692  -1.5256745610
C   -1.3582352335  -1.7855960192  -1.9140164999
C   -1.5147686540  -0.5552261342  -2.7859297446
O   -0.2115529672  -0.0598944506  -3.0753235948
C   -0.2018814734   0.9480256498  -4.0853848468
C   -1.0020874253   2.1822961073  -3.6909956488
O   -0.6296038186   3.2216045110  -4.5963843861
C   -1.5493257239   4.3125066542  -4.6525514096
C   -1.6021018578   5.1616307850  -3.3996311518
O   -2.4061634310   4.5059472871  -2.4177415636
C   -2.4006730143   5.1417637682  -1.1441134731
C   -1.1197585686   4.9299227034  -0.3652936584
O   -0.9618386450   3.5142692845  -0.1692822418
C   -1.0691480638  -0.4358436229   4.3241304771
C    0.2043827369  -0.9534045552   4.4921895256
C    0.9890114343  -1.2627748954   3.3794725786
S    2.5903835274  -2.0187221846   3.6046288762
C    2.5453405110  -3.1243925045   2.2058332569
C    1.9238353749  -2.7086712970   1.0145714789
C    1.7886167278  -3.6369084915  -0.0218642945
C    2.3469374147  -4.9068526379   0.0831216359
C    3.0380789819  -5.2725136844   1.2363909282
C    3.1218321989  -4.3900833633   2.3084793325
H    2.0939520745  -1.8821939091  -2.1849996152
H    4.1187336274  -2.3362521334  -3.5274772134
H    6.2893367948  -1.2973660205  -2.8911711339
H    6.3948268398   0.2664668573  -0.9759193266
H    3.3926941545   3.8953515850   1.1780038724
H    1.1928774938   4.9091271856   0.7881417251
H   -0.3592351214   1.0749068866  -0.3993764351
H   -1.1723104191  -0.3850562775   0.9180175214
H   -3.3147025668  -0.6561901929   1.0972598822
H   -3.0901974234   1.1242388706   1.1114265846
H   -5.1429374783   1.3410043497   2.5241457241
H   -5.3581956357  -0.4262358108   2.4942013337
H   -7.1017019140  -0.1786629436  -0.5054483208
H   -6.9348803682  -1.0369614231   1.0440265369
H   -4.8184976003  -1.0863049940  -1.1652513086
H   -6.1864753873  -2.2283245732  -1.0937458961
H   -4.6353091022  -3.8709723610  -0.9945863949
H   -4.0694728176  -4.2818892947   0.6410103567
H   -2.1613114036  -4.0689456791  -0.7964584760
H   -2.1370331315  -2.7476241864   0.4025359311
H   -0.8534971855  -2.5967468249  -2.4654557146
H   -0.7465277124  -1.5408819587  -1.0302246159
H   -2.1152587781   0.1906324839  -2.2403335532
H   -2.0485953800  -0.8102217122  -3.7166854167
H   -0.5758765876   0.5381268486  -5.0383932381
H    0.8492824928   1.2287857446  -4.2188240284
H   -0.7731473823   2.4579816164  -2.6502268689
H   -2.0843768045   1.9968028710  -3.7622701411
H   -1.2036126187   4.9422726136  -5.4802224307
H   -2.5615090715   3.9474473213  -4.8946134136
H   -2.0425601337   6.1426828032  -3.6483225772
H   -0.5766891191   5.3340135240  -3.0377287336
H   -3.2436298012   4.7133619879  -0.5896453557
H   -2.5684508787   6.2276834346  -1.2400337145
H   -1.1949249187   5.4476582123   0.6021522051
H   -0.2515338163   5.3293746972  -0.9047171877
H   -1.6934916830  -0.2119057596   5.1841485161
H    0.5796624729  -1.1411812950   5.4945542269
H    1.2341715086  -3.3598839461  -0.9114992914
H    2.2397788158  -5.6113681713  -0.7366106638
H    3.4815637043  -6.2608070038   1.3201221804
H    3.6136136837  -4.6916412854   3.2294210163

Conformer 19
G(CENSO)=       -2946.54904031  G(xTB)=        -145.46167890        
C    2.9577034545  -0.1453854768  -0.6949417588
C    2.9335790684  -0.7539257197  -1.9527454276
C    4.1166693377  -1.0751769601  -2.6108855056
C    5.3452899662  -0.7786569842  -2.0248760284
C    5.3925574371  -0.1160688374  -0.8024827752
C    4.2050522557   0.2179041533  -0.1520277158
S    4.2763981959   1.1090838508   1.3939436599
C    2.8300627483   2.1288780619   1.1701661045
C    2.8185332060   3.4492478119   1.6219519095
C    1.7236765120   4.2597462470   1.3671702400
C    0.6476184363   3.7719887617   0.6165033043
C    0.6483182944   2.4469135544   0.1786203241
C    1.7147874036   1.6047805615   0.5044148998
C    1.7576813912   0.1734774593   0.1183819771
C    0.9790025210  -0.7697986667   0.7032653084
C    0.0779707419  -0.4759888629   1.8485142675
C   -1.0430073846   0.3521747028   1.7765102798
C   -1.7932173048   0.6283394950   2.9190567419
O   -2.8619853995   1.4834183067   2.9261803530
C   -3.8019845710   1.4356767922   1.8331197294
C   -4.7968105689   0.3161249373   2.0147148883
O   -4.1398046456  -0.9291964780   1.8083519343
C   -4.9228393930  -2.0365484956   2.2599062313
C   -4.2024119751  -3.3353035193   1.9561732510
O   -4.4928575986  -3.9025941983   0.6739286777
C   -4.1269345262  -3.1079721103  -0.4576776870
C   -2.6262640160  -3.1553318388  -0.7340513183
O   -2.2968470797  -2.3893309264  -1.8934795740
C   -2.1206123629  -1.0010874122  -1.6116913928
C   -1.6945938780  -0.2778663889  -2.8603956497
O   -0.3623089863  -0.6750818948  -3.1982475675
C    0.0465980860  -0.3331856967  -4.5219690693
C    0.5064222773   1.0982229679  -4.6816978665
O   -0.6099224088   1.9746841175  -4.5667043053
C   -0.2530692283   3.3421527427  -4.7255124585
C   -1.4110623263   4.2072250796  -4.2760125552
O   -1.7753182807   4.0357315736  -2.9045907777
C   -0.7802494629   4.4833447478  -1.9947278933
C   -1.3586966367   4.3413879188  -0.5959434542
O   -0.3610901500   4.6634816387   0.3875106646
C   -1.4206691737   0.0846182767   4.1493656358
C   -0.3415646343  -0.7848332196   4.2213176972
C    0.3918007531  -1.0886308406   3.0753624287
S    1.7364015315  -2.2555636439   3.1866382776
C    1.5639175130  -3.0112780410   1.5828145751
C    1.1716346273  -2.2243872753   0.4862519854
C    0.9403301504  -2.8591725918  -0.7383862800
C    1.1811765495  -4.2209558429  -0.8883695384
C    1.6441252820  -4.9729574997   0.1895206547
C    1.8202233057  -4.3741864524   1.4325940297
H    1.9767645075  -0.9640651774  -2.4157308361
H    4.0766911404  -1.5560578091  -3.5842167752
H    6.2716288659  -1.0322201304  -2.5326250583
H    6.3487105384   0.1590552987  -0.3653655202
H    3.6749369567   3.8546650110   2.1538926266
H    1.7092858774   5.2909791376   1.7074115109
H   -0.1581991496   2.0485637596  -0.4244176123
H   -1.3259431588   0.7724652437   0.8214708118
H   -3.2947517820   1.3550907944   0.8649324758
H   -4.3296032364   2.3939195211   1.8633329663
H   -5.6209857249   0.4492040281   1.2922235344
H   -5.2241299543   0.3624580092   3.0301392625
H   -5.9168090238  -2.0359375430   1.7808172955
H   -5.0746778215  -1.9559451045   3.3493203988
H   -4.5358064493  -4.0939987598   2.6721164975
H   -3.1202612774  -3.1892811802   2.1017747921
H   -4.4670672219  -2.0706938451  -0.3380534910
H   -4.6592891863  -3.5449465288  -1.3106101650
H   -2.3253590803  -4.1899149780  -0.9398560467
H   -2.0506099061  -2.8003122797   0.1344990415
H   -1.3566930197  -0.8727808239  -0.8279637193
H   -3.0555368405  -0.5426193158  -1.2514480580
H   -1.7456850193   0.8050654229  -2.6772256559
H   -2.3810865285  -0.5139343235  -3.6895788756
H   -0.7609830075  -0.5518037022  -5.2391895878
H    0.8950994849  -0.9879811849  -4.7576744241
H    0.9852664624   1.2034970341  -5.6719986892
H    1.2609922157   1.3397940292  -3.9126641030
H    0.6613559423   3.5698621697  -4.1543255382
H   -0.0402736750   3.5722751876  -5.7843606102
H   -2.3078319692   3.9501477552  -4.8507231485
H   -1.1583635711   5.2613924850  -4.4784987296
H   -0.5175771346   5.5371036614  -2.1879124813
H    0.1396577964   3.8851894700  -2.0763459490
H   -1.7677603078   3.3351007040  -0.4373653948
H   -2.1622616221   5.0647459073  -0.4324345607
H   -2.0073097707   0.3123645404   5.0345219166
H   -0.0871203620  -1.2488712948   5.1706315847
H    0.5465860173  -2.2830663719  -1.5691852836
H    0.9997539861  -4.6957864585  -1.8486490517
H    1.8363807536  -6.0361467340   0.0750087422
H    2.1341653847  -4.9671659713   2.2874636740

Conformer 20
G(CENSO)=       -2946.54889844  G(xTB)=        -145.46512384        
C    3.2448119753   0.0936324603  -0.9092181078
C    2.9371097199  -0.4883589815  -2.1427102889
C    3.9428755149  -0.8024543430  -3.0505795479
C    5.2727524390  -0.5224605347  -2.7414618989
C    5.5925937268   0.1264818427  -1.5532163215
C    4.5773299058   0.4555212238  -0.6554930748
S    4.9533460560   1.3648365749   0.8285062811
C    3.4715861109   2.3595841818   0.8983586285
C    3.5657001958   3.6826227576   1.3297374008
C    2.4347560645   4.4807961102   1.3861786581
C    1.1984077082   3.9700318625   0.9769003216
C    1.0977507331   2.6468857894   0.5418640524
C    2.2253617459   1.8213077174   0.5300798411
C    2.2182737771   0.3939924390   0.1175854941
C    1.5534588657  -0.5785724891   0.7893715107
C    0.6036665325  -0.3016073631   1.8933445695
C   -0.6576214400   0.2603543018   1.6707952648
C   -1.5077220395   0.5075874306   2.7484619072
O   -2.7414216911   1.0795779858   2.6496451700
C   -3.3172017683   1.3080179733   1.3539278236
C   -3.9155687500   0.0373226791   0.7715339258
O   -4.7271529365   0.4633703437  -0.3214267094
C   -5.0945442090  -0.5950811061  -1.2105554229
C   -6.0516543772  -1.5891471539  -0.5586604475
O   -6.6493603796  -2.4254972141  -1.5530175634
C   -6.2196948806  -3.7867133737  -1.5776850973
C   -4.9639038864  -4.0287310433  -2.3825457195
O   -3.8273395071  -3.5379600978  -1.6772389850
C   -2.6337505817  -3.6875965287  -2.4367740261
C   -1.4685212130  -3.0753186785  -1.6923039095
O   -1.5606384028  -1.6671669654  -1.4774820428
C   -1.4985817700  -0.8997477283  -2.6747442058
C   -1.3078641856   0.5548931226  -2.2855034196
O   -1.4794945333   1.3118638077  -3.4814001305
C   -0.9347090654   2.6285065641  -3.4466560285
C   -1.6803811413   3.6135272669  -2.5697226351
O   -1.2671539993   3.4607738334  -1.2123768159
C   -1.8369461547   4.4388029501  -0.3526837493
C   -1.1965811509   4.3657355053   1.0119863790
O    0.1602188458   4.8518424340   1.0201217106
C   -1.1003482181   0.1840740545   4.0491900811
C    0.1179169170  -0.4401770481   4.2622859114
C    0.9621699526  -0.7079537439   3.1837556183
S    2.4777797572  -1.6172569205   3.4188709136
C    2.4254886738  -2.5848994580   1.9176135283
C    1.9293432105  -2.0147999394   0.7279903003
C    1.8262773258  -2.8323555543  -0.4000885921
C    2.2755153937  -4.1487672072  -0.3746212103
C    2.8289984430  -4.6753013484   0.7896306319
C    2.8904498489  -3.8992091628   1.9424371066
H    1.8983594801  -0.6872323241  -2.3878752038
H    3.6877422322  -1.2651957655  -3.9995701399
H    6.0630021209  -0.7741144369  -3.4431378965
H    6.6221677443   0.3974508288  -1.3355541263
H    4.5288943425   4.0943879339   1.6185131177
H    2.5009962103   5.5117440181   1.7211572069
H    0.1605123134   2.2650570442   0.1660093527
H   -0.9558685794   0.4775618917   0.6523704152
H   -2.5921212809   1.7520653022   0.6613402713
H   -4.1169706925   2.0345867867   1.5283240305
H   -4.5141475839  -0.4675295661   1.5464335114
H   -3.1339799206  -0.6560298587   0.4232502052
H   -4.2007723812  -1.1182110676  -1.5790165954
H   -5.6027208945  -0.1118601247  -2.0529909954
H   -6.8588590347  -1.0301703929  -0.0617042561
H   -5.5395041679  -2.1980588979   0.1978967122
H   -7.0329319276  -4.3505964722  -2.0515651192
H   -6.0925312005  -4.1709632157  -0.5537281830
H   -5.0493295426  -3.5313851045  -3.3639379255
H   -4.8634582952  -5.1145683133  -2.5609336656
H   -2.7533277477  -3.2288680916  -3.4323929039
H   -2.4068953955  -4.7568895300  -2.5954778581
H   -0.5513618648  -3.3184638371  -2.2540414506
H   -1.3902345431  -3.5215806030  -0.6942472569
H   -2.4273123436  -0.9914558448  -3.2601673938
H   -0.6631723474  -1.2388334041  -3.3101607075
H   -0.3031173264   0.7187608535  -1.8621875537
H   -2.0523944055   0.8384580884  -1.5245118753
H    0.1250244092   2.5983357868  -3.1405692204
H   -0.9841193210   2.9867536046  -4.4809974574
H   -2.7691044075   3.4623432811  -2.6667217420
H   -1.4478483938   4.6358528961  -2.9134612499
H   -2.9228261919   4.2760927500  -0.2353225481
H   -1.6918341053   5.4485087167  -0.7722181139
H   -1.2365325803   3.3543331848   1.4326305568
H   -1.7485012744   5.0353653896   1.6813142142
H   -1.7678431738   0.3897997084   4.8808444717
H    0.4006012389  -0.7394383687   5.2678794554
H    1.3806073804  -2.4338681942  -1.3022190793
H    2.1885394245  -4.7624908662  -1.2667873324
H    3.1846428345  -5.7014441320   0.8144373479
H    3.2799642343  -4.3198625568   2.8655573767

Conformer 21
G(CENSO)=       -2946.54879397  G(xTB)=        -145.46279403        
C    4.1772049220  -0.8332100734  -0.3742941160
C    5.0507585786  -1.3613445183  -1.3297467186
C    6.4204476596  -1.1333306159  -1.2477552518
C    6.9376624782  -0.3559328557  -0.2134205107
C    6.0800070682   0.2421885650   0.7033512774
C    4.7058040610   0.0235925314   0.6067543093
S    3.6034739072   0.8494705985   1.7353887263
C    2.2360332438   1.1106687164   0.6215655576
C    1.4923417718   2.2888696509   0.7191446146
C    0.4213310779   2.5097830012  -0.1295878064
C    0.0956418242   1.5589879493  -1.1036370095
C    0.8610568042   0.3994090998  -1.2332927767
C    1.9078863110   0.1436589974  -0.3413280508
C    2.7176248096  -1.0994711078  -0.3583547317
C    2.1988598135  -2.3274700403  -0.1066212431
C    0.7603533771  -2.5680893913   0.1652860483
C   -0.2343436979  -2.4981642569  -0.8050382191
C   -1.5761126005  -2.7116017151  -0.4728712288
O   -2.4456912947  -2.5820035042  -1.5139944680
C   -3.8138744407  -3.0170233298  -1.3871597310
C   -4.7518084703  -1.8945633432  -1.0167642127
O   -4.5410627906  -1.5257974889   0.3361448365
C   -5.3851569088  -0.4621102794   0.7618876420
C   -4.9684338058  -0.0437364028   2.1473564154
O   -3.7076759308   0.6086269036   2.0664420180
C   -3.1901692838   0.9631782735   3.3449425455
C   -1.9282363602   1.7807428652   3.1647396307
O   -2.1466782766   3.1549456651   2.8486793512
C   -2.7430826196   3.3758319804   1.5732793669
C   -2.4868186526   4.8214308946   1.1959478267
O   -3.0768649717   5.0209293668  -0.0818557187
C   -2.7884240536   6.3036451472  -0.6301903203
C   -3.3364312463   6.3928617637  -2.0373680785
O   -2.6186873054   5.5979259624  -2.9831048395
C   -3.1070807423   4.2605592249  -3.1082238073
C   -2.1884269997   3.5593951303  -4.0983646911
O   -2.6580001255   2.2617284893  -4.4720273827
C   -2.7373663976   1.2881297874  -3.4300615738
C   -1.4141943176   0.8603454258  -2.8335295719
O   -0.9840346706   1.8484830000  -1.8779040811
C   -1.9255079748  -3.0272729715   0.8429849097
C   -0.9243507812  -3.1740179496   1.7987794599
C    0.4106528285  -2.9627993730   1.4680141851
S    1.6957191490  -3.2245303423   2.6788991933
C    2.9088916995  -3.9616303953   1.5960843428
C    3.0326311861  -3.4972439558   0.2729430566
C    3.8990106155  -4.1761218684  -0.5879163860
C    4.6964699102  -5.2167151217  -0.1211752234
C    4.6259935105  -5.6063530353   1.2144099511
C    3.7170679527  -4.9939730988   2.0712057533
H    4.6484801674  -1.9466172373  -2.1490379810
H    7.0830302903  -1.5615299730  -1.9944181663
H    8.0072872444  -0.1806529208  -0.1401376020
H    6.4734739901   0.8956067756   1.4774150270
H    1.7577420450   3.0413404344   1.4569832473
H   -0.1588196553   3.4252108820  -0.0636773015
H    0.6656804843  -0.3092554616  -2.0246846192
H    0.0212092908  -2.2933625104  -1.8385565298
H   -3.8924650958  -3.8548708662  -0.6840131349
H   -4.0894722509  -3.3789492616  -2.3834087515
H   -5.7861100812  -2.2487594829  -1.1734444891
H   -4.5845188544  -1.0322214576  -1.6847821823
H   -6.4381123892  -0.7876642679   0.7802182751
H   -5.3033373991   0.3935349964   0.0717733680
H   -4.9060349181  -0.9286153761   2.8036331622
H   -5.7311312307   0.6353644169   2.5643079093
H   -2.9486072415   0.0530142069   3.9219265884
H   -3.9327587080   1.5417994718   3.9217249110
H   -1.2956028601   1.3073851732   2.3936139825
H   -1.3749956438   1.7830070923   4.1103611381
H   -3.8252608175   3.1800353887   1.6002730901
H   -2.3006985848   2.7089383469   0.8168059341
H   -1.4021552341   5.0175301332   1.1604479708
H   -2.9303314492   5.5014769331   1.9435352749
H   -1.6988328579   6.4758143445  -0.6448376945
H   -3.2506236223   7.0986560833  -0.0176777581
H   -3.2381491613   7.4345977761  -2.3678069989
H   -4.4067114827   6.1326610746  -2.0474024763
H   -3.0980027934   3.7573978949  -2.1339428370
H   -4.1408864403   4.2632350758  -3.4947226853
H   -1.1666917896   3.5138013361  -3.6958278955
H   -2.1604433254   4.1339979696  -5.0313270130
H   -3.1750537124   0.4044260636  -3.9078273465
H   -3.4189575022   1.6052907808  -2.6264950393
H   -0.6559696229   0.7358600145  -3.6203889467
H   -1.5605591865  -0.1033645644  -2.3233555490
H   -2.9590121747  -3.1674082196   1.1315457618
H   -1.1950346255  -3.4657610778   2.8098836525
H    3.9406650412  -3.8923925594  -1.6331520597
H    5.3718650226  -5.7240949271  -0.8042027729
H    5.2510285313  -6.4141141225   1.5847299395
H    3.6188879805  -5.3316463307   3.0995590997

Conformer 22
G(CENSO)=       -2946.54878188  G(xTB)=        -145.45836743        6
C    5.0661325137  -0.0692594091   0.5736903342
C    5.7030040196  -0.8110910368  -0.4243903761
C    7.0576395248  -0.6330437236  -0.6890161151
C    7.7945986757   0.3039077189   0.0314165541
C    7.1659200463   1.1025356330   0.9810349186
C    5.8054330314   0.9320213413   1.2339588158
S    4.9946603435   2.0038772935   2.4116706486
C    3.4302113616   2.1631579878   1.5686425124
C    2.7536329353   3.3842386684   1.5481040282
C    1.5922183247   3.5190088839   0.8056560774
C    1.1226736532   2.4464722960   0.0369773955
C    1.7837295121   1.2185109393   0.0698815906
C    2.9096361536   1.0585961088   0.8843804333
C    3.6504979054  -0.2216974934   1.0008245540
C    3.2015162979  -1.2810905325   1.7197303570
C    1.9770609708  -1.2385912704   2.5585072593
C    0.6940376252  -0.9884893407   2.0595361713
C   -0.3959102119  -0.8943085085   2.9275062977
O   -1.6661451167  -0.6226934797   2.5247778272
C   -1.8452336945  -0.1679664375   1.1728003248
C   -3.2873766848   0.2099009191   0.9759611099
O   -4.0693280752  -0.9771276792   0.9266251258
C   -5.4727793286  -0.7395701139   0.9704051681
C   -6.0127722421   0.0961793816  -0.1846569548
O   -5.6116630210  -0.3444359769  -1.4762377766
C   -6.0780677839  -1.6499855347  -1.8111761541
C   -6.0039554998  -1.8256276365  -3.3057310316
O   -6.9662421194  -0.9737970517  -3.9153774355
C   -6.9788153508  -1.0787133478  -5.3367731687
C   -7.8514775125   0.0133666489  -5.9222836060
O   -7.2191283536   1.2909128223  -5.9737481211
C   -7.2192025604   2.0037328671  -4.7344222568
C   -6.2641815847   3.1705913748  -4.8574901426
O   -4.9061336194   2.7819064736  -5.0637167331
C   -4.2530289414   2.3062687649  -3.8907901022
C   -2.8772617802   1.8332000512  -4.3406688200
O   -2.0896828393   1.3195166253  -3.2699285490
C   -1.6027787244   2.3210092603  -2.3817372702
C   -0.3878285381   1.7329878647  -1.6896825056
O    0.0061264148   2.6953343934  -0.7019660650
C   -0.2171559299  -1.0865061329   4.3018881261
C    1.0408736924  -1.3840006035   4.7963992784
C    2.1379422547  -1.4642234714   3.9360407275
S    3.7418010840  -1.8293797726   4.6243882702
C    4.3881749700  -2.8053059714   3.2853465108
C    4.0321532037  -2.4847178381   1.9648663279
C    4.4467077861  -3.3429577363   0.9413626805
C    5.2761603194  -4.4261318635   1.2108634514
C    5.6916296856  -4.6779747282   2.5170287164
C    5.2323701816  -3.8812876528   3.5601193160
H    5.1321410195  -1.5276483030  -1.0031306237
H    7.5359395456  -1.2276549526  -1.4620958667
H    8.8532855929   0.4420407635  -0.1691955545
H    7.7249743625   1.8709933281   1.5081625530
H    3.1476634619   4.2384679005   2.0918386334
H    1.0632892932   4.4669781800   0.7734454744
H    1.4419410707   0.3789232147  -0.5238517032
H    0.5631541092  -0.8795191307   0.9926894357
H   -1.5662615375  -0.9577624402   0.4617576446
H   -1.2107639476   0.7129523743   1.0022552002
H   -3.3578264709   0.7743381141   0.0322218630
H   -3.6230941195   0.8680910494   1.7946151971
H   -5.7534778172  -0.2284676054   1.9084696264
H   -5.9363936401  -1.7320159853   0.9801036974
H   -5.6697379480   1.1341703156  -0.1089577774
H   -7.1139886800   0.1019275823  -0.0983661306
H   -7.1192147152  -1.7844716845  -1.4740830851
H   -5.4598369010  -2.4261629263  -1.3329079523
H   -6.2066467467  -2.8825498376  -3.5511552322
H   -4.9897190417  -1.5827471782  -3.6674615340
H   -7.3753448301  -2.0639033949  -5.6420336731
H   -5.9562102720  -0.9848712900  -5.7409487020
H   -8.8061633310   0.0671100920  -5.3728094366
H   -8.0753239326  -0.2516358361  -6.9625908243
H   -6.9330895517   1.3445287098  -3.9053827346
H   -8.2281496879   2.3995424680  -4.5195112469
H   -6.3561396372   3.8010338790  -3.9572149997
H   -6.5352694958   3.7778678591  -5.7295884357
H   -4.1722776742   3.1182014595  -3.1478285857
H   -4.7950958781   1.4679965643  -3.4247699828
H   -2.3468974472   2.6564466419  -4.8462306501
H   -2.9942579060   1.0092569996  -5.0538409859
H   -2.3583799155   2.5959833496  -1.6295069205
H   -1.3203534079   3.2298007425  -2.9359858035
H    0.4300104281   1.5678881606  -2.4048934805
H   -0.6517716590   0.7728437265  -1.2265339860
H   -1.0730372729  -1.0193025854   4.9669548877
H    1.1718405492  -1.5583676667   5.8609669544
H    4.1011551048  -3.1616611049  -0.0705153845
H    5.5949286500  -5.0755291385   0.4006558950
H    6.3441397920  -5.5192545443   2.7329638214
H    5.5083015120  -4.1073652597   4.5865989942

Conformer 23
G(CENSO)=       -2946.54870032  G(xTB)=        -145.45758373        2
C    4.4530157153  -0.2731971392  -0.7483711321
C    5.2883113367  -0.6115874984  -1.8166438606
C    6.6622722993  -0.7328857939  -1.6352197059
C    7.2242183759  -0.5011306106  -0.3814261582
C    6.4204836249  -0.0929451407   0.6779195062
C    5.0458005770   0.0431078333   0.4867560729
S    4.0227979731   0.6383340199   1.8202203637
C    2.8753591092   1.6013457896   0.8502754476
C    2.3990218328   2.8158721341   1.3468825226
C    1.5300814402   3.5845067331   0.5902862385
C    1.1600800577   3.1630648643  -0.6931454385
C    1.6507946275   1.9601926793  -1.2026440381
C    2.4679499779   1.1458348482  -0.4126538033
C    2.9746995062  -0.1811278983  -0.8430727359
C    2.1729788456  -1.2635158551  -1.0025088042
C    0.7037246014  -1.2216014388  -0.8038562402
C   -0.1701667149  -0.5332804002  -1.6376483014
C   -1.5422548219  -0.4869945678  -1.3620778768
O   -2.2658807526   0.2527996701  -2.2443544965
C   -3.6689112651   0.5104694687  -2.0337338589
C   -4.5498466639  -0.5250210427  -2.7109996172
O   -4.7396931367  -1.7144269513  -1.9448827679
C   -5.9083633204  -1.6486840771  -1.1238309181
C   -5.9144897920  -2.8263834923  -0.1734736507
O   -5.0302542929  -2.6628678016   0.9373957185
C   -5.6421679068  -1.9475461736   2.0104900157
C   -4.6548896756  -1.7643253108   3.1312877823
O   -3.6736845374  -0.8079616083   2.7507455361
C   -2.7503246687  -0.5534546736   3.8017084732
C   -1.7567581639   0.4898053271   3.3659134107
O   -2.4167696864   1.7387688655   3.1939888686
C   -1.5026226547   2.7681954011   2.8407240750
C   -2.2604544053   4.0344045656   2.5072444670
O   -3.0847867851   3.9517098809   1.3456041760
C   -2.3482408292   3.6819201374   0.1529882651
C   -3.1253186766   4.2896937828  -1.0081438855
O   -2.7233908730   3.7873543940  -2.2799863445
C   -1.5407258554   4.3398453818  -2.8615188122
C   -0.2853072653   3.5301476775  -2.5914200315
O    0.3194335823   3.9915136700  -1.3674691540
C   -2.0543142330  -1.1655179156  -0.2540041975
C   -1.1903861115  -1.9129789432   0.5421120188
C    0.1735481316  -1.9573259257   0.2716021837
S    1.2553007423  -2.9580785187   1.2770482172
C    2.3598413870  -3.5165474610  -0.0070033705
C    2.6928210088  -2.6523953971  -1.0669263919
C    3.4657390879  -3.1593560604  -2.1155186772
C    3.9785141293  -4.4516234322  -2.0638666583
C    3.7105436680  -5.2656690298  -0.9655001098
C    2.8841792668  -4.8074940955   0.0550158940
H    4.8555532901  -0.7699199419  -2.7982166798
H    7.2937716151  -1.0063000170  -2.4756326716
H    8.2959409671  -0.5999863296  -0.2335917091
H    6.8618652005   0.1427103735   1.6426402803
H    2.7127789139   3.1657797424   2.3266675416
H    1.1521375909   4.5283349496   0.9723912360
H    1.4247814002   1.6504951223  -2.2135407562
H    0.2000084239  -0.0276402134  -2.5217033737
H   -3.8305681282   1.4848998873  -2.5051596270
H   -3.8970229209   0.6072577814  -0.9645561833
H   -4.0820624613  -0.8190587641  -3.6593305394
H   -5.5206881057  -0.0618399205  -2.9476613019
H   -6.8095562422  -1.6881314978  -1.7597062888
H   -5.9400163548  -0.7031411504  -0.5588263252
H   -5.5863924871  -3.7242635139  -0.7103093884
H   -6.9428774505  -2.9992420886   0.1804102088
H   -6.5077595498  -2.5141748043   2.3922060886
H   -6.0034621435  -0.9615451571   1.6771179198
H   -4.1804695444  -2.7289287439   3.3812986449
H   -5.2036352936  -1.4168090152   4.0235492973
H   -2.1995979435  -1.4728126692   4.0666278055
H   -3.2836663566  -0.2093961709   4.7047345915
H   -1.2729432439   0.1822270082   2.4236147157
H   -0.9739920293   0.5679177123   4.1400764078
H   -0.8766693076   2.4489688667   1.9896627252
H   -0.8194503176   2.9881307026   3.6814649247
H   -1.5246591213   4.8490514715   2.3936776268
H   -2.9330437979   4.2916494804   3.3338149073
H   -1.3466124702   4.1225014032   0.2176618744
H   -2.2391873330   2.5955599909  -0.0106267534
H   -3.0516314689   5.3883460137  -0.9839671744
H   -4.1831927793   4.0176647802  -0.9027471679
H   -1.3975024239   5.3857186200  -2.5500015766
H   -1.7102127561   4.3285370535  -3.9453001232
H    0.4295664490   3.6599239107  -3.4166135021
H   -0.5563401019   2.4685645287  -2.5145787132
H   -3.1133879286  -1.1830240421  -0.0257060068
H   -1.5996950676  -2.4749966388   1.3775663847
H    3.6560550546  -2.5376570267  -2.9826595841
H    4.5853896472  -4.8223466580  -2.8849493169
H    4.1134230278  -6.2734252347  -0.9176069279
H    2.6289625742  -5.4577142652   0.8874270266

Conformer 24
G(CENSO)=       -2946.54867640  G(xTB)=        -145.46449414        
C    4.1947460898  -1.1343056570  -0.8066102373
C    4.7914552282  -2.0983555459  -1.6247037998
C    6.0977944466  -1.9408161974  -2.0761377912
C    6.8233728900  -0.8032189188  -1.7291564569
C    6.2240298006   0.2037576137  -0.9801875683
C    4.9091781936   0.0478085592  -0.5414959795
S    4.1265850377   1.3632994599   0.3705361676
C    2.4657004917   1.1689715973  -0.2515698660
C    1.6700409073   2.2936109690  -0.4468988678
C    0.3726123440   2.1730371726  -0.9367717996
C   -0.1150150621   0.9067561762  -1.2688057054
C    0.6913781449  -0.2224089640  -1.0964387410
C    1.9611035530  -0.1146240202  -0.5378696815
C    2.8381982059  -1.2704465031  -0.2208057763
C    2.5386578582  -2.1838713430   0.7373489808
C    1.2817243536  -2.1443506847   1.5244742010
C    0.0265252886  -2.4242463413   0.9765678724
C   -1.1224907006  -2.2837643955   1.7550317290
O   -2.3845593365  -2.4818236216   1.2865901585
C   -2.5487417513  -2.7395829671  -0.1188751089
C   -4.0407272688  -2.6261112732  -0.3942523485
O   -4.3257156853  -2.8540503311  -1.7762281930
C   -4.0666981325  -1.7388556589  -2.6402499064
C   -5.2237063857  -0.7716915927  -2.7539838580
O   -5.4002738672  -0.1037227687  -1.5094885614
C   -6.3357491071   0.9664021751  -1.5715091910
C   -6.4678191759   1.5674331161  -0.1963446289
O   -5.2144662048   2.1183274255   0.1879607804
C   -5.2349427442   2.6606270784   1.5028901926
C   -3.8339120416   3.0610148098   1.8827065603
O   -3.4188123831   4.1437075266   1.0568489760
C   -2.0266987838   4.4136717867   1.1609576237
C   -1.6241082113   5.4049949200   0.0928965793
O   -1.7392462232   4.8927912464  -1.2383449297
C   -3.0225163517   5.1135475396  -1.8367000791
C   -2.9926985549   4.6962606274  -3.2903943311
O   -3.1876268153   3.3000414127  -3.5335862485
C   -2.0788760473   2.4500576134  -3.2430840606
C   -2.2922418219   1.7470195546  -1.9081696441
O   -1.3632915895   0.6546018093  -1.7532497460
C   -1.0164428210  -1.9133075746   3.1011767913
C    0.2324231374  -1.7213997066   3.6692763466
C    1.3843324537  -1.8468278275   2.8897660959
S    2.9941219755  -1.6497869160   3.6333818035
C    3.8675479372  -2.8895484586   2.6921922250
C    3.5436518025  -3.0969860932   1.3380093056
C    4.1605257760  -4.1560287163   0.6657716486
C    5.1432501561  -4.9194823907   1.2875875681
C    5.5139733422  -4.6445735454   2.6019330706
C    4.8633824627  -3.6422649195   3.3136393937
H    4.2199255010  -2.9721255660  -1.9174329575
H    6.5475306532  -2.7067675099  -2.7012900438
H    7.8467017972  -0.6788888631  -2.0720045125
H    6.7691926314   1.1163994952  -0.7546870839
H    2.0625292541   3.2833290499  -0.2283171650
H   -0.2243369960   3.0668795500  -1.0816749996
H    0.3045764653  -1.1864551281  -1.4021395452
H   -0.0306669030  -2.7551456833  -0.0514458983
H   -2.1767460494  -3.7429849021  -0.3693362451
H   -1.9894328966  -1.9943301623  -0.6996244915
H   -4.4061735502  -1.6458599215  -0.0661114591
H   -4.5799065715  -3.4021987370   0.1612350190
H   -3.8786269748  -2.1618608087  -3.6346513791
H   -3.1622073137  -1.1969843930  -2.3291210580
H   -6.1474011834  -1.3026481079  -3.0413110670
H   -4.9858868085  -0.0461692717  -3.5535570481
H   -7.3249959515   0.6041453145  -1.8975706597
H   -5.9967782762   1.7289869825  -2.2929373011
H   -6.7816162942   0.7924929086   0.5238337196
H   -7.2500234329   2.3456297127  -0.2204592696
H   -5.5929477468   1.9091706654   2.2271136837
H   -5.9116776103   3.5310574218   1.5549534244
H   -3.1557276725   2.2005753131   1.7529834865
H   -3.8150770095   3.3515575535   2.9472150789
H   -1.4487505838   3.4816913318   1.0434768402
H   -1.7788519687   4.8389995528   2.1506068523
H   -0.5654653699   5.6523647420   0.2440827384
H   -2.2075463706   6.3338425336   0.1921829713
H   -3.8076621087   4.5617102392  -1.3011522486
H   -3.2635612803   6.1889553956  -1.7896665939
H   -2.0572276956   5.0387929462  -3.7603505759
H   -3.8301113792   5.1886951774  -3.7976465768
H   -1.1356410805   3.0130756023  -3.2633293462
H   -2.0379382684   1.6866311490  -4.0324576854
H   -3.2818427635   1.2794777254  -1.8945274248
H   -2.2284022817   2.4396087682  -1.0610261442
H   -1.9173721611  -1.8095933234   3.6987114175
H    0.3105599602  -1.4795137120   4.7257908853
H    3.8580361652  -4.3877229237  -0.3487302625
H    5.6165686777  -5.7323628744   0.7444183846
H    6.2850497364  -5.2341417489   3.0897428089
H    5.1119111987  -3.4609007180   4.3558574623

Conformer 25
G(CENSO)=       -2946.54862580  G(xTB)=        -145.46144570        
C    3.3030040052   0.0384811243  -0.6589671625
C    3.3342359983  -0.3883592541  -1.9894261985
C    4.5385931337  -0.7167088950  -2.6035155105
C    5.7351883914  -0.6059514785  -1.8983933008
C    5.7346088042  -0.1127735068  -0.5978283528
C    4.5262705765   0.2297132951   0.0079064450
S    4.5299323458   0.9323972117   1.6470704192
C    3.1836787101   2.0836496491   1.4312886469
C    3.2447290349   3.3434965435   2.0289890320
C    2.2281405695   4.2614925504   1.8237074338
C    1.1568669233   3.9425494979   0.9815758437
C    1.0948370230   2.6853405612   0.3767599549
C    2.0794982631   1.7293226504   0.6427766409
C    2.0604659774   0.3511211130   0.0903056876
C    1.1676670200  -0.5944259926   0.4774851753
C    0.0970950153  -0.3356085411   1.4726155925
C   -0.9729271499   0.5338760452   1.2467453767
C   -1.8977071534   0.7906326301   2.2599048656
O   -2.9060339703   1.7059732970   2.1557479224
C   -3.6188024695   1.8521544411   0.9113214550
C   -4.8169802975   0.9376792707   0.8688089132
O   -4.3727917915  -0.4044413918   0.7188477343
C   -5.4410692496  -1.3375563653   0.8700368452
C   -4.9813973326  -2.7309748917   0.5066967888
O   -4.0600033190  -3.3016222078   1.4408248413
C   -2.6703555130  -3.0692547671   1.1810676122
C   -2.1609346587  -3.6653441454  -0.1192531319
O   -2.3130601934  -2.7117769688  -1.1709731310
C   -2.0186313033  -3.2497466269  -2.4564794625
C   -2.0841751586  -2.1485280411  -3.4944071537
O   -0.9557727259  -1.2720525876  -3.4914114238
C   -0.9870019258  -0.2418889403  -2.4953937494
C   -1.9096081242   0.9128773980  -2.8084896122
O   -1.4503405249   1.5818510147  -3.9847987941
C   -2.0919653142   2.8342138692  -4.2254823130
C   -1.3636915560   3.9972562959  -3.5877075160
O   -1.5335688914   3.9465626915  -2.1701972510
C   -0.6010152971   4.7613966827  -1.4741548382
C   -0.9265799706   4.6375706379   0.0106258128
O    0.2203897723   4.9224968612   0.8250016597
C   -1.7674384533   0.1596092891   3.4998591906
C   -0.7491252352  -0.7582995676   3.7078677665
C    0.1701667837  -1.0247047125   2.6940157917
S    1.4398861920  -2.2457968519   2.9609025619
C    1.5411308711  -2.8955533808   1.3059866253
C    1.3555889274  -2.0412196054   0.2031982543
C    1.3457167690  -2.6093072570  -1.0741099854
C    1.6189783833  -3.9609285986  -1.2573441316
C    1.8831406451  -4.7762464716  -0.1594931547
C    1.8222158116  -4.2500864740   1.1262148601
H    2.4069757717  -0.4525662323  -2.5477309819
H    4.5410828300  -1.0565195812  -3.6351401910
H    6.6775111642  -0.8658941989  -2.3722777520
H    6.6704972738   0.0287773505  -0.0640849698
H    4.0963532461   3.6138485407   2.6472458137
H    2.2675420609   5.2434075093   2.2860965526
H    0.3048599123   2.4314705728  -0.3168869972
H   -1.0665581175   1.0059370629   0.2778162086
H   -2.9706349257   1.6751639856   0.0469523280
H   -3.9568101975   2.8928133107   0.8810991348
H   -5.4567758641   1.2326772390   0.0184060797
H   -5.4063179532   1.0525650108   1.7935697318
H   -6.2779631296  -1.0702334181   0.2007663641
H   -5.8165884642  -1.3169368644   1.9067528295
H   -4.5684163177  -2.7373273701  -0.5098420800
H   -5.8675758826  -3.3781577092   0.5205858687
H   -2.1501751907  -3.5552301216   2.0141391171
H   -2.4359432193  -1.9950951654   1.2023861942
H   -2.7148229704  -4.5917123831  -0.3504693472
H   -1.0953194964  -3.9290234525  -0.0102759090
H   -2.7568214341  -4.0285097754  -2.7196682818
H   -1.0192885968  -3.7145555152  -2.4628737415
H   -3.0261641762  -1.5909155033  -3.3794494998
H   -2.0933760777  -2.6178936998  -4.4854375445
H    0.0407277956   0.1362699446  -2.4323596787
H   -1.2629625520  -0.6562033195  -1.5170216572
H   -1.8881417571   1.5916371632  -1.9440610505
H   -2.9504439695   0.5750764163  -2.9464815177
H   -2.0891621315   2.9905055062  -5.3118262381
H   -3.1409996421   2.8082280804  -3.8905143321
H   -1.7619188777   4.9455558276  -3.9884192257
H   -0.2929615698   3.9409880040  -3.8423004903
H   -0.6715213726   5.8109399194  -1.8020248993
H    0.4292424009   4.4189629022  -1.6667360013
H   -1.3179697366   3.6351152968   0.2288843938
H   -1.6798855128   5.3692222129   0.3138788097
H   -2.4921324775   0.3680156360   4.2814741986
H   -0.6841128380  -1.2845934668   4.6564098702
H    1.1001912383  -1.9909033946  -1.9285935533
H    1.6189028269  -4.3770628190  -2.2607699275
H    2.0997000798  -5.8318148873  -0.2976961863
H    1.9754550872  -4.8921877407   1.9894934674

Conformer 26
G(CENSO)=       -2946.54857319  G(xTB)=        -145.45999153        
C    5.2273788684  -0.4304348380   0.3003000919
C    5.8264354737  -1.3800232237  -0.5325573040
C    7.2108114818  -1.4584279321  -0.6425476193
C    8.0183336309  -0.5737532408   0.0695708544
C    7.4419534056   0.4225761832   0.8504303762
C    6.0529408876   0.5063326652   0.9472416414
S    5.3171356140   1.8134491284   1.9085609071
C    3.8680137881   2.1021782238   0.9094843805
C    3.3546960166   3.3963322550   0.7961823738
C    2.2391081542   3.6384446806   0.0121648728
C    1.6542836096   2.5931934217  -0.7140393032
C    2.1760433770   1.3022148245  -0.6187019887
C    3.2438439558   1.0372581808   0.2444999683
C    3.7651204692  -0.3252647246   0.5175376453
C    3.0444211004  -1.2604793126   1.1869492076
C    1.6620648211  -1.0071942703   1.6602255694
C    0.5702838036  -0.8609388328   0.8131112018
C   -0.6801960572  -0.4855208671   1.3134414631
O   -1.6363526752  -0.2925906439   0.3637842576
C   -2.9275801311   0.2080968924   0.7603488329
C   -3.8678755571  -0.8702960591   1.2735983218
O   -4.4945319239  -1.6334238381   0.2474155938
C   -3.6149169550  -2.5323273459  -0.4274194926
C   -4.4341428317  -3.4608567469  -1.2988126870
O   -5.2280832202  -2.8101056368  -2.2883053314
C   -4.4682070173  -2.1408462740  -3.2929110794
C   -5.3930991424  -1.6307785421  -4.3794101560
O   -6.1043418975  -0.4420186739  -4.0417085530
C   -7.2342115353  -0.6544297195  -3.1935073539
C   -7.9852390420   0.6431625133  -3.0520308385
O   -7.2262983470   1.5351382194  -2.2416905079
C   -7.7846297265   2.8421984459  -2.1992133893
C   -6.8807037419   3.7523048920  -1.3986679908
O   -5.6266320868   3.9870210412  -2.0446831864
C   -4.5814168513   3.1268117549  -1.5965977331
C   -3.4214887209   3.3015758430  -2.5571907855
O   -2.3040730107   2.6119286766  -2.0065352650
C   -1.2435178438   2.4752806139  -2.9467178247
C   -0.0426760384   1.8889697396  -2.2556499179
O    0.5813499796   2.9270957818  -1.4788277127
C   -0.8573767919  -0.3168858598   2.6903483499
C    0.2125359468  -0.5573157824   3.5497379766
C    1.4620456576  -0.9080493318   3.0486693837
S    2.8167907191  -1.2294021407   4.1616598329
C    3.6361337153  -2.5106202536   3.2292780353
C    3.6516189685  -2.4555802558   1.8224962968
C    4.2143528320  -3.5278470374   1.1242647100
C    4.8293921059  -4.5759027886   1.8016802761
C    4.8775532260  -4.5746503576   3.1940275804
C    4.2643879297  -3.5527414384   3.9108954617
H    5.1974043471  -2.0536109813  -1.1040127230
H    7.6580305104  -2.2094606142  -1.2874545431
H    9.1002215411  -0.6338795019  -0.0089651306
H    8.0678431674   1.1459231043   1.3662361491
H    3.8323755521   4.2200178967   1.3199833939
H    1.8306637851   4.6411695943  -0.0735049560
H    1.7667144461   0.4893382011  -1.2009055870
H    0.6773428541  -1.0165833256  -0.2540079436
H   -3.3420554510   0.6574017878  -0.1481350638
H   -2.8097810671   1.0032744124   1.5081824880
H   -4.6831335930  -0.3740300312   1.8137643626
H   -3.3446221005  -1.5368344646   1.9791407880
H   -3.0607861082  -3.1503548736   0.3007035202
H   -2.8708584148  -1.9854613341  -1.0239571037
H   -5.1424903002  -4.0201341996  -0.6768186095
H   -3.7432092571  -4.1804558180  -1.7725555383
H   -3.7399143792  -2.8388453285  -3.7436330337
H   -3.9073033173  -1.2882321163  -2.8751611781
H   -6.0931847361  -2.4276064377  -4.6816693375
H   -4.7768421280  -1.3699815405  -5.2479700362
H   -6.9231295592  -1.0181121273  -2.2044035360
H   -7.9048711397  -1.4085286117  -3.6383559991
H   -8.9659002082   0.4416162718  -2.5882228014
H   -8.1630461808   1.0859449699  -4.0459998929
H   -8.7845372010   2.8276925752  -1.7275324617
H   -7.9001608121   3.2406680340  -3.2218313658
H   -6.7252139830   3.3478617591  -0.3865973091
H   -7.3811931277   4.7244313303  -1.3001500518
H   -4.2657100561   3.4024391636  -0.5756543614
H   -4.9086699865   2.0777177621  -1.5916381036
H   -3.1911652162   4.3735460393  -2.6861222849
H   -3.6867047331   2.8883392241  -3.5453231693
H   -0.9849380797   3.4509518672  -3.3890529433
H   -1.5429917943   1.8000023457  -3.7642924776
H    0.6638959221   1.5087442766  -3.0046982602
H   -0.3577524335   1.0639577161  -1.6032661491
H   -1.8164224626  -0.0417818973   3.1139406704
H    0.0585252915  -0.4757301683   4.6224079134
H    4.1602966017  -3.5421895065   0.0417728671
H    5.2693009995  -5.3948331843   1.2397374435
H    5.3620054050  -5.3874052122   3.7277670925
H    4.2565953357  -3.5737247764   4.9974492035

Conformer 27
G(CENSO)=       -2946.54851562  G(xTB)=        -145.46130331        
C    4.3176702829  -0.8001866449  -0.1316306750
C    4.6324118142  -1.7671420154  -1.0903557145
C    5.9479776616  -1.9653238800  -1.4975141150
C    6.9700262453  -1.1846950879  -0.9620465383
C    6.6704645135  -0.1680987291  -0.0611873403
C    5.3487987140   0.0372808732   0.3328035277
S    4.9625933399   1.3829882714   1.4387747072
C    3.3843935733   1.8386917064   0.7421866397
C    3.0184378934   3.1778722469   0.6585650058
C    1.8073619006   3.5478619483   0.0783508506
C    0.9742810146   2.5599720839  -0.4548166060
C    1.3435597122   1.2137571680  -0.3740417595
C    2.5203423472   0.8366236657   0.2631004074
C    2.9578752399  -0.5719707210   0.4189729010
C    2.3276893492  -1.4589895527   1.2282794203
C    1.1669996343  -1.0907166852   2.0761136659
C   -0.0842911432  -0.7409298498   1.5817316827
C   -1.1012767499  -0.3174209164   2.4438822322
O   -2.2609175364   0.0457576198   1.8362910209
C   -3.3544650354   0.4689301960   2.6682841513
C   -4.5038245484   0.8262690722   1.7672021047
O   -4.9776109706  -0.3530638824   1.1343169638
C   -6.0267335148  -0.0890063712   0.2038390966
C   -6.3422683610  -1.3464727554  -0.5769200660
O   -5.4433773902  -1.6296435838  -1.6457982671
C   -4.1376847675  -2.0303791929  -1.2298359102
C   -3.3920495354  -2.5721811444  -2.4304728792
O   -3.2236206898  -1.6319318873  -3.4895866562
C   -2.2387015097  -0.6344996905  -3.2280934943
C   -2.1886118362   0.3369782040  -4.3913914605
O   -3.1726365552   1.3703577644  -4.3586436391
C   -4.5162731279   0.9091345673  -4.5187361296
C   -5.4543385121   2.0914447572  -4.6109169324
O   -5.7017471623   2.7638437708  -3.3731148836
C   -4.6768629681   3.6678722585  -2.9478656996
C   -3.9505770734   3.0913566799  -1.7373025020
O   -2.9263224053   3.9567435183  -1.2458645814
C   -1.8408740103   4.1450118263  -2.1602488581
C   -0.5395783977   4.1626024360  -1.4031264958
O   -0.2115546701   2.8001174915  -1.0733698878
C   -0.8808328549  -0.2824665470   3.8236601858
C    0.3469380627  -0.7055632059   4.3272942566
C    1.3628202196  -1.1156046689   3.4709304421
S    2.9195831833  -1.6703169088   4.1448381560
C    3.2799507291  -2.9488211136   2.9568716502
C    2.9180487648  -2.7655490874   1.6104487056
C    3.1056177546  -3.8295557981   0.7235786499
C    3.7289834281  -5.0018667483   1.1389851230
C    4.1601763736  -5.1337390558   2.4572330006
C    3.9184211225  -4.1164586427   3.3743356924
H    3.8364094196  -2.3599639284  -1.5257691991
H    6.1729815736  -2.7288799780  -2.2365018327
H    7.9995941901  -1.3391790057  -1.2723259816
H    7.4575711002   0.4784467390   0.3174544625
H    3.6855255171   3.9494473911   1.0333774222
H    1.5481076507   4.5989394959   0.0235095673
H    0.7030682044   0.4689991365  -0.8319721942
H   -0.2914388646  -0.7929503785   0.5197202980
H   -3.0662139530   1.3521260025   3.2542147881
H   -3.6383879127  -0.3406004741   3.3544924462
H   -4.1776867943   1.5647197663   1.0159255673
H   -5.2948357050   1.2906410282   2.3800319397
H   -5.7339499426   0.7172391852  -0.4906181025
H   -6.9340437533   0.2397332436   0.7403777909
H   -7.3244433785  -1.2201894796  -1.0464808387
H   -6.3996647890  -2.2031937048   0.1159901737
H   -4.2032179996  -2.8342995406  -0.4764529820
H   -3.6000996496  -1.1930339869  -0.7648537167
H   -3.9553939045  -3.4071345645  -2.8631232260
H   -2.4134018041  -2.9529121285  -2.0916219968
H   -1.2481274771  -1.1092434349  -3.1135000529
H   -2.4523843513  -0.0787145197  -2.3002306117
H   -2.2555468938  -0.2247064060  -5.3387561417
H   -1.2236419019   0.8554486599  -4.3673981644
H   -4.8143449082   0.2564509668  -3.6855176547
H   -4.6026452481   0.3236173692  -5.4516072304
H   -6.4301404923   1.7139876552  -4.9401370000
H   -5.0920724043   2.8059068031  -5.3670155511
H   -3.9752042603   3.8670323032  -3.7679704446
H   -5.1557731159   4.6180098338  -2.6693331872
H   -3.5330076466   2.1058982584  -1.9929616489
H   -4.6611035352   2.9707552508  -0.9122114894
H   -1.9505861527   5.1039844457  -2.6885174041
H   -1.8164530909   3.3409752266  -2.9095998394
H   -0.6389753847   4.7676535780  -0.4919486531
H    0.2532575659   4.5893443803  -2.0329039483
H   -1.6516109784   0.0368451877   4.5154604833
H    0.5015995169  -0.7209171639   5.4028176703
H    2.7504732984  -3.7386597160  -0.2967419732
H    3.8749959757  -5.8132371628   0.4317619540
H    4.6536339893  -6.0444270458   2.7849486032
H    4.2054701159  -4.2374017804   4.4154131889

Conformer 28
G(CENSO)=       -2946.54847590  G(xTB)=        -145.46165416        
C    2.7993985177  -1.1431168182  -0.3513630272
C    2.6726579010  -2.1510278733  -1.3110534074
C    3.7424657654  -2.4905328469  -2.1333586357
C    4.9550030665  -1.8143296915  -2.0190907096
C    5.0836334529  -0.7638070343  -1.1164208977
C    4.0050011696  -0.4166775558  -0.3038413334
S    4.1566991439   0.9721972548   0.8097168694
C    2.4975055383   1.6071905318   0.6319378354
C    2.2664763387   2.9821101104   0.5556475026
C    0.9938223105   3.4559059818   0.2839407070
C   -0.0555248965   2.5577584183   0.0439409273
C    0.1610813664   1.1831711932   0.1685134813
C    1.4327625774   0.7067299524   0.5046031797
C    1.7525368723  -0.7386529744   0.6242308559
C    1.4006568456  -1.5016575768   1.6881371232
C    0.7409164094  -0.9595304208   2.9025368285
C   -0.5220939552  -0.3582942991   2.9014747002
C   -1.0562187631   0.1598189565   4.0833350799
O   -2.2682750581   0.7793135899   4.1785045915
C   -2.9931924704   1.0370806843   2.9691263447
C   -3.7807345913  -0.1853802076   2.5170553812
O   -4.1972969906   0.0783665968   1.1856522459
C   -4.8804687769  -1.0204705763   0.5898895413
C   -5.1147118560  -0.7130985731  -0.8742752048
O   -3.9276136329  -0.5444958482  -1.6437810196
C   -3.2213068684  -1.7618740020  -1.8793034674
C   -2.1300679913  -1.5171170028  -2.8890122673
O   -1.0926408638  -0.7493429881  -2.2757862067
C    0.0183442885  -0.4671463704  -3.1276869146
C   -0.1556896695   0.7740005826  -3.9785063867
O   -1.0709839280   0.5483047644  -5.0598975735
C   -2.1688302636   1.4602913929  -5.0995359497
C   -1.7325839633   2.8367164607  -5.5906914902
O   -2.8667530186   3.6931063300  -5.7578252811
C   -3.0035164437   4.7523084346  -4.8097327735
C   -3.6438848421   4.3464056572  -3.5011523426
O   -2.7143657117   3.5969599750  -2.7261022653
C   -3.2913510045   3.0922827917  -1.5270210890
C   -2.2763302602   2.2440963414  -0.8138333085
O   -1.2408305715   3.1151778893  -0.3113645301
C   -0.3373321974   0.0638638656   5.2790980805
C    0.8944047641  -0.5676953791   5.2945303040
C    1.4344653113  -1.0881591166   4.1175167814
S    3.0187001044  -1.9040328859   4.1834007924
C    2.7077896414  -3.1755238222   2.9775717310
C    1.8934450148  -2.8886398479   1.8693397769
C    1.5585022949  -3.9365643224   1.0060665937
C    2.1023325066  -5.2046851603   1.1789980509
C    2.9793055837  -5.4491904185   2.2340558798
C    3.2673778377  -4.4417540483   3.1482857496
H    1.7241833300  -2.6635881929  -1.4218378408
H    3.6250734195  -3.2827411294  -2.8672727348
H    5.7935495103  -2.0790446770  -2.6569967917
H    6.0107260228  -0.1999665603  -1.0589380006
H    3.0881503674   3.6834881278   0.6731555407
H    0.8086033915   4.5225739893   0.1968923952
H   -0.6321210410   0.4706094490  -0.0224873068
H   -1.0743961957  -0.3245928376   1.9730548770
H   -2.3093433099   1.3670156387   2.1768587847
H   -3.6682387318   1.8650760393   3.2045716198
H   -4.6461722099  -0.3514460552   3.1797342826
H   -3.1504171506  -1.0888009186   2.5558084962
H   -5.8596980489  -1.1801099349   1.0733438269
H   -4.2934291533  -1.9443685759   0.7159822985
H   -5.6649148256   0.2314101315  -0.9625990425
H   -5.7407433234  -1.5160432147  -1.2997334362
H   -3.9075334161  -2.5259997198  -2.2831354290
H   -2.7793318603  -2.1562878313  -0.9499788255
H   -2.5413562163  -0.9996338052  -3.7665461004
H   -1.7315636468  -2.4910454936  -3.2201639736
H    0.2483197173  -1.3376640607  -3.7638184897
H    0.8764846512  -0.2970410796  -2.4644367979
H    0.8276039521   1.0502407361  -4.3916970399
H   -0.4971529268   1.6041890122  -3.3443311234
H   -2.6449528527   1.5474034433  -4.1116573796
H   -2.8947598124   1.0349994247  -5.8029417815
H   -1.2486215440   2.7261404875  -6.5722126893
H   -1.0051426833   3.2834632588  -4.8992135045
H   -2.0279284129   5.2258304899  -4.6171068490
H   -3.6536077004   5.4966854490  -5.2857951692
H   -4.5518504555   3.7508150989  -3.6995632533
H   -3.9492391102   5.2582804971  -2.9573963154
H   -4.1661534556   2.4593050157  -1.7527408090
H   -3.6304194090   3.9205835172  -0.8815206895
H   -1.8515592708   1.5047510471  -1.5027758899
H   -2.7609297302   1.7060066723   0.0102445424
H   -0.7648115455   0.4681449858   6.1917450532
H    1.4355209276  -0.6654357914   6.2316853981
H    0.8580114706  -3.7514062145   0.1991654010
H    1.8382344704  -6.0023931486   0.4907516337
H    3.4119388096  -6.4363190785   2.3705366265
H    3.9057063443  -4.6434761812   4.0042556073

Conformer 29
G(CENSO)=       -2946.54838853  G(xTB)=        -145.46209725        
C    3.2240552191  -0.5874880800  -0.6110573739
C    3.3119538015  -1.3984348337  -1.7459862742
C    4.5468139960  -1.7166840557  -2.3022492734
C    5.7169767087  -1.2127215196  -1.7396311947
C    5.6497883934  -0.3476344987  -0.6524925975
C    4.4096942832  -0.0201351778  -0.1050798056
S    4.3367040709   1.1261075201   1.2621863889
C    2.8173227126   1.9522717781   0.8222461697
C    2.6708832597   3.3211623564   1.0223074842
C    1.5079008810   3.9745666998   0.6199104324
C    0.5078873559   3.2506432460  -0.0361499577
C    0.6511099692   1.8735729800  -0.2313619320
C    1.7746487825   1.2075170442   0.2436422020
C    1.9658411935  -0.2550957834   0.1034748286
C    1.2394325453  -1.1643722520   0.7997021580
C    0.2542345103  -0.7990265241   1.8492383682
C   -0.9298077555  -0.1073020349   1.6162915940
C   -1.8005719691   0.2080636964   2.6627461497
O   -2.9049264096   0.9169275007   2.2934961937
C   -4.0125688026   0.9984786415   3.2142548984
C   -4.7786142293  -0.3070404013   3.3491169405
O   -5.7280729093  -0.5426611032   2.3076324241
C   -5.1972194233  -0.8047728576   1.0076264776
C   -4.4323122135  -2.1210719950   0.9210159226
O   -4.3554867166  -2.4434196145  -0.4662710845
C   -3.6835582515  -3.6784630491  -0.7308084429
C   -2.1694574494  -3.5722359594  -0.7913247403
O   -1.6755326312  -2.9653024942  -1.9853321710
C   -1.8490978391  -1.5517295810  -2.0381743921
C   -0.8909957855  -1.0165147991  -3.0826482475
O   -1.0713046894   0.3919388758  -3.1379330556
C   -0.2120255555   1.0029394902  -4.0979304893
C   -0.4714858481   2.4851989719  -4.1378867372
O   -1.7501313405   2.7237311244  -4.7330442435
C   -2.0400786868   4.0993299296  -4.9793944643
C   -2.5580150030   4.8485439530  -3.7702490252
O   -1.4844994201   5.0658769194  -2.8599045924
C   -1.8930943752   5.4933317575  -1.5669503151
C   -0.7593498864   5.2145691156  -0.6150879562
O   -0.6441761909   3.7843261158  -0.5174468717
C   -1.4962204914  -0.1857537781   3.9684170493
C   -0.3333562118  -0.9138589795   4.2031370873
C    0.5314633186  -1.2331187149   3.1612155787
S    1.9932570252  -2.2005316798   3.4992431128
C    1.9835609170  -3.1924315124   2.0182608074
C    1.5619938985  -2.6123806222   0.8100889038
C    1.4180020602  -3.4386926871  -0.3080663908
C    1.7884327663  -4.7782754204  -0.2546051465
C    2.2949157680  -5.3152610263   0.9272236353
C    2.3737082585  -4.5300176693   2.0728939224
H    2.4024993265  -1.7742682531  -2.1992255891
H    4.5922974946  -2.3578177353  -3.1779072186
H    6.6839671932  -1.4622192079  -2.1672671528
H    6.5567632314   0.0886351495  -0.2426772881
H    3.4707845961   3.8949243450   1.4824491276
H    1.4111774660   5.0401702921   0.7958267774
H   -0.1149587189   1.3362351420  -0.7816857396
H   -1.2067845969   0.1892781729   0.6135310536
H   -4.6656986943   1.7709875017   2.7963199506
H   -3.6698423770   1.3434169075   4.1977581646
H   -5.3749058801  -0.2521216268   4.2673272141
H   -4.0829844257  -1.1531316985   3.4565857724
H   -4.5716454042   0.0262771310   0.6515379244
H   -6.0727877818  -0.8763787758   0.3523746719
H   -4.9832551391  -2.9064524562   1.4666124496
H   -3.4264263166  -2.0346441488   1.3621821783
H   -4.0553800832  -4.0275909387  -1.7025097696
H   -3.9581790564  -4.4285555898   0.0294365683
H   -1.7583118244  -4.5894556627  -0.7848825241
H   -1.7805990163  -3.0424449738   0.0941605931
H   -1.6203508589  -1.1026074805  -1.0593781190
H   -2.8825812946  -1.2837374002  -2.3010149492
H   -1.1013009295  -1.4750925176  -4.0639702443
H    0.1483461967  -1.2673451719  -2.8072625539
H   -0.3769949929   0.5574105235  -5.0932814664
H    0.8443504032   0.8388726314  -3.8206664591
H    0.3197527056   2.9608018982  -4.7420669912
H   -0.4240355316   2.9032513525  -3.1229832044
H   -1.1555388896   4.6129348822  -5.3913934749
H   -2.8257190625   4.1109866395  -5.7448814476
H   -3.3565298956   4.2614011326  -3.2875972112
H   -2.9929171207   5.8090757488  -4.1002557018
H   -2.7955818540   4.9504118995  -1.2443509755
H   -2.1201180753   6.5724675780  -1.5543215382
H   -0.9720136400   5.6510208275   0.3706783764
H    0.1737390734   5.6430162473  -1.0042572583
H   -2.1557995322   0.0309606117   4.8007726090
H   -0.1141983530  -1.2495767640   5.2131288620
H    0.9898021617  -3.0282116795  -1.2163918034
H    1.6767949827  -5.4031974778  -1.1360758800
H    2.5933332062  -6.3588789526   0.9720078962
H    2.7121370972  -4.9612217465   3.0111502065

Conformer 30
G(CENSO)=       -2946.54832953  G(xTB)=        -145.46414482        
C    4.5788680904   0.3539075745  -0.4791072816
C    5.5355768192   0.5389099940  -1.4811000404
C    6.8939188748   0.4928367325  -1.1853211989
C    7.3157663536   0.2765808688   0.1251307505
C    6.3810314285   0.1670412506   1.1492901338
C    5.0207166037   0.2312977091   0.8486869778
S    3.8173341484   0.1760750387   2.1603663433
C    2.6336494823   1.3154554798   1.4630148780
C    1.9638685014   2.2019559240   2.3076132639
C    1.0504455248   3.1015775024   1.7874688101
C    0.8242406716   3.1474705500   0.4069698395
C    1.5089293889   2.2810209247  -0.4475377710
C    2.3845218793   1.3260572032   0.0806716188
C    3.1160739778   0.3220832948  -0.7325096140
C    2.5126551343  -0.6943536529  -1.3963810419
C    1.0430174421  -0.8773278176  -1.4913526448
C    0.2125727834  -0.0498999709  -2.2423066354
C   -1.1582665060  -0.3118242452  -2.3440789700
O   -1.8603000838   0.5792008481  -3.0962608836
C   -3.1469630447   0.2192572727  -3.6447012526
C   -4.3072182379   0.7645604302  -2.8498633776
O   -4.5106513521  -0.0209032423  -1.6804935714
C   -5.5042943788   0.5274187609  -0.8217109291
C   -5.5645356177  -0.3549633372   0.4094866773
O   -6.3846303126   0.3152554589   1.3617878432
C   -6.8626740699  -0.5178947600   2.4190184821
C   -5.7938691838  -1.0455067482   3.3534535933
O   -5.1851735962  -2.2036984331   2.7741876585
C   -4.1559698733  -2.7830292838   3.5765810268
C   -2.7740625141  -2.2627108644   3.2512947687
O   -2.6391208500  -0.9192315071   3.7112269900
C   -1.4003419328  -0.3218398754   3.3249394860
C   -1.3893081730   0.1978651003   1.9067376309
O   -2.2214583180   1.3531985978   1.8123836148
C   -2.3083897709   1.8036293780   0.4638020512
C   -2.9417955496   3.1859416486   0.4574635263
O   -3.0449526140   3.6745289785  -0.8855118336
C   -2.0257747852   4.5826960592  -1.3032029873
C   -0.6207794525   4.0142737727  -1.3393923085
O   -0.0858437998   4.0702950281  -0.0010600610
C   -1.7069806135  -1.4210085784  -1.6955159165
C   -0.8722663026  -2.2779781364  -0.9847375487
C    0.4917583099  -2.0222926902  -0.8884595952
S    1.5645405324  -3.1663183925  -0.0374489184
C    2.9230120973  -3.1203716967  -1.1953824750
C    3.2492331040  -1.9102208878  -1.8363948553
C    4.2230025220  -1.9372747024  -2.8387887552
C    4.9261229600  -3.1050203350  -3.1190583546
C    4.6549957040  -4.2720440880  -2.4086751518
C    3.6374549119  -4.2878982758  -1.4603525937
H    5.2074365024   0.7300821554  -2.4968691515
H    7.6227375943   0.6271393258  -1.9793953644
H    8.3754709180   0.2315781483   0.3600436255
H    6.7068351539   0.0570788347   2.1801305425
H    2.1589229677   2.1898556659   3.3765400914
H    0.5153704364   3.7877749246   2.4371502774
H    1.3856771414   2.3456447794  -1.5204722499
H    0.6259336470   0.7899307001  -2.7898092587
H   -3.2222783995  -0.8676101559  -3.7722305710
H   -3.1682152940   0.6837331970  -4.6367203590
H   -5.2049045578   0.7370437541  -3.4914343496
H   -4.1087763365   1.8136690719  -2.5765380972
H   -6.4830531232   0.5580832988  -1.3281279022
H   -5.2393417428   1.5576065505  -0.5314764652
H   -4.5470688669  -0.5131104989   0.8007855820
H   -5.9865616208  -1.3403273147   0.1573234119
H   -7.4403309180  -1.3624106947   2.0070347236
H   -7.5439944716   0.1164799826   2.9966561017
H   -6.2701115955  -1.3195490667   4.3108796346
H   -5.0471565893  -0.2628739806   3.5537668962
H   -4.1630497943  -3.8605233251   3.3663856838
H   -4.3751503054  -2.6454702404   4.6473331000
H   -2.6107978219  -2.3313227804   2.1637691301
H   -2.0252769965  -2.9084300499   3.7450136035
H   -0.5731995054  -1.0410623649   3.4451945354
H   -1.2290202746   0.5117263664   4.0168668423
H   -1.7296326423  -0.5752854779   1.1993154765
H   -0.3509880339   0.4616403023   1.6367968050
H   -1.3040332575   1.8341796584   0.0165444157
H   -2.9120839193   1.1085174354  -0.1413141432
H   -2.3678145912   3.8769811709   1.0885075824
H   -3.9625312547   3.1240562586   0.8572939334
H   -2.0356423229   5.4893122183  -0.6770097717
H   -2.3007194449   4.8699221331  -2.3241892292
H    0.0104766548   4.6185324193  -2.0058361435
H   -0.6443587009   2.9831547257  -1.7129318745
H   -2.7697899085  -1.6236959963  -1.7408002228
H   -1.2952176794  -3.1595078339  -0.5110719809
H    4.4243258983  -1.0386483398  -3.4098810184
H    5.6858316616  -3.1014330655  -3.8954527898
H    5.2065552369  -5.1841551114  -2.6184776987
H    3.3825260983  -5.2099888840  -0.9447499391

Conformer 31
G(CENSO)=       -2946.54832724  G(xTB)=        -145.45976689        
C    2.9688585722  -1.0109559942  -0.1663820792
C    2.8719355395  -2.1039681675  -1.0338330814
C    3.9575425803  -2.5102030868  -1.8023078310
C    5.1630004302  -1.8163615020  -1.7283321184
C    5.2630500100  -0.6840287922  -0.9279301951
C    4.1671422688  -0.2716271704  -0.1695806917
S    4.3126188806   1.2077683112   0.8133828732
C    2.6340771352   1.7893345577   0.6764149173
C    2.3778136899   3.1561743847   0.6155360814
C    1.0730189314   3.6340062437   0.5216379944
C    0.0164925809   2.7220625303   0.4548970476
C    0.2773308453   1.3495747603   0.4711801497
C    1.5717345745   0.8681694499   0.6371524477
C    1.8851860798  -0.5757720452   0.7502202269
C    1.4111426617  -1.3519172515   1.7583884656
C    0.6256174578  -0.8168124015   2.9043732420
C   -0.7061817302  -0.3907934495   2.8344998864
C   -1.3293440968   0.1325839441   3.9692668297
O   -2.6189114305   0.5705774041   4.0015183961
C   -3.2258386951   1.1519582089   2.8244906619
C   -4.2162436825   0.2178281656   2.1486616133
O   -3.6517981698  -0.6271826699   1.1459198427
C   -3.5409102710   0.0438521133  -0.1125635727
C   -3.0290191914  -0.9085815731  -1.1577176604
O   -1.6783175074  -1.2573275064  -0.8528943086
C   -1.1119702477  -2.2091566512  -1.7534659309
C   -0.3846263562  -1.5706188206  -2.9226618055
O   -1.2115700230  -0.8658031144  -3.8479248258
C   -2.0506681400  -1.7162466332  -4.6285956023
C   -2.5454436890  -0.9572269556  -5.8317883059
O   -3.4153758770   0.0882381579  -5.4099355080
C   -3.8767815180   0.8753843437  -6.5034471770
C   -4.6508901091   2.0659499699  -5.9877391896
O   -3.8195389144   3.0354239184  -5.3439127969
C   -3.7106881218   2.8577962604  -3.9336659246
C   -2.6927622036   3.8647121563  -3.4372238596
O   -2.6360727366   3.7322554621  -2.0218845411
C   -1.6715572079   4.5955598757  -1.4294480318
C   -1.7084816053   4.3830499052   0.0632173908
O   -1.3077501398   3.0479263194   0.4229133728
C   -0.6425711793   0.1949786640   5.1865869756
C    0.6496056980  -0.2954853046   5.2787050208
C    1.2822869931  -0.8084922256   4.1468255104
S    2.9287354273  -1.4883276421   4.2949138439
C    2.7152156320  -2.8771214595   3.1968380292
C    1.9313649665  -2.7159410162   2.0413050631
C    1.6537184833  -3.8462193823   1.2681864142
C    2.2234527332  -5.0774562978   1.5770519759
C    3.0708736294  -5.1993348528   2.6762119311
C    3.3037891493  -4.1038564867   3.5012965367
H    1.9309954429  -2.6343451007  -1.1121891113
H    3.8587028474  -3.3688126435  -2.4602393784
H    6.0176518158  -2.1328890859  -2.3196034814
H    6.1848633060  -0.1088966089  -0.9068933191
H    3.2004302835   3.8660963078   0.6364886889
H    0.9089203457   4.7045384514   0.4801652809
H   -0.5457271899   0.6583508700   0.3384670409
H   -1.2648846396  -0.4983645596   1.9114346080
H   -2.4534331077   1.5041001480   2.1298922940
H   -3.7698655654   2.0264152522   3.2005607871
H   -5.0263716643   0.8222205938   1.7108605980
H   -4.6594457323  -0.4385289157   2.9067734637
H   -2.8723902550   0.9164281078  -0.0388817740
H   -4.5327974449   0.4059648215  -0.4314062618
H   -3.0962484110  -0.4122913545  -2.1384632471
H   -3.6562914521  -1.8152578759  -1.1830834772
H   -1.8802658651  -2.9197234661  -2.0951469465
H   -0.3711135780  -2.7826885839  -1.1813672894
H    0.1871234947  -2.3575372867  -3.4472694092
H    0.3265768482  -0.8286770220  -2.5382231411
H   -2.9080133706  -2.0801425544  -4.0396497771
H   -1.4841197906  -2.5943706307  -4.9806692839
H   -3.0792309293  -1.6586747752  -6.4967045789
H   -1.6918350512  -0.5401185380  -6.3919452208
H   -4.5351354139   0.2784211954  -7.1608217977
H   -3.0237937672   1.2255234205  -7.1089585113
H   -5.4579423530   1.7387086352  -5.3139621110
H   -5.1115338397   2.5670040789  -6.8488149915
H   -4.6841358870   3.0380044897  -3.4467528801
H   -3.3807582462   1.8397544806  -3.6847900149
H   -2.9952607879   4.8868854246  -3.7209674219
H   -1.7072224637   3.6610293768  -3.8880610789
H   -1.9090922444   5.6524195698  -1.6401273907
H   -0.6657674104   4.3863328886  -1.8314529311
H   -2.7376057299   4.4670756596   0.4259790133
H   -1.1044216243   5.1393553085   0.5769821919
H   -1.1432259099   0.6046494188   6.0588808777
H    1.1648373712  -0.2830653062   6.2352957985
H    0.9797829068  -3.7596632110   0.4232786078
H    2.0021479652  -5.9426964980   0.9588357778
H    3.5231542555  -6.1573463783   2.9169828025
H    3.9181862188  -4.2081848252   4.3915190894

Conformer 32
G(CENSO)=       -2946.54825035  G(xTB)=        -145.46510045        
C    3.4518714243   0.2109086184  -0.6473172004
C    3.5145174211  -0.1677042976  -1.9914013538
C    4.7334957711  -0.4688860280  -2.5903093134
C    5.9139486659  -0.3769738551  -1.8556935523
C    5.8825644018   0.0727529367  -0.5400985938
C    4.6595222987   0.3883122856   0.0510310104
S    4.6256964031   1.0410214467   1.7088569320
C    3.2668867472   2.1796228268   1.5084915706
C    3.2966200936   3.4113885498   2.1651680945
C    2.2600231296   4.3150281673   1.9997955615
C    1.1970810690   4.0077656840   1.1431328313
C    1.1695586946   2.7837303842   0.4727151435
C    2.1783950924   1.8408925217   0.6907429961
C    2.1885273677   0.4880770873   0.0791756314
C    1.2862080490  -0.4739403011   0.4000637063
C    0.1745744914  -0.2413004929   1.3554783489
C   -0.9069813765   0.5949393457   1.0937716754
C   -1.8951408821   0.8128824853   2.0586154916
O   -2.8631490737   1.7030183720   1.7043733586
C   -4.0569508011   1.7870572366   2.5064987906
C   -4.9526169050   0.5837502965   2.3256392935
O   -5.4480383346   0.5997259100   0.9866090179
C   -5.8434520182  -0.6755338237   0.4775164485
C   -4.6851637221  -1.5305214677   0.0009239999
O   -4.1008407362  -2.2300141209   1.1054406868
C   -2.7507633531  -2.6484464403   0.9032677444
C   -2.5449778419  -3.6736994589  -0.1918774771
O   -2.5688706028  -3.0207519900  -1.4573182052
C   -2.4353140696  -3.9263226894  -2.5483248177
C   -2.5109700096  -3.1673351072  -3.8567169517
O   -1.3004683429  -2.5071024151  -4.2382421570
C   -0.9855343776  -1.3049141029  -3.5355835660
C   -1.8350334869  -0.1197446647  -3.9733138085
O   -1.2436672606   1.0352698781  -3.3844825426
C   -1.9392214389   2.2278189869  -3.7324470326
C   -1.2090491235   3.4267834870  -3.1883467653
O   -1.3418031986   3.4775684910  -1.7689480013
C   -0.7307249402   4.6451631821  -1.2258022836
C   -0.9552750776   4.6340065310   0.2874703513
O    0.2308703911   4.9624786524   1.0302672564
C   -1.8244108773   0.1538289471   3.2899607367
C   -0.7884245786  -0.7443414604   3.5241737917
C    0.1980659700  -0.9555195039   2.5663907446
S    1.4761467228  -2.1618920874   2.8609063937
C    1.6218319088  -2.7905729289   1.1996505378
C    1.4857035478  -1.9162853189   0.1043712926
C    1.5296816053  -2.4639690932  -1.1811292943
C    1.7783585346  -3.8184914808  -1.3769974473
C    1.9786076844  -4.6564810208  -0.2826872463
C    1.8858573322  -4.1468332161   1.0077820334
H    2.5994269445  -0.2119926285  -2.5714698579
H    4.7603389776  -0.7718395431  -3.6329944439
H    6.8677339969  -0.6165445464  -2.3173135648
H    6.8057600149   0.2027921578   0.0181416741
H    4.1375730966   3.6686231248   2.8032997176
H    2.2732910269   5.2731661337   2.5109192410
H    0.3834347890   2.5516430773  -0.2326669555
H   -1.0082278430   1.0755646815   0.1275182622
H   -4.5618201365   2.6894043426   2.1483981802
H   -3.8110923263   1.9326750070   3.5660424808
H   -5.7845512716   0.6535922470   3.0477439467
H   -4.4020747540  -0.3431564208   2.5250651965
H   -6.4818744732  -0.4577557632  -0.3869298240
H   -6.4496255278  -1.2262004309   1.2153428753
H   -3.9384060274  -0.8869259964  -0.4902631794
H   -5.0535426980  -2.2479615590  -0.7491435764
H   -2.4382716202  -3.0916527717   1.8556618915
H   -2.1103023830  -1.7754419358   0.6987543071
H   -3.3246386689  -4.4537032101  -0.1423621191
H   -1.5664929908  -4.1635132834  -0.0360036952
H   -3.2541704808  -4.6672765561  -2.5261332433
H   -1.4798631913  -4.4760760723  -2.4824524815
H   -3.3603504302  -2.4680422987  -3.8256582719
H   -2.7034403068  -3.8920525831  -4.6563258933
H    0.0585316920  -1.0851012244  -3.7886786455
H   -1.0595706176  -1.4417424752  -2.4487749762
H   -2.8816958025  -0.2231354521  -3.6422190846
H   -1.8286744939  -0.0407495141  -5.0741587369
H   -1.9947849386   2.3288035403  -4.8296919332
H   -2.9704006855   2.2022050855  -3.3415231922
H   -1.6435027971   4.3333107925  -3.6418281802
H   -0.1434818809   3.3822587964  -3.4705741304
H   -1.1703831744   5.5454403022  -1.6826174042
H    0.3502894763   4.6577171337  -1.4452461930
H   -1.3402696583   3.6532295418   0.5986406667
H   -1.6795456748   5.3955179295   0.5854628285
H   -2.5781033884   0.2922848555   4.0562132272
H   -0.7653621750  -1.2957141966   4.4603060453
H    1.3597138450  -1.8219907261  -2.0348103956
H    1.8164717585  -4.2161254723  -2.3871964881
H    2.1773055875  -5.7144096342  -0.4290818517
H    1.9986414601  -4.8036451263   1.8661097554

Conformer 33
G(CENSO)=       -2946.54822531  G(xTB)=        -145.46396391        
C    3.1209970040  -0.1739416864  -0.8117272765
C    2.8925899954  -0.9414909709  -1.9581737499
C    3.9423192524  -1.2961884520  -2.7989242037
C    5.2394344159  -0.8764103273  -2.5115301923
C    5.4794009228  -0.0588292272  -1.4124450596
C    4.4213390308   0.3073542074  -0.5798253391
S    4.7279048157   1.3883419595   0.8008843495
C    3.1824870686   2.2782092314   0.7981408331
C    3.1715202945   3.6250661925   1.1628399401
C    1.9843460920   4.3384345317   1.1631016517
C    0.7959233321   3.7239816056   0.7499244574
C    0.8053363280   2.3811640906   0.3702367411
C    1.9856420487   1.6355177233   0.4422229059
C    2.0548103670   0.1807434539   0.1551683516
C    1.4022315494  -0.7447119286   0.9024170647
C    0.5245841769  -0.3843079916   2.0444176172
C   -0.7519655025   0.1610804271   1.8970331432
C   -1.4889161621   0.5263820553   3.0228203560
O   -2.7244771711   1.1156156242   2.9616909623
C   -3.6059129999   0.7359401136   1.8901519903
C   -4.0774153083  -0.6929545447   2.0995543486
O   -5.0167773780  -0.9939346070   1.0787173686
C   -5.5114570640  -2.3274364086   1.1983606673
C   -6.3927145525  -2.6519283720   0.0167619250
O   -5.6477020396  -2.7140829786  -1.2004326628
C   -5.8058441721  -1.5622429089  -2.0339999616
C   -4.7844497450  -1.5998127497  -3.1536465464
O   -3.5235803749  -1.0177722995  -2.8304791980
C   -2.7819879307  -1.7200666668  -1.8298012738
C   -1.3952773652  -1.1229782528  -1.7113214917
O   -0.4492759550  -1.5959812309  -2.6805680265
C   -0.6087216841  -1.1282118713  -4.0260136725
C   -0.0572857678   0.2578465054  -4.2774730297
O   -0.9214212759   1.2360185666  -3.7098966171
C   -0.4465773437   2.5618478240  -3.9057098079
C   -1.3482510808   3.5140604419  -3.1657874130
O   -1.1655734801   3.3144819939  -1.7681891496
C   -1.9827041984   4.1607015991  -0.9748772723
C   -1.6086700550   3.9926341435   0.4770752381
O   -0.3036445285   4.5279620467   0.7656453462
C   -0.9532048183   0.3471345541   4.3007424097
C    0.2826527864  -0.2644024820   4.4542839613
C    1.0085719882  -0.6605455532   3.3312781992
S    2.5412703218  -1.5537357831   3.5158763525
C    2.3715331370  -2.6506551758   2.1161173895
C    1.7743006305  -2.1826047933   0.9298496791
C    1.5569087568  -3.0933988485  -0.1078291129
C    2.0070955847  -4.4063135600  -0.0056030451
C    2.6697417987  -4.8323796113   1.1432472850
C    2.8374100309  -3.9611337297   2.2145924374
H    1.8778862640  -1.2448634461  -2.1943268083
H    3.7446599931  -1.8991372501  -3.6807896012
H    6.0639429146  -1.1555635812  -3.1615454046
H    6.4817051453   0.3108123976  -1.2130210437
H    4.0962054612   4.1220447212   1.4439102978
H    1.9690546555   5.3851763403   1.4521422970
H   -0.0844915978   1.9081943806  -0.0157596205
H   -1.1528294162   0.2964609387   0.9006515957
H   -3.1369433974   0.8600416322   0.9057147023
H   -4.4479751731   1.4309174355   1.9552363703
H   -4.5386798808  -0.7839676208   3.0976377871
H   -3.2228835996  -1.3892686070   2.0552453261
H   -6.0961684608  -2.4381615518   2.1283726229
H   -4.6702122860  -3.0394581443   1.2393997510
H   -7.2145925396  -1.9251822413  -0.0630325256
H   -6.8368972828  -3.6419159709   0.1896140881
H   -5.6787959733  -0.6358040039  -1.4554052041
H   -6.8183713718  -1.5587756613  -2.4716618055
H   -5.1649609648  -1.0063687521  -3.9927444263
H   -4.6556807034  -2.6398934331  -3.4984691015
H   -2.7128917086  -2.7925517880  -2.0801953142
H   -3.2841163178  -1.6330583246  -0.8524731586
H   -0.9792311406  -1.4366885087  -0.7455929663
H   -1.4564603620  -0.0259274598  -1.7231471027
H   -1.6616049433  -1.1756435966  -4.3321432495
H   -0.0354580006  -1.8298631062  -4.6447333713
H    0.0227623695   0.4047591741  -5.3703612209
H    0.9570895105   0.3474356787  -3.8516165397
H    0.5876120454   2.6619545233  -3.5329097310
H   -0.4479869975   2.8221362884  -4.9785063445
H   -2.4001978959   3.3381438939  -3.4480534694
H   -1.0874877060   4.5489120153  -3.4444534181
H   -3.0505337752   3.9032651889  -1.0913006466
H   -1.8537890189   5.2154880023  -1.2716917945
H   -1.6851356213   2.9462272785   0.7969575814
H   -2.3029607282   4.5833446556   1.0846495736
H   -1.5342496743   0.6452615888   5.1684074797
H    0.6656530305  -0.4606320287   5.4520327460
H    1.0292560058  -2.7699283295  -0.9984813655
H    1.8396896398  -5.0968839097  -0.8272338271
H    3.0281725753  -5.8547789564   1.2232406603
H    3.3094183623  -4.3039290981   3.1314087627

Conformer 34
G(CENSO)=       -2946.54817424  G(xTB)=        -145.45944590        
C    2.4928459638  -0.7876502747  -0.7094264197
C    2.3362415876  -1.8056173705  -1.6541613284
C    3.3297328890  -2.0681039304  -2.5913457778
C    4.4902226245  -1.2986715391  -2.6141152995
C    4.6377336120  -0.2356614284  -1.7293688295
C    3.6369346117   0.0289907672  -0.7947862466
S    3.8311163290   1.4113943492   0.3142377561
C    2.1231109277   1.9064455621   0.4306399049
C    1.7966577814   3.2557976254   0.5600792036
C    0.4657743572   3.6473894454   0.5941746415
C   -0.5466907330   2.6960703936   0.4521134483
C   -0.2235734807   1.3428209720   0.3488927415
C    1.1101714177   0.9349506710   0.3906067145
C    1.5310287695  -0.4875911508   0.3801154351
C    1.3153881467  -1.3214746698   1.4284299445
C    0.7027704797  -0.8695867338   2.7036545307
C   -0.6316280149  -0.4707768024   2.8349126523
C   -1.0961486556   0.0279177198   4.0528801531
O   -2.3575644937   0.4962467887   4.2716538765
C   -3.3188101522   0.4655113262   3.2038731581
C   -3.9697724031  -0.9132379562   3.1141560463
O   -5.0362233865  -0.9227767850   2.1723708010
C   -4.6013906118  -1.0301622467   0.8161415790
C   -5.8488645268  -1.1669979256  -0.0446861475
O   -5.4975841672  -1.2133360368  -1.4236066808
C   -5.3700717044   0.0786859269  -2.0235351672
C   -4.4152880036  -0.0034246003  -3.1846235971
O   -3.0952177991  -0.1763696783  -2.6868320644
C   -2.1400389504  -0.3221879929  -3.7327566789
C   -0.7646875448  -0.3656508340  -3.0910498729
O    0.2193403353  -0.6806946378  -4.0795997379
C    1.1925701213   0.3318308686  -4.3322062939
C    0.7377444138   1.3472490789  -5.3655858787
O   -0.3574734994   2.1518558903  -4.9287756634
C    0.0354729649   3.2889550533  -4.1638216609
C   -1.1788804158   3.8453013119  -3.4671146536
O   -1.5100077709   2.9860663261  -2.3816984987
C   -2.7299676795   3.3341562856  -1.7444428821
C   -2.7987328880   2.6125150212  -0.4203657324
O   -1.8340389566   3.1554629987   0.5068471548
C   -0.2387116494   0.0900681254   5.1575753827
C    1.0611042405  -0.3742741397   5.0522303533
C    1.5345561896  -0.8643786641   3.8341057891
S    3.2044314558  -1.4820859160   3.7290530704
C    2.9240964017  -2.8088380496   2.5743096817
C    1.9738152344  -2.6452244597   1.5513419819
C    1.6881092765  -3.7403872121   0.7311232717
C    2.3983444775  -4.9297729404   0.8586922883
C    3.3970838607  -5.0465940249   1.8233671336
C    3.6488716841  -3.9941068660   2.6968829474
H    1.4209594617  -2.3848271995  -1.6629325308
H    3.1900853640  -2.8694354571  -3.3112881022
H    5.2692883914  -1.5009382131  -3.3437725295
H    5.5196811756   0.3975694958  -1.7756674235
H    2.5812015169   4.0062693464   0.6094343465
H    0.2006026865   4.6969217796   0.6820693751
H   -0.9990810048   0.5944804405   0.2405125236
H   -1.2887211674  -0.5683983170   1.9815378791
H   -2.8599187523   0.7798938381   2.2577985006
H   -4.0753010321   1.2072739699   3.4787943980
H   -4.4088405479  -1.1573048722   4.0885573181
H   -3.2268871526  -1.6882858394   2.8688741055
H   -3.9592207953  -1.9167680297   0.6888244811
H   -4.0251292790  -0.1438530107   0.5080884705
H   -6.5460452654  -0.3402979554   0.1636989512
H   -6.3611168995  -2.1078535579   0.1895197904
H   -4.9970964506   0.8165312507  -1.2980479936
H   -6.3528309679   0.4238401631  -2.3848740204
H   -4.4888158674   0.9266250059  -3.7746812835
H   -4.6948206859  -0.8429610694  -3.8444516130
H   -2.1944633712   0.5239197995  -4.4348507869
H   -2.3235634190  -1.2559247602  -4.2927264033
H   -0.7493498569  -1.1556577709  -2.3236419917
H   -0.5563763115   0.5976340062  -2.6098424040
H    2.0771118189  -0.1817718735  -4.7322971229
H    1.4910930678   0.8237907744  -3.3929939368
H    0.3886662836   0.8129648327  -6.2582180212
H    1.5953965469   1.9765977280  -5.6590383791
H    0.7956001090   3.0241170556  -3.4115272882
H    0.4653922618   4.0605869788  -4.8244280441
H   -2.0187370692   3.9173456607  -4.1786890983
H   -0.9557994362   4.8606058168  -3.0976885499
H   -3.5972699260   3.0407433112  -2.3624368756
H   -2.7848843492   4.4230325646  -1.5761254895
H   -2.6584468099   1.5363861096  -0.5659846370
H   -3.7772553351   2.7804885717   0.0405069335
H   -0.6137148383   0.4769689376   6.1004158506
H    1.7085103378  -0.3629686611   5.9249005151
H    0.8969046809  -3.6584013407  -0.0060245912
H    2.1695296256  -5.7661094865   0.2045095183
H    3.9588486233  -5.9711029666   1.9226572380
H    4.3898978969  -4.0998435307   3.4847042484

Conformer 35
G(CENSO)=       -2946.54815219  G(xTB)=        -145.46114289        
C    3.3183006628  -0.7015501050  -0.6476018670
C    3.2594439622  -1.5464555148  -1.7603487891
C    4.4213750405  -2.0298014520  -2.3522606590
C    5.6665557336  -1.6595162860  -1.8487441022
C    5.7502640438  -0.7595472308  -0.7918195773
C    4.5817779762  -0.2658210000  -0.2122584362
S    4.6909164516   0.9461473440   1.0885364856
C    3.2481696796   1.9060124981   0.6653664412
C    3.2784201640   3.2923374878   0.8246354509
C    2.1669094371   4.0575221424   0.5081909566
C    1.0218653539   3.4397215844  -0.0035147424
C    0.9953701279   2.0568972522  -0.1862792941
C    2.0906372789   1.2719995680   0.1841588089
C    2.1163862086  -0.2067135302   0.0672625149
C    1.2685972587  -1.0259089686   0.7385049010
C    0.1931635151  -0.5365813210   1.6355453078
C   -0.9718050886   0.0736698349   1.1832349749
C   -1.9428422700   0.5161749925   2.0858069815
O   -3.0177659739   1.1339045578   1.5173666177
C   -4.2089505256   1.3174790689   2.3050480440
C   -4.9622960259   0.0227438273   2.5143930385
O   -5.5035517200  -0.4246107800   1.2682771708
C   -5.2857494715  -1.8038179413   0.9828908981
C   -3.8863794328  -2.0378150457   0.4304862478
O   -3.8014670178  -3.4173709189   0.0812779575
C   -2.4790160342  -3.8783905670  -0.1897011820
C   -1.9505682790  -3.5256460349  -1.5637124218
O   -1.5091252519  -2.1709555746  -1.6071117268
C   -0.9259670629  -1.8562379642  -2.8675235134
C   -0.3458174472  -0.4591180164  -2.8353889714
O   -1.2959866856   0.5938131271  -2.6966829427
C   -2.1461297390   0.7498513241  -3.8359617117
C   -2.6680908587   2.1624926047  -3.8864936351
O   -1.6031023390   3.0314532008  -4.2756115903
C   -1.9466332479   4.4175954620  -4.3034169603
C   -1.7203896190   5.1080045159  -2.9762533048
O   -2.7497932998   4.7219627373  -2.0600859030
C   -2.3631216298   4.7378276559  -0.6889606803
C   -1.3410217000   3.6679479142  -0.3367375608
O   -0.0203774304   4.2589281301  -0.3225986038
C   -1.7604162772   0.3232167724   3.4584989768
C   -0.6287320459  -0.3515817151   3.9093874060
C    0.3348291967  -0.7960891457   3.0104275890
S    1.7323984519  -1.7509387484   3.5784828882
C    1.7879259892  -2.9194152260   2.2292369639
C    1.5069747088  -2.4811841417   0.9213732857
C    1.4250979076  -3.4400264014  -0.0922159481
C    1.7165746606  -4.7759707871   0.1647600080
C    2.0796708865  -5.1781431059   1.4480666884
C    2.0967867965  -4.2542434931   2.4878810805
H    2.2921148472  -1.8115232694  -2.1715463072
H    4.3527292647  -2.6927202297  -3.2099511631
H    6.5774680100  -2.0384668251  -2.3033927684
H    6.7192499447  -0.4225559954  -0.4336308335
H    4.1765749375   3.7773871005   1.1970400572
H    2.1816499939   5.1358689865   0.6361979554
H    0.1395973945   1.5795816211  -0.6399747118
H   -1.1605489811   0.1804589003   0.1206582140
H   -4.8197903438   2.0121858976   1.7207330188
H   -3.9820867666   1.7943148886   3.2671360471
H   -5.7824433167   0.2108609453   3.2257049713
H   -4.3064554062  -0.7394812461   2.9567591048
H   -6.0291055017  -2.0859396234   0.2276281800
H   -5.4550189269  -2.4265317840   1.8751467553
H   -3.1244964283  -1.7935060061   1.1881959999
H   -3.7190906064  -1.3897536580  -0.4426012047
H   -2.5284709382  -4.9720047656  -0.1241016779
H   -1.7799033074  -3.5186802978   0.5845731285
H   -2.7342562905  -3.7017615803  -2.3209393529
H   -1.1066028721  -4.2011109230  -1.7926996730
H   -1.6711779573  -1.9619595342  -3.6741004021
H   -0.1013295683  -2.5573222859  -3.0913862318
H    0.2472761589  -0.3157113126  -3.7544983564
H    0.3274065485  -0.3706622217  -1.9750934280
H   -3.0025139280   0.0593986005  -3.7804749492
H   -1.5874428792   0.5289862665  -4.7599151508
H   -3.0781390428   2.4491589939  -2.9083123842
H   -3.4843783774   2.2089952372  -4.6276813434
H   -1.2889775170   4.8855999708  -5.0473077163
H   -2.9879075264   4.5563835021  -4.6364869902
H   -1.7349573565   6.2025880737  -3.1201704300
H   -0.7274422170   4.8297799034  -2.5975326123
H   -3.2835037210   4.5383470507  -0.1300700170
H   -1.9884545489   5.7294379681  -0.3866582857
H   -1.4062016440   2.8592256904  -1.0766467061
H   -1.5418839051   3.2518426239   0.6595885817
H   -2.4987170507   0.6460336366   4.1831872956
H   -0.5154052653  -0.5478247558   4.9720705369
H    1.1151127913  -3.1375077442  -1.0849626788
H    1.6562232469  -5.5030577967  -0.6401154550
H    2.3135412664  -6.2192090200   1.6521088189
H    2.3249670945  -4.5729426860   3.5014280962

Conformer 36
G(CENSO)=       -2946.54806472  G(xTB)=        -145.45869179        9
C    5.2247934845   0.4722604876   0.6329882634
C    6.0510602305   0.2069906070  -0.4620344671
C    7.4009033901   0.5432663349  -0.4321620000
C    7.9412960967   1.1664868306   0.6906718309
C    7.1223030592   1.5014952591   1.7638107078
C    5.7670986966   1.1755060128   1.7245146686
S    4.7062785140   1.6602770060   3.0754431088
C    3.2427199066   2.0348437328   2.1266834670
C    2.4389420395   3.1215966227   2.4754377346
C    1.3523441988   3.4610403596   1.6876971200
C    1.0821430427   2.7421971674   0.5161722527
C    1.8720895935   1.6441399725   0.1713537192
C    2.9252018833   1.2565911829   1.0059971229
C    3.7941505804   0.0857391017   0.7329557152
C    3.3881364644  -1.1970398975   0.8886037056
C    2.0451478795  -1.5766378147   1.3982531840
C    0.8521934622  -1.3836315557   0.6909982773
C   -0.3686420407  -1.7389853553   1.2715458156
O   -1.5814037557  -1.5904933849   0.6722869876
C   -1.6169968522  -1.0845593831  -0.6724878094
C   -3.0549469989  -0.8543600969  -1.0780205973
O   -3.6224016587   0.3199057291  -0.5075840054
C   -4.2209486704   0.1397579960   0.7738037770
C   -4.9237057956   1.4231999656   1.1615873517
O   -5.9526918948   1.8464319304   0.2704338830
C   -7.0925812092   0.9889156125   0.2120228410
C   -7.1129990692   0.2089213067  -1.0954119670
O   -8.3913375782  -0.4217987118  -1.1722342998
C   -8.5119728853  -1.4155330811  -2.1885031070
C   -8.4851135255  -0.8785847414  -3.6051951341
O   -7.1360868088  -0.6397130729  -3.9920941065
C   -7.0251097443   0.0563097487  -5.2266960905
C   -5.5691238107   0.3528791329  -5.4772991657
O   -5.1275876403   1.3056148580  -4.5158176731
C   -3.7134905393   1.4134183795  -4.4483752637
C   -3.4066289950   2.3383558638  -3.2866963527
O   -2.0094249160   2.2581162080  -3.0195252921
C   -1.6592282656   2.9871479376  -1.8510637330
C   -0.2431783104   2.5891804088  -1.4851987136
O    0.0209023690   3.1878774622  -0.2101342554
C   -0.4007004149  -2.2932733783   2.5569437153
C    0.7804813634  -2.5394966150   3.2336767399
C    2.0052070907  -2.2025302659   2.6537264468
S    3.5162274586  -2.5933077137   3.5176257547
C    4.5183325888  -3.0256580683   2.1099292371
C    4.3410329887  -2.3345022805   0.8993039372
C    5.0566403371  -2.7639787718  -0.2216351575
C    5.9948639641  -3.7858709505  -0.1175799120
C    6.2183584496  -4.4058176442   1.1102808207
C    5.4670689920  -4.0417282934   2.2225280234
H    5.6291537968  -0.2621899882  -1.3436204727
H    8.0298684738   0.3197371558  -1.2891060803
H    8.9956809938   1.4264215353   0.7199835023
H    7.5291216545   2.0338446885   2.6193438434
H    2.6746762236   3.7178257936   3.3527419153
H    0.7258726741   4.3097260942   1.9458608661
H    1.6980932497   1.0830076452  -0.7379543438
H    0.8999126988  -0.9712012868  -0.3083431316
H   -1.1473219275  -1.8083925916  -1.3555965168
H   -1.0716445067  -0.1351915766  -0.7283535799
H   -3.6672471617  -1.7407711023  -0.8482695217
H   -3.0657537513  -0.7055484389  -2.1651357002
H   -3.4661424527  -0.0769000955   1.5459548553
H   -4.9248385476  -0.7088343999   0.7493568292
H   -4.1970758050   2.2443584237   1.1756059488
H   -5.3201426512   1.2996721006   2.1834542643
H   -7.9889148874   1.6234839361   0.2567067718
H   -7.1220143732   0.3049247088   1.0726583559
H   -6.3076582934  -0.5423461064  -1.1241088842
H   -6.9559651690   0.8990403954  -1.9372834514
H   -9.4839129717  -1.8914480037  -2.0153820007
H   -7.7266084032  -2.1818342115  -2.0729059389
H   -9.0776692594   0.0505499717  -3.6624536786
H   -8.9524871728  -1.6179278391  -4.2800555777
H   -7.6015629289   0.9963441343  -5.1930388272
H   -7.4180306894  -0.5527873668  -6.0591485782
H   -5.4448420893   0.7416907805  -6.5019521349
H   -4.9819311575  -0.5762697880  -5.3903599941
H   -3.2582597308   0.4268054343  -4.2591656281
H   -3.2974118909   1.8054735414  -5.3921515643
H   -3.9781560673   2.0066621935  -2.4056952001
H   -3.6988178928   3.3748284835  -3.5246847614
H   -2.3301660531   2.7205116417  -1.0192767342
H   -1.7330457171   4.0734757664  -2.0251772467
H    0.4895713528   2.9412376625  -2.2250775564
H   -0.1879899572   1.4969834571  -1.4285514637
H   -1.3572120778  -2.5622034256   2.9954309506
H    0.7517203532  -3.0137324455   4.2110322136
H    4.8706868249  -2.2932274923  -1.1808065453
H    6.5507346575  -4.0982109415  -0.9970113707
H    6.9545854419  -5.1998549052   1.1978410779
H    5.6024038727  -4.5573908711   3.1693911334

Conformer 37
G(CENSO)=       -2946.54794299  G(xTB)=        -145.46013675        
C    3.0747133257  -1.0529223066  -0.4661099435
C    2.8356439694  -2.0681588013  -1.3976328428
C    3.8661935700  -2.5752445629  -2.1819464266
C    5.1545636958  -2.0595293717  -2.0584481318
C    5.3994426597  -0.9976262306  -1.1945140320
C    4.3587556281  -0.4825196875  -0.4213748704
S    4.6594424678   0.9195059010   0.6349876481
C    3.0688014949   1.7099678556   0.4715474364
C    2.9988807366   3.1031142330   0.4194171871
C    1.7780079263   3.7357148792   0.2556124178
C    0.6085509629   2.9775618972   0.1207165431
C    0.6700845661   1.5843168205   0.2035523939
C    1.8966866192   0.9412164692   0.3954513370
C    2.0424386234  -0.5340470221   0.4652365135
C    1.4916376688  -1.2997615048   1.4383041484
C    0.6524815890  -0.7619558813   2.5368840934
C   -0.6730222787  -0.3566150081   2.3592094558
C   -1.4073365506   0.1123270634   3.4499706653
O   -2.7047492820   0.5285401261   3.3878708963
C   -3.4322357193   0.3372091896   2.1662099877
C   -3.8619199961  -1.1121846052   1.9907922869
O   -4.5514366281  -1.1616234891   0.7524738162
C   -4.7500770946  -2.4799277055   0.2521459406
C   -5.1552720318  -2.4161631954  -1.2048165096
O   -4.0582538857  -2.2002390436  -2.0949992830
C   -3.9318336074  -0.8969363749  -2.6617593368
C   -3.2481029207   0.1323653297  -1.7773392402
O   -1.9821309319  -0.2855286542  -1.2435186021
C   -0.9730859345  -0.6293977429  -2.1945377170
C   -0.4835864462   0.5164879760  -3.0561871672
O   -1.4199772696   0.7773794804  -4.0960407550
C   -1.0861535212   1.9333175199  -4.8559618441
C   -2.2950755564   2.3496266345  -5.6654061142
O   -3.3624952235   2.8441787055  -4.8579651066
C   -3.2021314237   4.2028207553  -4.4412102837
C   -3.5545856880   4.3568536747  -2.9828867694
O   -2.5437648271   3.7422016524  -2.1921658812
C   -2.8189253941   3.8220825225  -0.8000751642
C   -1.7929580146   3.0070221989  -0.0616369709
O   -0.5256242076   3.6864425374  -0.1258311459
C   -0.8125710300   0.1864425808   4.7153270961
C    0.4806835846  -0.2736143889   4.9039763834
C    1.2069064312  -0.7764336424   3.8237303368
S    2.8148180039  -1.5138449681   4.0749585302
C    2.6326690011  -2.8805911985   2.9386015767
C    1.9352247923  -2.6865145270   1.7320333463
C    1.6793443585  -3.7990312536   0.9264916667
C    2.1980592951  -5.0475570242   1.2547969849
C    2.9671599644  -5.2040235473   2.4058936146
C    3.1688203652  -4.1262184779   3.2622479487
H    1.8301594254  -2.4570642455  -1.5090255032
H    3.6610349528  -3.3735735145  -2.8893111249
H    5.9656426429  -2.4578989984  -2.6614937865
H    6.3906490934  -0.5559779583  -1.1361384029
H    3.9062416331   3.6969627789   0.4888585843
H    1.7202914405   4.8185628932   0.1955405822
H   -0.2154363171   0.9774258287   0.0817369989
H   -1.1141616775  -0.4419197444   1.3728213523
H   -2.8475475991   0.6652726160   1.2990057868
H   -4.3098493993   0.9848057876   2.2525465220
H   -4.5104561280  -1.4240719120   2.8269563648
H   -2.9853919920  -1.7789977756   1.9736070488
H   -5.5436933102  -2.9913189950   0.8246454796
H   -3.8248519780  -3.0706606458   0.3497735475
H   -5.9338055443  -1.6510320102  -1.3459478623
H   -5.5900475877  -3.3902026286  -1.4697382212
H   -4.9201523916  -0.4905902409  -2.9357796961
H   -3.3677241403  -1.0321544167  -3.5913183589
H   -3.8628316625   0.3320152803  -0.8957809467
H   -3.1405714857   1.0580676674  -2.3640067422
H   -1.2967552229  -1.4633639698  -2.8361615483
H   -0.1289470295  -0.9861030111  -1.5918203861
H    0.4996930153   0.2404682551  -3.4806141609
H   -0.3404504849   1.4191556946  -2.4392143954
H   -0.2450866531   1.7183374465  -5.5393936643
H   -0.7781724601   2.7526114896  -4.1862867092
H   -2.6932647001   1.4799413966  -6.2023250283
H   -1.9886255942   3.0968447877  -6.4144079536
H   -2.1714193086   4.5490309139  -4.6024946648
H   -3.8700508389   4.8478080335  -5.0347500500
H   -4.5360936104   3.8954169489  -2.7781647349
H   -3.6306752912   5.4330477875  -2.7481969491
H   -3.8120736760   3.3970068434  -0.5735519184
H   -2.8136772129   4.8705857362  -0.4573952402
H   -1.7342278680   2.0173478243  -0.5253666021
H   -2.0862255176   2.8959400215   0.9922330667
H   -1.3920477216   0.5629290705   5.5532098413
H    0.9131631895  -0.2682139381   5.9007055016
H    1.0631349832  -3.6838532298   0.0420571041
H    1.9983501116  -5.8989154975   0.6104675308
H    3.3805033541  -6.1756872985   2.6611059964
H    3.7189793969  -4.2581328070   4.1899829454

Conformer 38
G(CENSO)=       -2946.54790596  G(xTB)=        -145.46354778        
C    3.7186597411   0.1391150463  -0.5208753522
C    4.0757675130  -0.2424968069  -1.8164790079
C    5.3863597050  -0.6016639884  -2.1151302322
C    6.3636191587  -0.5684670241  -1.1224978359
C    6.0431817479  -0.1300733078   0.1581802436
C    4.7312761614   0.2411382962   0.4514418280
S    4.3321246479   0.8382283575   2.0854031754
C    3.1075123593   2.0533254300   1.6327720881
C    3.0102878293   3.2504892541   2.3431736897
C    2.1143394746   4.2262927342   1.9366456587
C    1.3433965220   4.0352485436   0.7845147768
C    1.4150627465   2.8266692207   0.0881252553
C    2.2586701912   1.8103184355   0.5445336345
C    2.3409288065   0.4656136668  -0.0785531200
C    1.3735727590  -0.4704810886   0.0773917175
C    0.1688238782  -0.2373936229   0.9098182027
C   -0.8339926596   0.6736667962   0.5943631334
C   -1.8977530167   0.9012380185   1.4725681879
O   -2.8016920967   1.8290977655   1.0442894107
C   -4.0311021393   2.0371224617   1.7630157576
C   -5.1249112890   1.0960875562   1.3184893249
O   -4.8231944321  -0.2301181332   1.7311400272
C   -5.8513269492  -1.1535973384   1.3741946033
C   -5.4687853871  -2.5548338345   1.8054384361
O   -4.5416728820  -3.2068450736   0.9411138524
C   -3.1757920828  -2.8582048554   1.1761199062
C   -2.3163014404  -3.5836585020   0.1754014551
O   -2.4894537652  -2.9731970983  -1.0984748676
C   -1.8981909635  -3.7224362457  -2.1535402867
C   -2.1546055477  -3.0268190960  -3.4729209617
O   -1.3241722467  -1.8971819614  -3.7330447277
C   -1.5639665782  -0.7623669708  -2.9015047274
C   -1.0908044850   0.4538093132  -3.6855267698
O   -1.1155388426   1.6479730740  -2.9101856595
C   -2.4229697703   2.1614494968  -2.6323898088
C   -2.4996319022   3.6337349651  -3.0132715693
O   -1.4001108609   4.4185741482  -2.5623870336
C   -1.2280241146   4.4619531592  -1.1526806897
C    0.1059848867   5.1633750384  -0.9386364014
O    0.5509271914   5.0876377357   0.4243648253
C   -1.9547701817   0.2157775101   2.6885853100
C   -0.9901118422  -0.7428384592   2.9767489272
C    0.0502743559  -0.9963620599   2.0878756141
S    1.2289520112  -2.2826454571   2.4546010137
C    1.5632447914  -2.8301581875   0.7933790649
C    1.5740685480  -1.8989635785  -0.2608994495
C    1.7548816453  -2.3723323544  -1.5635293601
C    2.0112083796  -3.7183674782  -1.8029466282
C    2.0713036400  -4.6169822156  -0.7396941787
C    1.8291089530  -4.1794048425   0.5579004423
H    3.3196625546  -0.2527756324  -2.5936826837
H    5.6436080464  -0.9067709493  -3.1253833444
H    7.3869501910  -0.8528125760  -1.3506374358
H    6.8128343043  -0.0589848719   0.9221502081
H    3.6555437548   3.4339819208   3.1979691437
H    2.0438564364   5.1686010658   2.4718764481
H    0.8260738853   2.6511591521  -0.8037764295
H   -0.8021295770   1.2057003823  -0.3498910898
H   -4.3347660147   3.0581617375   1.5100437035
H   -3.8724491581   1.9912653207   2.8462424866
H   -5.2348401308   1.1440134109   0.2214286034
H   -6.0731154001   1.4389672931   1.7695012436
H   -6.0262048057  -1.1345569372   0.2850806453
H   -6.7952076008  -0.8739568726   1.8748749938
H   -6.3773191420  -3.1688496880   1.7872219035
H   -5.0910433014  -2.5370451204   2.8415709531
H   -2.8780193593  -3.1574096486   2.1956586838
H   -3.0236886282  -1.7748843195   1.0800356573
H   -2.6022016202  -4.6483989470   0.1331171890
H   -1.2599118011  -3.5277082629   0.4929668869
H   -2.3452628630  -4.7316168039  -2.1970822510
H   -0.8123355155  -3.8396449483  -1.9920474929
H   -3.2181850912  -2.7404329138  -3.5334763053
H   -1.9432398713  -3.7354435477  -4.2821094700
H   -1.0080138714  -0.8399808192  -1.9544388823
H   -2.6347307380  -0.6794313852  -2.6596319891
H   -1.6957969941   0.5697269193  -4.5993630206
H   -0.0455296116   0.3082893333  -3.9848840246
H   -3.1940740613   1.6343340982  -3.2128990025
H   -2.6563540854   2.0104072287  -1.5686897083
H   -3.4561398446   4.0387020573  -2.6380297906
H   -2.4863993613   3.7339044675  -4.1043699812
H   -1.2021227731   3.4558682330  -0.7123469340
H   -2.0485905835   5.0178291789  -0.6684656078
H    0.0145547760   6.2320351472  -1.1577694117
H    0.8615200961   4.7363444055  -1.6107215726
H   -2.7720916687   0.3575643826   3.3834580893
H   -1.0740112617  -1.3194276008   3.8942046593
H    1.6832340373  -1.6774259462  -2.3928434750
H    2.1557382016  -4.0659665071  -2.8218822632
H    2.2725978839  -5.6690277548  -0.9211088480
H    1.8281058254  -4.8855697028   1.3840310395

Conformer 39
G(CENSO)=       -2946.54784333  G(xTB)=        -145.46167067        
C    5.3449634863   0.2360271170   0.0098979566
C    6.0975824404  -0.2049487868  -1.0825947098
C    7.4767044160  -0.0257436753  -1.1171930150
C    8.1243075891   0.6160958518  -0.0637220264
C    7.3873421822   1.1244670678   1.0002780159
C    6.0031392730   0.9532307066   1.0257071915
S    5.0626202594   1.6487589474   2.3699027142
C    3.5909436336   2.0876482771   1.4644082671
C    2.8923655997   3.2489614067   1.8018216852
C    1.7787201323   3.6270270967   1.0719710096
C    1.3756140950   2.8663832172  -0.0320689047
C    2.0589778039   1.6963280993  -0.3646646165
C    3.1439071221   1.2763990196   0.4119831602
C    3.8856231210   0.0159821384   0.1649915706
C    3.3405985993  -1.2090344451   0.3632839874
C    1.9610179208  -1.4089007467   0.8762336516
C    0.8026474658  -1.1657738276   0.1451992589
C   -0.4583923661  -1.3344052145   0.7295877056
O   -1.5228095806  -1.0762313905  -0.0774691625
C   -2.8372582150  -1.2354177116   0.4867276417
C   -3.8669482455  -1.0382367878  -0.5907352577
O   -3.8339864799  -2.1603290270  -1.4715833124
C   -4.7334491573  -2.0560921476  -2.5741496488
C   -6.1759585940  -2.3828247488  -2.2451842571
O   -6.7841037975  -1.2993243486  -1.5486373295
C   -8.1527584621  -1.5541072894  -1.2478168012
C   -8.7217980280  -0.3912794654  -0.4773836085
O   -8.1962631187  -0.3983092650   0.8515584659
C   -8.3252696151   0.8490867745   1.5349863962
C   -7.0598830809   1.6735457465   1.4419860357
O   -6.8707056977   2.0760395727   0.0888167409
C   -5.5210434713   2.3529144488  -0.2547767813
C   -5.4322260470   2.2660279206  -1.7663270934
O   -4.0568445635   2.3176447634  -2.1257252097
C   -3.8643205383   2.1280872653  -3.5272097760
C   -2.4034064040   1.8783160570  -3.8300916114
O   -1.5806659982   3.0491240567  -3.8154402257
C   -1.1992025094   3.5210665890  -2.5251878910
C   -0.0706329930   2.6841183503  -1.9369924799
O    0.3084252072   3.3491807963  -0.7226574280
C   -0.5605608018  -1.7474645511   2.0622058093
C    0.5953763520  -2.0627314748   2.7708034523
C    1.8468814319  -1.9207471347   2.1832306770
S    3.3114417738  -2.4056137010   3.0806882414
C    4.2435394864  -3.0667616072   1.7119477874
C    4.1541359742  -2.4473075451   0.4524128308
C    4.8090371321  -3.0426695499  -0.6286400099
C    5.6087511155  -4.1662408536  -0.4442748920
C    5.7495858860  -4.7225974011   0.8252962412
C    5.0521100028  -4.1867509686   1.9029639526
H    5.5944873936  -0.6842597465  -1.9145187962
H    8.0445569648  -0.3861308399  -1.9701825006
H    9.2016648290   0.7542485944  -0.0840124096
H    7.8820350982   1.6711538054   1.7986111999
H    3.2316450588   3.8706334876   2.6260668211
H    1.2355253211   4.5339407110   1.3206787207
H    1.7704877505   1.1042706020  -1.2231238759
H    0.8622426740  -0.8506598759  -0.8906314079
H   -2.9932800662  -0.4899578554   1.2795829679
H   -2.9436371052  -2.2405277313   0.9171203560
H   -3.6767003450  -0.1062186908  -1.1490866452
H   -4.8492851090  -0.9491335058  -0.1042755123
H   -4.3853901324  -2.7874289598  -3.3132456812
H   -4.6698451508  -1.0532269368  -3.0295066297
H   -6.2191654323  -3.3049402632  -1.6397504094
H   -6.7133943536  -2.5763904997  -3.1912921959
H   -8.2538189766  -2.4849041799  -0.6641209208
H   -8.7316209534  -1.6755430914  -2.1798832378
H   -9.8203955096  -0.4919375781  -0.4506144692
H   -8.4689591120   0.5449882112  -0.9916061579
H   -8.5124842795   0.6268788327   2.5940177017
H   -9.1875302417   1.4182010447   1.1551569286
H   -6.2072387672   1.0622308430   1.7789019103
H   -7.1365794315   2.5499929804   2.1097737094
H   -4.8463382308   1.6037753881   0.1887715780
H   -5.2102886095   3.3473063047   0.1080912023
H   -5.9938141233   3.0888129099  -2.2399441602
H   -5.8777295958   1.3110180700  -2.0915706132
H   -4.4357019053   1.2457632408  -3.8649719185
H   -4.2292380960   3.0034255643  -4.0906481262
H   -2.3372529058   1.4928398607  -4.8542199638
H   -2.0153057950   1.1018769116  -3.1533241872
H   -2.0523397350   3.5493432966  -1.8357885247
H   -0.8381657982   4.5453950107  -2.6733672660
H    0.7783087337   2.6488640940  -2.6344787307
H   -0.3970577000   1.6584221113  -1.7171390665
H   -1.5208056916  -1.8674025366   2.5491429991
H    0.5087922609  -2.4397888301   3.7863720143
H    4.6828090145  -2.6234388699  -1.6206593228
H    6.1206216654  -4.6076215623  -1.2945685596
H    6.3758441191  -5.5976745396   0.9743307582
H    5.1192663772  -4.6482630621   2.8844418797

Conformer 40
G(CENSO)=       -2946.54780262  G(xTB)=        -145.46018928        
C    4.5512321552  -0.4932830531   0.1422158072
C    4.7314390572  -1.4619768810  -0.8498080308
C    6.0045800235  -1.9031090234  -1.1938057261
C    7.1231884127  -1.3665077384  -0.5594538337
C    6.9720710870  -0.3490413179   0.3762000168
C    5.6933076337   0.0999515720   0.7066525908
S    5.5045483003   1.4475430778   1.8543882570
C    4.0725989908   2.2169676363   1.1214984039
C    3.9658043908   3.6092237044   1.1413322135
C    2.8713621316   4.2345108142   0.5692222462
C    1.8838726377   3.4683589093  -0.0592219077
C    1.9840699800   2.0769556630  -0.0839871486
C    3.0611711530   1.4373003766   0.5380634873
C    3.2169248751  -0.0370133799   0.6016149877
C    2.3477476371  -0.8524002439   1.2480442584
C    1.1126094048  -0.3724967088   1.9179501358
C   -0.0436399045   0.0020446403   1.2266653466
C   -1.1633811985   0.4495497209   1.9313990223
O   -2.3236402251   0.8705877050   1.3562236628
C   -2.6196027076   0.4888232419  -0.0009632775
C   -2.8844287843  -0.9890767652  -0.1661657895
O   -4.0174540557  -1.3468920529   0.6212693500
C   -4.1436059048  -2.7467922236   0.8696370249
C   -4.8983405760  -3.4977792373  -0.2037234107
O   -4.1633399731  -3.4717135835  -1.4225483894
C   -4.7809084871  -4.2559022700  -2.4449823473
C   -4.2537116755  -3.8402479105  -3.8052321874
O   -4.9679920542  -2.7597680726  -4.4064295022
C   -4.8411925357  -1.5173337496  -3.7201520427
C   -5.6514104787  -0.5027800725  -4.5149728716
O   -5.5485270428   0.8181001115  -3.9922508135
C   -6.1871903148   0.9866695389  -2.7239789688
C   -6.3943918967   2.4579491461  -2.4362489455
O   -5.2024714339   3.1695887027  -2.1101908232
C   -4.4738336955   3.6422750782  -3.2439485153
C   -3.3321987942   4.5017584267  -2.7696259151
O   -2.3315342764   3.6723036118  -2.1835073548
C   -1.2393123236   4.4235436103  -1.6795304038
C   -0.2385526144   3.4164805396  -1.1530348836
O    0.8645060644   4.1660973071  -0.6305208251
C   -1.1248363947   0.5186619110   3.3298388343
C   -0.0046373383   0.0843061306   4.0197452577
C    1.1053216304  -0.3892981585   3.3191845532
S    2.5011975167  -1.0772235683   4.1935719340
C    2.8603828597  -2.4195453723   3.0716958115
C    2.7018166950  -2.2279690181   1.6860229213
C    2.8626335477  -3.3302861980   0.8425655382
C    3.2729783710  -4.5595817483   1.3493946279
C    3.5136169128  -4.7088653114   2.7133915874
C    3.2877268317  -3.6451516692   3.5808867204
H    3.8624984024  -1.8601612501  -1.3613180219
H    6.1219307552  -2.6639266645  -1.9600493344
H    8.1198922819  -1.7115486059  -0.8193384826
H    7.8446946954   0.1110788941   0.8317953146
H    4.7486405278   4.2084134056   1.5982936415
H    2.7839805838   5.3168718942   0.5774016722
H    1.2454927130   1.4734523092  -0.5919992380
H   -0.0527719067  -0.0715389229   0.1461990491
H   -1.8193355136   0.7945800171  -0.6873797966
H   -3.5160890221   1.0641369776  -0.2511046708
H   -2.0093702439  -1.5828571998   0.1413525854
H   -3.0581077753  -1.1823529529  -1.2354546058
H   -4.7091304211  -2.8474047769   1.8048964569
H   -3.1502217148  -3.1976107410   1.0221408561
H   -5.8943487461  -3.0459528371  -0.3524763319
H   -5.0473805261  -4.5366776323   0.1422717650
H   -5.8760705717  -4.1278708192  -2.4258734326
H   -4.5650712773  -5.3243873998  -2.2751881136
H   -4.3664015334  -4.6794634711  -4.5003715604
H   -3.1800487281  -3.5990806129  -3.7256595646
H   -3.7837402238  -1.2050511521  -3.6701920437
H   -5.2218099526  -1.5983201765  -2.6923818406
H   -6.7070483520  -0.8200542866  -4.5502670351
H   -5.2722082929  -0.4549469519  -5.5423218731
H   -5.5866981541   0.5403940941  -1.9149652563
H   -7.1741926993   0.4920958534  -2.7302633071
H   -7.0418509656   2.5309521269  -1.5530254690
H   -6.9137217122   2.9396754143  -3.2813060416
H   -4.0883842119   2.8065776221  -3.8454364347
H   -5.1297516833   4.2531529533  -3.8872015292
H   -3.6940560115   5.2435547899  -2.0375041185
H   -2.9157621238   5.0480856551  -3.6331763194
H   -1.5627819149   5.1006616912  -0.8714812563
H   -0.7785971895   5.0335814822  -2.4750194797
H    0.0901521143   2.7548105431  -1.9661105324
H   -0.6896421080   2.8098778801  -0.3551222376
H   -1.9996823832   0.8746129883   3.8660845841
H   -0.0070765951   0.0857946152   5.1063575194
H    2.6577112091  -3.2254633257  -0.2166399375
H    3.4031801190  -5.4017352011   0.6757884578
H    3.8410765767  -5.6651088543   3.1115125871
H    3.4204263004  -3.7731212200   4.6517991676

Conformer 41
G(CENSO)=       -2946.54771370  G(xTB)=        -145.45941391        
C    4.0933930528   0.2696545476  -0.0723536552
C    4.5732957636  -0.1861715664  -1.3025981615
C    5.8555825286   0.1441929693  -1.7311751958
C    6.6721408835   0.9490517900  -0.9399460012
C    6.1875213696   1.4733001045   0.2540509443
C    4.8958251098   1.1554037883   0.6712156652
S    4.2389540646   1.8920775742   2.1602457176
C    2.5610333698   2.1191480361   1.5923561460
C    1.8670857040   3.2932502277   1.8860529305
C    0.6144373488   3.5097203766   1.3371992735
C    0.0565189669   2.5738421419   0.4551105690
C    0.7285406735   1.3789783016   0.1919662713
C    1.9674818065   1.1334192833   0.7919286089
C    2.7770261681  -0.0818933244   0.5238576641
C    2.5151518388  -1.2994385514   1.0566563062
C    1.4174461430  -1.5528459949   2.0233415844
C    0.0589955927  -1.4056598443   1.7181746393
C   -0.9089002288  -1.6397136417   2.6986115000
O   -2.2481048380  -1.5332703787   2.4957378865
C   -2.6966441963  -1.0609807157   1.2158396761
C   -4.1984994730  -0.9865986603   1.2293957606
O   -4.6023478961   0.1029131541   2.0539187407
C   -6.0056391737   0.1182399473   2.3267901884
C   -6.9030251406   0.4117819152   1.1349575615
O   -6.8154846315   1.7605859273   0.6625535740
C   -5.7367786173   2.0452577562  -0.2346837100
C   -5.9825006472   1.6101227232  -1.6659174937
O   -5.7164505222   0.2111060369  -1.7975142992
C   -6.3421907849  -0.4007419516  -2.9226891371
C   -5.8283007864   0.0502521379  -4.2731058906
O   -4.4562907477  -0.3003970461  -4.4059413485
C   -3.9671425420  -0.0471354495  -5.7196190058
C   -2.4793643555  -0.2827167276  -5.7527450964
O   -1.8302674060   0.7864558334  -5.0731765884
C   -0.4285970707   0.5839261074  -4.9268445959
C    0.1636368264   1.7173131928  -4.1176232008
O   -0.2083895053   1.6825248894  -2.7378979989
C   -1.4539322632   2.3228107042  -2.4571504484
C   -1.8371105438   2.0984522596  -1.0164353744
O   -1.1383672707   2.9418975935  -0.0806333440
C   -0.5242216101  -2.0283012046   3.9874104955
C    0.8144522998  -2.2155027967   4.2811064726
C    1.7870502740  -1.9922817183   3.3045676905
S    3.5003665794  -2.2699035041   3.7138913066
C    4.0406494837  -2.9234053242   2.1491359824
C    3.4738406533  -2.4283948599   0.9625368636
C    3.8271938320  -3.0398764431  -0.2443045119
C    4.7896062413  -4.0434327166  -0.2804056270
C    5.4036620987  -4.4637890499   0.8978310047
C    5.0164681931  -3.9198353696   2.1175715546
H    3.9350822409  -0.7993617578  -1.9287086804
H    6.2157381284  -0.2281963015  -2.6858769491
H    7.6763692291   1.2023667506  -1.2678947211
H    6.8006323207   2.1464686218   0.8471401951
H    2.3160776846   4.0527583349   2.5203289332
H    0.0726563710   4.4278106630   1.5450852978
H    0.3305221575   0.6565234990  -0.5081923634
H   -0.2196817618  -1.1266319712   0.7110581931
H   -2.3779587185  -1.7516224324   0.4222630581
H   -2.2672674396  -0.0689187086   1.0214327819
H   -4.6212302474  -1.9332290680   1.6049887368
H   -4.5373193948  -0.8496871244   0.1903485077
H   -6.1485700950   0.8930870766   3.0890964509
H   -6.3148813459  -0.8513503411   2.7564506776
H   -7.9381960410   0.2846805837   1.4783613174
H   -6.7350484302  -0.3011760121   0.3177164439
H   -4.7955579873   1.6173719179   0.1359336585
H   -5.6375869657   3.1377682152  -0.2281610258
H   -5.3213313209   2.1922423878  -2.3297865417
H   -7.0256176707   1.8318783634  -1.9457578627
H   -7.4306389702  -0.2218509582  -2.8960069849
H   -6.1679716520  -1.4769879439  -2.8077943435
H   -5.9622960565   1.1367441520  -4.4097629550
H   -6.4362602999  -0.4549196622  -5.0447114900
H   -4.1844134139   0.9917295881  -6.0203756132
H   -4.4559347150  -0.7185380804  -6.4459572173
H   -2.1438108182  -0.3335016160  -6.8024393824
H   -2.2419437096  -1.2468812610  -5.2728414088
H   -0.2304781422  -0.3767402737  -4.4218412970
H    0.0659466870   0.5558992281  -5.9149277890
H   -0.1032916216   2.6875419244  -4.5659895483
H    1.2558753198   1.6190456567  -4.1460429465
H   -2.2560737180   1.9009567077  -3.0785444927
H   -1.3868267812   3.4035610486  -2.6675533268
H   -1.7422275461   1.0396427466  -0.7492006488
H   -2.8867254043   2.3858303581  -0.9018794184
H   -1.2876165973  -2.2100325862   4.7380443552
H    1.1054694140  -2.5510686283   5.2727975998
H    3.3341023179  -2.7275959833  -1.1581078336
H    5.0577188403  -4.4986983429  -1.2294416005
H    6.1601698462  -5.2431632263   0.8749171885
H    5.4543518009  -4.2820643494   3.0439696601

Conformer 42
G(CENSO)=       -2946.54767400  G(xTB)=        -145.46116977        
C    3.5675555259  -0.2731597041  -0.6131758108
C    3.5787645334  -0.8620492615  -1.8814849703
C    4.7667383717  -1.3120047621  -2.4474615487
C    5.9680882491  -1.1645884774  -1.7565409655
C    5.9897295128  -0.5189619765  -0.5249464366
C    4.7967951389  -0.0567692553   0.0309688065
S    4.8230505548   0.8211098442   1.5776181190
C    3.4957065623   1.9696401200   1.2601216114
C    3.5752047518   3.2535584825   1.8019242963
C    2.5524625441   4.1624863812   1.5952619245
C    1.4530913381   3.8087794598   0.8051766079
C    1.3804977396   2.5361306969   0.2358977366
C    2.3750455105   1.5884022458   0.5028239450
C    2.3255238142   0.1696305386   0.0643501680
C    1.3819401791  -0.7004728065   0.5056698155
C    0.2202353896  -0.2755499185   1.3226680038
C   -0.8476547096   0.4493156340   0.8042162569
C   -1.8956726038   0.8621788309   1.6305212942
O   -2.8746429409   1.5769044542   1.0072294879
C   -4.1333169834   1.7770069515   1.6765927228
C   -4.9278030056   0.4999375829   1.8421856952
O   -5.2185716045  -0.0493392811   0.5561539019
C   -5.1401965436  -1.4727544207   0.5022967847
C   -3.6917845050  -1.9347114735   0.4212998219
O   -3.7048756827  -3.3547729727   0.2724254248
C   -2.4040709527  -3.9388452832   0.1802247168
C   -1.8478133435  -3.9452273108  -1.2264670932
O   -1.4715072129  -2.6240045692  -1.5938993593
C   -1.1988988855  -2.4883073179  -2.9790836975
C   -0.8786113583  -1.0360877816  -3.2736585562
O   -1.8438689145  -0.1073913114  -2.7893792354
C   -3.1727431968  -0.3532313970  -3.2385933018
C   -4.0277404348   0.8403881843  -2.8912105627
O   -3.7450397865   1.9340927339  -3.7730860316
C   -3.4653049877   3.1695138638  -3.1280363418
C   -2.0322144615   3.2258934232  -2.6195669262
O   -1.7988592453   4.5704612833  -2.1938190196
C   -0.5521761729   4.7397026262  -1.5275615481
C   -0.7150434351   4.4808455859  -0.0334893893
O    0.5029613818   4.7759864010   0.6701746872
C   -1.8748179196   0.5490700240   2.9933227123
C   -0.8508767674  -0.2496375724   3.4960864655
C    0.1770753552  -0.6857994180   2.6652577340
S    1.4357854019  -1.7917801843   3.2752617491
C    1.6523673145  -2.7753150701   1.8005970805
C    1.5748196786  -2.1727168544   0.5292847116
C    1.6667988668  -2.9949082402  -0.5968848640
C    1.9194638163  -4.3567587070  -0.4686207200
C    2.0631190814  -4.9255188075   0.7948292482
C    1.9119108650  -4.1395622133   1.9320392362
H    2.6461457982  -0.9577127883  -2.4276085395
H    4.7537158488  -1.7760490215  -3.4294555014
H    6.8979750282  -1.5196680852  -2.1917324422
H    6.9312685187  -0.3549832590  -0.0077139347
H    4.4413893816   3.5439447665   2.3903425140
H    2.6010652973   5.1592525745   2.0234886366
H    0.5628475606   2.2627911085  -0.4161820791
H   -0.8926824226   0.6812946329  -0.2557255350
H   -4.6732764518   2.4716960301   1.0260192473
H   -3.9915043823   2.2628567595   2.6514387995
H   -5.8635085649   0.7504381639   2.3691867680
H   -4.3830997973  -0.2219380016   2.4630950668
H   -5.6727354711  -1.7769161849  -0.4066497231
H   -5.6497630445  -1.9317722042   1.3645180394
H   -3.1399691511  -1.6624058947   1.3367868744
H   -3.1993857022  -1.4477823547  -0.4306642376
H   -2.5072565272  -4.9800977521   0.5102263732
H   -1.7041581350  -3.4302062981   0.8648387129
H   -2.6133685642  -4.3325550783  -1.9202906196
H   -0.9764647691  -4.6238179194  -1.2689244636
H   -2.0630060437  -2.8330756386  -3.5715343314
H   -0.3308066223  -3.1008648567  -3.2825247230
H   -0.7472141300  -0.9310141542  -4.3647628413
H    0.0625126411  -0.7546057087  -2.7862712499
H   -3.5957504950  -1.2453183693  -2.7473155832
H   -3.1930979819  -0.5220495105  -4.3287978992
H   -3.8605756044   1.1208234202  -1.8415493536
H   -5.0867968314   0.5593640575  -3.0013998408
H   -3.6084357299   3.9540128117  -3.8814137871
H   -4.1715137293   3.3585170541  -2.3037543010
H   -1.3397264588   2.9583709191  -3.4339757364
H   -1.8818195462   2.5131363534  -1.7948034158
H   -0.2431268452   5.7814089611  -1.6767768524
H    0.2205796771   4.0890839449  -1.9650329020
H   -1.0544231373   3.4589069609   0.1780209201
H   -1.4560548581   5.1763091213   0.3736512847
H   -2.6637094190   0.8737528704   3.6620810229
H   -0.8725544433  -0.5465197695   4.5411953129
H    1.5232594274  -2.5636815968  -1.5795707944
H    1.9970421541  -4.9747892625  -1.3585972711
H    2.2608964436  -5.9885314852   0.9001254287
H    1.9786494008  -4.5867679986   2.9202213030

Conformer 43
G(CENSO)=       -2946.54762070  G(xTB)=        -145.46273250        
C    5.0393097563   0.0873984113   0.0977448488
C    5.6342611329  -0.5830382774  -0.9746787040
C    6.9884403129  -0.4249591064  -1.2503463382
C    7.7663570776   0.4214199023  -0.4629502447
C    7.1798767454   1.1528455497   0.5642115728
C    5.8180118287   1.0034914691   0.8262791530
S    5.0542775067   1.9853698484   2.1010089910
C    3.4605152875   2.2256691008   1.3364520434
C    2.7843884711   3.4263632088   1.5249358219
C    1.5379699704   3.6405442969   0.9416644102
C    0.9888932305   2.6497266323   0.1234793389
C    1.6789725092   1.4520058062  -0.0877428024
C    2.8850016593   1.2022216792   0.5571342793
C    3.6206907194  -0.0848176926   0.4928893030
C    3.1395044411  -1.2326558854   1.0328954106
C    1.8050233609  -1.3253024316   1.6735219341
C    0.6055330078  -1.2589781094   0.9573635559
C   -0.6138929570  -1.2818027329   1.6350847971
O   -1.8263857684  -1.1919284241   1.0270666330
C   -1.8604936037  -1.0116706596  -0.4002132469
C   -3.3045944881  -0.8810751024  -0.8243345228
O   -3.8751004489   0.3739263598  -0.4478612486
C   -4.6207058253   0.3805661705   0.7742738904
C   -6.0773623179   0.0238572947   0.5795985639
O   -6.1868375991  -1.3764850941   0.3330613849
C   -7.5120868489  -1.8006257287   0.0145344603
C   -7.9148103764  -1.5246000672  -1.4176810391
O   -7.1218445083  -2.3432287714  -2.2788413713
C   -7.3276017522  -2.0884427982  -3.6684026264
C   -6.3804160280  -1.0546782708  -4.2372566985
O   -6.7250861070   0.2412388440  -3.7428223357
C   -6.0039455974   1.3000012695  -4.3647539101
C   -4.5423786979   1.3502288966  -3.9359274822
O   -4.0225258791   2.5885336401  -4.4135503441
C   -2.5996475323   2.6666780382  -4.3694583903
C   -2.0036767614   2.6402981736  -2.9773896842
O   -2.4458337597   3.7945933616  -2.2632012765
C   -2.3960867027   3.6773087649  -0.8460593432
C   -1.0292888611   3.8984614964  -0.2372518492
O   -0.2133051883   2.7440310074  -0.5055612272
C   -0.6380812399  -1.4076027345   3.0300092161
C    0.5456839357  -1.5543408397   3.7331477957
C    1.7686262430  -1.5289746924   3.0591291429
S    3.2882240592  -1.7797246510   3.9569724753
C    4.1740800491  -2.7059248560   2.7166329175
C    3.9977452331  -2.4006591349   1.3538216470
C    4.6196921693  -3.2194035639   0.4068674836
C    5.4690443283  -4.2479534341   0.8023586694
C    5.6983992340  -4.4838006033   2.1560741351
C    5.0368752273  -3.7260645938   3.1163059655
H    5.0241444302  -1.2248622067  -1.6006249779
H    7.4346942970  -0.9616646586  -2.0824584406
H    8.8260021898   0.5429356146  -0.6693295306
H    7.7724578649   1.8532248480   1.1465937501
H    3.2305953007   4.2132248991   2.1273279610
H    1.0333328326   4.5850677524   1.1085088475
H    1.2497229960   0.7181722284  -0.7585545221
H    0.6462434592  -1.1991858580  -0.1217887966
H   -1.4120558031  -1.8818894922  -0.9018206370
H   -1.2982640854  -0.1083260176  -0.6768521670
H   -3.8984333293  -1.7172466986  -0.4361580739
H   -3.3325508174  -0.9299460408  -1.9211156787
H   -4.5696244413   1.4079400724   1.1570896516
H   -4.1607087426  -0.2830221197   1.5188760754
H   -6.4870257259   0.6135098091  -0.2561059670
H   -6.6371947306   0.2945285174   1.4932506336
H   -8.2428857180  -1.3248213218   0.6888781157
H   -7.5345984466  -2.8816329687   0.1956098428
H   -7.7887545647  -0.4630151648  -1.6662572872
H   -8.9838132802  -1.7747118194  -1.5322295038
H   -8.3724949650  -1.7971731160  -3.8608505553
H   -7.1382107156  -3.0341621981  -4.1926802980
H   -6.4567635451  -1.0717697223  -5.3392776423
H   -5.3479483492  -1.3233366766  -3.9615005467
H   -6.4954396313   2.2284909935  -4.0506832862
H   -6.0772267501   1.2243164835  -5.4623251484
H   -3.9701390235   0.5116911486  -4.3658428598
H   -4.4860765691   1.2820571142  -2.8375810011
H   -2.1519349860   1.8404390828  -4.9482448171
H   -2.3397171331   3.6107283140  -4.8626414692
H   -0.9067549598   2.6294657132  -3.0780556130
H   -2.2942716197   1.7246281510  -2.4390225292
H   -2.7913583648   2.6995748542  -0.5266770068
H   -3.0551007159   4.4610706679  -0.4525416095
H   -1.1468211914   4.0270024351   0.8485605894
H   -0.5570760465   4.7988202260  -0.6552526089
H   -1.5937809190  -1.4263637757   3.5458156712
H    0.5180785743  -1.7012826594   4.8094263558
H    4.4285139100  -3.0525630517  -0.6469595570
H    5.9491201823  -4.8674922644   0.0503859831
H    6.3647061877  -5.2825010155   2.4694870009
H    5.1721464794  -3.9397515009   4.1731834647

Conformer 44
G(CENSO)=       -2946.54740764  G(xTB)=        -145.46077122        
C    5.3233082555  -0.1139507388   0.1641705949
C    6.1764979517  -0.7005410307  -0.7744480921
C    7.5542219197  -0.5236894304  -0.6923419486
C    8.0991107469   0.2573705265   0.3244717401
C    7.2642267090   0.9072939431   1.2275290911
C    5.8829406542   0.7405931985   1.1328898019
S    4.8127553722   1.6207784032   2.2585580311
C    3.4688961347   1.9530428671   1.1316742655
C    2.7717917753   3.1536695861   1.2055029664
C    1.7508298564   3.4377242626   0.3010668962
C    1.4660018325   2.5255619946  -0.7199991034
C    2.1648247436   1.3162683865  -0.7922876055
C    3.1255424944   0.9954205200   0.1596577751
C    3.8505931283  -0.2987100482   0.2051403693
C    3.2562241655  -1.4593338296   0.5794158245
C    1.8354623315  -1.5303022741   1.0042900716
C    0.7563896296  -1.2743016065   0.1513768272
C   -0.5445547922  -1.2494462952   0.6555978231
O   -1.6450816216  -0.9556877994  -0.0870941946
C   -1.4641785650  -0.6839314449  -1.4898743241
C   -2.8100560232  -0.3740203731  -2.1041033566
O   -3.6471405687  -1.5082674579  -2.3116660300
C   -4.2786394071  -2.0076828679  -1.1303696260
C   -5.3963334731  -2.9351167475  -1.5737678108
O   -5.9613344888  -3.5816388810  -0.4273179270
C   -7.2730278443  -3.1575433220  -0.0583683944
C   -7.3621290382  -1.7815698603   0.5655265296
O   -7.2606437778  -0.7841775896  -0.4477052477
C   -7.4481208135   0.5333486338   0.0570093476
C   -7.3463528162   1.4750550571  -1.1334210464
O   -7.6811473184   2.8139588911  -0.7647253975
C   -6.6013408053   3.5913991082  -0.2379475864
C   -5.8301035244   4.3357050693  -1.3039617603
O   -4.9864050062   3.4265537705  -2.0051378172
C   -4.3058785830   4.0405666514  -3.0958910433
C   -3.2450442456   3.0860701733  -3.5960975914
O   -2.1603251257   2.9281630284  -2.6768849332
C   -1.1797507583   3.9531345523  -2.8132925869
C   -0.2445377663   3.9279888797  -1.6370240842
O    0.5325638791   2.7181494656  -1.6911344270
C   -0.7789434731  -1.5293429325   2.0072642959
C    0.2788148388  -1.8588898242   2.8373045792
C    1.5848921887  -1.8699918173   2.3419253396
S    2.9285625535  -2.3071280496   3.4301829421
C    3.9746431614  -3.1366428483   2.2512696066
C    4.0234809961  -2.6818837347   0.9213879601
C    4.7739287125  -3.4159520895  -0.0022393794
C    5.5308348685  -4.5102083318   0.4031014638
C    5.5353755546  -4.8981741288   1.7412396958
C    4.7426373669  -4.2253213569   2.6646890149
H    5.7545598434  -1.2940087153  -1.5778679951
H    8.2019155183  -0.9957243827  -1.4255579872
H    9.1746400157   0.3922847783   0.3965532592
H    7.6839128529   1.5586082501   1.9895433781
H    3.0275109093   3.8883768212   1.9642841142
H    1.2217285940   4.3794758848   0.3860473015
H    1.9443314282   0.6312290827  -1.6027695594
H    0.9509848932  -1.0953054748  -0.8963502450
H   -1.0098475116  -1.5536390711  -1.9859199322
H   -0.8056373826   0.1886488880  -1.6171844273
H   -2.6212376304   0.0461581477  -3.0982600153
H   -3.3316304472   0.3872340782  -1.5022172357
H   -4.6865427533  -1.1775726614  -0.5323789950
H   -3.5674924286  -2.5689402746  -0.5066408469
H   -4.9822508750  -3.7158021145  -2.2280495716
H   -6.1596266073  -2.3823700552  -2.1353260527
H   -7.6127476923  -3.8869617741   0.6865876471
H   -7.9533669186  -3.2122041663  -0.9238183612
H   -6.5678616013  -1.6530037444   1.3206986800
H   -8.3356824875  -1.6961977207   1.0790710934
H   -6.6862156115   0.7716235004   0.8189617571
H   -8.4424533447   0.6295942097   0.5261059889
H   -8.0784839421   1.1702210315  -1.8918343437
H   -6.3455060211   1.4215366945  -1.5823651343
H   -5.9156298139   2.9710182509   0.3584429985
H   -7.0557196767   4.3308434509   0.4332487843
H   -5.2221788847   5.1229212631  -0.8233498395
H   -6.5349481537   4.8268202162  -1.9963757221
H   -5.0116808577   4.2628096563  -3.9157687191
H   -3.8551932719   4.9956658996  -2.7769519362
H   -2.8754328990   3.4271987349  -4.5759042265
H   -3.6909768336   2.0929396601  -3.7292815570
H   -1.6444907527   4.9518840184  -2.8352899883
H   -0.6172230362   3.8213446261  -3.7531327268
H   -0.8097101584   3.9679438250  -0.6946922245
H    0.4183446169   4.8035255882  -1.6949640092
H   -1.7969615489  -1.5140513104   2.3852712670
H    0.0862821653  -2.1155623466   3.8755245526
H    4.7554749871  -3.1267735149  -1.0470846683
H    6.1159246735  -5.0608283538  -0.3278831475
H    6.1298066873  -5.7481713969   2.0643318976
H    4.7052493871  -4.5569527522   3.6988828520

Conformer 45
G(CENSO)=       -2946.54735154  G(xTB)=        -145.46098170        
C    5.4893975144   0.1938953164   0.2740327600
C    6.2504301431  -0.3413587149  -0.7691757458
C    7.6271484588  -0.1472857929  -0.8182986214
C    8.2629127967   0.6006217079   0.1705081411
C    7.5162847911   1.1997557580   1.1792973223
C    6.1343982045   1.0153971542   1.2165869400
S    5.1764471929   1.8312673447   2.4802111042
C    3.7124165556   2.1715184684   1.5194248144
C    3.0047356224   3.3574269250   1.7269039898
C    1.8935602972   3.6493254219   0.9534328001
C    1.5035904016   2.7732229248  -0.0665877057
C    2.2010481499   1.5828003546  -0.2719143916
C    3.2806847657   1.2531038445   0.5528190119
C    4.0313751295  -0.0218578462   0.4445664722
C    3.4920279134  -1.2222101210   0.7709722621
C    2.1080270149  -1.3650082927   1.2885315585
C    0.9617795668  -1.1626680903   0.5280425500
C   -0.3061525192  -1.2286570766   1.1161120545
O   -1.3505037012  -0.9923168886   0.2776191093
C   -2.6761756020  -1.0002317971   0.8375679164
C   -3.6667236380  -0.8046540869  -0.2769472314
O   -3.6804817785  -1.9796269705  -1.0844361501
C   -4.6546396127  -1.9599769887  -2.1290864837
C   -5.9731846667  -2.5814982491  -1.7289277347
O   -6.6653875636  -1.7260798557  -0.8231705340
C   -7.8819008260  -2.3153951210  -0.3574479584
C   -8.6762046391  -1.3029401854   0.4425507749
O   -9.5571509215  -0.4787911729  -0.3318654686
C   -8.9326721157   0.3386002852  -1.3262362187
C   -8.2507075988   1.5572129172  -0.7106360727
O   -7.6337115599   2.3785619374  -1.7035212047
C   -6.4099974555   1.8396905721  -2.1991538631
C   -5.6867165164   2.9526995132  -2.9291476000
O   -4.4898427536   2.3929552732  -3.4546870801
C   -3.6694353945   3.3690997933  -4.0846796631
C   -2.3994515654   2.7101602102  -4.5742163577
O   -1.6166234943   2.0911715013  -3.5536559975
C   -1.1439060441   2.9961265276  -2.5639526797
C    0.0065045377   2.2958328786  -1.8706499074
O    0.4326808152   3.1633043000  -0.8106399845
C   -0.4310202946  -1.5193891572   2.4778887822
C    0.7112026726  -1.8045807953   3.2218553028
C    1.9709485095  -1.7481691396   2.6364441648
S    3.4183219460  -2.1631383202   3.5948035108
C    4.3747909673  -2.9411199540   2.3062571685
C    4.3074426542  -2.4416411375   0.9928615116
C    4.9868630924  -3.1312066998  -0.0149596963
C    5.7887882324  -4.2267950673   0.2883138718
C    5.9096428482  -4.6596165387   1.6071283335
C    5.1879704619  -4.0308546140   2.6163999668
H    5.7548944122  -0.9058929835  -1.5509211738
H    8.2027733860  -0.5788540540  -1.6320624988
H    9.3384304123   0.7505020616   0.1390952801
H    8.0018718998   1.8267097867   1.9222647484
H    3.3309579287   4.0633786030   2.4858960360
H    1.3404118546   4.5715101237   1.1051447197
H    1.9287823112   0.9040560295  -1.0681479962
H    1.0342801760  -0.9513247811  -0.5325711634
H   -2.7774785242  -0.1833788133   1.5656087982
H   -2.8681675619  -1.9570143218   1.3418095646
H   -3.3920779895   0.0763012504  -0.8820088752
H   -4.6523417648  -0.6214151272   0.1747009377
H   -4.2424286767  -2.5548509883  -2.9540223740
H   -4.8118464671  -0.9340882860  -2.4968226138
H   -5.7928295465  -3.5664885344  -1.2650720342
H   -6.5786736751  -2.7423627435  -2.6388722139
H   -7.6510962981  -3.1827486327   0.2850481662
H   -8.4867059453  -2.6782359733  -1.2068917105
H   -7.9855075581  -0.6991897807   1.0508707716
H   -9.3393926686  -1.8419369777   1.1270948396
H   -9.7410044444   0.6741606769  -1.9867426525
H   -8.2210591012  -0.2454884876  -1.9232750174
H   -7.5044075814   1.2541357216   0.0401183686
H   -9.0005594806   2.1847668361  -0.2150939212
H   -6.5874179321   1.0002108895  -2.8885179517
H   -5.7873541675   1.4755649438  -1.3662280884
H   -5.4585963737   3.7767163714  -2.2325372067
H   -6.3194994357   3.3542183892  -3.7392091846
H   -4.1831826700   3.8083981444  -4.9577434497
H   -3.4489716553   4.1926807815  -3.3849356325
H   -1.8029721837   3.4704076670  -5.1062415832
H   -2.6459844232   1.9077551895  -5.2783405653
H   -1.9301703676   3.2408992282  -1.8325860582
H   -0.7924534955   3.9346011290  -3.0225306585
H    0.8276982808   2.1239955296  -2.5797633396
H   -0.3240311577   1.3295956659  -1.4622097572
H   -1.3988530840  -1.5653449425   2.9629327156
H    0.6065094483  -2.0848670024   4.2665594082
H    4.8780893872  -2.8072701206  -1.0440360275
H    6.3181270945  -4.7431001681  -0.5072996603
H    6.5392028770  -5.5110905019   1.8495847851
H    5.2407197157  -4.3975645149   3.6379829647

Conformer 46
G(CENSO)=       -2946.54727307  G(xTB)=        -145.46452152        
C    4.3444887589  -0.5707988263   0.1235028269
C    4.5986468361  -1.5673928706  -0.8225333636
C    5.8375338509  -1.6543689041  -1.4499006874
C    6.8386944773  -0.7332991030  -1.1504834544
C    6.5837050616   0.3092999473  -0.2658429576
C    5.3355849441   0.4028097465   0.3490818499
S    4.9956971916   1.7752053847   1.4382181485
C    3.2779266065   2.0169950815   1.0199348856
C    2.7443449971   3.2996369031   0.9575319574
C    1.4187795811   3.4984949189   0.5777005746
C    0.6406415858   2.3979862046   0.2056520583
C    1.1740460379   1.1070110585   0.2776988051
C    2.4701891804   0.9005651116   0.7357233696
C    3.0869605495  -0.4384516490   0.9020313338
C    2.7321508782  -1.2980844361   1.8892386809
C    1.7197040127  -0.9684642190   2.9228329153
C    0.3670138439  -0.7486569316   2.6417428400
C   -0.5057093302  -0.3603443881   3.6581998254
O   -1.8249730177  -0.0887467817   3.4662486877
C   -2.3228457029  -0.0528440596   2.1200968676
C   -3.7771333059   0.3835553776   2.2378219328
O   -4.3646225945   0.6513530493   0.9720316017
C   -4.5410321130  -0.5048514640   0.1503944802
C   -5.7233536026  -0.2249218271  -0.7568375496
O   -5.7789212561  -1.2635485847  -1.7252396056
C   -6.9578844831  -1.1833206953  -2.5269243866
C   -6.8979771711  -2.1993711003  -3.6484365251
O   -6.1096624326  -1.7929118965  -4.7659833355
C   -4.7012177986  -1.9793735415  -4.5960357778
C   -3.9729558474  -1.4872755144  -5.8289029223
O   -3.8319295770  -0.0667536467  -5.8904159513
C   -4.9746318942   0.6185965713  -6.4094248308
C   -4.7488193623   2.1103039115  -6.3172324497
O   -4.8114105987   2.6109250642  -4.9782974192
C   -3.5521404617   2.6272055331  -4.3096508884
C   -3.7943546620   3.1552886438  -2.9101102150
O   -2.5250121288   3.2400965288  -2.2739335428
C   -2.6316983773   3.6010520791  -0.9019021294
C   -1.2500723151   3.7709456415  -0.3322566301
O   -0.6429578562   2.4713817132  -0.2352996741
C   -0.0412827658  -0.2288350170   4.9719186671
C    1.2818419450  -0.5102078705   5.2664643052
C    2.1639650787  -0.8866031503   4.2513984416
S    3.8610539689  -1.2504180148   4.6614675150
C    4.1401686700  -2.5613107658   3.4887040090
C    3.5221320575  -2.5070057997   2.2272941934
C    3.6580831563  -3.6078495816   1.3760856086
C    4.4663801596  -4.6842637709   1.7260599470
C    5.1425445366  -4.6819253391   2.9444567854
C    4.9655947535  -3.6304048275   3.8371157942
H    3.8156849144  -2.2737020355  -1.0736024135
H    6.0187334785  -2.4424827135  -2.1750203097
H    7.8100633722  -0.8020025081  -1.6319942727
H    7.3442042027   1.0601140657  -0.0693171226
H    3.3648846690   4.1606809961   1.1909095960
H    1.0280379183   4.5088052690   0.5411040088
H    0.5600742429   0.2699998853  -0.0356715662
H    0.0135101005  -0.8939582504   1.6308741530
H   -2.2387325525  -1.0460774552   1.6575052708
H   -1.7545290612   0.6736887139   1.5208875377
H   -3.8261942435   1.3218677229   2.8017460741
H   -4.3556591241  -0.3811656181   2.7808779983
H   -4.7391467664  -1.3937843146   0.7684664524
H   -3.6423603458  -0.6972443948  -0.4564873847
H   -5.5946839246   0.7558662698  -1.2457577858
H   -6.6533838842  -0.1896960797  -0.1651554518
H   -7.0647075094  -0.1707282665  -2.9528967283
H   -7.8475675389  -1.3855523531  -1.9049671093
H   -7.9147272305  -2.3345949452  -4.0355650168
H   -6.5492713685  -3.1697941733  -3.2577212818
H   -4.4816604310  -3.0530701057  -4.4538085923
H   -4.3344343192  -1.4372096211  -3.7119982238
H   -4.4634339400  -1.8685504773  -6.7395603090
H   -2.9524637948  -1.8877473910  -5.7988018661
H   -5.8818383228   0.3475757022  -5.8513088322
H   -5.1299655171   0.3479090991  -7.4702586895
H   -5.5553080263   2.6056965233  -6.8728528711
H   -3.7915113901   2.3869932097  -6.7866763177
H   -3.1153805937   1.6205885071  -4.2584170003
H   -2.8445107074   3.2874115957  -4.8395470687
H   -4.4626935429   2.4725947378  -2.3588245089
H   -4.2774144131   4.1465707488  -2.9501113504
H   -3.1855357276   2.8306213596  -0.3396445247
H   -3.1684608905   4.5578797293  -0.7920883805
H   -1.3185449168   4.2288231994   0.6634685797
H   -0.6497096693   4.4181782280  -0.9848407953
H   -0.7320806276   0.0685766489   5.7553892053
H    1.6302194351  -0.4418213927   6.2935222018
H    3.1142225956  -3.6204319974   0.4381832484
H    4.5651782937  -5.5265443390   1.0474564467
H    5.7800717129  -5.5171221955   3.2205272605
H    5.4478453108  -3.6500460834   4.8107381992

Conformer 47
G(CENSO)=       -2946.54725012  G(xTB)=        -145.46440609        
C    4.7404496662  -0.0859635684  -0.7298268381
C    5.3053989005  -0.7512811333  -1.8219011104
C    6.6854707140  -0.8726394239  -1.9471323146
C    7.5257077684  -0.3116741785  -0.9877529492
C    6.9880415247   0.4147070642   0.0691709257
C    5.6040852503   0.5434093163   0.1846461233
S    4.9226660658   1.5156876075   1.5127372294
C    3.5233143821   2.2019758294   0.6461363338
C    3.1085756149   3.4996639613   0.9269465505
C    2.0230926060   4.0606084337   0.2604215486
C    1.3765324593   3.3233506476  -0.7356945862
C    1.8048985783   2.0252393324  -1.0309792591
C    2.8379302179   1.4319031688  -0.3131557719
C    3.2805473895   0.0255611414  -0.4889216790
C    2.5033165229  -1.0359374907  -0.1567309734
C    1.1239653737  -0.8921706177   0.3690640159
C    0.0525054646  -0.4376638951  -0.4057914428
C   -1.2026272436  -0.2528919021   0.1754560877
O   -2.2916933032   0.2382399823  -0.4795796890
C   -2.1219847404   0.7767368216  -1.8029526524
C   -2.2433259627  -0.2658366860  -2.8881605893
O   -3.6096142690  -0.6470677556  -3.0124672173
C   -3.7943631976  -1.6042047344  -4.0531808521
C   -5.2621239096  -1.9352046880  -4.2066384308
O   -5.7949505424  -2.7936051758  -3.1994186780
C   -6.0926152841  -2.1735657281  -1.9460032639
C   -5.1566071575  -2.7072948028  -0.8763088947
O   -5.5493594916  -2.1231181922   0.3609004083
C   -4.7907890608  -2.6231383981   1.4584427246
C   -5.1797356366  -1.9002000158   2.7301304156
O   -4.6144463984  -0.5978030464   2.8777104262
C   -5.1813734639   0.4057331439   2.0346821088
C   -4.6863128897   1.7454071385   2.5625566088
O   -5.0988718893   2.8161783290   1.7119428421
C   -4.2315490694   3.0262524858   0.5948496955
C   -3.1054039570   3.9802258577   0.9634094518
O   -2.2512083817   4.0910815650  -0.1707512928
C   -1.1513241276   4.9585241672   0.0761530803
C   -0.2842578059   5.0246376281  -1.1596945110
O    0.3354591896   3.7694550468  -1.4924512577
C   -1.4019040624  -0.5741512720   1.5237223553
C   -0.3622397383  -1.1017814663   2.2722328704
C    0.8995491464  -1.2716778830   1.6991837179
S    2.2263315670  -1.9850008837   2.6537897541
C    3.0079537864  -2.9217649954   1.3526322275
C    3.0406410881  -2.4052202875   0.0437874572
C    3.5467174327  -3.2170923378  -0.9753799414
C    4.0994049402  -4.4608860886  -0.6872013262
C    4.1399641023  -4.9195970757   0.6276517650
C    3.5762926816  -4.1607755988   1.6477108672
H    4.6553137676  -1.1681741751  -2.5828799350
H    7.1036886530  -1.4036838910  -2.7973587345
H    8.6039929389  -0.4071167114  -1.0788155435
H    7.6406355501   0.8983233758   0.7911224470
H    3.6366006334   4.0909459418   1.6702290012
H    1.7218846432   5.0712922138   0.5087788322
H    1.3143187115   1.4884758368  -1.8335351118
H    0.2210669464  -0.2477364853  -1.4566208486
H   -1.1654967912   1.3070977239  -1.8821171337
H   -2.9245166553   1.5131367809  -1.9149592959
H   -1.6177765158  -1.1466380727  -2.6684579722
H   -1.8829616535   0.1758294952  -3.8337707962
H   -3.2206012377  -2.5226601527  -3.8417063649
H   -3.4304330513  -1.1912618253  -5.0109933056
H   -5.3822921196  -2.4801732948  -5.1507641196
H   -5.8501317701  -1.0060075402  -4.2738557533
H   -7.1297932950  -2.4237148681  -1.6791768721
H   -6.0082831013  -1.0813086818  -2.0111890657
H   -4.1139071670  -2.4441616343  -1.1203158212
H   -5.2349852019  -3.8069116431  -0.8268516677
H   -3.7104232832  -2.4986395327   1.2711540468
H   -4.9872598184  -3.7016519936   1.5925922971
H   -4.8001767709  -2.4802571089   3.5794517205
H   -6.2783354350  -1.8516254503   2.8094715455
H   -6.2819009054   0.3641030756   2.0729471283
H   -4.8718090008   0.2649838838   0.9892779451
H   -3.5912026395   1.7186460921   2.6725344966
H   -5.1179384551   1.9430299776   3.5507597478
H   -3.8071872770   2.0794836566   0.2355265857
H   -4.8415809326   3.4575532392  -0.2076741896
H   -2.5451346158   3.5920114527   1.8310132931
H   -3.5174764342   4.9661794160   1.2371580546
H   -0.5799726590   4.6053374440   0.9496534363
H   -1.5020741244   5.9818303357   0.2966821504
H    0.4681405944   5.8158981130  -1.0500323252
H   -0.9020022889   5.2622564184  -2.0311071318
H   -2.3863202945  -0.4394981965   1.9642436873
H   -0.5364773827  -1.3873060692   3.3063216726
H    3.4960307266  -2.8723709568  -2.0017362813
H    4.4959177326  -5.0728737139  -1.4922567867
H    4.5770365900  -5.8870051971   0.8584276063
H    3.5571587231  -4.5390785578   2.6663077817

Conformer 48
G(CENSO)=       -2946.54716422  G(xTB)=        -145.46323325        
C    3.2867924907  -0.7136948958  -0.6549779441
C    3.3126613796  -1.5826976629  -1.7496624316
C    4.5013316302  -1.8453797627  -2.4230651911
C    5.6828473459  -1.2262032441  -2.0205295515
C    5.6668228444  -0.3033296751  -0.9799910074
C    4.4702356662  -0.0331747596  -0.3162785692
S    4.4409769977   1.1892182854   0.9806235630
C    2.8157276298   1.8602119103   0.6760940302
C    2.5804216341   3.2164901907   0.8764835965
C    1.3215366649   3.7643567706   0.6433511509
C    0.2987127307   2.9438690484   0.1590606245
C    0.5442736604   1.5866727289  -0.0714584812
C    1.7739993668   1.0182506450   0.2411391644
C    2.0744084826  -0.4331743802   0.1519605190
C    1.4962807219  -1.3496805351   0.9690188471
C    0.4642433468  -0.9917733125   1.9723033827
C   -0.8195674988  -0.5667894630   1.6214482985
C   -1.7233057103  -0.1761925983   2.6106076053
O   -2.9788595404   0.2740807335   2.3531401962
C   -3.4097181367   0.2949228432   0.9791504807
C   -4.8854793247   0.6199715931   0.9518973172
O   -5.7105934958  -0.2961168698   1.6649283822
C   -6.0598979922  -1.5131157608   0.9993031144
C   -5.0455943996  -2.6378382104   1.1338828992
O   -4.1423503227  -2.6357716903   0.0252372726
C   -2.9520869405  -3.3706102897   0.2965841356
C   -2.0825188258  -3.4064059274  -0.9384582353
O   -1.6722535161  -2.1025892244  -1.3681298910
C   -2.4354800635  -1.6110776862  -2.4682561864
C   -1.9212011498  -0.2271252738  -2.8164516440
O   -2.6548617486   0.1909053210  -3.9667041920
C   -2.0343213499   1.2282902456  -4.7206663638
C   -2.1385838351   2.5852768530  -4.0404372060
O   -1.5993822413   3.5376417263  -4.9585458157
C   -1.9564105948   4.8949363732  -4.7008534318
C   -1.1806461960   5.5430098032  -3.5766998420
O   -1.6350445223   5.0256080778  -2.3298430079
C   -0.8812036579   5.5066291712  -1.2250860254
C   -1.3124562969   4.7382717625   0.0002202232
O   -0.9804709543   3.3411245424  -0.0899757258
C   -1.3523160646  -0.2394086980   3.9599899140
C   -0.1073446176  -0.7346962774   4.3138416227
C    0.7982903678  -1.1279530670   3.3259463853
S    2.3764565791  -1.8225853882   3.7808007075
C    2.5220634006  -3.0217311893   2.4671835678
C    2.0360447788  -2.7156731908   1.1815489994
C    2.0650869330  -3.7188683670   0.2079398177
C    2.6469568794  -4.9543180771   0.4736560685
C    3.1977405451  -5.2119486571   1.7270432266
C    3.1198822438  -4.2536841201   2.7320512067
H    2.3893059503  -2.0474973670  -2.0774591869
H    4.5031417255  -2.5326514830  -3.2641946370
H    6.6148727064  -1.4324356473  -2.5392053473
H    6.5763948202   0.2201793082  -0.6976718874
H    3.3847289217   3.8649154366   1.2134951736
H    1.1723161274   4.8234815403   0.8165467236
H   -0.2526544717   0.9826186102  -0.4869801033
H   -1.0993418428  -0.5752290148   0.5771452412
H   -3.2238440694  -0.6744767983   0.5051874187
H   -2.8615253370   1.0746091562   0.4269800687
H   -5.1945824669   0.6894614938  -0.1043152393
H   -5.0562458082   1.5968857305   1.4210839788
H   -6.2724309898  -1.3283610803  -0.0659848791
H   -6.9910898595  -1.8362331800   1.4792795326
H   -5.5725399952  -3.6055804671   1.1698542133
H   -4.4969832901  -2.5164773134   2.0822716187
H   -3.1866991054  -4.4099922437   0.5869731285
H   -2.4037524870  -2.9030167611   1.1329982666
H   -2.5979156506  -3.9310724386  -1.7559706739
H   -1.1747661129  -3.9737240314  -0.6917937088
H   -3.5051550497  -1.5622878590  -2.2164432634
H   -2.3142879541  -2.2720729464  -3.3420319721
H   -0.8416542569  -0.2685413298  -3.0368897594
H   -2.0762636050   0.4611534885  -1.9700255483
H   -2.5631713847   1.2639935549  -5.6803534103
H   -0.9779376271   0.9825670576  -4.9178305266
H   -1.5863724893   2.5989123251  -3.0900375280
H   -3.1958713604   2.8104743834  -3.8244427071
H   -1.7348196342   5.4421785895  -5.6251246095
H   -3.0385660878   4.9756602204  -4.5053392958
H   -1.3360340928   6.6359834308  -3.6211441867
H   -0.1023885721   5.3477396479  -3.7037252387
H   -1.0689731069   6.5812132683  -1.0547038353
H    0.1977662304   5.3788419141  -1.4110548763
H   -2.4037983068   4.7559055451   0.0813999247
H   -0.8956882719   5.1872711810   0.9098878400
H   -2.0624385411   0.0652341976   4.7232488336
H    0.1542654849  -0.8289551180   5.3643823573
H    1.6200961152  -3.5285177027  -0.7617961854
H    2.6666514183  -5.7170399450  -0.2995188726
H    3.6581585073  -6.1731364480   1.9376804455
H    3.5028050877  -4.4696624895   3.7259991432

Conformer 49
G(CENSO)=       -2946.54716123  G(xTB)=        -145.46389104        
C    4.2702552321   0.5251885692  -0.4788706936
C    4.5268343815   0.0731236051  -1.7774270427
C    5.8308531990  -0.0965757489  -2.2299473839
C    6.9036317946   0.1996046985  -1.3915383559
C    6.6728231926   0.7213116890  -0.1233433126
C    5.3630064902   0.9062853634   0.3193588488
S    5.0736611954   1.6510377436   1.9117046902
C    3.5934321760   2.5611442859   1.5064466191
C    3.3889873363   3.8244985906   2.0628931608
C    2.2499403348   4.5517219506   1.7495465384
C    1.3170146501   4.0294171028   0.8478100116
C    1.5192515033   2.7686578608   0.2891567189
C    2.6395607478   2.0113981033   0.6343802547
C    2.9032279759   0.6619151589   0.0792363734
C    2.0753379530  -0.3953080293   0.2667970353
C    0.8038764998  -0.3158694082   1.0288259898
C   -0.3607040396   0.2639136742   0.5359513133
C   -1.5213248033   0.2952322727   1.3142346568
O   -2.5964911875   0.8929317346   0.7213669824
C   -3.8735386958   0.8273205880   1.3771269462
C   -4.4838687912  -0.5603264789   1.2477246006
O   -5.7745043947  -0.4974224859   1.8509491717
C   -6.1851295561  -1.7256873389   2.4595436875
C   -6.4467888308  -2.8713626042   1.4983068118
O   -7.6510620605  -2.7280126588   0.7383363336
C   -7.5647196697  -1.9211013548  -0.4406451419
C   -6.9088476036  -2.6054022145  -1.6218417052
O   -5.4887541988  -2.5366287336  -1.5000341715
C   -4.8206981635  -3.2257799299  -2.5514967212
C   -3.3424464155  -2.9536033361  -2.4625077488
O   -3.0917299605  -1.6067603841  -2.8524923555
C   -1.7147604166  -1.2665756392  -2.7670864135
C   -1.5872636493   0.1679500599  -3.2398290482
O   -0.2265492335   0.5546421300  -3.0772999589
C    0.1166738927   1.7420882716  -3.7915595330
C   -0.6455169480   2.9776043166  -3.3581834497
O   -0.4053397168   3.1822192719  -1.9729120060
C   -1.1751894454   4.2285529618  -1.3975980579
C   -0.9844693859   4.2419366523   0.1014597377
O    0.2578254604   4.8337648843   0.5425374793
C   -1.5155180110  -0.2476339450   2.6028886049
C   -0.3714030656  -0.8901572895   3.0686925578
C    0.7735112887  -0.9526572465   2.2815135080
S    2.1998437019  -1.8846272664   2.8188747949
C    2.6422491298  -2.5839506437   1.2347166020
C    2.4957875269  -1.8068214826   0.0699433936
C    2.7170276303  -2.4179026473  -1.1668445615
C    3.1750791332  -3.7300014018  -1.2394438152
C    3.4039454494  -4.4561863186  -0.0729001364
C    3.1180014828  -3.8925010047   1.1666666512
H    3.6925955233  -0.1302835044  -2.4392610511
H    6.0081708185  -0.4566014324  -3.2393146584
H    7.9244574391   0.0626159431  -1.7369963270
H    7.5072124841   1.0088222895   0.5107711348
H    4.1256295016   4.2471254511   2.7408449302
H    2.0876423849   5.5356896235   2.1796718608
H    0.8363924786   2.3950049922  -0.4586381328
H   -0.3858059132   0.6842633307  -0.4653546153
H   -4.4960944538   1.5608291440   0.8559291790
H   -3.7944571293   1.1315878584   2.4284459621
H   -3.8557729371  -1.3077446852   1.7547010133
H   -4.5522033126  -0.8421291391   0.1855893990
H   -7.1039584222  -1.4911481626   3.0097544681
H   -5.4200504822  -2.0538664340   3.1848975311
H   -6.5890861404  -3.7742560698   2.1068448184
H   -5.5829881188  -3.0443013098   0.8424800342
H   -7.0619854537  -0.9657315249  -0.2330212928
H   -8.6043187412  -1.7046404177  -0.7138822691
H   -7.2282083963  -2.0970320752  -2.5488235223
H   -7.2431669085  -3.6555560287  -1.6801269171
H   -5.2033835662  -2.8963633724  -3.5325557996
H   -4.9915426267  -4.3127144182  -2.4692717615
H   -2.8091407429  -3.6518933714  -3.1295624345
H   -2.9877978113  -3.1282857005  -1.4319940244
H   -1.1057321409  -1.9335353452  -3.4006974539
H   -1.3521798065  -1.3585222090  -1.7283788172
H   -2.2599458150   0.8087932166  -2.6478378780
H   -1.8883499478   0.2421325869  -4.2979611363
H    1.1882198785   1.8893763221  -3.6136952693
H   -0.0419546800   1.6002770014  -4.8737511785
H   -1.7261280931   2.8727199106  -3.5480004844
H   -0.2856861797   3.8330758213  -3.9551317795
H   -2.2483357562   4.0611886995  -1.5929688386
H   -0.8997691915   5.2056855117  -1.8277342241
H   -1.0916178003   3.2308512061   0.5157469621
H   -1.7643077366   4.8782986819   0.5340587586
H   -2.3948571188  -0.2242138689   3.2360788524
H   -0.3911834111  -1.3660767500   4.0453040398
H    2.5215646227  -1.8622419294  -2.0767930370
H    3.3524521398  -4.1845184822  -2.2100035883
H    3.7692529030  -5.4779142851  -0.1252441145
H    3.2407205835  -4.4752707444   2.0756246083

Conformer 50
G(CENSO)=       -2946.54711505  G(xTB)=        -145.45881860        
C    4.2525524534  -0.6089768508  -0.1358085377
C    4.4009102676  -1.6531961117  -1.0525106973
C    5.6579024427  -2.0015411034  -1.5364462015
C    6.7858439530  -1.2971538195  -1.1207179812
C    6.6527504333  -0.2108860553  -0.2623216111
C    5.3894354046   0.1436458939   0.2101501076
S    5.2149866909   1.5628511463   1.2753636498
C    3.6360699851   2.1443832087   0.6797652688
C    3.3822498588   3.5093320133   0.6052845254
C    2.1730864214   3.9796197045   0.0997936386
C    1.2299420127   3.0660876963  -0.3801530723
C    1.4754236597   1.6917531308  -0.2892095110
C    2.6517141561   1.2193118961   0.2817972389
C    2.9637769932  -0.2171234951   0.4854522889
C    2.3210911747  -0.9839032146   1.3989117269
C    1.2345464509  -0.4635709844   2.2650007490
C   -0.0368340227  -0.1324861015   1.7901560622
C   -0.9895903117   0.4011554193   2.6589396160
O   -2.2491811996   0.7770323003   2.2869705891
C   -2.7812755037   0.2829220530   1.0470281386
C   -3.0933749156  -1.2021258144   1.1593813407
O   -3.7085003329  -1.5981491089  -0.0560758964
C   -3.8507837423  -3.0151785907  -0.1507413898
C   -4.5651868275  -3.3648276347  -1.4290673794
O   -5.9502596235  -3.0429282645  -1.2920136270
C   -6.7625988784  -3.4716575459  -2.3849575667
C   -6.8610082540  -2.4607915723  -3.5046419958
O   -5.6367645143  -2.4170350411  -4.2387598377
C   -5.5126146202  -1.2341013068  -5.0337796619
C   -4.9519612335  -0.0678894183  -4.2486885507
O   -3.5588642046  -0.2984090146  -4.0292089700
C   -3.0254885539   0.3053364184  -2.8518143551
C   -2.9049325900   1.8129097765  -2.8909214993
O   -4.1962342754   2.3934956197  -2.6836961630
C   -4.2259368062   3.8139672033  -2.8064072328
C   -3.9407215849   4.5387086061  -1.5013933471
O   -2.6344637198   4.3323713201  -0.9603727096
C   -1.6039701166   4.9428016658  -1.7282568920
C   -0.2951073264   4.8059656268  -1.0004565207
O    0.0504165436   3.4111979468  -0.9616204564
C   -0.6706869085   0.6065402536   4.0055349677
C    0.5660702503   0.2152583970   4.4935237781
C    1.5117235940  -0.3459918615   3.6346711547
S    3.0641653885  -0.9419017682   4.2826366004
C    3.2698093163  -2.3560898008   3.2154802189
C    2.8452238967  -2.2865988963   1.8761389826
C    2.9220372350  -3.4421408859   1.0936930788
C    3.4934825356  -4.6059160916   1.5977099900
C    3.9844031268  -4.6342795439   2.9013810574
C    3.8570575539  -3.5165342009   3.7194168471
H    3.5215196269  -2.1889434501  -1.3926538812
H    5.7548896144  -2.8231553865  -2.2402569466
H    7.7698607145  -1.5685114906  -1.4924403810
H    7.5242783955   0.3720693897   0.0231997599
H    4.1349611127   4.2236491246   0.9278705753
H    2.0042154437   5.0489297027   0.0532980900
H    0.7352458637   1.0002512870  -0.6759746818
H   -0.2629764967  -0.3107197578   0.7469575412
H   -2.1050597617   0.4917629321   0.2075254548
H   -3.7022836762   0.8522908694   0.8895595033
H   -3.7655287294  -1.3728664403   2.0176121577
H   -2.1709478197  -1.7806486244   1.3326416887
H   -4.4124396833  -3.4036182636   0.7152835388
H   -2.8564236244  -3.4926154457  -0.1553206869
H   -4.4470364018  -4.4463693440  -1.6096753394
H   -4.1147872656  -2.8240544871  -2.2745073459
H   -7.7721533035  -3.6182129460  -1.9793148777
H   -6.4094140603  -4.4406816637  -2.7737277848
H   -7.1034807016  -1.4758792867  -3.0754623915
H   -7.6916164509  -2.7487536087  -4.1740699445
H   -6.4863809704  -0.9548501919  -5.4673696223
H   -4.8336926648  -1.4789163578  -5.8602942270
H   -5.4793659347   0.0332636889  -3.2884019985
H   -5.1073907934   0.8653002020  -4.8134866904
H   -2.0174534260  -0.1139278657  -2.7413773734
H   -3.6136798421   0.0061881427  -1.9709232208
H   -2.4932727458   2.1365874423  -3.8624697677
H   -2.2069223974   2.1263968067  -2.0989460878
H   -3.5523146322   4.1453953712  -3.6116520114
H   -5.2485972597   4.0832523609  -3.1047719176
H   -4.6344997926   4.1787415660  -0.7328184365
H   -4.1242924250   5.6173999674  -1.6553164102
H   -1.8089221404   6.0179478708  -1.8663396638
H   -1.5166237506   4.4840388154  -2.7254304909
H   -0.3718299790   5.1993980445   0.0230036716
H    0.4704929916   5.3738056218  -1.5476749544
H   -1.4173460110   1.0308832016   4.6702608414
H    0.7841155096   0.3245675194   5.5524202553
H    2.5224943230  -3.4260682166   0.0859507341
H    3.5538374794  -5.4910095503   0.9710178241
H    4.4373750586  -5.5387981797   3.2972570862
H    4.1938451498  -3.5526077157   4.7519141637

Conformer 51 
G(CENSO)=       -2946.54706224  G(xTB)=        -145.46399750        
C    5.4425692579  -0.2827792332   0.1314242230
C    6.3324669408  -1.1269926765  -0.5394585369
C    7.6983020971  -0.8640262876  -0.5447180176
C    8.1943266317   0.2613360242   0.1101581490
C    7.3205599044   1.1518448294   0.7245849503
C    5.9501231412   0.8913219214   0.7161058730
S    4.8343250183   2.0568579471   1.4716111419
C    3.4455383678   1.8634980823   0.3700574342
C    2.6305825746   2.9582423436   0.0968973189
C    1.5378829043   2.8364112073  -0.7558552957
C    1.2937411115   1.6120559533  -1.3827243153
C    2.1184854367   0.5156155812  -1.1192634032
C    3.1598871534   0.6090663814  -0.2007570901
C    3.9868936783  -0.5398265478   0.2464210647
C    3.4745461428  -1.5685753062   0.9678053249
C    2.0387730897  -1.6538739765   1.3308891264
C    1.0287314224  -1.9285852670   0.4046375572
C   -0.3094087571  -1.8899930031   0.7995110205
O   -1.3604237729  -2.0872774226  -0.0387145370
C   -1.0818878119  -2.4008936977  -1.4178392571
C   -2.3770213194  -2.3295830215  -2.1787024678
O   -2.7076099122  -0.9520826044  -2.3364916984
C   -3.9477603374  -0.7017409482  -2.9985178838
C   -5.1347018770  -0.6474282605  -2.0665746527
O   -5.4972245438  -1.9739745016  -1.6685353041
C   -6.3542325245  -2.0368330771  -0.5282643012
C   -7.7379244505  -1.4613679798  -0.7458990531
O   -7.6576009355  -0.0417577211  -0.7022262733
C   -8.8269251437   0.6187389837  -1.1727695567
C   -8.4823538501   2.0614724568  -1.4365146866
O   -7.6527818328   2.1184815156  -2.5989562093
C   -7.0774907744   3.4009723629  -2.8512539144
C   -5.7068162862   3.5826698630  -2.2360563495
O   -5.8308695077   3.7164781574  -0.8206016541
C   -4.6457139806   4.1552906276  -0.1600068605
C   -3.5487139896   3.1190987404  -0.0348489901
O   -2.7764009870   3.0529409739  -1.2362547897
C   -1.6932995170   2.1378254605  -1.1077349499
C   -0.8150230666   2.2961876758  -2.3378699265
O    0.2931637594   1.3814096251  -2.2840367051
C   -0.6354135570  -1.6243425465   2.1363949668
C    0.3684109985  -1.4455479892   3.0738491144
C    1.7079224962  -1.4735690955   2.6796758054
S    3.0060339344  -1.3021134123   3.8919700617
C    4.1931353946  -2.4198650456   3.1651471597
C    4.3075535496  -2.5030778971   1.7646338328
C    5.1616991128  -3.4690209727   1.2255355175
C    5.9530095419  -4.2605547858   2.0518616568
C    5.8902385214  -4.1068826237   3.4351199245
C    4.9968628834  -3.2000160877   3.9957382355
H    5.9452585885  -1.9917627556  -1.0667192511
H    8.3747079064  -1.5385383368  -1.0617525170
H    9.2608505228   0.4677997974   0.1154402621
H    7.7002205328   2.0558986212   1.1929871834
H    2.8454368855   3.9232874077   0.5482343612
H    0.9122898459   3.7031269354  -0.9365923825
H    1.9225743384  -0.4172020417  -1.6332513425
H    1.3098993136  -2.1675416713  -0.6118220708
H   -0.6503248186  -3.4091746228  -1.4875203994
H   -0.3747172938  -1.6733711294  -1.8375712009
H   -3.1687365222  -2.8739898497  -1.6460664913
H   -2.2310609447  -2.8047858883  -3.1631894812
H   -4.1171633231  -1.4390109386  -3.7999688545
H   -3.8455370163   0.2863479670  -3.4663417564
H   -5.9715855060  -0.1496875991  -2.5782625455
H   -4.8815981420  -0.0409183339  -1.1820117955
H   -5.8804133121  -1.5349391824   0.3321930744
H   -6.4514092785  -3.1027820466  -0.2934516163
H   -8.4149219205  -1.8385538319   0.0413916923
H   -8.1327355151  -1.7985264685  -1.7188891113
H   -9.6362453405   0.5648376511  -0.4245639716
H   -9.1890404893   0.1458898702  -2.1002929122
H   -7.9674033416   2.4856158514  -0.5643032387
H   -9.4118855365   2.6305718317  -1.6040996257
H   -7.7539399549   4.2041803216  -2.5188100494
H   -6.9658979761   3.4828504143  -3.9402940128
H   -5.2475398129   4.4912319534  -2.6635674602
H   -5.0660094360   2.7258651627  -2.4951087926
H   -4.2453998059   5.0594281171  -0.6485916888
H   -4.9645242493   4.4281016529   0.8525052443
H   -3.9860956604   2.1333641458   0.1995120726
H   -2.8925795370   3.4063577189   0.8048961552
H   -2.0560598879   1.0994685196  -1.0479002366
H   -1.1169333319   2.3573538883  -0.1937048567
H   -0.4735965676   3.3323700296  -2.4563817381
H   -1.3669077815   2.0156412300  -3.2395860906
H   -1.6796862420  -1.5982960869   2.4337151131
H    0.1077960956  -1.2929648933   4.1177901400
H    5.1978158140  -3.6043143811   0.1504888053
H    6.6175069138  -4.9995127447   1.6133456214
H    6.5107791796  -4.7184290161   4.0839984521
H    4.9084034295  -3.1149411504   5.0755196595

Conformer 52
G(CENSO)=       -2946.54699629  G(xTB)=        -145.46530773        
C    2.3838868121  -1.2576003384  -0.7043902713
C    2.1371031285  -2.4218121172  -1.4384739778
C    3.0369802101  -2.8681411912  -2.3992701441
C    4.1959358662  -2.1397014044  -2.6595820010
C    4.4309540894  -0.9443310401  -1.9897001290
C    3.5222933900  -0.4994153817  -1.0283885517
S    3.8294583302   1.0385762668  -0.1896562252
C    2.1457955736   1.5826718309   0.0143745886
C    1.8661218659   2.9448021927  -0.0324093102
C    0.5652730279   3.4126029579   0.1193091102
C   -0.4759498502   2.4939957291   0.2770125529
C   -0.1975370680   1.1223068812   0.3085440238
C    1.1106545035   0.6530669878   0.2346261549
C    1.4923498843  -0.7742351409   0.3764537662
C    1.2767480246  -1.4828963725   1.5128451156
C    0.6033181893  -0.9315350412   2.7145393029
C   -0.7795109805  -0.7484360400   2.8063392538
C   -1.3374168301  -0.2392865170   3.9805591369
O   -2.6729847177  -0.0655150992   4.1941161693
C   -3.5981691305  -0.5071445851   3.1875658591
C   -3.7802797900   0.5619436049   2.1227519217
O   -4.4787616692  -0.0371787678   1.0384147925
C   -4.9638696316   0.9390653044   0.1101185909
C   -5.5562197844   0.2471522534  -1.1026111605
O   -4.6285465991  -0.0285467844  -2.1513867874
C   -3.5716304679  -0.9102796832  -1.7876757050
C   -2.7948504781  -1.2007189096  -3.0568656548
O   -1.6249756037  -1.9268829752  -2.6814024197
C   -0.6696022257  -2.0628041695  -3.7347837334
C    0.2723912723  -0.8835499390  -3.8624664280
O   -0.3533065396   0.1918348838  -4.5642075980
C    0.4768251348   1.3576755889  -4.6087488716
C    0.3530460347   2.2518825378  -3.3812612681
O   -0.7456589660   3.1631031070  -3.4217889765
C   -2.0293185708   2.5347670733  -3.3713219001
C   -3.1064520983   3.5749737238  -3.1197223811
O   -3.3297291153   3.8737082767  -1.7420776760
C   -2.3036151283   4.6423144169  -1.1119267122
C   -2.1983490448   4.1932147541   0.3268010386
O   -1.7874242463   2.8186858775   0.4365932425
C   -0.5073100496   0.1115984142   5.0530662827
C    0.8556041133  -0.1284534380   4.9860926819
C    1.4113984139  -0.6810116364   3.8311423233
S    3.1380068827  -1.1351530044   3.7801455192
C    2.9618448667  -2.6583215690   2.8625221653
C    2.0019943789  -2.7384065537   1.8363695336
C    1.7795121986  -3.9773206239   1.2303859347
C    2.5680566105  -5.0772174799   1.5525145932
C    3.5798170705  -4.9571550339   2.5026069235
C    3.7647966811  -3.7541341938   3.1767257852
H    1.2185738859  -2.9690274385  -1.2637178956
H    2.8285739375  -3.7811968060  -2.9496201782
H    4.9045469946  -2.4828513541  -3.4080586159
H    5.3104166364  -0.3493914356  -2.2212710384
H    2.6688618014   3.6580183862  -0.2001470847
H    0.3849798510   4.4801129113   0.0755717553
H   -1.0221167612   0.4246204381   0.3930926358
H   -1.3943235338  -1.0242609534   1.9590988788
H   -4.5372099254  -0.6876206831   3.7188062989
H   -3.2714467668  -1.4550493097   2.7419221694
H   -2.8053584781   0.9500299038   1.7926986846
H   -4.3531245907   1.4081382464   2.5366518642
H   -4.1529771028   1.6178425870  -0.2027846218
H   -5.7458217229   1.5464500125   0.5964865016
H   -6.3029841260   0.9096200049  -1.5534418841
H   -6.0640256712  -0.6785232643  -0.7825496562
H   -3.9715591967  -1.8387149374  -1.3470310743
H   -2.9012599334  -0.4455947441  -1.0474445053
H   -2.5307157770  -0.2551711877  -3.5459186895
H   -3.4054328609  -1.7940757849  -3.7585169880
H   -1.1722231559  -2.2552192684  -4.6963695829
H   -0.0685645712  -2.9454593222  -3.4867029970
H    1.1748346283  -1.2076355105  -4.4121384816
H    0.5890712174  -0.5669983494  -2.8560869601
H    0.1843608080   1.9236410571  -5.5023232315
H    1.5313874951   1.0589779249  -4.7279084229
H    1.2474474291   2.8826466094  -3.3146542508
H    0.2996409570   1.6344152465  -2.4690008093
H   -2.2437523389   2.0284744300  -4.3256132312
H   -2.0538426679   1.7773371411  -2.5701071236
H   -4.0601662856   3.1744003368  -3.4815709390
H   -2.8840219288   4.4896241851  -3.6941317899
H   -2.5654306942   5.7141246908  -1.1243893701
H   -1.3467083640   4.5152681010  -1.6298535293
H   -3.1848832969   4.2209155191   0.8010583469
H   -1.5303530073   4.8540120346   0.8938534088
H   -0.9508444370   0.5211839333   5.9558774920
H    1.4821179182   0.0870444340   5.8473750632
H    0.9780153694  -4.0791700199   0.5076847456
H    2.3892196058  -6.0289364362   1.0603806445
H    4.2028636482  -5.8117099272   2.7507911882
H    4.5140063755  -3.6747100818   3.9598673985

Conformer 53
G(CENSO)=       -2946.54675006  G(xTB)=        -145.46149128        
C    4.2081201627  -0.6772326812  -0.0690665604
C    4.6051685597  -1.6646161783  -0.9757950719
C    5.8714220143  -1.6357139077  -1.5511771281
C    6.7570358225  -0.6063742768  -1.2392745870
C    6.3569179682   0.4255883379  -0.3972043641
C    5.0806934405   0.4011303144   0.1646583561
S    4.5445689891   1.7599917998   1.1870107785
C    2.8299380186   1.7926935224   0.6944380580
C    2.1671120271   3.0149927168   0.5704563001
C    0.8472036943   3.0523645953   0.1538261815
C    0.1821666514   1.8665566058  -0.1843557482
C    0.8454918469   0.6432004230  -0.0695904488
C    2.1544703332   0.5945749577   0.4216213915
C    2.9046612566  -0.6685211072   0.6421159021
C    2.5820064186  -1.5635702184   1.6096208523
C    1.4352426634  -1.3739506455   2.5307434165
C    0.1081383637  -1.3927255015   2.1222607935
C   -0.9226686551  -1.1151431520   3.0241322309
O   -2.1662256117  -1.0923978048   2.4769953289
C   -3.2896385322  -0.7808527449   3.3154433510
C   -4.4977258377  -0.6282240434   2.4198424950
O   -4.8651753375  -1.8527875440   1.7824625389
C   -4.3801009452  -1.9925327610   0.4442568507
C   -5.3205733314  -1.3217107133  -0.5443756480
O   -4.7153870266  -1.4399890167  -1.8317342983
C   -5.5590513649  -1.0665798507  -2.9223509823
C   -5.5888966863   0.4175319004  -3.2112489966
O   -6.2903762718   1.0935948430  -2.1643133337
C   -6.6440222173   2.4431861296  -2.4601693407
C   -5.4732244448   3.3898352448  -2.6308861160
O   -4.9587484130   3.2742691093  -3.9522646043
C   -3.7775181585   4.0433780548  -4.1508448842
C   -3.3271873782   3.8663778390  -5.5838877754
O   -2.8584414213   2.5517432855  -5.8794875324
C   -1.4946956509   2.3024801344  -5.5263301917
C   -1.3527918505   1.0997437982  -4.6264736106
O   -1.7933891659   1.4263734341  -3.3116430785
C   -1.5249368180   0.3827757376  -2.3850377891
C   -1.8687031551   0.8657321158  -0.9951697998
O   -1.1079860720   2.0188349579  -0.5898772961
C   -0.6332193996  -0.8758929964   4.3694195939
C    0.6911120158  -0.9379565608   4.7990639774
C    1.7198538096  -1.1892077457   3.8972653433
S    3.4064531410  -1.2863712794   4.4696761260
C    3.9758640506  -2.5796283973   3.3812125293
C    3.4922981448  -2.6449780510   2.0612148004
C    3.8652309292  -3.7389358505   1.2746559262
C    4.7710423076  -4.6824977736   1.7478831399
C    5.3069236311  -4.5553262947   3.0274121208
C    4.8951651305  -3.5155589002   3.8542784291
H    3.9092138480  -2.4528986046  -1.2388555755
H    6.1645144940  -2.4172722490  -2.2461670437
H    7.7492358015  -0.5833872847  -1.6809805130
H    7.0245752299   1.2588588712  -0.1953123137
H    2.6877074649   3.9433695990   0.7892592577
H    0.3247836357   3.9994993600   0.0568658091
H    0.3701341912  -0.2816979135  -0.3622356430
H   -0.1497754905  -1.6216009352   1.0956521237
H   -3.1206552027   0.1663956873   3.8490232413
H   -3.4427330329  -1.5840956564   4.0500982014
H   -4.3140300979   0.1655387592   1.6812000342
H   -5.3415893744  -0.3150252369   3.0481139451
H   -4.3244184617  -3.0686061561   0.2413980912
H   -3.3705261092  -1.5740121646   0.3406999021
H   -5.4762944305  -0.2680798859  -0.2732786777
H   -6.3018520378  -1.8245611675  -0.5339479576
H   -6.5820280957  -1.4426642914  -2.7584180196
H   -5.1485964448  -1.5686763910  -3.8079200606
H   -6.1037611306   0.5719861921  -4.1756119438
H   -4.5638017025   0.8062179731  -3.3134099071
H   -7.2430152457   2.7778075037  -1.6055077324
H   -7.2785771256   2.4843824748  -3.3623801788
H   -4.6940256733   3.1590751995  -1.8831761673
H   -5.8176917971   4.4234824349  -2.4476663065
H   -2.9875212766   3.7204404423  -3.4524454030
H   -3.9811086539   5.1151179878  -3.9719536619
H   -2.5571547023   4.6184614500  -5.8159937244
H   -4.1803007024   4.0425546251  -6.2509894376
H   -0.9262833016   2.1059764457  -6.4487867291
H   -1.0461574418   3.1776308530  -5.0354224684
H   -0.2884005757   0.8074487055  -4.6047929733
H   -1.9288987069   0.2491454438  -5.0293995345
H   -0.4675268239   0.0813220801  -2.4551919120
H   -2.1442473417  -0.5073563287  -2.5932799570
H   -1.7555979015   0.0492367502  -0.2697788871
H   -2.9093774050   1.2053963992  -0.9691686945
H   -1.4163525934  -0.6757505924   5.0917388301
H    0.9134379002  -0.7967997166   5.8533136606
H    3.4287368175  -3.8562296655   0.2896696268
H    5.0535099839  -5.5203968931   1.1170255161
H    6.0179385033  -5.2872863132   3.3999871706
H    5.2685944461  -3.4446169775   4.8723056165

Conformer 54
G(CENSO)=       -2946.54665203  G(xTB)=        -145.46568027        
C    3.9474909652   0.3975231284  -0.4041346633
C    4.4995337330   0.1966898146  -1.6717276749
C    5.8553659176  -0.0785643760  -1.8205085546
C    6.6823724863  -0.1421603164  -0.7011063593
C    6.1657058163   0.1174282226   0.5641198906
C    4.8091910223   0.4059686848   0.7090449992
S    4.1629728974   0.7786249910   2.3309103178
C    2.9504425900   2.0000219706   1.8620490019
C    2.6864424521   3.0861445176   2.6979941458
C    1.8019126187   4.0730793681   2.2927604426
C    1.2169823092   4.0111560019   1.0223955727
C    1.4585915622   2.9148881447   0.1933097069
C    2.2796496867   1.8756216870   0.6387723606
C    2.5086807066   0.6283482544  -0.1300659959
C    1.5644272867  -0.3360595022  -0.2506541089
C    0.2455371932  -0.2439800140   0.4250418911
C   -0.7307108176   0.6979255178   0.1164320089
C   -1.8932992034   0.7970520805   0.8872334268
O   -2.7608195048   1.7773491977   0.5040099307
C   -3.9014750381   2.0531018902   1.3398816666
C   -4.9879615138   0.9776658608   1.2607593835
O   -5.2862169540   0.5554395260   2.5967563885
C   -6.2165804285  -0.5289907743   2.6781944366
C   -5.5447838630  -1.8836106553   2.6448085489
O   -5.0403289424  -2.1218673455   1.3357183297
C   -4.1980042559  -3.2655244394   1.2536843400
C   -3.6275159100  -3.2588941212  -0.1507702157
O   -2.6654326124  -4.3074234256  -0.2459110910
C   -2.2461938231  -4.5890396756  -1.5826780754
C   -1.3497713141  -3.5317976647  -2.1898910290
O   -2.1312586372  -2.3938869424  -2.5512851614
C   -1.3393259488  -1.2711712477  -2.9118687480
C   -2.2568368430  -0.0660375724  -2.9384722733
O   -1.4537418821   1.0755413362  -3.2029154239
C   -2.2176258700   2.2789514414  -3.1862861715
C   -1.3055017144   3.4435119808  -3.4909201750
O   -0.3662571271   3.7520211808  -2.4605336262
C   -0.9274525633   4.4292669078  -1.3301102472
C    0.1694371227   5.3045594127  -0.7132412920
O    0.4181054562   5.0636169601   0.6846283562
C   -2.0989442958  -0.0698828186   1.9636857861
C   -1.1612717631  -1.0662416655   2.2218761550
C   -0.0072728192  -1.1720419429   1.4531245402
S    1.1543589512  -2.4832187949   1.7914978267
C    1.7269417076  -2.7755218792   0.1301101266
C    1.8587541597  -1.6961936073  -0.7603784407
C    2.2092482705  -1.9681027311  -2.0864350280
C    2.5044136205  -3.2645973786  -2.4936225586
C    2.4388719509  -4.3147979897  -1.5797888634
C    2.0348598528  -4.0759286885  -0.2707779619
H    3.8611774306   0.2651629612  -2.5454561575
H    6.2658504353  -0.2408234143  -2.8130845239
H    7.7406424073  -0.3607353694  -0.8123466608
H    6.8178084569   0.1154953554   1.4334391453
H    3.1916886208   3.1762819059   3.6559211869
H    1.6008901842   4.9293016550   2.9301612125
H    1.0147963826   2.8461540897  -0.7928428517
H   -0.6036782187   1.3595500416  -0.7338282942
H   -4.2669862113   3.0137654312   0.9701213786
H   -3.5812219160   2.1830766262   2.3825687710
H   -4.6320466983   0.1368137403   0.6502383929
H   -5.8989027684   1.3785894681   0.7905228409
H   -6.9708878531  -0.4544487323   1.8794893928
H   -6.7301483785  -0.4262904329   3.6419932661
H   -6.2784900903  -2.6591790015   2.9290517990
H   -4.7234852437  -1.9067545260   3.3812591677
H   -4.7678180688  -4.1903145740   1.4505991179
H   -3.3821334606  -3.2002193862   1.9936404438
H   -3.1687437642  -2.2787766251  -0.3466199935
H   -4.4331832226  -3.4084291144  -0.8901392168
H   -3.1231978615  -4.7545533177  -2.2304133490
H   -1.6793200379  -5.5254850259  -1.5244597757
H   -0.8470209298  -3.9514974333  -3.0793576434
H   -0.5735898924  -3.2454432420  -1.4607920076
H   -0.8606581877  -1.4240686227  -3.8944648264
H   -0.5444475551  -1.1031469894  -2.1690503593
H   -2.7635484132   0.0317290928  -1.9628397500
H   -3.0330983934  -0.1841615788  -3.7136033746
H   -3.0063553008   2.2420323982  -3.9572656785
H   -2.7100247123   2.4045757736  -2.2071161920
H   -1.9216690683   4.3280469341  -3.7141376981
H   -0.7057301330   3.2082785719  -4.3774513090
H   -1.3117754216   3.7187015074  -0.5813191734
H   -1.7708146146   5.0543913212  -1.6576660938
H   -0.1161764808   6.3587980891  -0.7507636250
H    1.0996213415   5.1751774995  -1.2820532999
H   -2.9960494416  -0.0150424959   2.5709069843
H   -1.3456452550  -1.7721010576   3.0269207720
H    2.2328683277  -1.1554872457  -2.8046151041
H    2.7785476997  -3.4556123619  -3.5272795649
H    2.6697723170  -5.3293128467  -1.8923804991
H    1.9368886778  -4.8996283913   0.4313187413

Conformer 55
G(CENSO)=       -2946.54662187  G(xTB)=        -145.46862920        
C    3.4191630103   0.0197208591  -0.6624637573
C    3.5536191733  -0.4420090958  -1.9750494231
C    4.8047014824  -0.7600071309  -2.4942208157
C    5.9462622157  -0.6045195042  -1.7111194865
C    5.8440604442  -0.0748653168  -0.4290885740
C    4.5898457586   0.2583791341   0.0814566293
S    4.4706398363   1.0048828645   1.6982571334
C    3.1107952558   2.1123464228   1.3679259170
C    3.0935811462   3.3869600250   1.9362394009
C    2.0675509533   4.2679855850   1.6355329259
C    1.0700979912   3.8973084618   0.7255442116
C    1.0814067419   2.6232606420   0.1566300970
C    2.0726202117   1.7068926768   0.5176338510
C    2.1240205112   0.3161311390   0.0013835527
C    1.2365730452  -0.6431975544   0.3669063498
C    0.1302603310  -0.4021421424   1.3274540350
C   -0.9529733695   0.4360434521   1.0766445336
C   -1.9415824671   0.6409127226   2.0447259862
O   -2.9245640506   1.5167516834   1.6919740195
C   -4.1103518962   1.5856936390   2.5101217436
C   -4.9921140217   0.3711476103   2.3396317954
O   -5.5611009799   0.4129184610   1.0299052149
C   -5.8711133369  -0.8661475737   0.4720613740
C   -4.6512716251  -1.6589453985   0.0332143992
O   -4.2144516608  -2.5244584290   1.0915445504
C   -2.8493438417  -2.9334217326   0.9976595982
C   -2.5050460529  -3.8146157148  -0.1858097548
O   -2.4455694203  -3.0170564734  -1.3649828382
C   -1.8669464801  -3.6855537178  -2.4790089577
C   -1.8233925415  -2.7401135894  -3.6596840802
O   -0.9333184812  -1.6312213057  -3.5074215561
C   -1.4408948459  -0.5801524729  -2.6850653232
C   -0.6480170359   0.6846657590  -2.9699557968
O   -1.1931671950   1.7573650131  -2.1921081044
C   -2.2680056371   2.4522806976  -2.8451425525
C   -1.7927428348   3.6810515381  -3.5987967626
O   -1.5639218213   4.8351798517  -2.7861607992
C   -0.4378219425   4.7789303350  -1.9088750651
C   -0.9187068896   4.5572614116  -0.4778605235
O    0.1231673535   4.8442457698   0.4741276521
C   -1.8638035716  -0.0216138408   3.2735501978
C   -0.8164532017  -0.9075896628   3.5045238044
C    0.1664581061  -1.1133795930   2.5423737387
S    1.4677474763  -2.2914151336   2.8586198057
C    1.6436183424  -2.9387116335   1.2083500753
C    1.4636360311  -2.0867383666   0.1031562287
C    1.5028644907  -2.6486481799  -1.1759825733
C    1.8198137816  -3.9915163506  -1.3562732592
C    2.0800584985  -4.8018984862  -0.2539263561
C    1.9698582232  -4.2832293387   1.0320825468
H    2.6699688238  -0.5443270725  -2.5947533677
H    4.8864321299  -1.1283045417  -3.5127942006
H    6.9244525413  -0.8586051109  -2.1095248505
H    6.7375506788   0.1012882277   0.1637789516
H    3.8912935203   3.6991717651   2.6046852359
H    2.0464198832   5.2618487620   2.0727455537
H    0.3429016504   2.3304408722  -0.5789784053
H   -1.0593388825   0.9268184655   0.1155382246
H   -4.6330031058   2.4804782411   2.1584628753
H   -3.8499187808   1.7372214329   3.5651006506
H   -5.7869611950   0.3979795812   3.1045872936
H   -4.4141426724  -0.5501572382   2.4842919327
H   -6.4822389763  -0.6468984637  -0.4104460305
H   -6.4818228460  -1.4652090959   1.1674853122
H   -3.8487303229  -0.9580121467  -0.2465207075
H   -4.9004629498  -2.2549537720  -0.8566206677
H   -2.6526236439  -3.4999085009   1.9155344620
H   -2.1890977315  -2.0503995061   0.9851536269
H   -3.2445321632  -4.6267237376  -0.2997927117
H   -1.5207067442  -4.2775216493   0.0089313944
H   -2.4679603899  -4.5684127395  -2.7642342561
H   -0.8508754070  -4.0331990686  -2.2293112754
H   -2.8395820731  -2.3762735727  -3.8843669314
H   -1.4603303082  -3.3013352479  -4.5291538252
H   -1.3562125772  -0.8320480432  -1.6194232370
H   -2.5069358415  -0.4082698199  -2.9070731408
H   -0.6594640282   0.9261972761  -4.0428278977
H    0.3978688357   0.5623338947  -2.6603009447
H   -2.7859268587   1.7808950473  -3.5451568937
H   -2.9864013146   2.7464108693  -2.0687551029
H   -2.5795274085   3.9833229815  -4.3004687689
H   -0.8897154368   3.4368640355  -4.1816370477
H    0.0666655866   5.7540450339  -1.9548368667
H    0.2749711381   4.0074150726  -2.2271150285
H   -1.3211492406   3.5489733326  -0.3226530629
H   -1.7081855839   5.2813006292  -0.2548590923
H   -2.6171689441   0.1060389554   4.0418910542
H   -0.7837085569  -1.4549064493   4.4428433972
H    1.2603977331  -2.0313782129  -2.0329977084
H    1.8576213704  -4.4047567227  -2.3602812159
H    2.3340423913  -5.8494216314  -0.3897108894
H    2.1195893369  -4.9250248345   1.8962832608

Conformer 56
G(CENSO)=       -2946.54649626  G(xTB)=        -145.46188052        
C    2.2914284990  -1.0011304285  -0.7983487434
C    2.0551938114  -2.0173379383  -1.7280905997
C    3.0332129659  -2.3891548356  -2.6446751505
C    4.2651096778  -1.7389573900  -2.6534431429
C    4.5012619243  -0.6843482829  -1.7777632535
C    3.5118154344  -0.3048630750  -0.8713984052
S    3.7968035590   1.0826935613   0.2120885163
C    2.1423445638   1.7500493632   0.2063306390
C    1.9494683703   3.1279154467   0.2068067113
C    0.6695897515   3.6675476750   0.1378929947
C   -0.4293915146   2.8122762349   0.0227397527
C   -0.2364983044   1.4262389264   0.0330407418
C    1.0370890452   0.8818455039   0.1750407458
C    1.3268500596  -0.5739571224   0.2478895075
C    1.0150070616  -1.3383050877   1.3242998195
C    0.3345558235  -0.8004083574   2.5280272666
C   -0.9744048789  -0.3096699146   2.5126559889
C   -1.5349453124   0.2343002390   3.6693086540
O   -2.7835605879   0.7773525337   3.7412385318
C   -3.5324985140   0.9435575462   2.5266121287
C   -4.2691127440  -0.3337492031   2.1548736245
O   -4.8866913292  -0.0795542472   0.8966711349
C   -5.5261890205  -1.2238165648   0.3202100572
C   -4.6284066580  -1.9895824388  -0.6246643820
O   -3.6061415538  -2.6547676889   0.1208195429
C   -2.8519019983  -3.6050070526  -0.6299039662
C   -1.7753182256  -3.0084944431  -1.5102527936
O   -2.3579888392  -2.4348128910  -2.6824881804
C   -1.3938749612  -1.9073250845  -3.5902408546
C   -0.9019862031  -0.5331857626  -3.1582111889
O    0.0067967062  -0.0787706855  -4.1605471558
C    0.5021243551   1.2360968230  -3.9060397659
C   -0.4707013901   2.2905364547  -4.4160780779
O   -0.0510849106   3.5512466876  -3.9099665899
C   -0.9914406964   4.5863414515  -4.1772881550
C   -0.7118696298   5.7580959805  -3.2592811053
O   -0.7977229257   5.4329570594  -1.8725881528
C   -2.1241819295   5.2562282075  -1.3906183476
C   -2.0812876587   4.6019729060  -0.0302613921
O   -1.7274726836   3.2058912104  -0.1026372915
C   -0.7996982176   0.2518188265   4.8600258602
C    0.4741747782  -0.2913650511   4.8957725881
C    1.0433200323  -0.8245211863   3.7381533675
S    2.6756790925  -1.5391798294   3.8065524898
C    2.4203471272  -2.8783968466   2.6596310673
C    1.5800166601  -2.6927916096   1.5472565671
C    1.3057314187  -3.7990025444   0.7378889733
C    1.9249634431  -5.0233987611   0.9657093073
C    2.8227605647  -5.1654023481   2.0212511290
C    3.0570815489  -4.0990048109   2.8824271891
H    1.0912046852  -2.5111380668  -1.7416719738
H    2.8292992236  -3.1868215542  -3.3532069226
H    5.0344722337  -2.0288981522  -3.3634347668
H    5.4424729500  -0.1425046546  -1.8130772067
H    2.8052465103   3.7971889749   0.2352942445
H    0.5541077085   4.7425965852   0.1032464237
H   -1.0998816799   0.7813892521  -0.0856494576
H   -1.5380630023  -0.3769808876   1.5932315916
H   -2.8784684396   1.2711393968   1.7083901815
H   -4.2460513017   1.7464879198   2.7356800245
H   -5.0275686701  -0.5665185069   2.9208764269
H   -3.5740277187  -1.1816821299   2.0941398059
H   -6.3789119748  -0.8472652618  -0.2590066857
H   -5.9139625649  -1.8862065480   1.1091461406
H   -4.1909920177  -1.3028073510  -1.3634821128
H   -5.2417686501  -2.7291195884  -1.1691237720
H   -3.5243535382  -4.2368275460  -1.2332579827
H   -2.3566791357  -4.2434895476   0.1117011219
H   -1.0772136521  -3.8132029709  -1.8020781936
H   -1.2095768050  -2.2573996500  -0.9348003612
H   -1.8933740406  -1.8234788524  -4.5625592788
H   -0.5419865049  -2.5987496729  -3.6987068363
H   -0.3875981263  -0.5804469286  -2.1858465913
H   -1.7653452522   0.1432395807  -3.0553687399
H    1.4656557393   1.3181469642  -4.4224084780
H    0.6757160454   1.3873085323  -2.8284369712
H   -1.4884925136   2.0622971128  -4.0602194475
H   -0.4904869017   2.2924196183  -5.5191796057
H   -0.9120857330   4.9329063460  -5.2224659209
H   -2.0162475792   4.2095084716  -4.0342880965
H   -1.4003529792   6.5802031120  -3.5162041830
H    0.3139738734   6.1109271908  -3.4159828521
H   -2.7226902879   4.6286794872  -2.0676191935
H   -2.6347789169   6.2307268548  -1.2925832233
H   -3.0928305274   4.6134667947   0.3892554898
H   -1.4203491670   5.1391217734   0.6599893287
H   -1.2468565438   0.6729579266   5.7556954263
H    1.0257604808  -0.3056788091   5.8319167549
H    0.5928382232  -3.6984372124  -0.0714725315
H    1.7031710460  -5.8668143317   0.3182810582
H    3.3148656525  -6.1171320866   2.2004555225
H    3.7138474465  -4.2200355263   3.7395717010

Conformer 57
G(CENSO)=       -2946.54643157  G(xTB)=        -145.46287722        
C    4.1115034647  -0.5692386801  -0.1525372761
C    4.3427534188  -1.5439605621  -1.1267640505
C    5.6308497464  -1.7998520765  -1.5864233551
C    6.7079356000  -1.0694105769  -1.0894547742
C    6.4922262661  -0.0476167876  -0.1705998967
C    5.1984735889   0.2147448999   0.2790787560
S    4.9251430107   1.5550673407   1.4261667399
C    3.3418794458   2.1050937546   0.8122784721
C    3.0190462997   3.4578331361   0.8037863718
C    1.8073592663   3.8936048403   0.2718159843
C    0.9391884132   2.9629228287  -0.3067313708
C    1.2545201713   1.6007987774  -0.2810081751
C    2.4245373331   1.1573207021   0.3239263301
C    2.7920527931  -0.2732567946   0.4593133351
C    2.1658235168  -1.1122738767   1.3211814953
C    1.0993292680  -0.6580378014   2.2484614873
C   -0.1510120985  -0.1955362607   1.8286132474
C   -1.0628554257   0.3062801751   2.7592893874
O   -2.2825853952   0.8247095581   2.4558309652
C   -2.6460361321   1.0995830763   1.0859092735
C   -3.5037826250   0.0032102200   0.5049983446
O   -2.7034404475  -1.1551207122   0.2758075949
C   -3.3907323614  -2.4023465657   0.3745390395
C   -4.2315226357  -2.7563940595  -0.8302660962
O   -5.3968162962  -1.9296153393  -0.8500381808
C   -6.3375362187  -2.2602790835  -1.8715044605
C   -6.0630846987  -1.5981887748  -3.2033089371
O   -4.9334160872  -2.2084466950  -3.8258561183
C   -4.6774348580  -1.7127891941  -5.1423154297
C   -4.1099499868  -0.3049384587  -5.2017339069
O   -2.7789333757  -0.2112964730  -4.6831937929
C   -2.6723288070   0.0311701534  -3.2751030608
C   -2.7883034906   1.4887379918  -2.8870250311
O   -4.1704283576   1.8689162525  -2.8747421479
C   -4.3976967178   3.2768137862  -2.8664245948
C   -4.2800476933   3.9205945032  -1.4940858521
O   -2.9810102111   3.8725003706  -0.9028276635
C   -2.0253231250   4.7016146282  -1.5526496990
C   -0.7195851468   4.6223569908  -0.8084799956
O   -0.2289504679   3.2766833628  -0.9275846929
C   -0.7421040277   0.2971588961   4.1228349530
C    0.4643569877  -0.2322236274   4.5502251341
C    1.3871411329  -0.7144624175   3.6214301783
S    2.9341139829  -1.3920187144   4.1956321403
C    3.1303230846  -2.6779979951   2.9789018472
C    2.6925508069  -2.4563422855   1.6613730502
C    2.7493589398  -3.5204324015   0.7562848825
C    3.3171344793  -4.7366808034   1.1214596087
C    3.8249442957  -4.9115019524   2.4071750851
C    3.7151978060  -3.8903437888   3.3448563553
H    3.5038832929  -2.0987999388  -1.5310662167
H    5.7911796373  -2.5694603651  -2.3359890419
H    7.7159878479  -1.2689826175  -1.4418257773
H    7.3239086320   0.5570184258   0.1812186568
H    3.7189796156   4.1895817013   1.1983511434
H    1.5803724603   4.9534702138   0.2777471275
H    0.5688936343   0.8951228339  -0.7376030487
H   -0.4089545129  -0.2611061780   0.7823114617
H   -1.7569272471   1.2977024451   0.4764324651
H   -3.2361659066   2.0215638048   1.1220031237
H   -3.9549433616   0.3672221784  -0.4313281956
H   -4.3227285816  -0.2257038935   1.2032543504
H   -4.0106052201  -2.4224240908   1.2856859778
H   -2.6077687883  -3.1639614849   0.4755255540
H   -4.5250731154  -3.8178341799  -0.7495713745
H   -3.6426784886  -2.6360103463  -1.7503580958
H   -7.3111685266  -1.8989920865  -1.5168314955
H   -6.4028950459  -3.3534474168  -1.9944277962
H   -5.8988721195  -0.5203124502  -3.0434640509
H   -6.9550898358  -1.7152412185  -3.8444388297
H   -5.6047172927  -1.7404253322  -5.7424956336
H   -3.9592194175  -2.4115935832  -5.5875844726
H   -4.7712339731   0.4205087065  -4.7124009682
H   -4.0442673293  -0.0286928559  -6.2629184364
H   -1.6695032816  -0.3140976817  -2.9926649144
H   -3.4036553168  -0.5651453497  -2.7138957951
H   -2.2313124839   2.1104574247  -3.6071324070
H   -2.3374985120   1.6354053411  -1.8940086328
H   -3.7431826852   3.7712342969  -3.6011519247
H   -5.4340215687   3.4223144561  -3.1989258683
H   -4.9392714864   3.3945740819  -0.7930865974
H   -4.6266119992   4.9668237298  -1.5731338269
H   -2.3595466406   5.7530492959  -1.5548197531
H   -1.8663387924   4.3943032020  -2.5972459161
H   -0.8534003919   4.8751865986   0.2529076844
H   -0.0134380673   5.3322926600  -1.2611899806
H   -1.4602166743   0.6838410291   4.8400509605
H    0.6879302454  -0.2711229525   5.6129278195
H    2.3340632593  -3.3929218222  -0.2373369600
H    3.3601460637  -5.5485819798   0.4012085037
H    4.2762103966  -5.8568344935   2.6951109831
H    4.0627931009  -4.0416657024   4.3633156786

Conformer 58
G(CENSO)=       -2946.54630058  G(xTB)=        -145.46283862        
C    4.2949985562  -0.0984807863  -0.2111535298
C    4.6843232086  -0.9457250282  -1.2522680138
C    5.9211424371  -0.7929162345  -1.8710455107
C    6.7825140002   0.2257536697  -1.4697859901
C    6.3856541951   1.1252002191  -0.4861026421
C    5.1406697208   0.9756222556   0.1238821712
S    4.6199861141   2.1635837962   1.3477484102
C    2.8816532704   2.1999815197   0.9511048211
C    2.1734683037   3.3949394452   1.0265373607
C    0.8250400420   3.4448087844   0.6840723733
C    0.1938185218   2.2874946782   0.2186241284
C    0.9089352094   1.0890906073   0.1306772243
C    2.2339119337   1.0179495561   0.5481941634
C    3.0351784383  -0.2313581595   0.5637677405
C    2.8087954896  -1.2413544493   1.4414064670
C    1.7566921269  -1.1785477799   2.4857923592
C    0.3869907827  -1.1457065878   2.2050459624
C   -0.5358841387  -0.9856365672   3.2384133235
O   -1.8801463292  -0.8933374779   3.0488631588
C   -2.3649802870  -0.8031891511   1.7021568175
C   -3.8413696284  -0.4799250130   1.8101904313
O   -4.3334314482  -0.3578605424   0.4839877634
C   -5.7124022823  -0.0042300135   0.4577650926
C   -6.1271748146   0.1042090243  -0.9962199645
O   -7.5210717810   0.4044287273  -0.9969860034
C   -8.0403543034   0.8025956358  -2.2655500169
C   -8.3356165916  -0.3594177906  -3.1993980872
O   -7.1743945625  -1.0144593075  -3.7119249493
C   -6.5915163751  -0.3314211419  -4.8189180833
C   -5.3101151116  -1.0192627021  -5.2090123359
O   -4.3239357377  -0.7807360255  -4.2107396644
C   -3.1048128599  -1.4621766621  -4.4875700163
C   -2.0588641086  -1.1002047635  -3.4556108137
O   -1.4863559379   0.1956979440  -3.6279124357
C   -2.2603311829   1.2620512107  -3.0795621084
C   -1.4273493847   2.5257904527  -3.2112331040
O   -2.1576866359   3.6400269694  -2.6854494341
C   -1.6312763688   4.2113745653  -1.4910819941
C   -1.9063193092   3.4010502972  -0.2366877603
O   -1.1152619520   2.1994973064  -0.1512767409
C   -0.0991803154  -0.9080075531   4.5656798581
C    1.2506933278  -1.0166209788   4.8542376824
C    2.1812229804  -1.1589979708   3.8226490172
S    3.9129200409  -1.3087940127   4.2200240221
C    4.3858183869  -2.4378204331   2.9262485544
C    3.7704164171  -2.3483251337   1.6650129852
C    4.0761304686  -3.3220336926   0.7095194981
C    5.0408405474  -4.2914994341   0.9629741268
C    5.7033550916  -4.3134593670   2.1885816803
C    5.3625756030  -3.4005383457   3.1805421115
H    4.0074299481  -1.7237703811  -1.5855616689
H    6.2095443878  -1.4704213053  -2.6695636839
H    7.7511581654   0.3456760492  -1.9467385611
H    7.0312652963   1.9536196417  -0.2071279931
H    2.6740775687   4.3065710182   1.3415585235
H    0.3038348228   4.3924341598   0.7518386649
H    0.4086772407   0.2136322998  -0.2679678215
H    0.0619302069  -1.2528877997   1.1799520093
H   -2.2138789692  -1.7543495717   1.1723103565
H   -1.8442938214  -0.0022210197   1.1591202545
H   -3.9777685908   0.4621438416   2.3665293312
H   -4.3707496244  -1.2803611555   2.3533334471
H   -5.8750652371   0.9558127899   0.9750931042
H   -6.3182496811  -0.7737325498   0.9649145463
H   -5.9160703615  -0.8359703360  -1.5234930045
H   -5.5586235837   0.9082303658  -1.4936789530
H   -7.3654263955   1.5328963731  -2.7395103837
H   -8.9900799083   1.3111782487  -2.0550602032
H   -8.9691709307   0.0040377360  -4.0272031838
H   -8.9004037021  -1.1227082493  -2.6498236551
H   -6.3808812436   0.7220847281  -4.5763473659
H   -7.2818637005  -0.3500441528  -5.6796672176
H   -4.9768588371  -0.6180408580  -6.1814303809
H   -5.4827659981  -2.1022285725  -5.3305038197
H   -2.7363368548  -1.2021406956  -5.4951228152
H   -3.2647027734  -2.5551266765  -4.4594978015
H   -1.2299941470  -1.8113831911  -3.5562126578
H   -2.4781049991  -1.2031272926  -2.4406487919
H   -3.2106938850   1.3838750869  -3.6182158677
H   -2.4858248283   1.0641106209  -2.0196441544
H   -1.2269336416   2.7239211709  -4.2739212407
H   -0.4626068957   2.4030767339  -2.7012961802
H   -2.1361259079   5.1783130171  -1.3744956428
H   -0.5529490111   4.4045536808  -1.6014006805
H   -2.9432858588   3.0494227158  -0.2434058732
H   -1.7628346102   4.0214681819   0.6573649520
H   -0.8280605236  -0.7887961392   5.3618806548
H    1.5830860180  -0.9940396817   5.8885217863
H    3.5427000017  -3.3240273358  -0.2343279104
H    5.2724107721  -5.0320021951   0.2028243828
H    6.4613859792  -5.0651900490   2.3896429351
H    5.8369990206  -3.4486993327   4.1569735356

Conformer 59
G(CENSO)=       -2946.54617981  G(xTB)=        -145.46135321        
C    4.7113033946  -0.2660069930   0.0725413380
C    5.5265388069  -0.7061253775  -0.9734994131
C    6.8438810442  -0.2707730080  -1.0815835968
C    7.3628123992   0.6267031629  -0.1515476651
C    6.5486120982   1.1325621330   0.8565123293
C    5.2244278194   0.7067976560   0.9539132838
S    4.1760875624   1.4072394312   2.2209394367
C    2.6528030164   1.4505919695   1.2935893650
C    1.7660869163   2.5218255138   1.4212791594
C    0.6423495792   2.5898114249   0.6136414422
C    0.4193835838   1.6101033218  -0.3623396270
C    1.2839385161   0.5212498446  -0.4701552947
C    2.3760781960   0.4144088886   0.3952754378
C    3.3241971348  -0.7227460472   0.3444941617
C    3.0256261762  -1.9596072451   0.8137599354
C    1.7866357438  -2.2568631626   1.5777717667
C    0.4880700482  -2.1263796993   1.0693165954
C   -0.6135926827  -2.3319978172   1.9011571106
O   -1.9076310419  -2.2005360496   1.5053712744
C   -2.1778569029  -1.6610719349   0.2044746293
C   -3.6800327536  -1.4583059228   0.1637531649
O   -3.9987371042  -0.9259980769  -1.1170852753
C   -5.4019958165  -0.8812848301  -1.3949740080
C   -6.1259232062   0.2823610279  -0.7549808649
O   -6.2789903316   0.0332913182   0.6443299313
C   -6.9298618827   1.0810011137   1.3613086982
C   -6.1641950289   2.3915373814   1.4023390938
O   -6.5267835177   3.1933938429   0.2764822532
C   -5.6963101755   4.3392345227   0.1030816447
C   -4.3869903154   4.0283515534  -0.6101698375
O   -4.5462777546   3.3313069886  -1.8403406239
C   -5.2549438758   4.0522363022  -2.8421402397
C   -5.1943068532   3.2679922595  -4.1279972339
O   -3.8641474597   3.2937521303  -4.6400993448
C   -3.6068363745   2.2742667976  -5.6075516771
C   -3.2819140578   0.9195195082  -4.9989754907
O   -2.0085089145   0.8577124486  -4.3562860999
C   -1.9483659999   1.5641853831  -3.1190396723
C   -0.7824740221   0.9887196312  -2.3416128818
O   -0.6648179736   1.7995687449  -1.1610993112
C   -0.4305864968  -2.7032663969   3.2376108462
C    0.8483916117  -2.8905049711   3.7293616082
C    1.9573007110  -2.6765878701   2.9083433871
S    3.5842666680  -2.9163571350   3.5992161114
C    4.4053299204  -3.5359773797   2.1490570801
C    4.0338398516  -3.0428436623   0.8879675408
C    4.6112424288  -3.6207390980  -0.2467431750
C    5.6007381697  -4.5905371108  -0.1270425459
C    6.0160173792  -5.0100276697   1.1354232131
C    5.4060151124  -4.4994965927   2.2761055434
H    5.1236555644  -1.3891456518  -1.7120628885
H    7.4637573276  -0.6340177675  -1.8963054460
H    8.3925856068   0.9638497788  -0.2286317537
H    6.9342195694   1.8721324728   1.5531594804
H    1.9677190674   3.3192573503   2.1312564339
H   -0.0450188053   3.4271321842   0.6928388798
H    1.1290053472  -0.2498807640  -1.2153416822
H    0.3536790641  -1.8698061855   0.0272818918
H   -1.8509260494  -2.3575541970  -0.5804682464
H   -1.6564945487  -0.7016823585   0.0778250386
H   -3.9824863072  -0.7757995131   0.9688199432
H   -4.1924240674  -2.4220086057   0.3202609875
H   -5.8755827057  -1.8338239791  -1.1057366986
H   -5.4860467933  -0.7737800830  -2.4831999386
H   -7.1178856765   0.3876252725  -1.2313151075
H   -5.5671536157   1.2113893098  -0.9373046157
H   -7.0361612642   0.7027434931   2.3838989216
H   -7.9394887922   1.2621318172   0.9543879381
H   -5.0834001744   2.1779417593   1.4173094881
H   -6.4126345402   2.9324001922   2.3311935371
H   -5.4594999467   4.8100866211   1.0721365246
H   -6.2867825505   5.0595699945  -0.4748104539
H   -3.7527362579   3.3820182426   0.0080141726
H   -3.8478058029   4.9799400197  -0.7656777076
H   -4.8156828096   5.0549595302  -2.9815376088
H   -6.3154092290   4.1786606660  -2.5722792138
H   -5.8901354896   3.7187124062  -4.8562500473
H   -5.5304547679   2.2373671145  -3.9353249836
H   -4.4655897648   2.1609756116  -6.2909308427
H   -2.7487160946   2.6195322613  -6.1976443233
H   -3.2418807881   0.1822422431  -5.8104956116
H   -4.0721607083   0.6082726599  -4.2963961645
H   -2.8829978033   1.4435473451  -2.5537392653
H   -1.7924363596   2.6396540829  -3.2794910709
H    0.1431422094   1.0495108651  -2.9318840007
H   -0.9691277540  -0.0614204552  -2.0783522930
H   -1.2984391293  -2.8635168956   3.8703456979
H    0.9871674671  -3.2085114484   4.7591230488
H    4.2705849656  -3.3083104426  -1.2280737135
H    6.0459121611  -5.0195396936  -1.0200635215
H    6.7924342375  -5.7633518632   1.2348759576
H    5.6906328403  -4.8622628827   3.2600358094

Conformer 60
G(CENSO)=       -2946.54612317  G(xTB)=        -145.46351652        
C    2.8614150545  -0.5495025787  -0.8317681267
C    2.7788469892  -1.3300919396  -1.9880479457
C    3.9157775491  -1.6124143359  -2.7385038028
C    5.1520902659  -1.0991102462  -2.3519162952
C    5.2436986729  -0.2569842250  -1.2484990900
C    4.0988998713   0.0334977112  -0.5070023039
S    4.1990474406   1.1604985935   0.8708936036
C    2.6080563865   1.9456979941   0.6770723716
C    2.4735908811   3.3064464398   0.9366204886
C    1.2538472499   3.9478541878   0.7439537455
C    0.1700552284   3.2208238787   0.2434553774
C    0.3006320507   1.8517032361  -0.0042371835
C    1.4979722268   1.1909459565   0.2529504434
C    1.7126119243  -0.2658123510   0.0627627432
C    1.1396088718  -1.2089237567   0.8502868390
C    0.1834761581  -0.8844023314   1.9348200671
C   -1.0995259266  -0.3889329497   1.6886202134
C   -1.9490988109  -0.0839199095   2.7529271033
O   -3.2136520572   0.3896218407   2.6035790265
C   -3.7718090926   0.4009494792   1.2782976592
C   -5.2733151128   0.5148496000   1.3998894392
O   -5.8914631194  -0.5799278991   2.0681994544
C   -5.9589183576  -1.8052661161   1.3333161589
C   -4.7434152415  -2.7213347919   1.4844733136
O   -3.9595019257  -2.7081055770   0.2881061211
C   -2.8032032109  -3.5366244055   0.4057986052
C   -2.1171464306  -3.6920193062  -0.9334763625
O   -1.4197712396  -2.5361770633  -1.3938232539
C   -2.2458597672  -1.5382938710  -1.9861662930
C   -1.3443567826  -0.6208586326  -2.7897902027
O   -2.1458353626   0.4937237663  -3.1743681136
C   -1.5689229637   1.2941200358  -4.2048308977
C   -0.3627392452   2.0924248209  -3.7129661817
O    0.1031180054   2.9930865642  -4.7255656450
C   -0.6184639349   4.2242336862  -4.8334531414
C   -0.2723885984   5.2389955278  -3.7636511361
O   -0.9715911481   4.9257946264  -2.5587154428
C   -0.4883707136   5.6541957171  -1.4395137858
C   -1.2008035069   5.1593659498  -0.2010298879
O   -1.0649474463   3.7393901998  -0.0075056695
C   -1.5132800598  -0.2711915987   4.0709562293
C   -0.2655268482  -0.8202615918   4.3162721819
C    0.5762840743  -1.1526492718   3.2525583282
S    2.1409688480  -1.9493749694   3.5643405162
C    2.1605320096  -3.0404109486   2.1533958049
C    1.6197759221  -2.6103894501   0.9271610235
C    1.5517762077  -3.5292290952  -0.1244618460
C    2.0984303831  -4.8018013178   0.0053168187
C    2.7051784212  -5.1839187326   1.1998731290
C    2.7189919715  -4.3118985999   2.2832340399
H    1.8133528999  -1.7127266512  -2.3005837876
H    3.8343223443  -2.2340803382  -3.6254720270
H    6.0442139847  -1.3233480462  -2.9298403522
H    6.1963029106   0.1898368278  -0.9765400828
H    3.3293813628   3.8826628064   1.2780101155
H    1.1775346496   5.0085922206   0.9550937069
H   -0.5471013962   1.3160750966  -0.4146269130
H   -1.4198941151  -0.2703194856   0.6627275476
H   -3.5077232903  -0.5215687454   0.7497029782
H   -3.3835872933   1.2598042177   0.7097900010
H   -5.6843596221   0.6345746855   0.3835253439
H   -5.5356927769   1.4058386614   1.9825028409
H   -6.1359021405  -1.6093025600   0.2637320894
H   -6.8389921376  -2.3220333619   1.7308059862
H   -5.0758902021  -3.7539447501   1.6795931888
H   -4.1420001555  -2.3961202004   2.3505537179
H   -3.0953350921  -4.5435901213   0.7528409998
H   -2.1004324366  -3.1150069164   1.1451437508
H   -2.8434350138  -4.0260367387  -1.6919320470
H   -1.3556727524  -4.4740576576  -0.8221509086
H   -2.7753777795  -0.9490346397  -1.2242393171
H   -3.0014553711  -2.0009150828  -2.6407513254
H   -0.9534675973  -1.1419360515  -3.6791783347
H   -0.4871103379  -0.3106317689  -2.1701032193
H   -2.3637265083   1.9762289185  -4.5265619737
H   -1.2825687785   0.6682843687  -5.0661226628
H    0.4801774372   1.4222266369  -3.5045570506
H   -0.6197348385   2.6271270540  -2.7896604681
H   -0.3327111051   4.6426540662  -5.8054671630
H   -1.7063413317   4.0582701347  -4.8468506375
H   -0.5559345056   6.2465124314  -4.1157198864
H    0.8163710482   5.2342348018  -3.5885533455
H   -0.6933975530   6.7343025250  -1.5417040209
H    0.6025138021   5.5291942553  -1.3509505130
H   -2.2794218347   5.3117418546  -0.3004427384
H   -0.8557758785   5.7183074198   0.6786677458
H   -2.1806568336  -0.0263532744   4.8920300183
H    0.0443439990  -1.0148261051   5.3395503833
H    1.0502881778  -3.2421652879  -1.0404241959
H    2.0461632192  -5.4966244275  -0.8281522437
H    3.1370282918  -6.1753010002   1.3043643119
H    3.1433428698  -4.6244186528   3.2335808116

Conformer 61
G(CENSO)=       -2946.54571979  G(xTB)=        -145.46270555        
C    4.2953588667  -0.0616360922  -0.2538020360
C    4.6529293999  -0.9114890831  -1.3045752914
C    5.8827070236  -0.7801559108  -1.9415426681
C    6.7691620007   0.2204973709  -1.5494045440
C    6.4034736927   1.1242042189  -0.5577103589
C    5.1649758620   0.9958330178   0.0704777299
S    4.6829315846   2.1911813394   1.3015185707
C    2.9378120623   2.2509750195   0.9399421704
C    2.2506143575   3.4571369190   1.0389149054
C    0.8923751376   3.5284138441   0.7429804349
C    0.2279532574   2.3803545293   0.3030219622
C    0.9241042837   1.1751041546   0.1775581019
C    2.2617671769   1.0806441385   0.5483433700
C    3.0415358848  -0.1817421231   0.5318070570
C    2.7961481113  -1.2101956788   1.3831985361
C    1.7284303097  -1.1642919428   2.4130027502
C    0.3623104066  -1.1510052519   2.1126564446
C   -0.5766998955  -1.0037037402   3.1334859605
O   -1.9191725943  -0.9216765474   2.9263591791
C   -2.3885978032  -0.8118379288   1.5752133502
C   -3.8611312792  -0.4642929334   1.6707717686
O   -4.3302834412  -0.3032328210   0.3407565502
C   -5.6972368016   0.0954845305   0.2948563523
C   -6.0658733398   0.2598769847  -1.1662280598
O   -7.4445047744   0.6259922290  -1.2063009563
C   -7.9015046185   1.0281995655  -2.4979009952
C   -8.3298334076  -0.1341202535  -3.3788246957
O   -7.2605368458  -0.9964946936  -3.7684407216
C   -6.5179065847  -0.5074214912  -4.8838349724
C   -5.2485884268  -1.3074355865  -5.0184877870
O   -4.3714305880  -0.9644572580  -3.9517798385
C   -3.1982830272  -1.7699713139  -3.9297059028
C   -2.2705957241  -1.2960027566  -2.8326859098
O   -1.5960726315  -0.0725918286  -3.1332994712
C   -2.3225274398   1.1001667178  -2.7649979264
C   -1.4229277222   2.2912531275  -3.0489697902
O   -2.0919377714   3.4999141001  -2.6675426697
C   -1.5422466159   4.1781820607  -1.5413708478
C   -1.8455554486   3.5226525241  -0.2063266214
O   -1.1006608134   2.3067873731   0.0035820712
C   -0.1589966176  -0.9269704707   4.4670786172
C    1.1877288413  -1.0225547845   4.7746841812
C    2.1339318632  -1.1477998147   3.7552386236
S    3.8625413201  -1.2863751559   4.1699726878
C    4.3559903747  -2.4095476622   2.8777123980
C    3.7553982305  -2.3198626007   1.6088459964
C    4.0788417123  -3.2891850598   0.6549339754
C    5.0470204885  -4.2529527946   0.9175705982
C    5.6947786882  -4.2743954448   2.1509119424
C    5.3354339469  -3.3668884672   3.1413193497
H    3.9548168271  -1.6734444252  -1.6311465914
H    6.1458124882  -1.4595323147  -2.7471671500
H    7.7327486449   0.3239092800  -2.0402966050
H    7.0681431119   1.9401037653  -0.2867762537
H    2.7756288098   4.3595314904   1.3405986509
H    0.3866717439   4.4829406176   0.8301258216
H    0.3997745774   0.3128213624  -0.2166101311
H    0.0517273109  -1.2625912780   1.0830959298
H   -2.2456037832  -1.7608554999   1.0393156931
H   -1.8517355486  -0.0129428953   1.0451583465
H   -3.9863307426   0.4684508664   2.2450733396
H   -4.4140420031  -1.2652154962   2.1891195880
H   -5.8401317931   1.0452083175   0.8364470256
H   -6.3390498906  -0.6679695658   0.7655229529
H   -5.8795953889  -0.6706607077  -1.7171147855
H   -5.4474932183   1.0513246837  -1.6218134722
H   -7.1370862564   1.6461761930  -2.9949859338
H   -8.7841620127   1.6596041613  -2.3301052007
H   -8.8519017812   0.2655455413  -4.2656899442
H   -9.0390914850  -0.7599555716  -2.8233869917
H   -6.2652408470   0.5572616341  -4.7623420318
H   -7.1102648185  -0.6127644206  -5.8086697852
H   -4.7821304770  -1.0770427619  -5.9915842063
H   -5.4784197813  -2.3864430945  -4.9994556541
H   -2.6782854165  -1.7243680940  -4.9021738107
H   -3.4633906442  -2.8254566346  -3.7376641496
H   -1.4885504220  -2.0546720116  -2.7027350064
H   -2.8231297104  -1.2053325558  -1.8833693158
H   -3.2519382197   1.1886075857  -3.3452881230
H   -2.5809005165   1.0663797620  -1.6952255581
H   -1.2141066794   2.3475330695  -4.1267656970
H   -0.4655181787   2.1804470764  -2.5227524632
H   -2.0072587448   5.1716155192  -1.5348315981
H   -0.4562086254   4.3141239919  -1.6658971639
H   -2.8949279350   3.2119203418  -0.1745640725
H   -1.6758617677   4.2321280367   0.6138806088
H   -0.9003818322  -0.8184409298   5.2532216799
H    1.5050753372  -1.0020237126   5.8137005771
H    3.5583704615  -3.2923877018  -0.2958809945
H    5.2933261539  -4.9889511070   0.1576678337
H    6.4556860745  -5.0213384605   2.3587976008
H    5.7981138324  -3.4147274085   4.1233830270

Conformer 62
G(CENSO)=       -2946.54534650  G(xTB)=        -145.46243818        
C    4.1980016200  -1.1661220437  -0.2980866897
C    5.0723453750  -1.9649988335  -1.0399935855
C    6.4092401412  -1.6097620270  -1.1877431835
C    6.8881720324  -0.4373016547  -0.6070221459
C    6.0192902834   0.4087573338   0.0741707161
C    4.6764403148   0.0561770500   0.2067972229
S    3.5485365552   1.1695661725   1.0237656397
C    2.1086644607   0.8661834254   0.0144557275
C    1.2417190724   1.9104455807  -0.2900470784
C    0.1361531381   1.7011264050  -1.1093822456
C   -0.0725609534   0.4363437340  -1.6661887810
C    0.7943519886  -0.6155365100  -1.3566338537
C    1.8560243354  -0.4275457984  -0.4780677663
C    2.7772168719  -1.5036876261  -0.0366316588
C    2.3942495675  -2.5126469862   0.7838232651
C    1.0089752112  -2.6589513026   1.2919474675
C   -0.0793697413  -2.9863682706   0.4887978775
C   -1.3677610622  -3.0637535008   1.0250092037
O   -2.3501342591  -3.3494464219   0.1251444554
C   -3.6059809254  -3.8981834232   0.5781105403
C   -4.7149564488  -2.8767611752   0.6328678355
O   -4.5464484344  -2.0280321983   1.7631373606
C   -5.6541679145  -1.1482201080   1.9776507660
C   -5.6765149598   0.0814052370   1.0844101720
O   -4.7425270819   1.0911962849   1.4591156050
C   -3.3867243184   0.8216304972   1.0959789042
C   -2.5855405181   2.1057993419   1.1668062757
O   -2.7351845104   2.9694374051   0.0418068622
C   -3.9854001021   3.6583188418  -0.0263984973
C   -3.9500197288   4.6230940120  -1.1821078597
O   -3.0731312882   5.7095587653  -0.8766378222
C   -3.0816706132   6.7524688471  -1.8491933244
C   -2.4449495179   6.3868510403  -3.1764368835
O   -3.3892523106   5.6730842385  -3.9735173735
C   -2.8666765102   5.1822252745  -5.2037016032
C   -1.8226455070   4.0930683725  -5.0520569232
O   -2.3577230451   3.0523934912  -4.2416799728
C   -1.4198006668   2.0140483185  -3.9987941782
C   -2.0142757726   1.1401493164  -2.9041124486
O   -1.0923426091   0.1105094785  -2.5120126276
C   -1.5712190102  -2.8390293406   2.3890579338
C   -0.4756125192  -2.5840503238   3.2085738500
C    0.8078281097  -2.5058323987   2.6753447435
S    2.2038138854  -2.2187804738   3.7486702287
C    3.3886236241  -3.2609299473   2.9181115887
C    3.3606043574  -3.3694093949   1.5154616211
C    4.2245719170  -4.2832622444   0.9055849198
C    5.1586127178  -4.9912603912   1.6553218066
C    5.2314760906  -4.8071226268   3.0343926904
C    4.3330583625  -3.9578240841   3.6715765802
H    4.6960339775  -2.8652289034  -1.5126618150
H    7.0756625351  -2.2489313458  -1.7597434426
H    7.9326960858  -0.1587662104  -0.7145731041
H    6.3773027958   1.3500886172   0.4822161796
H    1.4290366151   2.9064766274   0.1024569822
H   -0.5277575508   2.5327993045  -1.3134860240
H    0.6273990283  -1.5815124323  -1.8179416833
H    0.0621245350  -3.2035929233  -0.5632330304
H   -3.4802965866  -4.4073757909   1.5411960306
H   -3.8774666030  -4.6472399838  -0.1742250744
H   -5.6705068914  -3.4245347882   0.7099508065
H   -4.7305718443  -2.3030182586  -0.3073675275
H   -5.5881738208  -0.8271564006   3.0243073132
H   -6.6001234779  -1.7002770902   1.8461833340
H   -6.6672213054   0.5436870063   1.1808451019
H   -5.5358193756  -0.1955545597   0.0268131188
H   -3.3370909727   0.4050881856   0.0747837581
H   -2.9381932610   0.0849930114   1.7816926231
H   -1.5216521512   1.8416277171   1.1930802675
H   -2.8283704053   2.6425761754   2.0993962408
H   -4.1769356626   4.1894087074   0.9204208999
H   -4.8118097475   2.9530298486  -0.1923096488
H   -4.9721272348   5.0010248670  -1.3553585602
H   -3.6234875025   4.1012935357  -2.0926560094
H   -2.5026004976   7.5700715401  -1.4053447529
H   -4.1103635062   7.1133742341  -2.0207806230
H   -1.5411344058   5.7883752681  -2.9822032988
H   -2.1353795617   7.3094719712  -3.6985861212
H   -3.7313093119   4.7879605746  -5.7498066220
H   -2.4257902761   5.9995620466  -5.8006719728
H   -0.8946531075   4.4802926890  -4.6021136035
H   -1.5689040326   3.7207104663  -6.0595213952
H   -0.4538050482   2.4336053085  -3.6744169537
H   -1.2407159312   1.4195665886  -4.9102338637
H   -2.8940528313   0.6074770034  -3.2778543279
H   -2.3174479645   1.7478784138  -2.0420634228
H   -2.5661982170  -2.8664861472   2.8162064841
H   -0.6305672885  -2.4503290118   4.2758960600
H    4.1543763546  -4.4465397576  -0.1636937892
H    5.8281811300  -5.6891466616   1.1607260003
H    5.9638074513  -5.3519697050   3.6235047243
H    4.3505828219  -3.8519883059   4.7530767479

Conformer 63
G(CENSO)=       -2946.54521114  G(xTB)=        -145.46482113        
C    4.1776421260  -0.7142780170  -0.5557102080
C    5.1653144393  -1.1704974799  -1.4336429685
C    6.5056165624  -0.8654900389  -1.2210293460
C    6.8779361685  -0.0788538300  -0.1332007892
C    5.9056520923   0.4473160489   0.7107787086
C    4.5615369794   0.1483048833   0.4878724509
S    3.3188316263   0.8671894650   1.5456995963
C    2.0349793068   1.0932393161   0.3289821329
C    1.1970850317   2.2019088388   0.3988231136
C    0.2023250747   2.4058612253  -0.5546763310
C    0.0917152298   1.5124817646  -1.6226981208
C    0.9406557354   0.4045230108  -1.6999269466
C    1.8731590664   0.1482933948  -0.7017119921
C    2.7385319795  -1.0562741797  -0.6695474033
C    2.2534650490  -2.3083558906  -0.4685093409
C    0.8137895816  -2.5849740701  -0.2402572616
C   -0.1771142417  -2.4139036142  -1.2022392730
C   -1.5254665751  -2.5740116710  -0.8760648088
O   -2.4052186654  -2.3543018685  -1.8998035388
C   -3.7416861383  -1.9236246660  -1.5777099934
C   -3.7121384134  -0.4738967624  -1.0970067729
O   -5.0152535947   0.0940654562  -0.9984417559
C   -5.8361202850  -0.3738390142   0.0812819079
C   -5.2557437867  -0.1618761888   1.4636656019
O   -4.4071850884  -1.2683297947   1.7886496248
C   -3.7683180216  -1.1717839495   3.0605474740
C   -2.4925135947  -0.3582739901   3.0495288989
O   -2.7942128906   1.0316872531   2.9730063744
C   -1.6197573861   1.8149683438   2.7873733359
C   -2.0033384092   3.2618454421   2.6339979002
O   -2.6569046831   3.4575853538   1.3833396458
C   -3.2903105767   4.7305651363   1.3216501058
C   -3.8863620882   4.9500039000  -0.0418568875
O   -2.8574110926   5.2019805235  -0.9966459796
C   -3.4063693056   5.6438075795  -2.2376497886
C   -2.3019431010   5.9708318975  -3.2199230509
O   -1.7732450801   4.8597259434  -3.9426012816
C   -0.9092079637   3.9875945012  -3.2179550826
C   -1.6706436134   2.7619717185  -2.7046036115
O   -0.8148843420   1.6061411799  -2.6337443005
C   -1.8916980094  -2.9702672678   0.4117746621
C   -0.8996190695  -3.2286426399   1.3523490274
C    0.4436042326  -3.0460199239   1.0362076960
S    1.6974329533  -3.3837674365   2.2582607864
C    2.9601390065  -4.0172481898   1.1707885826
C    3.1115199058  -3.4665799703  -0.1150403366
C    4.0274539786  -4.0632961695  -0.9862271781
C    4.8419757207  -5.1069475128  -0.5589661669
C    4.7388508493  -5.5839640473   0.7459762045
C    3.7836693940  -5.0549451842   1.6072687325
H    4.8751076358  -1.7602136846  -2.2953657944
H    7.2582077874  -1.2409633541  -1.9084354870
H    7.9238158994   0.1583654537   0.0401808371
H    6.1875860660   1.1054195098   1.5283135233
H    1.3162896781   2.9229484991   1.2033246774
H   -0.4545486524   3.2635730137  -0.4572542186
H    0.8599435671  -0.2518364497  -2.5574733685
H    0.0839805587  -2.1410920027  -2.2169922177
H   -4.2126484796  -2.5973000784  -0.8534082675
H   -4.2942639681  -1.9930115891  -2.5197153433
H   -3.1841243178   0.1284167571  -1.8463128377
H   -3.1651533212  -0.3967669838  -0.1463929734
H   -6.1000190110  -1.4352460246  -0.0478421265
H   -6.7567733656   0.2133812304  -0.0038151757
H   -6.0819889903  -0.1061428835   2.1930001713
H   -4.7040571302   0.7887296282   1.4999006819
H   -3.5094780437  -2.1980991119   3.3487774568
H   -4.4669350340  -0.7743219347   3.8152455835
H   -1.8707138531  -0.6605338708   2.1900749600
H   -1.9223307490  -0.5766035082   3.9712240500
H   -1.0710817426   1.4710639920   1.8951873074
H   -0.9475000445   1.7174681676   3.6578877107
H   -1.0934842318   3.8833399482   2.6939452304
H   -2.6670053240   3.5580443274   3.4639809315
H   -2.5704443920   5.5357628920   1.5471557249
H   -4.1011544225   4.7850687902   2.0683201299
H   -4.5623711026   5.8197943978   0.0167253314
H   -4.4888292753   4.0749883864  -0.3411418806
H   -4.0756739166   4.8772259210  -2.6656590949
H   -4.0051776688   6.5561385779  -2.0698947204
H   -1.4954110970   6.5146594070  -2.7022644025
H   -2.7199652951   6.6326067137  -3.9870734827
H   -0.4007037145   4.5310956204  -2.4109097736
H   -0.1482862123   3.6335731933  -3.9270707844
H   -2.4283767467   2.4932470543  -3.4463646640
H   -2.1644398303   2.9435912872  -1.7422780169
H   -2.9310984793  -3.0883713854   0.6939302541
H   -1.1825977654  -3.5764018945   2.3424465351
H    4.0927733471  -3.7115551606  -2.0094543794
H    5.5552942112  -5.5492355814  -1.2485013705
H    5.3760748060  -6.3954871826   1.0858810814
H    3.6623547468  -5.4610266562   2.6079722523

Conformer 64
G(CENSO)=       -2946.54520200  G(xTB)=        -145.46734491        
C    3.4347560187  -0.0244000279  -0.7482111535
C    3.4484873914  -0.5952423019  -2.0242951438
C    4.6496030284  -0.9356783212  -2.6379492398
C    5.8583759762  -0.6951973702  -1.9874801143
C    5.8705429595  -0.0669997908  -0.7465674822
C    4.6642514954   0.2855051526  -0.1411596446
S    4.6782159843   1.1294136549   1.4276559693
C    3.2523231665   2.1731254898   1.1825849897
C    3.2475314550   3.4615191957   1.7189899909
C    2.1703661748   4.3031839676   1.4982153806
C    1.1006879454   3.8757582820   0.7034854612
C    1.0901843229   2.5820338198   0.1784813178
C    2.1465405691   1.7077593367   0.4532929869
C    2.1952518661   0.2935733820   0.0014258358
C    1.3637587660  -0.6642309106   0.4775760223
C    0.2801536830  -0.3856416136   1.4509209588
C   -0.8969996451   0.2801317219   1.1287148909
C   -1.8648398749   0.5310048977   2.1070394851
O   -2.9725340757   1.1849568262   1.6609323063
C   -4.0787755793   1.3978638370   2.5550235235
C   -4.8668416905   0.1485175634   2.8741919485
O   -5.3744366657  -0.4221629780   1.6736292462
C   -6.2470101145  -1.5158643624   1.9556588146
C   -6.5864414102  -2.2646018795   0.6887182266
O   -5.5017337492  -3.0534959767   0.1932745932
C   -4.7157938602  -2.4010815571  -0.7999806655
C   -3.5959301328  -3.3511917042  -1.1804081403
O   -2.9345323684  -2.7760567830  -2.2998783004
C   -1.7224005129  -3.4452031132  -2.6378967420
C   -1.0338463786  -2.7051469109  -3.7657313206
O   -0.3502386977  -1.5108937020  -3.3789543535
C   -1.2040749377  -0.4912970506  -2.8626932336
C   -0.4300930068   0.8158015657  -2.8577143494
O   -1.1954141966   1.8158515591  -2.1802033571
C   -2.1436607174   2.4950128657  -3.0170432900
C   -1.5653725860   3.7307417953  -3.6791371911
O   -1.4284800949   4.8583036636  -2.8120625143
C   -0.3536720068   4.8044819879  -1.8743632728
C   -0.9018086518   4.5437194354  -0.4744896345
O    0.1062883647   4.7909830939   0.5224804396
C   -1.6407760035   0.1294614323   3.4280248953
C   -0.4947388648  -0.5991554702   3.7362517419
C    0.4471351183  -0.8862642995   2.7542689393
S    1.8584551068  -1.9128869429   3.1267892765
C    1.9552413361  -2.7893722165   1.5743191169
C    1.6570057929  -2.1162909189   0.3744111728
C    1.6381567255  -2.8513355883  -0.8133551576
C    1.9992947669  -4.1955006210  -0.8227421238
C    2.3710345228  -4.8280624061   0.3615738736
C    2.3310707949  -4.1321055014   1.5657530669
H    2.5081616901  -0.7679257172  -2.5368703221
H    4.6407319727  -1.3888019015  -3.6250942261
H    6.7985414316  -0.9657931504  -2.4598619124
H    6.8136911841   0.1657121955  -0.2593496150
H    4.0975205940   3.8168115001   2.2954190792
H    2.1624693286   5.3104241113   1.9041184598
H    0.2802053438   2.2459038242  -0.4559229673
H   -1.0842194044   0.6099013499   0.1116247917
H   -4.7162843647   2.1114494197   2.0242830674
H   -3.7418439134   1.8690873431   3.4884091061
H   -5.6907723136   0.4511838866   3.5445378190
H   -4.2587031199  -0.5954166017   3.4118864802
H   -7.1822062325  -1.1460890110   2.4130516776
H   -5.7720770120  -2.2072864418   2.6716561476
H   -6.9490898866  -1.5716716172  -0.0862514516
H   -7.4010290278  -2.9618199332   0.9247035031
H   -4.2962619520  -1.4563796992  -0.4218820045
H   -5.3284346079  -2.1775850548  -1.6900327352
H   -4.0072195134  -4.3440657131  -1.4336295859
H   -2.8974329974  -3.4756308849  -0.3352245282
H   -1.9356079787  -4.4757175264  -2.9727133011
H   -1.0562410782  -3.5056383532  -1.7604046011
H   -1.7676216769  -2.4807359640  -4.5581690455
H   -0.2617958903  -3.3592457143  -4.1869583349
H   -1.5189803257  -0.7236403425  -1.8349405440
H   -2.1111687930  -0.4038041864  -3.4806533283
H   -0.1708972500   1.1313661247  -3.8791163894
H    0.5032037584   0.6917431762  -2.2936858881
H   -2.5279085109   1.8192501701  -3.7951420885
H   -2.9851971201   2.7818063261  -2.3737012927
H   -2.2585238724   4.0545850796  -4.4657434694
H   -0.5996890992   3.4924698899  -4.1534207704
H    0.1380842035   5.7876746414  -1.8746845244
H    0.3884514845   4.0494230801  -2.1657694586
H   -1.3221182939   3.5360260259  -0.3762889516
H   -1.6912116733   5.2694665720  -0.2575788188
H   -2.3546899280   0.3358265628   4.2162185402
H   -0.3547825808  -0.9616220993   4.7511358513
H    1.3195801870  -2.3671577552  -1.7303012777
H    1.9862214477  -4.7485932371  -1.7579004105
H    2.6596762868  -5.8754044657   0.3578104142
H    2.5714084369  -4.6362240386   2.4981254361
