# Supplementary material for: Multi-State Redox and Light-Driven Switching of Pseudorotaxanation and Cation Shuttling
Source: J Am Chem Soc. 2025 Apr 11;147(16):13649–57. doi: 10.1021/jacs.5c00997 (PMC12023027; doi:10.1021/jacs.5c00997)
Supplement: Supplementary file 2 — ja5c00997_si_002.zip [file ja5c00997_si_002.zip › BTX-Conformers/BTX-24c8-syn-folded-DBA-complex.xyz]

Conformer 1
G(CENSO)=       -3543.94322215  G(xTB)=        -185.97296558        
C    4.7361103129  -1.0118642415  -1.2360036690
C    4.4744218020  -2.1589284946  -1.9915429322
C    5.4114471496  -2.6483668621  -2.8950922768
C    6.6231892568  -1.9840800984  -3.0716204161
C    6.8727108875  -0.7983149097  -2.3889013668
C    5.9232970119  -0.3032728588  -1.4949503179
S    6.2157811729   1.2522801713  -0.6750767641
C    4.5350909464   1.8511978935  -0.6550827844
C    4.2812465387   3.2059877963  -0.8422638706
C    2.9764255982   3.6959402426  -0.8426220226
C    1.9153776227   2.8008476893  -0.6867127468
C    2.1697029299   1.4367821039  -0.5225071081
C    3.4697128520   0.9515168849  -0.4528438822
C    3.8109462839  -0.4723396437  -0.2088848813
C    3.5293020653  -1.1192207958   0.9509271073
C    2.8116026074  -0.4893464961   2.0854759460
C    1.4697070327  -0.1366111808   2.0362328438
C    0.8453312358   0.4721374852   3.1263357712
O   -0.4564697866   0.8168217518   2.9204807795
C   -1.2419361423   1.2301077276   4.0461764723
C   -2.6173675342   1.6087908515   3.5379589829
O   -3.2966359786   0.5928305381   2.8053468597
C   -3.5713452678  -0.5866159274   3.5597536367
C   -4.6559180608  -1.3700159968   2.8694746155
O   -4.1994828907  -1.7824868408   1.5767323749
C   -5.1048489922  -2.7068891958   0.9618917982
C   -4.4907553572  -3.2448230577  -0.3003448843
O   -4.4630213954  -2.2204995704  -1.2927871641
C   -3.8001622936  -2.6538236343  -2.4791747858
C   -4.0503650576  -1.6671384850  -3.5853398681
O   -3.4578613279  -0.4029923788  -3.2701462293
C   -3.4921225620   0.4664030844  -4.4078220796
C   -2.8685174006   1.7983202154  -4.0884513930
O   -3.7243330112   2.5272807716  -3.2109700739
C   -3.4980236471   3.9368468418  -3.2238985534
C   -2.1725819259   4.3748244392  -2.6355574112
O   -2.1115409173   3.9444366247  -1.2765046828
C   -1.2102169487   4.6862851632  -0.4641379694
C    0.2547082373   4.5302093849  -0.8087159285
O    0.5981607741   3.1435560068  -0.6686041023
C    1.5578876715   0.6939280930   4.3071088783
C    2.8871540464   0.2803499264   4.3847264590
C    3.5117028635  -0.3158410478   3.2936032178
S    5.1932717303  -0.8996807506   3.4203352762
C    5.0050796678  -2.3972143260   2.4664214106
C    4.1530918392  -2.4081832464   1.3458702980
C    3.9149897880  -3.6306623466   0.7107736989
C    4.5884512850  -4.7826000723   1.1041107922
C    5.5016977936  -4.7331244969   2.1547579508
C    5.6950322899  -3.5456915203   2.8528445998
H    3.5213729495  -2.6619614995  -1.8755037067
H    5.1921939619  -3.5476906704  -3.4633679486
H    7.3619991518  -2.3657851709  -3.7706123192
H    7.7919555139  -0.2467321051  -2.5671067022
H    5.1051563278   3.8962821179  -1.0019942676
H    2.8115940995   4.7565343202  -0.9934481847
H    1.3267368879   0.7623435297  -0.4586950764
H    0.8796409895  -0.3491296284   1.1548813299
H   -0.8090277140   2.1200739437   4.5250826009
H   -1.2814186516   0.4204656461   4.7884136935
H   -2.5320846125   2.4602580557   2.8530130410
H   -3.2165747462   1.9243515533   4.4080923394
H   -3.9265257841  -0.3283097383   4.5704112222
H   -2.6662110161  -1.2059695404   3.6599022255
H   -5.5719395296  -0.7671869528   2.7726902707
H   -4.8863209885  -2.2558015748   3.4819898433
H   -6.0676082994  -2.2151716669   0.7446863025
H   -5.2942107678  -3.5481319784   1.6461852261
H   -5.0963187151  -4.0952908013  -0.6537057145
H   -3.4712112352  -3.6119967549  -0.0967414081
H   -4.1946404865  -3.6305941919  -2.8034029045
H   -2.7185515278  -2.7660259304  -2.2935204978
H   -5.1332180296  -1.5445422191  -3.7516345456
H   -3.6049039049  -2.0677677781  -4.5098414417
H   -4.5319727292   0.6099862753  -4.7440620807
H   -2.9257032802   0.0057386116  -5.2331192342
H   -2.7415032956   2.3440268499  -5.0374491804
H   -1.8715521411   1.6542806084  -3.6439807862
H   -3.5642597059   4.3217583356  -4.2553663597
H   -4.3175238364   4.3712770777  -2.6394977985
H   -2.1274506709   5.4748205168  -2.6983857303
H   -1.3268156281   3.9718089850  -3.2141059080
H   -1.3785344747   4.3360045578   0.5610357381
H   -1.4482564052   5.7624344142  -0.5056751329
H    0.8281185902   5.1440365834  -0.0996317315
H    0.4807753943   4.8714767787  -1.8287741052
H    1.0964667623   1.1542169081   5.1735066416
H    3.4303081170   0.4143979107   5.3162308815
H    3.1843532358  -3.6782243293  -0.0881256608
H    4.3951206187  -5.7199177312   0.5903457044
H    6.0357084387  -5.6282105858   2.4609935424
H    6.3608989104  -3.5169818757   3.7111309648
N   -3.4139924362   0.3785111975  -0.3547481837
H   -3.6728714037  -0.3537925896   0.3321196095
C   -1.9354094165   0.6481571608  -0.2867383118
C   -1.1537046675  -0.5852517754  -0.6470360912
C   -1.1287331081  -1.6869631734   0.2131277849
C   -0.3890518297  -2.8196632445  -0.1135791783
H   -0.3748761065  -3.6688836427   0.5644843435
C    0.3419362662  -2.8591402697  -1.2998175846
H    0.9227867119  -3.7420563034  -1.5529291931
C    0.3262012954  -1.7626765447  -2.1589516935
H    0.8955309927  -1.7853715890  -3.0843174073
H   -1.6846755624  -1.6555689397   1.1469189250
C   -0.4238752735  -0.6350303939  -1.8360129475
H   -0.4362013741   0.2195037708  -2.5072540965
H   -1.7228268416   0.9693547968   0.7380068822
H   -1.7264805164   1.4737362607  -0.9728164807
H   -3.6271190186  -0.0022124297  -1.2901938722
C   -4.2570713432   1.6023671522  -0.1140414481
H   -3.9897138054   1.9897272431   0.8710589051
C   -5.7142713869   1.2419710219  -0.1828789509
C   -6.2928841357   0.8793788599  -1.4040208628
H   -5.6898502111   0.8928819379  -2.3092680592
C   -7.6313019000   0.5063590671  -1.4631338948
H   -8.0721521614   0.2248247863  -2.4157186644
C   -8.4081103091   0.5023128169  -0.3049983658
H   -9.4545168433   0.2130653961  -0.3525263375
C   -7.8416702158   0.8766690830   0.9107796328
H   -8.4446543213   0.8819361841   1.8148130089
C   -6.4980962526   1.2409641449   0.9716994465
H   -6.0525868358   1.5294377228   1.9205471302
H   -3.9750650588   2.3241040658  -0.8841258681

Conformer 2
G(CENSO)=       -3543.94255729  G(xTB)=        -185.97165420        
C    4.9773694525  -0.1508821038  -1.4148333333
C    4.7770972588  -0.8861830996  -2.5864302769
C    5.8307676124  -1.1319761648  -3.4608767516
C    7.1002408057  -0.6292513824  -3.1837798830
C    7.3049441830   0.1675703912  -2.0623730436
C    6.2423694770   0.4245647448  -1.1964673573
S    6.4893180787   1.5012788762   0.2038456504
C    4.8879174563   2.2877730357   0.2130527788
C    4.7763474924   3.6366963907   0.5543592178
C    3.5403345040   4.2608817432   0.5246562708
C    2.4075123915   3.5546042793   0.1036351163
C    2.5156343299   2.2087045349  -0.2473998173
C    3.7454342046   1.5530177489  -0.1342142814
C    3.9330709570   0.1028316593  -0.3910497312
C    3.4543942538  -0.8585806439   0.4387377415
C    2.6780197585  -0.5446852697   1.6633082654
C    1.4245747214   0.0535643186   1.6474447502
C    0.7819123152   0.4083805991   2.8364652018
O   -0.4243958571   1.0182079713   2.6783195277
C   -1.1228736935   1.4714772916   3.8472844760
C   -2.4095149228   2.1192480509   3.3859652881
O   -3.3420055367   1.2210913271   2.7845734061
C   -3.9832076397   0.3574206226   3.7242966379
C   -5.1727898243  -0.2971622537   3.0761160841
O   -4.7310054280  -1.1623345494   2.0238095247
C   -5.7562733209  -2.0709971593   1.6054205525
C   -5.1678141926  -3.0629292419   0.6418814703
O   -4.8776160740  -2.4089723948  -0.5916462979
C   -4.1780151205  -3.2642555819  -1.4937118780
C   -4.1962857999  -2.6581117268  -2.8686959491
O   -3.4730192077  -1.4229290960  -2.8751854713
C   -3.4015446507  -0.8881025810  -4.2014828967
C   -2.6049542892   0.3877375446  -4.2113875269
O   -3.3113782848   1.3880925385  -3.4787272030
C   -3.0039673993   2.7234684668  -3.8792190886
C   -1.5874045741   3.1631794633  -3.5900044352
O   -1.3616220595   3.1423758625  -2.1817089190
C   -0.0753759307   3.6489801316  -1.8475605446
C    0.0310873472   3.6355751778  -0.3320271058
O    1.2459237061   4.2700782409   0.0935832712
C    1.3844326072   0.1359668888   4.0665772749
C    2.6075091312  -0.5322782839   4.0889552001
C    3.2480026733  -0.8844271285   2.9054375714
S    4.8003953499  -1.7598296864   2.9618931612
C    4.5835907338  -2.7797768309   1.5163465454
C    3.9045928177  -2.2711538013   0.3935700113
C    3.6736132132  -3.1319671074  -0.6835736042
C    4.1793003071  -4.4275496907  -0.6857897461
C    4.9157951714  -4.8901583645   0.4024461686
C    5.1040698998  -4.0741128740   1.5126701889
H    3.7853024523  -1.2595709232  -2.8159077756
H    5.6581536858  -1.7152788797  -4.3607250918
H    7.9274705409  -0.8245798220  -3.8602273124
H    8.2806075819   0.6069278373  -1.8727184845
H    5.6585356509   4.2051590214   0.8359250776
H    3.4432658031   5.3080985765   0.7952813527
H    1.6640779700   1.6529327759  -0.6161887206
H    0.9204539427   0.2435490149   0.7090517616
H   -0.5211472325   2.2216946319   4.3807365645
H   -1.3143733695   0.6307287961   4.5271260237
H   -2.1842553640   2.8774944881   2.6266343054
H   -2.8690902030   2.6238612405   4.2508715482
H   -4.3399228603   0.9367461180   4.5915108345
H   -3.2903872467  -0.4161435248   4.0902079473
H   -5.8711796309   0.4574786912   2.6822058040
H   -5.6972239721  -0.8861395248   3.8444545970
H   -6.5925753352  -1.5225669604   1.1405639837
H   -6.1451791960  -2.6163989509   2.4791674556
H   -5.8932755457  -3.8765496298   0.4783547054
H   -4.2512504335  -3.5014964193   1.0706518714
H   -4.6714622733  -4.2481103525  -1.5522009554
H   -3.1424193315  -3.4208584978  -1.1466664695
H   -5.2352699357  -2.4873439886  -3.1955077119
H   -3.7282010772  -3.3677814054  -3.5697295006
H   -4.4168021010  -0.7026583859  -4.5886120262
H   -2.9078517034  -1.6158190318  -4.8656856912
H   -2.4783547969   0.6954352635  -5.2615229012
H   -1.6051752020   0.2177284013  -3.7823730790
H   -3.1867323646   2.8460992659  -4.9593931870
H   -3.7088586085   3.3658424998  -3.3379884463
H   -1.4638859063   4.1867884207  -3.9828865042
H   -0.8535857590   2.5198382913  -4.1031294154
H    0.0403520008   4.6838590534  -2.2101256451
H    0.7163587513   3.0366300806  -2.3095197412
H   -0.0482573443   2.6194115644   0.0738394423
H   -0.7740590898   4.2397842281   0.0978198836
H    0.9113370847   0.4033254089   5.0045106634
H    3.0548387800  -0.7855679261   5.0464060531
H    3.0814852585  -2.7813996746  -1.5199726169
H    3.9949506261  -5.0756439082  -1.5377697748
H    5.3180103162  -5.8992627656   0.4045657650
H    5.6373876770  -4.4476519568   2.3826925083
N   -3.5151691003   0.2268546155  -0.3441909739
H   -3.8994879833  -0.3005792606   0.4617968989
C   -2.0178449212   0.3297246225  -0.2318507323
C   -1.3831898083  -1.0273432701  -0.1105671413
C   -1.5329088998  -1.7760664380   1.0600184960
C   -0.9148771541  -3.0164220617   1.1851899040
H   -1.0313668016  -3.5876384632   2.1023746293
C   -0.1361898167  -3.5184222254   0.1430832038
H    0.3546295849  -4.4828685616   0.2435067108
C    0.0168127030  -2.7759998533  -1.0254337100
H    0.6205385320  -3.1622579841  -1.8416746313
H   -2.1220969942  -1.3779160126   1.8819917130
C   -0.6044188206  -1.5361960265  -1.1507494174
H   -0.4828066858  -0.9551521582  -2.0609753193
H   -1.8129646607   0.9357251253   0.6552851619
H   -1.6710530878   0.8609342033  -1.1234512551
H   -3.7334691461  -0.3214169612  -1.1925375721
C   -4.1831545494   1.5723022710  -0.4030945023
H   -3.9411413730   2.0877708273   0.5293618907
C   -5.6708298961   1.4247756573  -0.5650091964
C   -6.2083768497   0.7412888731  -1.6609261469
H   -5.5481533927   0.3247488012  -2.4180400801
C   -7.5852518262   0.5955249168  -1.7914777200
H   -7.9914249721   0.0584103551  -2.6443563117
C   -8.4416647251   1.1437164573  -0.8376083739
H   -9.5173896941   1.0315543284  -0.9426117794
C   -7.9137788632   1.8396534566   0.2463160746
H   -8.5755325742   2.2744514204   0.9904568864
C   -6.5339344825   1.9751111499   0.3839322763
H   -6.1223439169   2.5155156994   1.2327752882
H   -3.7301164216   2.1054649975  -1.2423633559

Conformer 3
G(CENSO)=       -3543.94254910  G(xTB)=        -185.96788465        
C    5.0059945799  -0.2576250623  -1.3480213983
C    4.7899729799  -1.0246800476  -2.4961042557
C    5.8316507299  -1.2939013977  -3.3780528646
C    7.1046598368  -0.7838874782  -3.1322108302
C    7.3245051194   0.0430321504  -2.0357754591
C    6.2737438517   0.3234773840  -1.1627006774
S    6.5411704108   1.4352045099   0.2061416113
C    4.9385590050   2.2181866019   0.2231563378
C    4.8296807103   3.5758085492   0.5280149121
C    3.5925989374   4.1973975175   0.4935719025
C    2.4557715272   3.4771408762   0.1088479993
C    2.5579738456   2.1190097007  -0.1937036016
C    3.7922100252   1.4718259005  -0.0840562241
C    3.9798566752   0.0177682282  -0.3114109678
C    3.5218862741  -0.9260068966   0.5482618195
C    2.7861076282  -0.5899423207   1.7931094764
C    1.5201008374  -0.0159765746   1.8169216624
C    0.9123369244   0.3308433132   3.0279305218
O   -0.3235747291   0.8903411292   2.9214755993
C   -0.9995577133   1.2606946926   4.1342308711
C   -2.3831086327   1.7315983073   3.7794936398
O   -3.1865456690   0.6081406389   3.4322616290
C   -4.4974012853   1.0006113992   3.0404501317
C   -5.3499206176  -0.2214888736   2.8351511729
O   -4.8235365240  -1.0087642320   1.7636820633
C   -5.6000960338  -2.1894536489   1.5339622222
C   -4.8566924957  -3.0914475085   0.5884003407
O   -4.7689422686  -2.4598653612  -0.6867898330
C   -3.9836219550  -3.2185481487  -1.6040830478
C   -4.1278120498  -2.6370851357  -2.9822456194
O   -3.5121881291  -1.3448600566  -3.0396064022
C   -3.6031670171  -0.7916048045  -4.3580876183
C   -2.7292957477   0.4274910357  -4.4778574122
O   -3.2462989565   1.4689740614  -3.6498200542
C   -2.8327150872   2.7782019467  -4.0450379615
C   -1.3936344772   3.1109436176  -3.7239047416
O   -1.2345155521   3.1564629296  -2.3073818842
C    0.0723958107   3.5612647207  -1.9206943653
C    0.0960267884   3.5746693589  -0.3998047498
O    1.2950548877   4.1936644068   0.0850315459
C    1.5750545235   0.0948292872   4.2357951989
C    2.8141481995  -0.5410076409   4.2189889800
C    3.4123624520  -0.8996588136   3.0159859484
S    4.9792426191  -1.7508059588   3.0278869958
C    4.7165457650  -2.8094256664   1.6191955215
C    3.9826717376  -2.3359293325   0.5163355101
C    3.7195482396  -3.2225161808  -0.5319827457
C    4.2443296151  -4.5105735262  -0.5276365377
C    5.0323897546  -4.9388477665   0.5384483604
C    5.2554222006  -4.0961530981   1.6219693042
H    3.7957459006  -1.4057345296  -2.7008976997
H    5.6471702279  -1.9018530715  -4.2590427028
H    7.9228496171  -0.9983396882  -3.8138538806
H    8.3026876220   0.4867385059  -1.8707177670
H    5.7149635917   4.1536502012   0.7792699623
H    3.4976916003   5.2534036765   0.7286900714
H    1.7002935442   1.5471474117  -0.5242008515
H    0.9766909474   0.1559326928   0.8957467400
H   -0.4530528766   2.0721912519   4.6351288168
H   -1.0615875560   0.3997253873   4.8138508363
H   -2.3380498763   2.4546090587   2.9471536539
H   -2.8088454698   2.2497978059   4.6551003495
H   -4.4548757898   1.6089432916   2.1222966309
H   -4.9713877339   1.6160724152   3.8240491128
H   -6.3795276676   0.0985365904   2.6083722465
H   -5.3710814999  -0.8274577235   3.7543536507
H   -6.5870296576  -1.9195481731   1.1231695738
H   -5.7546185320  -2.7264569120   2.4824017275
H   -5.4014563927  -4.0461867060   0.5058181143
H   -3.8492721236  -3.3028240251   0.9823182018
H   -4.3348193427  -4.2627462650  -1.6365862588
H   -2.9255197452  -3.2217423610  -1.2919145384
H   -5.1930520322  -2.5635137606  -3.2549403516
H   -3.6351052149  -3.3109488553  -3.7006508522
H   -4.6501162382  -0.5393356516  -4.5907387237
H   -3.2555930382  -1.5347893067  -5.0928100701
H   -2.7354348027   0.7416168058  -5.5339404716
H   -1.6935476274   0.1781790496  -4.2015050273
H   -2.9892690816   2.9124251534  -5.1272328519
H   -3.4922379820   3.4756324217  -3.5146867329
H   -1.1627755705   4.0956239028  -4.1645071970
H   -0.7012989620   2.3754799434  -4.1655815541
H    0.2917487703   4.5746742392  -2.2960846812
H    0.8306634475   2.8740090035  -2.3294454158
H   -0.0296569005   2.5682435984   0.0200409571
H   -0.7192373046   4.2034028669  -0.0283291370
H    1.1362096836   0.3638530251   5.1893660263
H    3.3059417147  -0.7681896156   5.1610555993
H    3.0880816552  -2.8981699647  -1.3505456872
H    4.0347155056  -5.1798702564  -1.3570576388
H    5.4485734912  -5.9422640385   0.5453656735
H    5.8303900460  -4.4425321670   2.4765964725
N   -3.8124426983   0.3820482012  -0.6097097123
H   -4.1951691331  -0.2025554240   0.1572535737
C   -2.3810679069   0.7390695350  -0.3006204809
C   -1.5080174191  -0.4826370656  -0.2749870637
C   -0.5952755726  -0.7115111970  -1.3060702731
C    0.2150842192  -1.8442853265  -1.2911699486
H    0.9239593297  -2.0122169304  -2.0975476049
C    0.1122543814  -2.7595777214  -0.2461872825
H    0.7430077347  -3.6444217975  -0.2330466152
C   -0.7907019183  -2.5298162885   0.7910818370
H   -0.8605023298  -3.2344305385   1.6157638128
H   -0.5199543235   0.0027042031  -2.1229341617
C   -1.5929382148  -1.3933267213   0.7816048651
H   -2.2802184669  -1.1997991000   1.6015152889
H   -2.3929326063   1.2404427433   0.6736634080
H   -2.0573609663   1.4454797071  -1.0702122355
H   -3.8326164711  -0.1940708312  -1.4701054574
C   -4.6808844762   1.6017920054  -0.7777589163
H   -4.3521292265   2.3398250187  -0.0415838745
C   -6.1363326594   1.2757632233  -0.5869902382
C   -6.8894641556   1.9899930451   0.3466843975
H   -6.4128881252   2.7704045273   0.9348583047
C   -8.2415827005   1.7086713115   0.5275335436
H   -8.8175347370   2.2751121224   1.2542442131
C   -8.8484937173   0.6979709855  -0.2127055680
H   -9.9009736285   0.4709964588  -0.0660840019
C   -8.1014238414  -0.0204493405  -1.1451697521
H   -8.5701570294  -0.8085313273  -1.7282023396
C   -6.7548995567   0.2719432050  -1.3378838957
H   -6.1856681164  -0.2889389265  -2.0755417335
H   -4.4775193823   1.9886994571  -1.7793098358

Conformer 4
G(CENSO)=       -3543.94141749  G(xTB)=        -185.97056478        
C    4.7343785636  -0.8579050214  -1.1969293388
C    4.5133058158  -1.9236622837  -2.0741956159
C    5.4981198071  -2.3255443247  -2.9706547028
C    6.7176423412  -1.6535923087  -3.0149089966
C    6.9303611389  -0.5427348632  -2.2053117061
C    5.9339206154  -0.1329962027  -1.3198777223
S    6.1824967854   1.3349323596  -0.3371452778
C    4.5049805548   1.9439324722  -0.3572050229
C    4.2585792227   3.3114526688  -0.4246958803
C    2.9535074621   3.8012643754  -0.4545046960
C    1.8891387802   2.8968161941  -0.4584365262
C    2.1380150994   1.5228970719  -0.4214490013
C    3.4322030141   1.0328937915  -0.3100027819
C    3.7612973593  -0.4070767601  -0.1714233407
C    3.4420602478  -1.1352860692   0.9293473948
C    2.7097280880  -0.5702359034   2.0885338259
C    1.3910276249  -0.1409911396   2.0242329942
C    0.7688854426   0.4453508648   3.1279624933
O   -0.5011778774   0.8768272993   2.9000044282
C   -1.2769098321   1.3586733188   4.0048739132
C   -2.6309150894   1.7680136692   3.4600563568
O   -3.3199484856   0.7429657756   2.7495347432
C   -3.7481425432  -0.3397324717   3.5734776590
C   -4.5356942928  -1.3120838743   2.7355242126
O   -3.6714073157  -1.8473048521   1.7236353499
C   -4.0875154445  -3.1178405743   1.2061882412
C   -5.0064697225  -3.0108065044   0.0141232583
O   -4.2704776522  -2.4231269445  -1.0576604137
C   -4.9012512328  -2.5959657789  -2.3223480178
C   -4.0161885027  -2.0212371567  -3.3934105507
O   -3.9657512251  -0.5946679716  -3.2664189953
C   -3.3584620158   0.0115037133  -4.4144105161
C   -3.5822209673   1.4984599656  -4.4118506637
O   -2.7465187648   2.1392089505  -3.4496018992
C   -2.9127948370   3.5580840669  -3.5038986427
C   -1.8470950026   4.2382243078  -2.6870928474
O   -2.0436058474   3.9282943889  -1.3099168533
C   -1.2783522716   4.7305772512  -0.4178150107
C    0.2233438720   4.6222123023  -0.5819685782
O    0.5716623618   3.2353501820  -0.4815254074
C    1.4541046382   0.5604957381   4.3391498251
C    2.7531465663   0.0611523920   4.4311960021
C    3.3788231647  -0.5067950315   3.3254379109
S    5.0301832294  -1.1675176370   3.4685129679
C    4.8433395006  -2.5680654206   2.3792531576
C    4.0350003510  -2.4611163843   1.2321759871
C    3.8115625643  -3.6131272484   0.4721513723
C    4.4561466353  -4.8070210485   0.7787640900
C    5.3250931763  -4.8714800129   1.8655979650
C    5.5038839042  -3.7588420928   2.6806885089
H    3.5549414116  -2.4300880807  -2.0601173334
H    5.3100560864  -3.1628243732  -3.6365556297
H    7.4929500005  -1.9677428917  -3.7079515367
H    7.8577547854   0.0189500267  -2.2781064917
H    5.0878423153   4.0127453647  -0.4629771904
H    2.7921405421   4.8721531716  -0.5020565082
H    1.2962445157   0.8463734732  -0.4869297980
H    0.8178225998  -0.2666474259   1.1157067535
H   -0.8082205430   2.2454176733   4.4560030934
H   -1.3556667741   0.5796481670   4.7750479443
H   -2.5029544338   2.5899144707   2.7461034069
H   -3.2386674363   2.1359488469   4.3031577689
H   -4.3905648224   0.0292088248   4.3907498387
H   -2.8877750236  -0.8622761118   4.0179289914
H   -5.4105997438  -0.8219316878   2.2836100251
H   -4.8924287021  -2.1177968357   3.3936308062
H   -4.5762942083  -3.7077621392   1.9943372836
H   -3.1716762788  -3.6393724732   0.9022037552
H   -5.9041553360  -2.4121651895   0.2451364497
H   -5.3367282797  -4.0263774177  -0.2600088095
H   -5.8889983723  -2.1057198077  -2.3374829244
H   -5.0474815133  -3.6682712865  -2.5315712670
H   -4.4378009792  -2.2898885910  -4.3741041484
H   -3.0013764484  -2.4466888207  -3.3251501772
H   -3.8261760545  -0.3963014844  -5.3235342970
H   -2.2829708551  -0.2220988458  -4.4479449819
H   -4.6443752852   1.7192244708  -4.2112474563
H   -3.3453315448   1.8768134628  -5.4202205979
H   -2.8188304322   3.9080938037  -4.5453575827
H   -3.9154845504   3.8391684661  -3.1402044795
H   -1.9257595200   5.3255472964  -2.8529811847
H   -0.8532166748   3.9092211158  -3.0290355921
H   -1.5610888809   4.3987785912   0.5876156005
H   -1.5482927120   5.7953787624  -0.5210030134
H    0.6912555152   5.2037669715   0.2253649004
H    0.5677086299   5.0262532142  -1.5440598293
H    0.9924241634   1.0029742155   5.2148155141
H    3.2731634667   0.1105042699   5.3840777238
H    3.1141204014  -3.5723045344  -0.3564355098
H    4.2753263449  -5.6877994915   0.1693986182
H    5.8367805956  -5.7992249663   2.1056107028
H    6.1368415438  -3.8214326355   3.5618221514
N   -3.3338398818   0.3326826412  -0.4649439481
H   -3.5511118015  -0.3834041647   0.2489518806
C   -1.8572958283   0.6429813055  -0.4243780560
C   -1.0520665927  -0.4996335834  -0.9756996850
C   -0.4315654027  -0.3753430200  -2.2204004775
C    0.3465419504  -1.4139245593  -2.7267696721
H    0.8342876319  -1.3040607526  -3.6917304999
C    0.5003791907  -2.5893281200  -1.9950659569
H    1.1065447552  -3.4007688186  -2.3890291661
C   -0.1213652290  -2.7220217807  -0.7540060369
H    0.0026856050  -3.6345341416  -0.1768483821
H   -0.5511946482   0.5465930250  -2.7841755150
C   -0.8914929774  -1.6809766077  -0.2450624457
H   -1.3636789167  -1.7774772862   0.7298393798
H   -1.6128121956   0.8403503969   0.6248890556
H   -1.7082379703   1.5544505218  -1.0087960472
H   -3.5611900697  -0.0829473360  -1.3849184413
C   -4.1776070790   1.5637839759  -0.2549717343
H   -3.8146334188   2.0496520944   0.6529228241
C   -5.6370938338   1.2235162061  -0.1409774206
C   -6.3098131903   1.4129102354   1.0678600256
H   -5.7654727283   1.7988300904   1.9262484849
C   -7.6645036436   1.1058740257   1.1759728781
H   -8.1793172485   1.2605928708   2.1204273583
C   -8.3548032803   0.5971438825   0.0788907437
H   -9.4104532696   0.3536812015   0.1640473905
C   -7.6892110446   0.4081107645  -1.1315978425
H   -8.2253099129   0.0198622305  -1.9935484904
C   -6.3393789404   0.7258866152  -1.2434594758
H   -5.8273701506   0.5838864113  -2.1920665521
H   -3.9741079591   2.2125131862  -1.1115888239

Conformer 5
G(CENSO)=       -3543.94134226  G(xTB)=        -185.97115922        
C    4.6618388947  -0.9122326323  -1.3395158980
C    4.3740341781  -2.0012187059  -2.1676625884
C    5.2798405312  -2.4191412508  -3.1369438774
C    6.4848320714  -1.7403602446  -3.3046976184
C    6.7586104092  -0.6087107453  -2.5437199967
C    5.8397479017  -0.1838268473  -1.5845855052
S    6.1535596944   1.3107916858  -0.6636458064
C    4.4735771470   1.9055149743  -0.5652071801
C    4.2141902416   3.2689421421  -0.6562496114
C    2.9084287533   3.7525576974  -0.5980266110
C    1.8530192001   2.8445552422  -0.4872996670
C    2.1116965047   1.4729949761  -0.4234940116
C    3.4141493180   0.9910351877  -0.4021338180
C    3.7709468941  -0.4417196716  -0.2495496565
C    3.5485809626  -1.1461550214   0.8900464470
C    2.8625714592  -0.5813568033   2.0769335074
C    1.5246344666  -0.2112698946   2.0729546756
C    0.9251703901   0.3426445481   3.2056680474
O   -0.3734131229   0.7159626441   3.0374281329
C   -1.1232324991   1.1396373534   4.1841870611
C   -2.4732073687   1.6204128419   3.6950470032
O   -3.2230310587   0.6628260200   2.9530412066
C   -3.6851200335  -0.4450547135   3.7229907371
C   -4.7573077104  -1.1693053419   2.9520561231
O   -4.1954570466  -1.7586920454   1.7710850144
C   -4.9919650000  -2.8457759644   1.2832694816
C   -4.3138160123  -3.4542150098   0.0877797313
O   -4.3956816943  -2.5425205469  -1.0064937590
C   -3.5780363234  -2.9443680270  -2.1045680537
C   -3.9206235123  -2.1164598623  -3.3121620510
O   -3.7397669073  -0.7229656122  -3.0344509897
C   -3.8101960590   0.0612253951  -4.2305718948
C   -4.1451509350   1.4934000461  -3.9205425894
O   -3.0839870999   2.1132098419  -3.1948404405
C   -3.2503873332   3.5322104054  -3.1724745830
C   -2.0844514598   4.1847215131  -2.4793701399
O   -2.1334438391   3.8718752156  -1.0887960702
C   -1.3005778102   4.6876255198  -0.2732446641
C    0.1822646662   4.5649734493  -0.5496531596
O    0.5366406356   3.1816332624  -0.4192903445
C    1.6592791382   0.4856835518   4.3852610168
C    2.9860234541   0.0567720838   4.4141087923
C    3.5869711407  -0.4786494385   3.2789315710
S    5.2724664899  -1.0603348646   3.3383117229
C    5.0820920348  -2.4912949561   2.2891723292
C    4.2036149264  -2.4441993795   1.1901471627
C    3.9783167632  -3.6250474195   0.4762319215
C    4.6851951109  -4.7857586005   0.7727643613
C    5.6210938757  -4.7884184219   1.8044496938
C    5.8051752278  -3.6479995670   2.5788346392
H    3.4258084118  -2.5147417776  -2.0560902201
H    5.0416667315  -3.2738444416  -3.7635285636
H    7.1989137060  -2.0666480209  -4.0555029411
H    7.6713773906  -0.0431901935  -2.7105231439
H    5.0335701786   3.9712332378  -0.7837913301
H    2.7373195110   4.8205399283  -0.6681706625
H    1.2713208885   0.7920259831  -0.3954945752
H    0.9173785514  -0.3669399492   1.1922416957
H   -0.6310485184   1.9847754216   4.6860706181
H   -1.2086751137   0.3104071948   4.9004443781
H   -2.3315340249   2.4722887746   3.0197049777
H   -3.0459816416   1.9659193141   4.5711328948
H   -4.1193248112  -0.0966092949   4.6743650145
H   -2.8606887429  -1.1375872666   3.9525586516
H   -5.5756907205  -0.4832881363   2.6809581165
H   -5.1679075692  -1.9571472429   3.6012243309
H   -6.0026901427  -2.4952182512   1.0176660492
H   -5.0883384812  -3.6136478629   2.0659440746
H   -4.8157455846  -4.4015823406  -0.1674596206
H   -3.2609513516  -3.6747833581   0.3258243494
H   -3.7640913652  -4.0004398544  -2.3605044750
H   -2.5142987809  -2.8371193347  -1.8427646932
H   -4.9641719497  -2.2923374381  -3.6182738542
H   -3.2608111702  -2.4284086306  -4.1371192904
H   -4.6046592557  -0.3290699705  -4.8849386521
H   -2.8534496839  -0.0060135103  -4.7721547401
H   -5.0878985676   1.5530450845  -3.3506603891
H   -4.2982961567   2.0101505475  -4.8826793198
H   -3.2984914252   3.9178318581  -4.2044929456
H   -4.1926415579   3.8015103737  -2.6654046528
H   -2.1590617283   5.2742191186  -2.6297951684
H   -1.1409910516   3.8385033620  -2.9298422901
H   -1.5067812446   4.3786637686   0.7577883315
H   -1.5733218904   5.7512480038  -0.3786434111
H    0.7130431168   5.1771577010   0.1934894017
H    0.4494574204   4.9267488383  -1.5523950433
H    1.2169780753   0.8964122636   5.2858860190
H    3.5466069096   0.1325241094   5.3418534538
H    3.2303798701  -3.6334921568  -0.3074250544
H    4.5000599214  -5.6892556658   0.1990017221
H    6.1814075200  -5.6897724223   2.0361082594
H    6.4911590189  -3.6632601366   3.4215433384
N   -3.4330098101   0.2979328780  -0.3270478114
H   -3.7241476575  -0.4774327748   0.2950629097
C   -1.9499343052   0.5248163626  -0.1584400667
C   -1.1693226000  -0.7013113346  -0.5373968414
C   -1.0562964780  -1.7718154660   0.3536055848
C   -0.3065940844  -2.8941866563   0.0133925894
H   -0.2189238785  -3.7191310245   0.7155075145
C    0.3392636951  -2.9544877485  -1.2202246530
H    0.9271240747  -3.8294607754  -1.4844158834
C    0.2282435982  -1.8914847918  -2.1148438824
H    0.7297402666  -1.9341350564  -3.0779244063
H   -1.5482531605  -1.7172884747   1.3220657595
C   -0.5263707151  -0.7718695937  -1.7755838203
H   -0.6111748597   0.0602364374  -2.4706116754
H   -1.7905343210   0.7853049575   0.8924476176
H   -1.6888747755   1.3781512684  -0.7897904434
H   -3.6092592395  -0.0098251781  -1.3021934122
C   -4.2220480428   1.5305751086  -0.0107840385
H   -4.1881487725   1.6514193855   1.0778192017
C   -5.6411480888   1.4826107141  -0.5074063462
C   -6.3127571874   2.7006013010  -0.6572758499
H   -5.7954125902   3.6287824276  -0.4235531210
C   -7.6275229793   2.7333058286  -1.1076536829
H   -8.1339028460   3.6879865824  -1.2222382261
C   -8.2883107619   1.5468612254  -1.4237454203
H   -9.3125493971   1.5712161021  -1.7854319629
C   -7.6250841307   0.3325875773  -1.2766502981
H   -8.1301502081  -0.5979114058  -1.5223958157
C   -6.3088659584   0.2969668977  -0.8171825027
H   -5.8141090391  -0.6660420060  -0.7244395331
H   -3.6942216765   2.3740257775  -0.4647450336

Conformer 6
G(CENSO)=       -3543.94133031  G(xTB)=        -185.96803981        
C    4.5885443598  -1.0174591841  -1.3981602108
C    4.3184354372  -2.1990237743  -2.0956832190
C    5.0925472420  -2.5745032482  -3.1883795932
C    6.1419530071  -1.7610185140  -3.6112737375
C    6.3814747548  -0.5459276714  -2.9783589460
C    5.5917286254  -0.1676899707  -1.8927094666
S    5.8480866544   1.4136201061  -1.1185463986
C    4.1529544497   1.7862178588  -0.7049605504
C    3.7261045217   3.1087429415  -0.7483146529
C    2.4206655987   3.4511750712  -0.4072544060
C    1.5249863628   2.4418237341  -0.0454220815
C    1.9460382850   1.1082864452  -0.0238838889
C    3.2640985064   0.7653173610  -0.3068268445
C    3.8312903915  -0.6032779148  -0.1931419229
C    3.8982239282  -1.2781471988   0.9826195956
C    3.2395292903  -0.8065634903   2.2222348137
C    1.8623162277  -0.8392447191   2.3916452323
C    1.2762151803  -0.3610126149   3.5661863299
O   -0.0789098732  -0.4536917507   3.6069042269
C   -0.7702888030   0.0948163246   4.7383164631
C   -2.2396255115  -0.1785609992   4.5549648387
O   -2.7213248683   0.5523769282   3.4295497958
C   -4.1424039691   0.6508462513   3.3803750859
C   -4.8721768336  -0.6440026087   3.1031452860
O   -4.4878811535  -1.1726125615   1.8301202241
C   -5.2140051635  -2.3697185218   1.5313688931
C   -4.6825314510  -2.9898668355   0.2688877679
O   -4.8966917332  -2.0945780669  -0.8214212398
C   -4.5147389486  -2.6763601778  -2.0673190406
C   -4.8111689238  -1.7218526583  -3.1905036919
O   -3.8862727543  -0.6249052798  -3.1709196586
C   -4.0538928884   0.2111178536  -4.3234485910
C   -2.9453966319   1.2233345484  -4.4096739054
O   -3.0515184566   2.1725343376  -3.3496197101
C   -2.1706065793   3.2816647335  -3.5570702341
C   -2.4572367126   4.3556360421  -2.5342439829
O   -2.0057041038   4.0141789096  -1.2194322339
C   -0.7126710541   4.5446745889  -0.9195566292
C   -0.2615525943   3.9915527649   0.4129665890
O    0.2260373707   2.6398864702   0.3220108355
C    2.0800970411   0.1503721992   4.5897053197
C    3.4676535122   0.1103615131   4.4518435305
C    4.0496098489  -0.3854168976   3.2895744315
S    5.8204025939  -0.5383695744   3.1333100818
C    5.8614329181  -2.0799246946   2.2282125637
C    4.8772361477  -2.3601237014   1.2581982454
C    4.8873754009  -3.6201677953   0.6533020355
C    5.8989984063  -4.5354454442   0.9269329437
C    6.9111668492  -4.2109088634   1.8267089741
C    6.8831961201  -2.9905951405   2.4936313427
H    3.4878898805  -2.8209056126  -1.7786442730
H    4.8746650091  -3.5019473305  -3.7100133943
H    6.7546329930  -2.0528954877  -4.4595863303
H    7.1636823212   0.1159887888  -3.3402321762
H    4.4131840339   3.8911076711  -1.0592766509
H    2.1255247701   4.4924932418  -0.4571717524
H    1.2205775155   0.3461208146   0.2260645850
H    1.2228027938  -1.2402964327   1.6129458905
H   -0.5776354598   1.1747401305   4.8083984292
H   -0.4349721363  -0.3912418214   5.6655881806
H   -2.7611413551   0.1388945823   5.4729484748
H   -2.4005970329  -1.2602035112   4.4272026786
H   -4.3620304034   1.3766023080   2.5900985663
H   -4.5323176190   1.0558174880   4.3294048541
H   -5.9544838802  -0.4308748867   3.1195189788
H   -4.6717674357  -1.3923419304   3.8857434269
H   -6.2871719599  -2.1406519456   1.4253471911
H   -5.0977933038  -3.0967916107   2.3506607438
H   -5.2192448612  -3.9372260974   0.0970933145
H   -3.6090398144  -3.2170762726   0.3705398180
H   -5.0892840136  -3.6006824530  -2.2415308481
H   -3.4434353345  -2.9381863095  -2.0605581253
H   -5.8462869827  -1.3501136616  -3.1162038902
H   -4.7082994156  -2.2645156624  -4.1425058325
H   -5.0343611646   0.7114970232  -4.2888189232
H   -4.0167879865  -0.4100986009  -5.2317036184
H   -3.0401684701   1.7329979579  -5.3827582723
H   -1.9639982771   0.7216129049  -4.3861033045
H   -1.1181366041   2.9561118004  -3.4974252707
H   -2.3390912048   3.7022211981  -4.5625968934
H   -3.5412754090   4.5180127502  -2.4723149224
H   -1.9967209332   5.2975212211  -2.8654977503
H   -0.7659717061   5.6438006574  -0.8502232344
H    0.0105451652   4.2880780147  -1.7090277818
H   -1.1163076982   3.9398519401   1.0953320079
H    0.4953709531   4.6410316252   0.8673145140
H    1.6522108645   0.5399369961   5.5065299749
H    4.0919315174   0.4529156914   5.2727404850
H    4.0906266416  -3.8872847853  -0.0304491804
H    5.8922934315  -5.5053869567   0.4379502838
H    7.7057703536  -4.9202506120   2.0399388504
H    7.6416558244  -2.7540119494   3.2349275241
N   -3.7691978471   0.6261580945  -0.5421800175
H   -4.1578783635  -0.1275276893   0.0461769230
C   -2.3391101719   0.8744379377  -0.1359920706
C   -1.4869584822  -0.3203865254  -0.4551579857
C   -1.4038936114  -1.3919020769   0.4364847315
C   -0.6204518836  -2.5015566424   0.1284649815
H   -0.5572458998  -3.3290366929   0.8305090740
C    0.0926997356  -2.5445763791  -1.0677156055
H    0.7076430509  -3.4091043450  -1.3038870662
C    0.0177550042  -1.4748557441  -1.9588262023
H    0.5793967364  -1.4994757926  -2.8889719697
H   -1.9496942462  -1.3466815968   1.3754165480
C   -0.7700153340  -0.3692067736  -1.6530644199
H   -0.8191117249   0.4717410636  -2.3406024077
H   -2.3458515556   1.0874668059   0.9376775371
H   -2.0086192569   1.7606712858  -0.6811772419
H   -3.7967579553   0.2731215731  -1.5194191840
C   -4.6340941641   1.8504247655  -0.4305865244
H   -4.6089554727   2.1662041635   0.6160747152
C   -6.0315506875   1.5500701922  -0.8917456568
C   -6.8904068330   0.7798662425  -0.1023189938
H   -6.5536101536   0.4193209520   0.8672298978
C   -8.1701418992   0.4720494418  -0.5516805908
H   -8.8304534545  -0.1294166032   0.0670369667
C   -8.6066481620   0.9403976320  -1.7904067356
H   -9.6084885100   0.7044805207  -2.1389796882
C   -7.7595491310   1.7174438626  -2.5762529029
H   -8.0980918273   2.0908841429  -3.5388328656
C   -6.4740970892   2.0168943985  -2.1306022373
H   -5.8069795526   2.6179230922  -2.7433792875
H   -4.1718792194   2.6218453470  -1.0472935500

Conformer 7
G(CENSO)=       -3543.94120599  G(xTB)=        -185.97054098        
C    4.6903672385  -0.7226953518  -1.3769267490
C    4.5044738373  -1.8090504405  -2.2376434503
C    5.4488179739  -2.1205239720  -3.2101324797
C    6.5905402061  -1.3344986481  -3.3506588257
C    6.7588765812  -0.2045963516  -2.5577344931
C    5.8022987265   0.1110679292  -1.5930569193
S    5.9933525091   1.5951303403  -0.6264011362
C    4.2719128529   2.0366835608  -0.4805303250
C    3.9021464946   3.3780615616  -0.4906776623
C    2.5672829649   3.7556822731  -0.3591766589
C    1.5893700531   2.7641965024  -0.2507188290
C    1.9577747144   1.4170264483  -0.2974906645
C    3.2926136321   1.0326963191  -0.3472821479
C    3.7584249421  -0.3758231398  -0.2755523066
C    3.5770727036  -1.1611413361   0.8190740922
C    2.8513143591  -0.7015874388   2.0273467629
C    1.4893243104  -0.4354559243   2.0413769752
C    0.8749013148   0.1060824594   3.1731810513
O   -0.4393085966   0.4219256266   3.0121618692
C   -1.1267592651   1.0944040111   4.0758656169
C   -2.3705934517   1.7334958984   3.4920343321
O   -3.2527280786   0.8445860996   2.8135082947
C   -3.8422819011  -0.1437514803   3.6561047629
C   -5.0204469486  -0.7535846495   2.9451052095
O   -4.5675485715  -1.4234709763   1.7635566347
C   -5.5781313035  -2.2699256071   1.2036905761
C   -4.9794068072  -3.0825672246   0.0898544762
O   -4.7017216926  -2.2342805164  -1.0225955117
C   -3.9983850699  -2.9284176960  -2.0511520073
C   -4.0164955917  -2.1108414338  -3.3117864056
O   -3.3191509856  -0.8764896141  -3.1175992040
C   -3.1684284717  -0.1846719962  -4.3617680185
C   -2.5295308325   1.1605557223  -4.1466874158
O   -3.4155117737   1.9807859614  -3.3868760246
C   -3.3414115091   3.3717088706  -3.6930849204
C   -2.0113882099   4.0242905395  -3.3862684214
O   -1.7252803132   3.8802565104  -1.9997938826
C   -0.5983456524   4.6530560160  -1.5966453381
C   -0.2793932482   4.3024639236  -0.1652316364
O    0.2570803234   2.9739046611  -0.0544196450
C    1.6138995823   0.3000922913   4.3427767284
C    2.9627601243  -0.0537309203   4.3611181069
C    3.5831052118  -0.5507499634   3.2191567543
S    5.3066228893  -1.0077178759   3.2502551178
C    5.2181536272  -2.4228911125   2.1657514131
C    4.3341016874  -2.4135004514   1.0695021246
C    4.1987027528  -3.5870139042   0.3217447425
C    4.9935779976  -4.6977286808   0.5853725354
C    5.9290965241  -4.6578624541   1.6167098831
C    6.0284253705  -3.5285875532   2.4222317794
H    3.6031678064  -2.4042555671  -2.1479681902
H    5.2899795407  -2.9762700606  -3.8599035696
H    7.3346734617  -1.5764319131  -4.1041991887
H    7.6189106313   0.4437559320  -2.7020101339
H    4.6597487944   4.1484365343  -0.6061005614
H    2.3195341885   4.8105863268  -0.3669993362
H    1.1726906554   0.6742994899  -0.2852018984
H    0.8844184496  -0.6344391598   1.1669239476
H   -0.5088958772   1.9028456570   4.4904352808
H   -1.3570866589   0.3838679126   4.8815634191
H   -2.0750092761   2.4813839417   2.7468244538
H   -2.8972541272   2.2500867076   4.3115734279
H   -4.2012894504   0.3106873494   4.5936654918
H   -3.1127111033  -0.9286936532   3.9092820819
H   -5.7636589491   0.0159230590   2.6840003321
H   -5.4956095414  -1.4778825118   3.6248831138
H   -6.4253087444  -1.6679014121   0.8346796737
H   -5.9546677329  -2.9572740015   1.9766667752
H   -5.6952106689  -3.8679306536  -0.2026470182
H   -4.0560091080  -3.5730351922   0.4398146265
H   -4.4882445205  -3.8914796131  -2.2695292816
H   -2.9631631935  -3.1362324875  -1.7325424349
H   -5.0548142394  -1.9090099326  -3.6213637904
H   -3.5283808669  -2.6952788069  -4.1080795644
H   -4.1526132296  -0.0548749740  -4.8401852064
H   -2.5316900032  -0.7779905829  -5.0380065591
H   -2.3424054114   1.5999014727  -5.1387039588
H   -1.5613534423   1.0539939787  -3.6324143875
H   -3.5664179573   3.5394075169  -4.7595067562
H   -4.1312968882   3.8444454059  -3.0970172764
H   -2.0931943655   5.0904194165  -3.6606060092
H   -1.1992772556   3.5884013138  -3.9919842630
H   -0.8252110721   5.7304949620  -1.6640353037
H    0.2688568926   4.4468369824  -2.2461311717
H   -1.2032732901   4.2829942524   0.4223706527
H    0.3898625100   5.0456245929   0.2814289304
H    1.1582892414   0.6902478215   5.2458867583
H    3.5271688010   0.0574511844   5.2829938303
H    3.4538351125  -3.6314498347  -0.4638692617
H    4.8778459657  -5.5958650603  -0.0143945293
H    6.5569629310  -5.5200642133   1.8226468489
H    6.7171061796  -3.5147311565   3.2628061529
N   -3.3411847731   0.3437237909  -0.3614354432
H   -3.7403914566  -0.2846335337   0.3600999720
C   -1.8443959750   0.3997199175  -0.2309809678
C   -1.2249149862  -0.9624997846  -0.3687883745
C   -1.4199648175  -1.9307602307   0.6204436191
C   -0.8010615036  -3.1726882098   0.5202392342
H   -0.9571987006  -3.9174222906   1.2961151132
C    0.0308242312  -3.4546272988  -0.5624905971
H    0.5214519309  -4.4215347126  -0.6354927035
C    0.2298962084  -2.4935753989  -1.5508477562
H    0.8730775200  -2.7087400101  -2.3998684409
H   -2.0480631565  -1.7071639635   1.4786439348
C   -0.4015606070  -1.2556433304  -1.4571180393
H   -0.2489793107  -0.5071817141  -2.2305450844
H   -1.6309072979   0.8234444097   0.7548420282
H   -1.4831787025   1.0865643488  -1.0009892983
H   -3.5658498584  -0.0719299734  -1.2800293369
C   -3.9764840165   1.7018583657  -0.2377315651
H   -3.6881750958   2.0997077387   0.7375518110
C   -5.4716065128   1.6035732471  -0.3549077868
C   -6.0673045015   1.0776629634  -1.5065223135
H   -5.4455457357   0.7541891501  -2.3381875165
C   -7.4515527535   0.9751867791  -1.5954194486
H   -7.9046814078   0.5609139629  -2.4919749917
C   -8.2559798461   1.4101284199  -0.5428763914
H   -9.3374415184   1.3335790197  -0.6161934786
C   -7.6693213483   1.9461966375   0.6001489836
H   -8.2906583743   2.2905883134   1.4223889057
C   -6.2822730271   2.0362919612   0.6957873895
H   -5.8227906340   2.4454139196   1.5922606065
H   -3.5395975130   2.3185662752  -1.0282628812

Conformer 8
G(CENSO)=       -3543.94119118  G(xTB)=        -185.96790973        
C    4.6012627966  -1.0539004737  -1.3818082797
C    4.3360231164  -2.2463096426  -2.0625136104
C    5.1117143297  -2.6339130560  -3.1498599711
C    6.1577928682  -1.8220663965  -3.5840658001
C    6.3920759703  -0.5970790239  -2.9685400269
C    5.6007173274  -0.2069852942  -1.8882381771
S    5.8497427361   1.3856792801  -1.1357019597
C    4.1536514195   1.7561380985  -0.7242646002
C    3.7233716637   3.0769923689  -0.7808964487
C    2.4180814441   3.4196415909  -0.4401894258
C    1.5253220388   2.4120338253  -0.0663526579
C    1.9493862959   1.0794638475  -0.0322378520
C    3.2683041659   0.7370905939  -0.3133273429
C    3.8431772913  -0.6270313766  -0.1818114218
C    3.9190143354  -1.2835425982   1.0039095169
C    3.2552531241  -0.8005064131   2.2362566967
C    1.8780004541  -0.8427057730   2.4032245381
C    1.2851991306  -0.3527403960   3.5694790040
O   -0.0692938517  -0.4546935252   3.6084337397
C   -0.7651597673   0.0944190836   4.7368159213
C   -2.2318726415  -0.1934841835   4.5561792532
O   -2.7213569193   0.5284746593   3.4283885648
C   -4.1436197816   0.6058586077   3.3767492641
C   -4.8528679572  -0.6980547681   3.0894438564
O   -4.4643121314  -1.2065841621   1.8096519543
C   -5.1697788093  -2.4136844817   1.5024662011
C   -4.6422137043  -3.0053290636   0.2247753210
O   -4.8845504117  -2.0976282835  -0.8491889692
C   -4.5210371224  -2.6583668952  -2.1100364479
C   -4.8419480629  -1.6880987020  -3.2128084013
O   -3.9219175303  -0.5870138732  -3.1928600605
C   -4.1130751987   0.2637884425  -4.3308168991
C   -3.0107578454   1.2820663963  -4.4232632215
O   -3.0997494155   2.2155083025  -3.3477882719
C   -2.2210061364   3.3266061755  -3.5539219604
C   -2.4869047758   4.3855046458  -2.5100795133
O   -2.0185474731   4.0221770647  -1.2072717946
C   -0.7136326364   4.5315127729  -0.9221034062
C   -0.2535686740   3.9666753622   0.4028603485
O    0.2266957028   2.6128953941   0.3012552772
C    2.0825606770   0.1792846990   4.5875904511
C    3.4706434340   0.1491637205   4.4532984070
C    4.0593238331  -0.3573713616   3.2991094020
S    5.8314548188  -0.4960434914   3.1480834155
C    5.8888460241  -2.0483619714   2.2627657067
C    4.9095000287  -2.3512714263   1.2945087935
C    4.9360707023  -3.6182438077   0.7045508188
C    5.9574750885  -4.5185584290   0.9913871726
C    6.9634855187  -4.1722014982   1.8898900761
C    6.9199332983  -2.9443678584   2.5418485352
H    3.5083480877  -2.8672692668  -1.7361037037
H    4.8980086465  -3.5697506020  -3.6580877555
H    6.7720027520  -2.1235891753  -4.4278940788
H    7.1717079456   0.0627660125  -3.3396161077
H    4.4079540018   3.8578373489  -1.1010915040
H    2.1207566733   4.4598537287  -0.4993520616
H    1.2269073607   0.3181208459   0.2293687517
H    1.2443278172  -1.2600652794   1.6283065697
H   -0.5825296026   1.1764767904   4.8004442335
H   -0.4244977118  -0.3830614009   5.6665954290
H   -2.7553021927   0.1230711265   5.4734454121
H   -2.3826463384  -1.2771532122   4.4332705424
H   -4.3726112260   1.3322868874   2.5898515570
H   -4.5416390691   0.9996722676   4.3271027025
H   -5.9386137639  -0.5035663574   3.1115564372
H   -4.6372250640  -1.4507732184   3.8637790619
H   -6.2485730060  -2.2048535721   1.4125178132
H   -5.0289977461  -3.1497662455   2.3098557960
H   -5.1649809010  -3.9590228405   0.0450067920
H   -3.5639722949  -3.2159895259   0.3103401045
H   -5.0937659498  -3.5830192493  -2.2885608519
H   -3.4481786432  -2.9142674543  -2.1260985287
H   -5.8772275534  -1.3224906247  -3.1142483079
H   -4.7536819231  -2.2156343347  -4.1747154028
H   -5.0949028956   0.7591384799  -4.2722157246
H   -4.0891713363  -0.3449158859  -5.2479562027
H   -3.1267464131   1.8052725161  -5.3868961172
H   -2.0267871389   0.7846800575  -4.4264784946
H   -1.1682978057   2.9982137923  -3.5192428915
H   -2.4071616758   3.7635857874  -4.5493659065
H   -3.5689931151   4.5522396426  -2.4294008848
H   -2.0262229615   5.3301396136  -2.8334737868
H   -0.7499861921   5.6309930744  -0.8476761022
H   -0.0045303847   4.2677255982  -1.7219632575
H   -1.1026749635   3.9162101979   1.0923917825
H    0.5109984481   4.6091957170   0.8542100405
H    1.6494848394   0.5777680056   5.4981113622
H    4.0901026021   0.5085674839   5.2706202666
H    4.1443972404  -3.9030632266   0.0221458836
H    5.9631475981  -5.4940389228   0.5135360285
H    7.7653615562  -4.8700137006   2.1136712381
H    7.6736324485  -2.6902386865   3.2821987151
N   -3.7895573504   0.6359721125  -0.5480819932
H   -4.1664077687  -0.1283638028   0.0342039796
C   -2.3592674042   0.8950800954  -0.1487957603
C   -1.4970315085  -0.2870428512  -0.4858721086
C   -1.3844464896  -1.3595501511   0.4011182393
C   -0.5947340179  -2.4594303628   0.0744663133
H   -0.5097633316  -3.2890468530   0.7717156531
C    0.0945219023  -2.4913560544  -1.1359377595
H    0.7134094079  -3.3486960251  -1.3872954937
C   -0.0086719609  -1.4196301594  -2.0218860746
H    0.5351024893  -1.4353728201  -2.9627840166
H   -1.9151540351  -1.3242219700   1.3491656949
C   -0.8020939048  -0.3235597558  -1.6972315383
H   -0.8742190156   0.5190248336  -2.3807820940
H   -2.3611572347   1.0978599355   0.9268069659
H   -2.0424025705   1.7898371113  -0.6879779442
H   -3.8199998388   0.2929552737  -1.5287900925
C   -4.6654023473   1.8507464177  -0.4183236411
H   -4.6340482381   2.1579866671   0.6307636025
C   -6.0641910888   1.5416849746  -0.8697339029
C   -6.9065734198   0.7505849197  -0.0831069688
H   -6.5559987256   0.3793033332   0.8775069292
C   -8.1876520724   0.4359761657  -0.5237779380
H   -8.8352012543  -0.1813742280   0.0928364106
C   -8.6422053698   0.9185448210  -1.7505294620
H   -9.6450958189   0.6771014489  -2.0922297425
C   -7.8116818843   1.7163034525  -2.5332757429
H   -8.1642790646   2.1006417822  -3.4864932962
C   -6.5247538297   2.0224855431  -2.0965398559
H   -5.8704358558   2.6398370827  -2.7068069641
H   -4.2160856899   2.6320476141  -1.0325301417

Conformer 9
G(CENSO)=       -3543.94116074  G(xTB)=        -185.97249239        
C    5.0077894954  -0.4116035176  -1.2691183508
C    4.7770520441  -1.2404454267  -2.3705999840
C    5.8192040552  -1.6044073855  -3.2171162489
C    7.1077418879  -1.1288393670  -2.9823926907
C    7.3448380498  -0.2433098068  -1.9363187752
C    6.2936028654   0.1309435802  -1.0997793072
S    6.5769858035   1.3180485489   0.1996763689
C    5.0037379672   2.1575559084   0.1374004569
C    4.9461016093   3.5325231494   0.3698685720
C    3.7339705454   4.1982473570   0.3020150651
C    2.5704107786   3.5027967286  -0.0474730688
C    2.6239906317   2.1306064066  -0.2946143113
C    3.8313222556   1.4405557221  -0.1449555517
C    3.9709463364  -0.0316720009  -0.2779021960
C    3.4607087528  -0.9021056446   0.6289103937
C    2.6527359431  -0.4672489611   1.7946057215
C    1.3876197332   0.0974106303   1.6835611665
C    0.6999329385   0.5428498125   2.8163107914
O   -0.5230151170   1.0923196381   2.5770143111
C   -1.2754282386   1.5858125927   3.6961950049
C   -2.6060030825   2.0853116299   3.1788230931
O   -3.4395954938   1.0752821657   2.6112023734
C   -3.9439337867   0.1466504238   3.5716758234
C   -5.0369825120  -0.6727040025   2.9416115679
O   -4.4907511635  -1.4395301384   1.8620365376
C   -5.3740174737  -2.4897566781   1.4515634339
C   -4.7175227658  -3.2917414855   0.3630785615
O   -4.6685132911  -2.5078486501  -0.8264433822
C   -3.9767179556  -3.1724000008  -1.8812674258
C   -4.2454160852  -2.4540695515  -3.1733224529
O   -3.6696631721  -1.1431916280  -3.1367845671
C   -3.9024095737  -0.4539910309  -4.3713894895
C   -3.0513753705   0.7831597348  -4.4546267520
O   -3.5031864905   1.7445929260  -3.5013670432
C   -3.1098910408   3.0827416251  -3.8126364776
C   -1.6373339065   3.3700319094  -3.6283562402
O   -1.3154899812   3.2681716929  -2.2424930539
C    0.0388966663   3.6100468818  -1.9735937944
C    0.1877240756   3.6570017191  -0.4613463632
O    1.4373855544   4.2598183049  -0.0943687023
C    1.2758886676   0.4088602640   4.0821835720
C    2.5120085400  -0.2222804893   4.2037188095
C    3.1921487048  -0.6738194094   3.0778244694
S    4.7501508349  -1.5213495280   3.2571457630
C    4.5665303942  -2.6930584810   1.9252075515
C    3.9083193530  -2.3129103168   0.7401006651
C    3.7092913662  -3.2855285537  -0.2438729970
C    4.2224163216  -4.5699240244  -0.0953325610
C    4.9345310756  -4.9083742813   1.0528843059
C    5.0927222383  -3.9762639110   2.0728164602
H    3.7709296514  -1.5945929291  -2.5661564151
H    5.6233514598  -2.2590053177  -4.0614732997
H    7.9261825856  -1.4169934440  -3.6360636329
H    8.3372983467   0.1721921393  -1.7839534414
H    5.8522532201   4.0872306456   0.5980324730
H    3.6786710887   5.2666675783   0.4884586250
H    1.7458159345   1.5827549706  -0.6094242376
H    0.9119084380   0.1876649894   0.7147915044
H   -0.7452401205   2.4248233726   4.1701528626
H   -1.4080917534   0.7936097750   4.4444238661
H   -2.4398807879   2.8224422100   2.3843226537
H   -3.1259117244   2.5866522664   4.0111175800
H   -4.3648516115   0.6822925745   4.4382124639
H   -3.1459085190  -0.5192224047   3.9337229257
H   -5.8518287383  -0.0291798886   2.5744311055
H   -5.4462445061  -1.3464858543   3.7101958008
H   -6.3293964695  -2.0702771687   1.0957911263
H   -5.5821741405  -3.1513062143   2.3063957078
H   -5.3072219937  -4.2068289825   0.1905515156
H   -3.7026519495  -3.5910420774   0.6727088466
H   -4.3387919686  -4.2080352275  -1.9872613157
H   -2.8948395640  -3.2068534211  -1.6696473219
H   -5.3311860190  -2.3867686355  -3.3500252136
H   -3.7982961785  -3.0317493439  -3.9977487980
H   -4.9692709967  -0.1954428984  -4.4663495601
H   -3.6311264816  -1.1100472624  -5.2136337370
H   -3.1454951572   1.1880885195  -5.4751919915
H   -1.9950793847   0.5232223743  -4.2865620428
H   -3.3847680014   3.3232033158  -4.8522738777
H   -3.6916516397   3.7298954216  -3.1455518592
H   -1.4407778817   4.3935096903  -3.9900348666
H   -1.0135886432   2.6811975404  -4.2211428677
H    0.2766094326   4.6039967999  -2.3869451641
H    0.7257045201   2.8768739051  -2.4274031548
H    0.0720498583   2.6669412454  -0.0018404974
H   -0.5794151995   4.3179906949  -0.0454589133
H    0.7705026186   0.7536694490   4.9767449164
H    2.9358441050  -0.3714111349   5.1931750797
H    3.1350008277  -3.0340912816  -1.1270810402
H    4.0617955666  -5.3065946720  -0.8773031438
H    5.3411053279  -5.9086235025   1.1729380009
H    5.6078361378  -4.2500531039   2.9896789067
N   -3.6321350390   0.2843370389  -0.4564128823
H   -3.8961754388  -0.3213163586   0.3425951345
C   -2.1516337119   0.5632021514  -0.4265084393
C   -1.3578023062  -0.7068766855  -0.5377962313
C   -1.3679287019  -1.6448409219   0.4979958109
C   -0.6301536019  -2.8192931824   0.3885972644
H   -0.6434044953  -3.5441998193   1.1982279252
C    0.1305243318  -3.0635433683  -0.7537804087
H    0.7061384906  -3.9810363745  -0.8383667753
C    0.1588764822  -2.1238883382  -1.7820121784
H    0.7546685097  -2.3062372704  -2.6724576101
H   -1.9519590426  -1.4529158519   1.3946209085
C   -0.5865028344  -0.9523201009  -1.6748282066
H   -0.5755492775  -0.2214659577  -2.4796899724
H   -1.9521165339   1.0693315660   0.5221078626
H   -1.9378365077   1.2434892543  -1.2555653725
H   -3.8374047370  -0.2467779019  -1.3189418506
C   -4.4480783034   1.5449945924  -0.4142223516
H   -4.0735197592   2.1420435636   0.4198433813
C   -5.9135096061   1.2570097731  -0.2393562780
C   -6.5861106947   0.3674288078  -1.0825731972
H   -6.0529197141  -0.1435447407  -1.8808592928
C   -7.9453460559   0.1251577425  -0.9082313065
H   -8.4556996585  -0.5743795133  -1.5647399022
C   -8.6513473943   0.7818648941   0.0982246311
H   -9.7135464742   0.5943848820   0.2304176117
C   -7.9902539854   1.6796769276   0.9322576930
H   -8.5337180130   2.1960391055   1.7187964393
C   -6.6262938906   1.9089001164   0.7690612408
H   -6.1078558990   2.5992257885   1.4301576335
H   -4.2495878858   2.0697532345  -1.3527634761

Conformer 10
G(CENSO)=       -3543.94067508  G(xTB)=        -185.97012253        
C    5.1412117000  -0.9483397428  -1.0665431276
C    4.8776050344  -2.0548769474  -1.8790795724
C    5.8890582374  -2.6451679395  -2.6292628890
C    7.1807968644  -2.1240215267  -2.5906155469
C    7.4485012632  -0.9790177137  -1.8478664610
C    6.4268653945  -0.3817906197  -1.1097964460
S    6.7504351346   1.1248258669  -0.2155247624
C    5.1650384233   1.9093353095  -0.4482993281
C    5.1039554822   3.2927874129  -0.6275912575
C    3.8844251488   3.9175065754  -0.8277821184
C    2.7138113387   3.1538464024  -0.8902680728
C    2.7693685533   1.7692921422  -0.7240607464
C    3.9895035777   1.1429431139  -0.4530581577
C    4.1294034992  -0.3104032777  -0.1890574145
C    3.6133904207  -0.9200200274   0.9076894849
C    2.8001172165  -0.2130035655   1.9276998713
C    1.5102199891   0.2525664080   1.6971101345
C    0.8022741646   0.9309421524   2.6925695130
O   -0.4305047421   1.3761583710   2.3150144860
C   -1.3424883460   1.8501640239   3.3229065843
C   -1.9241556871   0.7236486939   4.1446497907
O   -2.8017721228  -0.0425188351   3.3220926499
C   -3.0687989278  -1.3291769105   3.8736754678
C   -4.1182273841  -2.0357349395   3.0571137203
O   -3.6469516660  -2.2670524927   1.7270805550
C   -4.3775210504  -3.3186887422   1.0965824555
C   -3.8983535937  -3.5173800104  -0.3152924687
O   -4.3884680986  -2.4621069356  -1.1518687407
C   -4.1278544554  -2.7067433797  -2.5403778522
C   -4.9340394735  -1.7490346462  -3.3749049293
O   -4.3787584920  -0.4398822437  -3.2675793311
C   -5.2070571187   0.5473033783  -3.8783537322
C   -4.4395571827   1.8369914497  -3.9880567085
O   -4.0951045918   2.3082393600  -2.6826526843
C   -3.5953288736   3.6495340952  -2.7208079514
C   -3.1789850442   4.0713640665  -1.3319716431
O   -1.9900706337   3.4135888087  -0.8884124506
C   -0.7923832241   4.0997812984  -1.2422865368
C    0.3342699462   3.1075482712  -1.0351133833
O    1.5617941565   3.8429706938  -1.1168560967
C    1.3806719466   1.1249648956   3.9503681351
C    2.6459214763   0.6031366935   4.2065070062
C    3.3488831420  -0.0743388808   3.2151639686
S    4.9380525816  -0.7986635535   3.5761842652
C    4.7608966134  -2.2888141688   2.6111812905
C    4.0707164532  -2.2505473309   1.3847316600
C    3.8498267169  -3.4574195642   0.7152143491
C    4.3859880327  -4.6484008273   1.1943220233
C    5.1406591254  -4.6540909938   2.3650389335
C    5.3122785804  -3.4778090065   3.0869635645
H    3.8678619189  -2.4468851063  -1.9263724138
H    5.6667652528  -3.5114380249  -3.2456106760
H    7.9762667646  -2.5849761841  -3.1692635405
H    8.4413412968  -0.5374009253  -1.8595794156
H    6.0157251083   3.8838435444  -0.6177508433
H    3.8293281189   4.9934917167  -0.9642399725
H    1.8809024650   1.1599511113  -0.8138766198
H    1.0248138149   0.0797939195   0.7440653217
H   -2.1364507819   2.3528633381   2.7615425999
H   -0.8633530826   2.5936009356   3.9714266001
H   -2.4722661339   1.1508177885   5.0012004186
H   -1.1205652064   0.0855605592   4.5445015719
H   -3.4471147216  -1.2386524604   4.9056210149
H   -2.1428132082  -1.9272409624   3.9007725920
H   -5.0530936906  -1.4512374924   3.0345515448
H   -4.3332251984  -2.9943126595   3.5562082666
H   -5.4576594795  -3.0965125881   1.0962288828
H   -4.2270845862  -4.2609505748   1.6481728636
H   -4.2909359118  -4.4775354072  -0.6810792376
H   -2.7992423449  -3.5568124520  -0.3509374557
H   -4.4317123631  -3.7326528033  -2.7943657797
H   -3.0516877170  -2.5998859348  -2.7521887745
H   -5.9828605439  -1.7523507296  -3.0356737061
H   -4.9120159509  -2.0836609329  -4.4245716419
H   -6.1263274909   0.6912472405  -3.2853929695
H   -5.4980794162   0.2350378136  -4.8944015618
H   -5.0761307720   2.5754552233  -4.5000991343
H   -3.5274316210   1.6919745784  -4.5889452776
H   -2.7457364315   3.7174747414  -3.4192732860
H   -4.3875524858   4.3258185498  -3.0810317189
H   -3.9679095924   3.8070093753  -0.6176349804
H   -3.0511884045   5.1633386530  -1.3078100358
H   -0.6494131143   4.9807081242  -0.5955953774
H   -0.8158821490   4.4376671563  -2.2892211047
H    0.3019734831   2.3281404879  -1.8072834570
H    0.2421685571   2.6364066707  -0.0450124822
H    0.8553140239   1.6390247126   4.7469133069
H    3.0737319150   0.7131731972   5.1993257412
H    3.2465682212  -3.4626734237  -0.1847493076
H    4.2108301964  -5.5729355028   0.6517563598
H    5.5676370456  -5.5800888844   2.7395123757
H    5.8547617985  -3.4859676930   4.0285153012
N   -3.7969453544   0.3028063004  -0.4732705055
H   -4.0491927930  -0.6772288684  -0.7075076345
C   -2.3908552591   0.3194507199   0.0620168226
C   -1.4608732936  -0.4255257299  -0.8541112121
C   -0.8139796024  -1.5783624743  -0.4045873982
C    0.0717168992  -2.2610026171  -1.2360052599
H    0.5725083596  -3.1550289118  -0.8736080418
C    0.3071346897  -1.8025043614  -2.5299809227
H    0.9940185919  -2.3362565361  -3.1814362374
C   -0.3425863369  -0.6568223237  -2.9887269325
H   -0.1608375895  -0.2942051386  -3.9970716997
H   -1.0014944564  -1.9363181869   0.6047478907
C   -1.2189640435   0.0295436904  -2.1543136617
H   -1.7174646043   0.9284931218  -2.5113522939
H   -2.4190406174  -0.1319619381   1.0545018142
H   -2.1052192244   1.3711186449   0.1495529118
H   -3.8437289794   0.8425271923  -1.3522019041
C   -4.7979535154   0.8728342508   0.4932423020
H   -4.7713366854   0.2347685273   1.3811659423
C   -6.1678221621   0.9208235932  -0.1262182609
C   -6.7358475983   2.1428047951  -0.4919268692
H   -6.1903153491   3.0647528365  -0.3075587586
C   -7.9931617347   2.1851792280  -1.0892012756
H   -8.4278806252   3.1423346163  -1.3648953522
C   -8.6892586896   1.0038054045  -1.3352454779
H   -9.6682291047   1.0358438147  -1.8057348475
C   -8.1295061199  -0.2193109868  -0.9691608786
H   -8.6713499513  -1.1435272117  -1.1523529257
C   -6.8777179717  -0.2602288665  -0.3624986114
H   -6.4471412247  -1.2162429317  -0.0747256374
H   -4.4513961194   1.8739500885   0.7649458978

Conformer 11
G(CENSO)=       -3543.94059013  G(xTB)=        -185.96930774        
C    4.9249283936  -0.8308338235  -1.2913545746
C    4.6065000081  -1.8539692917  -2.1889736656
C    5.5806270669  -2.4051868383  -3.0147695332
C    6.8885143138  -1.9269137997  -2.9661008280
C    7.2101180149  -0.8585733168  -2.1356356303
C    6.2257044961  -0.2983719132  -1.3215191413
S    6.6167915352   1.1147687367  -0.3084366312
C    5.0498154472   1.9598815231  -0.4167277786
C    5.0260991958   3.3558169237  -0.4459293708
C    3.8203957869   4.0310788049  -0.5327098069
C    2.6256821431   3.3104975769  -0.6392449275
C    2.6444673937   1.9153094449  -0.6358421044
C    3.8518635960   1.2306286826  -0.4637187584
C    3.9595023549  -0.2441655778  -0.3295679364
C    3.4783054050  -0.9249384721   0.7418554351
C    2.7196608909  -0.2774962166   1.8392671061
C    1.4449138579   0.2523361730   1.6770644435
C    0.7915058432   0.8892739083   2.7351762907
O   -0.4256345439   1.4185290795   2.4188415771
C   -1.2728700005   1.9077059565   3.4744809968
C   -1.9278369043   0.7906633007   4.2509935972
O   -2.9112150212   0.1670150435   3.4261259628
C   -3.3703904558  -1.0593085191   3.9906066876
C   -4.5080305166  -1.6189732960   3.1796067571
O   -4.0607664979  -1.9950523855   1.8736117570
C   -4.9313660257  -2.9640668446   1.2873800117
C   -4.4044843672  -3.3944270319  -0.0525558355
O   -4.5725906202  -2.3434039522  -1.0131788678
C   -4.1635235956  -2.7647056002  -2.3226583648
C   -4.5815847876  -1.7529416501  -3.3538414366
O   -3.7627124709  -0.5865424287  -3.2636664800
C   -4.0914477163   0.3616728181  -4.2784362410
C   -3.1626103067   1.5419217243  -4.1879982699
O   -3.3378676104   2.1991558528  -2.9289985022
C   -2.8654829276   3.5510566682  -2.9649286464
C   -3.0606302027   4.1960566883  -1.6127912823
O   -2.1164754076   3.7624811847  -0.6298442665
C   -0.8469668065   4.4166340419  -0.7127566605
C    0.2358727839   3.3555342539  -0.7685817212
O    1.4891141808   4.0531505937  -0.7358904310
C    1.4052900548   0.9665511368   3.9884465764
C    2.6522234107   0.3744150953   4.1737248067
C    3.3035663801  -0.2562279800   3.1183530194
S    4.8710095068  -1.0645787332   3.3830618336
C    4.6254544097  -2.4605114754   2.2995312782
C    3.9120435901  -2.3001881007   1.0962286916
C    3.6459310125  -3.4395923114   0.3310341114
C    4.1577159050  -4.6807971986   0.6953070098
C    4.9335166049  -4.8059221585   1.8453764354
C    5.1517867470  -3.7004789224   2.6604672016
H    3.5840627598  -2.2118154585  -2.2412971307
H    5.3170757456  -3.2082371725  -3.6970436412
H    7.6551084427  -2.3596577120  -3.6026766543
H    8.2159585507  -0.4471760965  -2.1363985057
H    5.9553960007   3.9174248408  -0.4039680124
H    3.7928347179   5.1165956425  -0.5466430515
H    1.7347329231   1.3465038166  -0.7693459211
H    0.9331071226   0.1690700141   0.7258902825
H   -2.0355327928   2.5046076300   2.9635936621
H   -0.7184009953   2.5717844248   4.1482894194
H   -2.3973715645   1.2115511827   5.1559115644
H   -1.1771019663   0.0517582072   4.5730724371
H   -3.7372362069  -0.8942475357   5.0177051702
H   -2.5432966447  -1.7870813438   4.0360982904
H   -5.3310036950  -0.8890920184   3.1078227466
H   -4.8873054392  -2.5027626042   3.7168159149
H   -5.9514971575  -2.5603401023   1.1814649165
H   -4.9862085415  -3.8562301300   1.9322299494
H   -4.9739918710  -4.2776470839  -0.3804765794
H   -3.3425343793  -3.6764888516   0.0207260727
H   -4.6534788733  -3.7204577133  -2.5628953487
H   -3.0728071998  -2.9201159960  -2.3490565702
H   -5.6439025427  -1.4888259943  -3.2187341208
H   -4.4682740374  -2.2116847213  -4.3494783445
H   -5.1379351980   0.6906209475  -4.1665128297
H   -3.9800087375  -0.0936578883  -5.2761925548
H   -3.4105909423   2.2281816119  -5.0124233524
H   -2.1139552456   1.2256528260  -4.3083826026
H   -1.8036400964   3.5801237305  -3.2607256721
H   -3.4411414515   4.1167984917  -3.7157822160
H   -4.0539832877   3.9393636659  -1.2253812040
H   -3.0186085738   5.2886775344  -1.7286670859
H   -0.7064768830   5.0476282966   0.1773503273
H   -0.7860814706   5.0595141942  -1.6009034406
H    0.1515182715   2.7688533482  -1.6932025167
H    0.1508899794   2.6822277571   0.0964508911
H    0.9219457562   1.4433205949   4.8333538801
H    3.1065105019   0.3942995331   5.1606235651
H    3.0243191907  -3.3497954965  -0.5515597831
H    3.9474198527  -5.5505530850   0.0795485864
H    5.3417215003  -5.7713280493   2.1307641515
H    5.7116685463  -3.8042598186   3.5860061598
N   -3.6895339052   0.3293531879  -0.4542514140
H   -3.9947342305  -0.6630138159  -0.5153903921
C   -2.3171607886   0.4037369066   0.1606837166
C   -1.3671097762  -0.5408437261  -0.5167213691
C   -1.0973025872  -1.7886422214   0.0501659314
C   -0.2000867627  -2.6599346505  -0.5623245444
H    0.0091494687  -3.6267418986  -0.1119646375
C    0.4325256713  -2.2897834892  -1.7477519611
H    1.1333525009  -2.9690971799  -2.2256727924
C    0.1702064766  -1.0442995999  -2.3165038975
H    0.6675456876  -0.7488737355  -3.2366788332
H   -1.5898202336  -2.0683837138   0.9782605262
C   -0.7265114698  -0.1749378445  -1.7027822018
H   -0.9350117498   0.7969190285  -2.1426923584
H   -2.4319034877   0.1558670873   1.2177516488
H   -1.9921310378   1.4432056823   0.0609169992
H   -3.6434917563   0.6673463257  -1.4264402015
C   -4.7057789847   1.1271452404   0.3143236991
H   -4.6740547865   0.7684949797   1.3464943145
C   -6.0756099069   0.9553424616  -0.2802974667
C   -7.0198463834   0.1540067455   0.3636098470
H   -6.7634618731  -0.3195592875   1.3078090126
C   -8.2817938357  -0.0349306861  -0.1936767057
H   -9.0107920634  -0.6575719223   0.3177608450
C   -8.6068005568   0.5724173146  -1.4042735944
H   -9.5907526553   0.4245145464  -1.8410669622
C   -7.6692171641   1.3765334912  -2.0504975372
H   -7.9210949241   1.8584846385  -2.9913923315
C   -6.4104246303   1.5710246977  -1.4899215348
H   -5.6808141224   2.1987584083  -1.9962143095
H   -4.3754222297   2.1705292641   0.2907705680

Conformer 12
G(CENSO)=       -3543.94037530  G(xTB)=        -185.96925936        
C    4.9688714923  -0.7780088372  -1.3208887570
C    4.6747012707  -1.7764450310  -2.2537534564
C    5.6646515325  -2.2837596315  -3.0890260757
C    6.9637244244  -1.7852340724  -3.0142867306
C    7.2609996921  -0.7401470903  -2.1460258590
C    6.2610081824  -0.2239305339  -1.3219620908
S    6.6190082465   1.1614865314  -0.2591727376
C    5.0414518858   1.9878341708  -0.3651327435
C    4.9967818261   3.3835351269  -0.3588277986
C    3.7822762407   4.0422613458  -0.4492177426
C    2.6007677314   3.3067201288  -0.5945817920
C    2.6402973626   1.9123291461  -0.6238098812
C    3.8557124290   1.2421713870  -0.4487115408
C    3.9865118810  -0.2340317064  -0.3511489740
C    3.5116684207  -0.9495459298   0.7003485627
C    2.7426011741  -0.3377518479   1.8109370669
C    1.4671696957   0.1925386127   1.6561803146
C    0.8105903352   0.8090237970   2.7248057995
O   -0.4053622619   1.3446534950   2.4149774066
C   -1.2228782723   1.8844119308   3.4689965202
C   -1.9214299548   0.8098672025   4.2672306939
O   -2.9500526178   0.2341009559   3.4640872240
C   -3.4845458450  -0.9478672775   4.0550964015
C   -4.6372532607  -1.4656938265   3.2374554359
O   -4.1842477599  -1.9038584068   1.9533700755
C   -5.0981575392  -2.8324673387   1.3684732080
C   -4.5552818277  -3.3435186067   0.0634496912
O   -4.6437362345  -2.3275896495  -0.9449204321
C   -4.2099412472  -2.8211780708  -2.2209172125
C   -4.5614119193  -1.8425413709  -3.3074210970
O   -3.7155651836  -0.6955636245  -3.2280378607
C   -3.9785513179   0.2232775616  -4.2869314192
C   -3.0335568694   1.3901649972  -4.1883636135
O   -3.2531941184   2.0846927844  -2.9554656337
C   -2.7834055990   3.4373422942  -3.0095174163
C   -3.0450112308   4.1212523512  -1.6880636077
O   -2.1524673211   3.7246789214  -0.6432394351
C   -0.8802314597   4.3771961034  -0.6779075064
C    0.2110440118   3.3260596842  -0.7624219981
O    1.4557212581   4.0359722659  -0.6952574318
C    1.4199787825   0.8600714051   3.9815226882
C    2.6669453083   0.2652013107   4.1581883304
C    3.3233895030  -0.3410133071   3.0918922103
S    4.8967102112  -1.1407735709   3.3446241857
C    4.6762753014  -2.5090196784   2.2221615926
C    3.9664608129  -2.3267809662   1.0197486777
C    3.7272792523  -3.4485580966   0.2201089563
C    4.2601656686  -4.6900715739   0.5514670203
C    5.0304398742  -4.8345281898   1.7029202601
C    5.2228638053  -3.7494112744   2.5508565270
H    3.6587913927  -2.1494222541  -2.3265733355
H    5.4202042806  -3.0683098833  -3.7993222096
H    7.7421531786  -2.1834643768  -3.6589899862
H    8.2596564336  -0.3121335008  -2.1249846628
H    5.9162561143   3.9580893404  -0.2874705996
H    3.7377849300   5.1272352611  -0.4368369572
H    1.7409871547   1.3337327726  -0.7848759569
H    0.9586285642   0.1299175282   0.7018009606
H   -1.9639763992   2.5060741488   2.9552810089
H   -0.6345850393   2.5342302391   4.1277032632
H   -2.3517413941   1.2624108464   5.1764180512
H   -1.2052891897   0.0345840879   4.5828146932
H   -3.8567324791  -0.7340064974   5.0714484120
H   -2.7004622325  -1.7191957354   4.1335898380
H   -5.4161910786  -0.6930622812   3.1269658609
H   -5.0779245562  -2.3105023280   3.7906040700
H   -6.0849496531  -2.3661744766   1.2109297973
H   -5.2351369894  -3.6955931337   2.0404340363
H   -5.1571319968  -4.2116092949  -0.2469695780
H   -3.5110567433  -3.6735388789   0.1820858610
H   -4.7238284180  -3.7705627661  -2.4351452830
H   -3.1246848302  -3.0123037453  -2.2049301301
H   -5.6206999876  -1.5458797316  -3.2237587947
H   -4.4238431281  -2.3439498733  -4.2794202156
H   -5.0230247437   0.5735352677  -4.2364085675
H   -3.8284901201  -0.2649960502  -5.2641115675
H   -3.2331292387   2.0578087417  -5.0404136240
H   -1.9863608874   1.0540850874  -4.2523877920
H   -1.7093292570   3.4627668713  -3.2570136884
H   -3.3259091354   3.9781626350  -3.8020861980
H   -4.0560621190   3.8735814829  -1.3424016807
H   -3.0001758583   5.2097117621  -1.8360832222
H   -0.7572630560   4.9636277014   0.2434376600
H   -0.8075710810   5.0624913065  -1.5320049966
H    0.1407453307   2.7681558528  -1.7058303061
H    0.1260641858   2.6247988986   0.0797524063
H    0.9340294444   1.3184009850   4.8349142630
H    3.1177942980   0.2649439341   5.1468232862
H    3.1104926989  -3.3458805895  -0.6642522711
H    4.0710290302  -5.5449452199  -0.0913766569
H    5.4550840928  -5.8000739143   1.9627798878
H    5.7795189165  -3.8693956855   3.4764229644
N   -3.7229451517   0.3512226972  -0.4526646878
H   -4.0408152884  -0.6365610353  -0.5246249122
C   -2.3708078994   0.4034393113   0.2082071967
C   -1.4134263810  -0.5575059523  -0.4344140017
C   -1.1731639499  -1.8034553049   0.1491918118
C   -0.2679775994  -2.6888841742  -0.4310769807
H   -0.0806543754  -3.6539174267   0.0326408709
C    0.4004615657  -2.3357812994  -1.6018086603
H    1.1061082229  -3.0266726903  -2.0552332059
C    0.1683401581  -1.0918534450  -2.1865752835
H    0.6942146199  -0.8088112380  -3.0946835502
H   -1.6937321172  -2.0711703545   1.0655202015
C   -0.7345405091  -0.2079888527  -1.6039604304
H   -0.9183531070   0.7626070855  -2.0567444429
H   -2.5242508284   0.1602511197   1.2612942991
H   -2.0249231511   1.4367253309   0.1179022219
H   -3.6364584311   0.6958110593  -1.4203707938
C   -4.7506670370   1.1619401045   0.2857442122
H   -4.7556052412   0.8020522379   1.3177012624
C   -6.1075869959   1.0132638240  -0.3454134182
C   -7.1141560921   0.3151010675   0.3235132400
H   -6.9138962927  -0.0985542181   1.3086467976
C   -8.3682589633   0.1532947560  -0.2601325875
H   -9.1453084644  -0.3891845392   0.2713691369
C   -8.6236723766   0.6845397544  -1.5217120668
H   -9.6010365041   0.5569168709  -1.9791421267
C   -7.6241100021   1.3868513009  -2.1929982074
H   -7.8206057647   1.8097448166  -3.1746184040
C   -6.3733060635   1.5547397935  -1.6070690564
H   -5.5974008746   2.1045208130  -2.1346048273
H   -4.4035730528   2.2005272536   0.2755888534

Conformer 13
G(CENSO)=       -3543.94011140  G(xTB)=        -185.97066772        
C    5.0117608995  -0.9072298238  -0.9807955945
C    4.7208203012  -1.9263363809  -1.8916952817
C    5.7277880208  -2.5039574003  -2.6581042209
C    7.0417885839  -2.0569338121  -2.5353175904
C    7.3409467720  -0.9941244715  -1.6892740805
C    6.3249762976  -0.4075653678  -0.9350629485
S    6.6854773333   1.0047122685   0.0930453801
C    5.1532007747   1.8867461493  -0.1503251946
C    5.1704608399   3.2769872776  -0.2758045403
C    4.0007647210   3.9645994403  -0.5484193783
C    2.8037329151   3.2616868252  -0.7280784711
C    2.7706074559   1.8752466874  -0.5665360043
C    3.9435060151   1.1830626762  -0.2453519055
C    4.0116043903  -0.2896177798  -0.0731955985
C    3.4616523298  -0.9538006096   0.9707453272
C    2.6877354118  -0.3020217648   2.0562456729
C    1.4168959798   0.2357858349   1.8821913870
C    0.7156484829   0.7717141881   2.9659278739
O   -0.5416883895   1.2209034589   2.6916251339
C   -1.4055445696   1.4904326835   3.8077620932
C   -2.8115191042   1.6905183021   3.2874251198
O   -3.3583691549   0.5746917331   2.5901808774
C   -3.5064741898  -0.6017703405   3.3817794722
C   -4.4514960796  -1.5448066322   2.6841456330
O   -3.9011010924  -1.9255052262   1.4176099760
C   -4.5869035475  -3.0511433833   0.8568876185
C   -3.9623466151  -3.4115579163  -0.4627985658
O   -4.2714590667  -2.3988931667  -1.4177931611
C   -3.6658461591  -2.6462968021  -2.6845288931
C   -4.2600988889  -1.7151741879  -3.7046828873
O   -3.8899748457  -0.3626407782  -3.4128214239
C   -4.4580196763   0.5431058576  -4.3677851190
C   -3.8015987277   1.8946329150  -4.2690163560
O   -4.0955206782   2.4710213171  -2.9992407276
C   -3.9370212211   3.8885735953  -2.9471816299
C   -2.5161397831   4.3794984065  -3.1196965888
O   -1.6939984978   3.7766111349  -2.1242613463
C   -0.4015571277   4.3650614320  -2.0410545059
C    0.4987763651   3.3440740899  -1.3729736023
O    1.7265851332   4.0181338864  -1.0741399883
C    1.3036644526   0.8083159515   4.2334662779
C    2.5597503928   0.2370194036   4.4184613120
C    3.2384052268  -0.3408429175   3.3512203183
S    4.7884551429  -1.1835398467   3.6253388614
C    4.5085195173  -2.5617344356   2.5264983427
C    3.8218991810  -2.3530328718   1.3166597323
C    3.4995099003  -3.4676127155   0.5374920817
C    3.9354620587  -4.7386371621   0.8979354207
C    4.6902345841  -4.9157812733   2.0554167505
C    4.9618021058  -3.8312858272   2.8830187388
H    3.6952521035  -2.2603556758  -2.0020610833
H    5.4845913530  -3.3029977814  -3.3525599932
H    7.8326318727  -2.5094115822  -3.1268960237
H    8.3545952766  -0.6065918981  -1.6331237221
H    6.1067020870   3.8214393053  -0.1888392088
H    4.0079062469   5.0435822444  -0.6707082888
H    1.8554633653   1.3142008394  -0.7066330300
H    0.9335609373   0.2017918649   0.9127561512
H   -1.0954696786   2.4095314443   4.3257997668
H   -1.3592815224   0.6586828981   4.5233749089
H   -2.8292359196   2.5255038750   2.5771109505
H   -3.4473097409   1.9569592796   4.1479436351
H   -3.9321614705  -0.3558285424   4.3682805980
H   -2.5345941266  -1.0951210323   3.5385836331
H   -5.4376438856  -1.0753009730   2.5399558626
H   -4.5795031210  -2.4348124266   3.3199405079
H   -5.6563146138  -2.8187238893   0.7239679712
H   -4.5021989732  -3.9122485092   1.5377162284
H   -4.3694683199  -4.3812039708  -0.7927003166
H   -2.8707964611  -3.5175110530  -0.3512643336
H   -3.8662749067  -3.6798085247  -3.0109189172
H   -2.5728915211  -2.5130093937  -2.6217982531
H   -5.3577955484  -1.8152424887  -3.7126963647
H   -3.8818830997  -1.9945606912  -4.7005048170
H   -5.5444755175   0.6288829226  -4.2056128314
H   -4.2906190043   0.1581659642  -5.3858322992
H   -4.2042299705   2.5232937327  -5.0799276648
H   -2.7145501860   1.7983875578  -4.4154439807
H   -4.5635917279   4.3709701542  -3.7155311408
H   -4.3090235237   4.1895205374  -1.9606802401
H   -2.5282275052   5.4766695831  -3.0085141396
H   -2.1248280165   4.1497707522  -4.1239728916
H   -0.4356624399   5.2958778735  -1.4522846332
H   -0.0129326131   4.6043547963  -3.0429865018
H    0.6774482376   2.5030022674  -2.0541001105
H    0.0374891199   2.9648890550  -0.4483099594
H    0.7904067451   1.2387984590   5.0855431784
H    2.9939765691   0.2201003672   5.4143305839
H    2.8942813087  -3.3342859064  -0.3517621018
H    3.6821823334  -5.5911456642   0.2743365646
H    5.0385054396  -5.9053307995   2.3374803307
H    5.5028742879  -3.9739062548   3.8145159915
N   -3.7189028509   0.3886141602  -0.5049541742
H   -3.7876221755  -0.4361204368   0.1187828194
C   -2.3082869958   0.9158099911  -0.4961763691
C   -1.3406166253  -0.1174171142  -1.0020768144
C   -1.0198346376  -1.2308397080  -0.2208766276
C   -0.1141968563  -2.1795243048  -0.6858467178
H    0.1274684794  -3.0419772658  -0.0702340724
C    0.4929199422  -2.0147710537  -1.9296881356
H    1.2053321825  -2.7519869225  -2.2901243664
C    0.1819499998  -0.9041438020  -2.7112731851
H    0.6521182034  -0.7711462719  -3.6819802524
H   -1.4800706006  -1.3521554406   0.7566907280
C   -0.7374491964   0.0352601869  -2.2518420852
H   -0.9897836339   0.8968480742  -2.8642883843
H   -2.0850062828   1.1851129354   0.5400553101
H   -2.2972838010   1.8097385676  -1.1247488781
H   -3.9267087436   0.0646509292  -1.4651383065
C   -4.7266248776   1.4179078262  -0.0789856860
H   -4.3436382249   1.8969379246   0.8228404309
C   -6.0742372650   0.8064212882   0.1854234797
C   -6.6538353749  -0.1005258745  -0.7059345036
H   -6.1258139979  -0.4011817059  -1.6071175546
C   -7.9101079781  -0.6391236270  -0.4437265109
H   -8.3454000333  -1.3515983872  -1.1391688102
C   -8.6096077631  -0.2622789328   0.7007455463
H   -9.5924737690  -0.6797510058   0.9015538867
C   -8.0430109454   0.6513093761   1.5858968639
H   -8.5814844177   0.9505739137   2.4808644733
C   -6.7776670428   1.1746740059   1.3339867448
H   -6.3277866893   1.8739661768   2.0349016578
H   -4.7741153958   2.1538890839  -0.8850463980

Conformer 14
G(CENSO)=       -3543.94010331  G(xTB)=        -185.97284619        
C    4.7112617650  -0.9687537526  -1.2725776102
C    4.4472621738  -2.1152043036  -2.0283489540
C    5.3709524178  -2.5899485398  -2.9533138427
C    6.5712795500  -1.9112613258  -3.1514500668
C    6.8207036874  -0.7253616254  -2.4688967477
C    5.8841742125  -0.2452491520  -1.5537319889
S    6.1738736138   1.3119677882  -0.7358714856
C    4.4861038555   1.8874239235  -0.6778490906
C    4.2098065140   3.2375317905  -0.8654667080
C    2.8991901493   3.7102722264  -0.8349884816
C    1.8548143583   2.8029760825  -0.6426104827
C    2.1308167027   1.4425923952  -0.4805397326
C    3.4384325524   0.9740426120  -0.4467685882
C    3.8041842562  -0.4463696795  -0.2199644368
C    3.5543671025  -1.1079190789   0.9389468787
C    2.8580090984  -0.4989661786   2.0987952921
C    1.5106086588  -0.1619382156   2.0922953788
C    0.9094850348   0.4198487304   3.2102770221
O   -0.4012246566   0.7534458290   3.0472221977
C   -1.1652874494   1.1132314451   4.2068127251
C   -2.5473925259   1.5178840366   3.7400913666
O   -3.2336408945   0.5428011396   2.9613694033
C   -3.5714191748  -0.6518269386   3.6628964112
C   -4.6222986063  -1.4032276130   2.8869598262
O   -4.0778634180  -1.8876350566   1.6514767164
C   -4.8726771809  -2.9468318090   1.1040800586
C   -4.2259756827  -3.4594905881  -0.1531744698
O   -4.3216163459  -2.4584271531  -1.1654451831
C   -3.6732486526  -2.8435925076  -2.3769118859
C   -4.0468447893  -1.8837195788  -3.4729822716
O   -3.5051958407  -0.5850404884  -3.2078044899
C   -3.7492928528   0.3084497443  -4.3000428523
C   -3.1305802360   1.6506716742  -4.0168426720
O   -3.8208611550   2.2602394934  -2.9261385393
C   -3.7288700645   3.6850581950  -2.9050381440
C   -2.3937923230   4.2259936093  -2.4389096531
O   -2.2056112104   3.8441551947  -1.0758458059
C   -1.2851033547   4.6507100011  -0.3510002667
C    0.1632530324   4.5052402126  -0.7619281828
O    0.5347542491   3.1299598677  -0.5849311346
C    1.6517642310   0.6298901921   4.3747076760
C    2.9882094721   0.2348909262   4.4078402315
C    3.5895442189  -0.3338829513   3.2895930174
S    5.2825989261  -0.8950093979   3.3608141416
C    5.0849339295  -2.3858440601   2.3985442140
C    4.2006924891  -2.3952491387   1.3034699950
C    3.9563335224  -3.6142909448   0.6641162169
C    4.6534160630  -4.7624586578   1.0263678714
C    5.5972525469  -4.7127651275   2.0496316170
C    5.7986193199  -3.5298948768   2.7532049653
H    3.5026945142  -2.6296497396  -1.8954303333
H    5.1504412165  -3.4894237725  -3.5209109351
H    7.3002904949  -2.2815688006  -3.8666662967
H    7.7295293163  -0.1622371296  -2.6634570838
H    5.0201320601   3.9373911703  -1.0506928625
H    2.7166639332   4.7673073984  -0.9900010479
H    1.2989191699   0.7570012660  -0.3933627128
H    0.8968508634  -0.3664444724   1.2247453863
H   -0.7231825118   1.9792317180   4.7194856762
H   -1.1918218988   0.2684105829   4.9094578665
H   -2.4697769820   2.4029544025   3.0977360224
H   -3.1364891270   1.7878849170   4.6320308789
H   -3.9857668993  -0.4102497027   4.6553303278
H   -2.6847526334  -1.2890154202   3.8044736573
H   -5.4950623808  -0.7599124924   2.6895600304
H   -4.9532442751  -2.2532056054   3.5032298899
H   -5.8936572783  -2.5896217366   0.8915867588
H   -4.9400409579  -3.7733090665   1.8281628128
H   -4.7507000477  -4.3741859654  -0.4731148258
H   -3.1711956826  -3.7147766266   0.0367761520
H   -4.0044950103  -3.8492831706  -2.6820014680
H   -2.5806439705  -2.8694337625  -2.2353878274
H   -5.1430633847  -1.8224817065  -3.5693921360
H   -3.6395978720  -2.2667670061  -4.4219961088
H   -4.8339171702   0.4177246002  -4.4608633081
H   -3.3008212844  -0.1017515613  -5.2189041568
H   -3.2277511036   2.2655812369  -4.9253461279
H   -2.0583619649   1.5370174994  -3.7939722525
H   -3.9449427987   4.0923272331  -3.9059191693
H   -4.5140586407   4.0236479407  -2.2179646357
H   -2.4211751214   5.3243708997  -2.5304822961
H   -1.5715203089   3.8539415447  -3.0698414354
H   -1.3937009564   4.3515567158   0.6982403861
H   -1.5527523662   5.7168978244  -0.4369213973
H    0.7580733970   5.1567825302  -0.1063511037
H    0.3341363174   4.8074366922  -1.8049800559
H    1.2080160300   1.0674698210   5.2618017002
H    3.5553415569   0.3609501928   5.3260229686
H    3.2031892607  -3.6624325651  -0.1136923150
H    4.4550396177  -5.6970936889   0.5096909728
H    6.1497492795  -5.6046929170   2.3312977815
H    6.4894709274  -3.5021109928   3.5915530240
N   -3.4529646241   0.3090909311  -0.4041706845
H   -3.7311568865  -0.5476658170   0.1024682384
C   -1.9774679272   0.5421082957  -0.1751445834
C   -1.1556678024  -0.6312531467  -0.6310567821
C   -1.0348270198  -1.7665190670   0.1750599593
C   -0.2422096108  -2.8368589584  -0.2297677059
H   -0.1496304708  -3.7125633921   0.4072454187
C    0.4412026473  -2.7794456853  -1.4429961987
H    1.0658373236  -3.6119414547  -1.7558532513
C    0.3251715564  -1.6507330132  -2.2522143604
H    0.8639440734  -1.5970748276  -3.1945058452
H   -1.5599304329  -1.8065077999   1.1262036468
C   -0.4711097563  -0.5832805263  -1.8474164132
H   -0.5547660160   0.3029900040  -2.4710231668
H   -1.8546454872   0.7111240801   0.8993478921
H   -1.7140432540   1.4535209142  -0.7191645895
H   -3.6038725451   0.1268468042  -1.4138411151
C   -4.2767370885   1.4655407299   0.0639532922
H   -4.1894791968   1.4824219699   1.1558094938
C   -5.7214476552   1.3931228853  -0.3491718195
C   -6.3262937955   0.2420025545  -0.8549709583
H   -5.7619618195  -0.6765561660  -0.9911269862
C   -7.6774769755   0.2525788281  -1.2028538127
H   -8.1322721292  -0.6507396944  -1.6009847125
C   -8.4384838007   1.4056231317  -1.0429633558
H   -9.4902935865   1.4106698392  -1.3152978127
C   -7.8394452578   2.5567781736  -0.5318057346
H   -8.4230831109   3.4643920993  -0.4031309724
C   -6.4920868799   2.5506202877  -0.1907899240
H   -6.0279431330   3.4528491970   0.2023246937
H   -3.8116083165   2.3711371225  -0.3343008953

Conformer 15
G(CENSO)=       -3543.94010118  G(xTB)=        -185.96950667        
C    4.2119775121   1.1821226461  -1.5469160263
C    3.7414208952   2.1253856539  -2.4644946306
C    4.4024905828   2.3381847773  -3.6699177411
C    5.5393498531   1.5961357409  -3.9828223230
C    5.9821520494   0.6012756104  -3.1175161947
C    5.3063255246   0.3806946404  -1.9176691227
S    5.8318563728  -0.9357867106  -0.8368601488
C    4.2242669238  -1.4363849636  -0.2465934249
C    3.9546027779  -2.7837369279  -0.0357386253
C    2.6940873930  -3.1997200727   0.3835740323
C    1.6835660597  -2.2504518068   0.5633626961
C    1.9557394274  -0.8937033994   0.3579748641
C    3.2294077088  -0.4692915130  -0.0054838662
C    3.6146717872   0.9497374225  -0.2076016909
C    3.7041588837   1.8500768408   0.8018328898
C    3.3848053083   1.5314558706   2.2146691158
C    2.0874615228   1.2682863539   2.6648028551
C    1.8614314129   0.9703163688   4.0096146701
O    0.6312439537   0.7069640682   4.5316632158
C   -0.4716277600   0.6931139486   3.6183900622
C   -1.7387334798   0.4779567664   4.4225230756
O   -2.7554774960   0.2027206963   3.4646341319
C   -4.0685329072   0.5585418841   3.8914403400
C   -5.0445673236   0.0288375848   2.8660820626
O   -4.8147518191   0.5812860255   1.5643327281
C   -5.5881192041   1.7480996533   1.2758830928
C   -5.1194935791   2.3101103764  -0.0409322877
O   -5.2658459651   1.3051624353  -1.0452283833
C   -4.8741756138   1.7748870639  -2.3358705025
C   -5.0155660158   0.6713127028  -3.3499156209
O   -3.9507485231  -0.2784774354  -3.2033896292
C   -3.9882608657  -1.2745768498  -4.2314305286
C   -2.7519031784  -2.1288495502  -4.1664270968
O   -2.7513138129  -2.9053577578  -2.9683256703
C   -1.7169548032  -3.8953444636  -2.9875205823
C   -1.9130639289  -4.8591512001  -1.8399640536
O   -1.5736401552  -4.3016108879  -0.5658708704
C   -0.2540609372  -4.6441149339  -0.1363047800
C    0.0410788162  -3.9102030074   1.1537483038
O    0.4050217654  -2.5324506647   0.9474210275
C    2.9311022573   0.9386292855   4.9117027095
C    4.2090471375   1.2515805094   4.4788122516
C    4.4387688586   1.5671108518   3.1380399442
S    6.0722691835   2.0428158748   2.6013701980
C    5.5972162371   3.3042267727   1.4330251135
C    4.4271235330   3.1401565826   0.6696674465
C    4.0127544586   4.1999400581  -0.1419616761
C    4.7926484947   5.3444965756  -0.2723196545
C    5.9952335595   5.4532513808   0.4227495132
C    6.3899858570   4.4430321411   1.2933388592
H    2.8469201694   2.6913791745  -2.2303626961
H    4.0280527332   3.0846070201  -4.3645034465
H    6.0645793429   1.7646161208  -4.9186984525
H    6.8365710262  -0.0157778094  -3.3823771313
H    4.7248430090  -3.5284236910  -0.2170029542
H    2.5183757954  -4.2595361792   0.5246819629
H    1.1510594619  -0.1780796182   0.4765787992
H    1.2726513942   1.3205250220   1.9546882216
H   -0.3459555771  -0.1210729335   2.8887488750
H   -0.5341737937   1.6466717953   3.0780969603
H   -1.9766755904   1.3799001087   5.0059811158
H   -1.6223312298  -0.3661268688   5.1208741808
H   -4.1514641509   1.6528146331   3.9958588650
H   -4.3051622935   0.1018288878   4.8669196618
H   -6.0735699371   0.2279799787   3.1993015280
H   -4.9190488666  -1.0567292416   2.7738814336
H   -5.4555418764   2.5164079530   2.0526249543
H   -6.6568378286   1.4841989607   1.2261917728
H   -4.0653244581   2.6233046412   0.0274758480
H   -5.7275079641   3.1956924528  -0.2866956980
H   -3.8330157273   2.1383889941  -2.3143928782
H   -5.5212333533   2.6130181182  -2.6407243086
H   -4.9685280068   1.1146893001  -4.3562913461
H   -5.9932095667   0.1737913978  -3.2406470882
H   -4.0171335984  -0.7874538137  -5.2186331008
H   -4.8927849161  -1.8942345533  -4.1256292574
H   -1.8488171941  -1.4987151566  -4.2230062378
H   -2.7567320617  -2.7930013836  -5.0459152357
H   -1.7711167047  -4.4630180707  -3.9311191417
H   -0.7230290983  -3.4194688141  -2.9342827373
H   -1.3220666873  -5.7662743587  -2.0313009061
H   -2.9700092543  -5.1531748979  -1.7941025294
H    0.4885060067  -4.3867433876  -0.9072513427
H   -0.1910663514  -5.7288965037   0.0494579227
H    0.8170435955  -4.4293642466   1.7276043716
H   -0.8642576704  -3.8731198937   1.7682093175
H    2.7424297237   0.7035681189   5.9550764817
H    5.0287477670   1.2693246016   5.1918492134
H    3.0677592934   4.1256564401  -0.6677626170
H    4.4586942896   6.1523661366  -0.9170714030
H    6.6115439442   6.3416711793   0.3181045534
H    7.2986576554   4.5481118944   1.8798934530
N   -3.7887042301  -1.2191433013  -0.4595802929
H   -4.3349535939  -0.4127562585  -0.1160133997
C   -4.5209850412  -2.4889429911  -0.1312413404
C   -5.8745963037  -2.5023885827  -0.7842880233
C   -6.9141377538  -1.7171188016  -0.2767446795
C   -8.1548907065  -1.7025834511  -0.9052969605
H   -8.9565241246  -1.0878860271  -0.5052030975
C   -8.3707278656  -2.4792089254  -2.0431022627
H   -9.3411283932  -2.4704488781  -2.5320192793
C   -7.3423663177  -3.2711267723  -2.5474758100
H   -7.5073563199  -3.8824257148  -3.4305930003
H   -6.7484015664  -1.1138457103   0.6133270036
C   -6.0975720480  -3.2798161654  -1.9223873809
H   -5.2891513356  -3.8880799466  -2.3196925344
H   -4.5961069154  -2.5406178561   0.9596783882
H   -3.9012271489  -3.3150655109  -0.4841380648
H   -3.7283844104  -1.1022693250  -1.4873073475
C   -2.4152035598  -1.1622449921   0.1544828371
H   -2.5556593073  -1.0991162358   1.2378430725
C   -1.6396372926   0.0142354385  -0.3657779172
C   -1.6126989613   1.2182596307   0.3400690227
H   -2.1676275347   1.2954764353   1.2712566884
C   -0.8773153145   2.2989828012  -0.1428715050
H   -0.8532754145   3.2307208193   0.4164552899
C   -0.1743965330   2.1853855129  -1.3403592338
H    0.3965294281   3.0293383964  -1.7184983735
C   -0.1987838925   0.9849803715  -2.0500090612
H    0.3579097485   0.8889724149  -2.9786221722
C   -0.9238585738  -0.0964837916  -1.5605456314
H   -0.9304735177  -1.0409707542  -2.0988876748
H   -1.9200554831  -2.1015123521  -0.1000979228

Conformer 16
G(CENSO)=       -3543.93975733  G(xTB)=        -185.97028923        
C    4.6644287453  -0.9014767641  -1.2144258501
C    4.4302689370  -1.9944677713  -2.0536714463
C    5.3958869452  -2.4140444556  -2.9629488417
C    6.6076261842  -1.7332904943  -3.0580905419
C    6.8312674376  -0.5975331312  -2.2867338066
C    5.8537086819  -0.1708372096  -1.3885235882
S    6.1067788599   1.3284537484  -0.4549923117
C    4.4219742251   1.9188487878  -0.4709182753
C    4.1599904715   3.2776864076  -0.6087999648
C    2.8498912959   3.7489132982  -0.6698233994
C    1.7946081575   2.8339543362  -0.6291811604
C    2.0579779576   1.4684340654  -0.4893918367
C    3.3599401128   1.0003756467  -0.3614774642
C    3.7162335127  -0.4288578301  -0.1742205697
C    3.4511987289  -1.1251706352   0.9599844650
C    2.7421940803  -0.5458999922   2.1262718470
C    1.4113570600  -0.1517423793   2.0907756706
C    0.7949140074   0.4047229188   3.2130962961
O   -0.4976556940   0.7877287203   3.0226795239
C   -1.2781406102   1.1730530133   4.1615637535
C   -2.6440979889   1.5906782669   3.6579393875
O   -3.3309596711   0.6077169762   2.8879900491
C   -3.6604938625  -0.5771176091   3.6114299619
C   -4.7411363834  -1.3213752818   2.8738377902
O   -4.2404233610  -1.7856975806   1.6127655056
C   -5.1461998406  -2.7110517584   0.9946401299
C   -4.5165874300  -3.2907046987  -0.2419496914
O   -4.4803512272  -2.3027591960  -1.2702990531
C   -3.7882955576  -2.7682096673  -2.4280304720
C   -3.9813359681  -1.7808071003  -3.5472938427
O   -3.4708938834  -0.5090402953  -3.1429316966
C   -3.3956554563   0.4266277561  -4.2208020226
C   -3.1391529599   1.7808845813  -3.5948487444
O   -2.7991407255   2.6969708992  -4.6285997219
C   -2.8533671449   4.0613883582  -4.2105678938
C   -1.7651637121   4.4829930305  -3.2422826192
O   -2.0423542695   3.9747314411  -1.9330965661
C   -1.3709778749   4.6696245714  -0.8879139365
C    0.1371167854   4.5464739252  -0.8920709415
O    0.4760924542   3.1627404933  -0.7150283624
C    1.5036368329   0.5393313049   4.4084849417
C    2.8230428746   0.0928158291   4.4663479918
C    3.4401537127  -0.4536575559   3.3453716214
S    5.1144492695  -1.0606440135   3.4502087650
C    4.9291037980  -2.4912617462   2.4010775182
C    4.0805651969  -2.4311993660   1.2801229566
C    3.8544444721  -3.6088603031   0.5611879396
C    4.5327205327  -4.7811719284   0.8782730000
C    5.4402779675  -4.7982707735   1.9349304214
C    5.6240911566  -3.6596881835   2.7120074267
H    3.4785215217  -2.5105871016  -1.9973854979
H    5.1994295235  -3.2724260429  -3.5988891744
H    7.3678196586  -2.0612625712  -3.7614116420
H    7.7514780742  -0.0305967449  -2.3990799429
H    4.9811234167   3.9851211694  -0.6870163071
H    2.6776508000   4.8131744415  -0.7807509461
H    1.2254210669   0.7770283394  -0.4977402258
H    0.8223740502  -0.2929770104   1.1947423354
H   -0.8302268604   2.0376098848   4.6720884706
H   -1.3344539647   0.3384515129   4.8743121814
H   -2.5395180762   2.4616554134   3.0004850018
H   -3.2462894577   1.8877662536   4.5323015469
H   -4.0433566529  -0.3245185739   4.6132821640
H   -2.7758237125  -1.2214534882   3.7316101615
H   -5.6199134408  -0.6764353089   2.7168533404
H   -5.0476497374  -2.1826453001   3.4870330645
H   -6.0960629355  -2.2096212432   0.7461364712
H   -5.3635618543  -3.5310485824   1.6957003739
H   -5.1164017683  -4.1551370482  -0.5702546751
H   -3.4986159598  -3.6483162676  -0.0145832184
H   -4.1889028311  -3.7416797060  -2.7546707521
H   -2.7162410262  -2.8959462816  -2.2032636526
H   -5.0481894005  -1.6905426667  -3.8069275330
H   -3.4377509505  -2.1452917418  -4.4327313425
H   -4.3351260525   0.4304699244  -4.7948086421
H   -2.5724941268   0.1532070966  -4.9000326560
H   -2.3217542801   1.6938990016  -2.8654991791
H   -4.0403550934   2.1261546851  -3.0633525324
H   -2.7349777785   4.6528538004  -5.1256125031
H   -3.8419670550   4.2858529011  -3.7764083150
H   -1.7415130547   5.5855937583  -3.2189511418
H   -0.7877631342   4.1274480041  -3.6053313109
H   -1.7688400838   4.2590699569   0.0476353156
H   -1.6133496748   5.7451438287  -0.9234427369
H    0.5298734268   5.1461018925  -0.0578301839
H    0.5746843385   4.9238325326  -1.8266252865
H    1.0464976393   0.9571416175   5.2984137605
H    3.3649560374   0.1615031649   5.4056405526
H    3.1286732591  -3.6056699036  -0.2434176689
H    4.3476911316  -5.6823083235   0.3007617924
H    5.9779976461  -5.7090080854   2.1829688148
H    6.2870958559  -3.6849007806   3.5726569700
N   -3.3430150053   0.2876310296  -0.2742220816
H   -3.6573316136  -0.4318885844   0.4065490580
C   -1.8549868242   0.4819384483  -0.1544240518
C   -1.1120193110  -0.7441255245  -0.6072637476
C   -1.0543727717  -1.8789296320   0.2067581794
C   -0.3326197483  -2.9984810706  -0.1969936168
H   -0.2875040328  -3.8734730029   0.4458967394
C    0.3421917034  -2.9916536937  -1.4166585652
H    0.9114956635  -3.8632097172  -1.7286257956
C    0.2857973493  -1.8651403432  -2.2345529022
H    0.8108210371  -1.8536957836  -3.1859132342
H   -1.5663123790  -1.8805143071   1.1664093377
C   -0.4434387431  -0.7493489619  -1.8334109794
H   -0.4858979896   0.1312176000  -2.4698277417
H   -1.6548242070   0.7034547713   0.8982096196
H   -1.5910061848   1.3515947093  -0.7632149167
H   -3.5507877144  -0.0838087206  -1.2165883449
C   -4.1141053513   1.5573047773  -0.0442721963
H   -3.7893912469   1.9616307522   0.9157164760
C   -5.5938654528   1.2918243811  -0.0387045337
C   -6.3474474846   1.5701461431   1.1029293573
H   -5.8547873735   1.9750206533   1.9834892775
C   -7.7201004500   1.3316791552   1.1174106131
H   -8.2975367949   1.5569807543   2.0099237631
C   -8.3477393001   0.7999143517  -0.0057616262
H   -9.4173559387   0.6089280992   0.0063763719
C   -7.6001081065   0.5159431543  -1.1478218164
H   -8.0850491667   0.1033641399  -2.0283100413
C   -6.2319361159   0.7653790703  -1.1668897478
H   -5.6574147375   0.5451913784  -2.0639752644
H   -3.8224345201   2.2513129200  -0.8394052579

Conformer 17
G(CENSO)=       -3543.93959273  G(xTB)=        -185.97225863        
C    4.9764188246  -0.2957447689  -1.3635148584
C    4.7442265797  -1.0785929093  -2.4977511101
C    5.7810596313  -1.3877976164  -3.3722901807
C    7.0651527317  -0.9030208919  -3.1325150630
C    7.3016871296  -0.0594627570  -2.0521942791
C    6.2554880772   0.2615771002  -1.1878226853
S    6.5379338118   1.3992175084   0.1562879283
C    4.9507202833   2.2139458932   0.1455110193
C    4.8716441158   3.5803213098   0.4185308947
C    3.6473632711   4.2260727097   0.3810354311
C    2.4927405751   3.5209803812   0.0212476746
C    2.5677849003   2.1574703292  -0.2651330494
C    3.7883574801   1.4850462806  -0.1455199268
C    3.9518484098   0.0217495433  -0.3372110895
C    3.4782724672  -0.8952864231   0.5435256448
C    2.7090289717  -0.5235470091   1.7567449839
C    1.4477707592   0.0594397437   1.7197560910
C    0.7988135984   0.4415107940   2.8973659072
O   -0.4228701742   1.0188655356   2.7275424485
C   -1.1412516141   1.4371140381   3.8991916965
C   -2.4609703729   2.0204987878   3.4482852912
O   -3.3405386777   1.0817796316   2.8295440751
C   -3.9456749255   0.1692839829   3.7454429812
C   -5.0321058228  -0.5971299558   3.0396221005
O   -4.4565307263  -1.4218089324   2.0160371398
C   -5.2873052255  -2.5452417818   1.6976454530
C   -4.6169488016  -3.3641138283   0.6297339234
O   -4.6147077388  -2.6138041958  -0.5823347932
C   -3.9444607726  -3.2844042083  -1.6471254134
C   -4.2542503911  -2.5803045452  -2.9381879461
O   -3.6775604420  -1.2689127790  -2.9382561018
C   -3.9551715964  -0.5897311720  -4.1688116591
C   -3.1521121025   0.6786452558  -4.2500950210
O   -3.6122193540   1.5959584466  -3.2567115233
C   -3.3033536340   2.9589696989  -3.5563139355
C   -1.8416873168   3.3197531194  -3.4227156123
O   -1.4630227423   3.2180399579  -2.0506352975
C   -0.1115610906   3.6055303974  -1.8309351226
C    0.0975117011   3.6341422907  -0.3252636105
O    1.3473099995   4.2606312822   0.0006402243
C    1.4086746408   0.2237267027   4.1352146993
C    2.6432935365  -0.4202240745   4.1802328205
C    3.2863211267  -0.8064266009   3.0092415946
S    4.8490366665  -1.6598888794   3.0964660802
C    4.6291130176  -2.7530260027   1.7059514201
C    3.9352870456  -2.3073160046   0.5654553796
C    3.7054535462  -3.2233308737  -0.4652139163
C    4.2232418373  -4.5129556494  -0.4059614835
C    4.9711317775  -4.9143008689   0.6984518670
C    5.1605966094  -4.0412474292   1.7642393965
H    3.7414953592  -1.4402472206  -2.6971133499
H    5.5844243910  -2.0074849634  -4.2424062686
H    7.8797334654  -1.1497283016  -3.8075634397
H    8.2892579578   0.3655381071  -1.8940590577
H    5.7700600243   4.1444856687   0.6537810703
H    3.5754131405   5.2875205406   0.5990554268
H    1.6975913399   1.6025031952  -0.5900715454
H    0.9425852078   0.2111092576   0.7743558501
H   -0.5770995075   2.2160611956   4.4327555114
H   -1.2864272340   0.5857607219   4.5770787737
H   -2.2796710343   2.8027444459   2.7015879853
H   -2.9475933627   2.4834796631   4.3211164145
H   -4.3982382909   0.7191369604   4.5864931216
H   -3.2045610267  -0.5347665644   4.1525817630
H   -5.7771800700   0.0849414311   2.6001887600
H   -5.5388752506  -1.2268436626   3.7857252766
H   -6.2781824200  -2.2060485553   1.3546599683
H   -5.4259640014  -3.1698760655   2.5930972470
H   -5.1772427969  -4.3034150617   0.4962353605
H   -3.5871818409  -3.6143638966   0.9306297258
H   -4.3030850601  -4.3228368888  -1.7319780787
H   -2.8581664400  -3.3084279011  -1.4629245386
H   -5.3445729976  -2.5129121197  -3.0798942361
H   -3.8342015100  -3.1670166995  -3.7694499558
H   -5.0318363418  -0.3696698968  -4.2421425558
H   -3.6734413912  -1.2329920325  -5.0166003010
H   -3.2910049729   1.1034124967  -5.2567731336
H   -2.0828100421   0.4557104377  -4.1161596788
H   -3.6309091409   3.2020723572  -4.5797097240
H   -3.8932360673   3.5628501743  -2.8562169250
H   -1.7098354108   4.3560232957  -3.7767685701
H   -1.2072713739   2.6697283565  -4.0467827613
H    0.0729886959   4.6136974861  -2.2369364810
H    0.5816925343   2.9050957309  -2.3248321608
H    0.0262087259   2.6352630907   0.1232551395
H   -0.6680113947   4.2696961903   0.1315271419
H    0.9323241235   0.5149692732   5.0641443980
H    3.0959112563  -0.6306467557   5.1455439348
H    3.1015986742  -2.9225913882  -1.3125706660
H    4.0375006917  -5.2049851567  -1.2223365046
H    5.3809561448  -5.9190746098   0.7493592052
H    5.7028948480  -4.3656808703   2.6482867307
N   -3.6088630783   0.2371688873  -0.3673916151
H   -3.9168321909  -0.4394461373   0.3547929599
C   -2.1224123124   0.4671137189  -0.2288470558
C   -1.3509277826  -0.8151225076  -0.3475851867
C   -0.6055874538  -1.0791584808  -1.4983645671
C    0.1325291899  -2.2549919340  -1.6056631858
H    0.7110553616  -2.4509905414  -2.5047746528
C    0.1252862174  -3.1786248451  -0.5621785036
H    0.6985990638  -4.0978176144  -0.6451956913
C   -0.6132509346  -2.9180496258   0.5912360908
H   -0.6124629225  -3.6323999010   1.4103977007
H   -0.6061358242  -0.3572624714  -2.3117285625
C   -1.3449102043  -1.7394403573   0.6999403409
H   -1.9118035227  -1.5310741601   1.6039781267
H   -1.9707180995   0.9258309292   0.7519497246
H   -1.8449884515   1.1760102938  -1.0139641295
H   -3.7807069653  -0.1960175029  -1.2933705748
C   -4.3707028668   1.5130328031  -0.2178107636
H   -4.2191910317   1.8440907828   0.8148459214
C   -5.8404320939   1.3885135651  -0.5193633063
C   -6.4688999698   0.1825708540  -0.8302627076
H   -5.9119950627  -0.7492359331  -0.8769641081
C   -7.8414623543   0.1491703714  -1.0815788783
H   -8.3156140659  -0.7992023723  -1.3205412898
C   -8.5974029223   1.3143355379  -1.0253144868
H   -9.6659319849   1.2846801948  -1.2198103919
C   -7.9725569799   2.5228086623  -0.7159877248
H   -8.5529811971   3.4403029673  -0.6694882880
C   -6.6062245568   2.5592755836  -0.4659942149
H   -6.1241370157   3.5045645615  -0.2249497195
H   -3.9047237574   2.2433872740  -0.8845456232

Conformer 18
G(CENSO)=       -3543.93913990  G(xTB)=        -185.97041817        
C    4.2395526436  -1.0729869209  -1.1177807245
C    3.9224661478  -2.3187092307  -1.6675108784
C    4.6676866421  -2.8500521530  -2.7149055045
C    5.7402266717  -2.1341682610  -3.2416627327
C    6.0365376198  -0.8662272930  -2.7531204331
C    5.2788560895  -0.3311834028  -1.7113505753
S    5.6568401851   1.3093760470  -1.1222468357
C    3.9999588241   1.8403688106  -0.7332728312
C    3.6266548113   3.1656600055  -0.9320845318
C    2.3232485045   3.5850854959  -0.6707791984
C    1.3783267025   2.6456366683  -0.2517777570
C    1.7567199955   1.3177567109  -0.0402408714
C    3.0716082657   0.9115372132  -0.2284155877
C    3.5440739963  -0.4672330744   0.0449166151
C    3.5877088371  -0.9909804643   1.2964236847
C    3.2489141578  -0.2018716978   2.5079713294
C    1.9582634532   0.2335540605   2.8221473611
C    1.7500161178   1.0692729128   3.9195508889
O    0.5460118279   1.6108100810   4.2641166380
C   -0.6267543921   1.2499679985   3.5175040911
C   -1.1650771430  -0.0845132863   4.0019135954
O   -2.3736728838  -0.3393492955   3.2961557667
C   -3.0188542478  -1.5159589092   3.7832934348
C   -4.3002518957  -1.7569106869   3.0355365264
O   -4.0237069809  -2.1578811267   1.6916202302
C   -5.1798417595  -2.7276930250   1.0779003120
C   -4.8273480801  -3.3340257677  -0.2518604696
O   -4.6665027357  -2.3214801539  -1.2531132793
C   -4.4941727898  -2.9078115188  -2.5496337630
C   -4.5367322733  -1.8429293488  -3.6096291429
O   -3.3704865752  -1.0291826361  -3.4963691233
C   -3.2522241413  -0.0753509390  -4.5544573505
C   -3.9517888783   1.2315853623  -4.2673605616
O   -3.2323316755   1.9151010442  -3.2316590891
C   -3.6538033054   3.2762535491  -3.0814360902
C   -2.6490755741   4.0107225449  -2.2365538760
O   -2.6355710362   3.4502809762  -0.9228486434
C   -1.9084552724   4.2368537579   0.0202647667
C   -0.4119476538   4.2527900848  -0.2023479886
O    0.0633459717   2.9107462797  -0.0194833555
C    2.8251567678   1.4275642630   4.7405809831
C    4.0905033767   0.9263177795   4.4830199176
C    4.3073792693   0.1035514187   3.3767382332
S    5.9361312338  -0.5605505567   3.0755921972
C    5.4563186897  -2.1489538576   2.4227972783
C    4.3013694356  -2.2480632052   1.6272595713
C    3.8735873641  -3.5188361483   1.2328898800
C    4.6306198621  -4.6474342738   1.5296884247
C    5.8211105731  -4.5215323742   2.2429984528
C    6.2265843824  -3.2755306656   2.7097704093
H    3.0738415319  -2.8667706318  -1.2775764613
H    4.4063404716  -3.8230359872  -3.1211766988
H    6.3291424499  -2.5458504665  -4.0564380249
H    6.8434854265  -0.2853663420  -3.1917705062
H    4.3491347836   3.8847659796  -1.3085614472
H    2.0613007607   4.6247271091  -0.8307098694
H    1.0001004813   0.6041623150   0.2594889153
H    1.1345699756  -0.0962918781   2.2046743057
H   -0.4261701175   1.2452604522   2.4383783221
H   -1.3523287921   2.0419606258   3.7263668157
H   -1.3552032876  -0.0250772186   5.0863516223
H   -0.4372666693  -0.8939069714   3.8284315919
H   -3.2603701231  -1.3961403395   4.8523631650
H   -2.3513343418  -2.3871732240   3.6793456694
H   -4.9325254010  -0.8532313602   3.0502863920
H   -4.8465616980  -2.5579075179   3.5595700933
H   -5.9742845562  -1.9713652641   0.9555365162
H   -5.5793915177  -3.5319948391   1.7167758831
H   -5.6478457887  -4.0045128196  -0.5509013957
H   -3.9078769870  -3.9347102455  -0.1656691921
H   -5.3090778078  -3.6230761686  -2.7406335745
H   -3.5371612233  -3.4519574096  -2.5941678056
H   -5.4557239144  -1.2423924371  -3.5117288978
H   -4.5583366654  -2.3406869314  -4.5926651232
H   -3.6441171891  -0.4942904463  -5.4935760304
H   -2.1799623191   0.1141295635  -4.6854074022
H   -5.0004771652   1.0738710769  -3.9661466358
H   -3.9456527059   1.8434140779  -5.1829590524
H   -3.6944858911   3.7638319982  -4.0673859382
H   -4.6565282093   3.3188844460  -2.6299015248
H   -2.9364828623   5.0740853545  -2.1961418740
H   -1.6569073824   3.9390518855  -2.7074837994
H   -2.1287748780   3.8074245130   1.0046050083
H   -2.2666118232   5.2787824950   0.0085344317
H    0.0507537992   4.9242556235   0.5357900209
H   -0.1568857565   4.6137769957  -1.2069819175
H    2.6505224423   2.0745441186   5.5951360389
H    4.9112879388   1.1711149244   5.1516828258
H    2.9354649194  -3.6187356319   0.6975395057
H    4.2886143627  -5.6260107855   1.2054064792
H    6.4191564414  -5.3992261303   2.4712443804
H    7.1252490629  -3.1822074161   3.3134584407
N   -3.4615887749   0.3683357644  -0.7195384458
H   -3.8091939701  -0.5604604795  -1.0127852836
C   -2.1107232162   0.1924436751  -0.0647174724
C   -1.2343225538  -0.7216673053  -0.8693756932
C   -0.5371441951  -0.2454740959  -1.9821540223
C    0.2658114190  -1.1033453255  -2.7260841602
H    0.8100504560  -0.7257354193  -3.5877716394
C    0.3763718392  -2.4453962816  -2.3641514866
H    1.0036587835  -3.1149060899  -2.9463143303
C   -0.3106981023  -2.9247271053  -1.2508137182
H   -0.2196309507  -3.9681698741  -0.9608705868
H   -0.6184212573   0.8033087740  -2.2586886133
C   -1.1137050539  -2.0643064695  -0.5057769586
H   -1.6568269209  -2.4312907492   0.3624364187
H   -2.2961281181  -0.2158325844   0.9324382278
H   -1.6797028661   1.1939386368   0.0198735644
H   -3.3585325370   0.9430327892  -1.5785839111
C   -4.4526789602   1.0054589618   0.2184102322
H   -4.6848680666   0.2464852041   0.9727217620
C   -5.6880252845   1.4803725318  -0.4956489237
C   -6.4747331905   0.5985516436  -1.2431472223
H   -6.2017947843  -0.4517537368  -1.3108357218
C   -7.6105058526   1.0579711181  -1.9033761112
H   -8.2098863783   0.3650884248  -2.4878830367
C   -7.9836401248   2.3974065350  -1.8080810577
H   -8.8730049061   2.7534755483  -2.3208363274
C   -7.2149190867   3.2759471689  -1.0491318511
H   -7.5006676045   4.3211754401  -0.9678956454
C   -6.0682231127   2.8208802987  -0.4029725397
H   -5.4560220447   3.5112534883   0.1718947897
H   -3.9457802761   1.8415108084   0.7056068368

Conformer 19
G(CENSO)=       -3543.93902833  G(xTB)=        -185.97221548        
C    4.9451312753  -0.4135811877  -1.3618076361
C    4.6782385789  -1.2526888166  -2.4473235410
C    5.6911655888  -1.6223049537  -3.3263038009
C    6.9861271461  -1.1423833869  -3.1406137185
C    7.2568856216  -0.2456571868  -2.1124687707
C    6.2342777489   0.1347116573  -1.2436592718
S    6.5607675511   1.3333736898   0.0341369915
C    4.9810056868   2.1620777753   0.0318371195
C    4.9248309422   3.5370108463   0.2646545072
C    3.7065750910   4.1943556207   0.2509578893
C    2.5326530726   3.4911334656  -0.0444393709
C    2.5841546596   2.1194404936  -0.2957949642
C    3.8017990906   1.4375574294  -0.1990740412
C    3.9455679983  -0.0339602342  -0.3328064799
C    3.4800376075  -0.9040333870   0.5983167131
C    2.7189469612  -0.4722544324   1.7968288952
C    1.4420344117   0.0752546718   1.7423577857
C    0.7976347734   0.5058101394   2.9060659958
O   -0.4438333226   1.0369892934   2.7255273949
C   -1.1648507809   1.4719382566   3.8896071443
C   -2.5163460707   1.9786390733   3.4397471341
O   -3.3495455971   0.9911034579   2.8350803013
C   -3.8393098555   0.0072006123   3.7451474511
C   -4.9199784813  -0.7974802228   3.0733342705
O   -4.3621385074  -1.5439996279   1.9830273208
C   -5.1694955315  -2.6764447757   1.6388258701
C   -4.5120058728  -3.4257511536   0.5132264282
O   -4.5684605548  -2.6216083840  -0.6627314045
C   -3.9248589121  -3.2297824737  -1.7804936994
C   -4.3025858310  -2.4823808251  -3.0287781298
O   -3.7475714820  -1.1621648582  -3.0031852637
C   -4.1049673642  -0.4339548254  -4.1842120911
C   -3.3089955780   0.8391525863  -4.2634483146
O   -3.6953658386   1.7061986598  -3.1962275232
C   -3.3905962039   3.0799792185  -3.4447141573
C   -1.9210921836   3.4239413188  -3.3583181729
O   -1.4900512977   3.2645849822  -2.0078284895
C   -0.1246415929   3.6193046557  -1.8246074136
C    0.1279275369   3.6343735161  -0.3252026795
O    1.3950543287   4.2425655937  -0.0358200939
C    1.4304286010   0.3779734744   4.1453243407
C    2.6820386624  -0.2295165864   4.2106067521
C    3.3189066732  -0.6681046216   3.0548347880
S    4.8980654064  -1.4868790493   3.1656912046
C    4.6699411414  -2.6708304571   1.8521974564
C    3.9501974131  -2.3088561084   0.6975949843
C    3.7203053251  -3.2912140171  -0.2695577953
C    4.2589545579  -4.5670101083  -0.1368774695
C    5.0296289267  -4.8867131894   0.9783494021
C    5.2222242485  -3.9448122929   1.9830939671
H    3.6667922243  -1.6114405805  -2.6038907801
H    5.4674675592  -2.2858961076  -4.1566069861
H    7.7825139920  -1.4363689453  -3.8184929808
H    8.2531246858   0.1730146381  -1.9979621858
H    5.8365163086   4.0977753230   0.4522116884
H    3.6524372113   5.2623401785   0.4399655872
H    1.6971428460   1.5644103945  -0.5715415957
H    0.9227155066   0.1608509365   0.7956173424
H   -0.6301548576   2.2964605388   4.3832808478
H   -1.2612106309   0.6439522158   4.6042625095
H   -2.3833644253   2.7628297818   2.6847225427
H   -3.0198954944   2.4232033905   4.3132524997
H   -4.2701870216   0.4921283567   4.6364518076
H   -3.0319572930  -0.6643849612   4.0747669664
H   -5.7313101916  -0.1458373926   2.7114739375
H   -5.3408736313  -1.4866330076   3.8210648217
H   -6.1812643790  -2.3523822698   1.3441744821
H   -5.2609379721  -3.3459461855   2.5079153336
H   -5.0508703037  -4.3736551509   0.3532452418
H   -3.4666420968  -3.6611797473   0.7702567684
H   -4.2610273305  -4.2729790811  -1.8944594304
H   -2.8312859497  -3.2332868026  -1.6403933409
H   -5.3997952005  -2.4293353262  -3.1208673555
H   -3.9098274364  -3.0296320520  -3.9002956010
H   -5.1852948729  -0.2154149973  -4.1802384516
H   -3.8774412452  -1.0403199764  -5.0754874578
H   -3.5198498993   1.3121828463  -5.2357542766
H   -2.2323939245   0.6129427089  -4.2190355774
H   -3.7614212482   3.3738608805  -4.4397499933
H   -3.9437055592   3.6546443241  -2.6913554827
H   -1.7922336552   4.4724991246  -3.6756177887
H   -1.3194525597   2.7936069010  -4.0333207738
H    0.0713147733   4.6260290485  -2.2289333791
H    0.5394180346   2.9065134435  -2.3413157360
H    0.0537740838   2.6341666655   0.1203466512
H   -0.6146018140   4.2784156348   0.1571206719
H    0.9585662448   0.7107392254   5.0623537759
H    3.1524927101  -0.3714514498   5.1798349507
H    3.1031352006  -3.0538690021  -1.1271804824
H    4.0730596009  -5.3112250154  -0.9059920326
H    5.4561435102  -5.8800648756   1.0858616505
H    5.7839361524  -4.2036738352   2.8766281424
N   -3.6448360636   0.2447015002  -0.3764195327
H   -3.9282998743  -0.4739599539   0.3132257019
C   -2.1651212661   0.5088019440  -0.2305806255
C   -1.3581958041  -0.7381149960  -0.4490539003
C   -1.2934032517  -1.7234998212   0.5393662183
C   -0.5390909967  -2.8746447410   0.3355525757
H   -0.4953073681  -3.6368230706   1.1090254189
C    0.1629261753  -3.0475559999  -0.8561923043
H    0.7486405217  -3.9484380272  -1.0159998913
C    0.1190061060  -2.0594454618  -1.8376878606
H    0.6722575125  -2.1858680671  -2.7645185394
H   -1.8370534985  -1.5852525621   1.4704858760
C   -0.6414449503  -0.9105164545  -1.6346358500
H   -0.6821214704  -0.1390963852  -2.4001063340
H   -2.0178159128   0.8971924647   0.7806030845
H   -1.9151806717   1.2790933527  -0.9654675811
H   -3.8123752743  -0.1490142006  -1.3208985850
C   -4.4428871067   1.4885567489  -0.1629939162
H   -4.3064888598   1.7676210019   0.8874364278
C   -5.9063201686   1.3410466283  -0.4839517945
C   -6.5114058602   0.1248335479  -0.8018121814
H   -5.9372565282  -0.7968547519  -0.8431393271
C   -7.8810721732   0.0687718217  -1.0648930723
H   -8.3373863215  -0.8869897600  -1.3091457705
C   -8.6571597547   1.2210424599  -1.0126690992
H   -9.7233642995   1.1741318149  -1.2165593963
C   -8.0556541391   2.4393684507  -0.6963553043
H   -8.6516702363   3.3469977463  -0.6532342801
C   -6.6918582022   2.4986063677  -0.4361461206
H   -6.2271320888   3.4513876939  -0.1904518450
H   -3.9955147135   2.2687469688  -0.7847606125

Conformer 20
G(CENSO)=       -3543.93889066  G(xTB)=        -185.97213809        
C    3.6930018618  -1.5951165899  -0.7274750924
C    3.1523706191  -2.8460456441  -1.0404789158
C    3.7339254897  -3.6554966125  -2.0099294040
C    4.8610725348  -3.2156275708  -2.7001624926
C    5.3748111409  -1.9464378369  -2.4564566303
C    4.7807806306  -1.1340618706  -1.4905843907
S    5.4166116312   0.5086528944  -1.2231523767
C    3.8754058581   1.3319893277  -0.8676954451
C    3.6829928121   2.6432560804  -1.2905864677
C    2.4843407053   3.3080926361  -1.0357261400
C    1.4591717136   2.6243034776  -0.3817141880
C    1.6525032489   1.3085256665   0.0450674090
C    2.8645266743   0.6602865332  -0.1511994175
C    3.1508179620  -0.7122983988   0.3337702871
C    3.1554418453  -1.0440820551   1.6502454869
C    2.8508410846  -0.0788248797   2.7360009412
C    1.5668766119   0.4112251013   2.9892031200
C    1.3619052625   1.3376610116   4.0104544256
O    0.1544854295   1.8863468237   4.3206176383
C   -0.9316676300   1.8595676430   3.3700695893
C   -1.8918910721   0.7090826796   3.5756425457
O   -1.4529140822  -0.4434107047   2.8611889540
C   -2.1779907629  -1.6157340929   3.2267076305
C   -1.8077852846  -2.7470966614   2.2936117272
O   -2.2764264316  -2.5996321731   0.9514998115
C   -3.6983623037  -2.6656252822   0.8353908917
C   -4.0840004413  -3.1691826975  -0.5295415314
O   -3.6636654480  -2.2486298490  -1.5424730384
C   -4.0928707750  -2.6730573731  -2.8412757872
C   -3.5058923483  -1.7740209688  -3.8938942924
O   -3.9992726207  -0.4505003233  -3.7001700026
C   -3.6153545300   0.4343475594  -4.7501675666
C   -4.1298140517   1.8118655089  -4.4381590284
O   -3.3988719082   2.3542950958  -3.3292855942
C   -3.8342216696   3.6826032492  -3.0008005144
C   -2.7272283315   4.4429898101  -2.3224197899
O   -2.4685373933   3.8863454439  -1.0324151332
C   -1.5636500209   4.6798700266  -0.2602245261
C   -0.1065155534   4.4464633228  -0.5940760890
O    0.2281746121   3.1363825369  -0.1098512531
C    2.4358862899   1.7467674049   4.8105269247
C    3.6952868875   1.2023262255   4.6134636876
C    3.9058350270   0.2819203078   3.5859309942
S    5.5075009628  -0.4767051253   3.3692812327
C    4.9440529470  -2.1213441162   2.9607554684
C    3.7832963020  -2.2820355413   2.1811932764
C    3.2832453282  -3.5746887298   2.0000372869
C    3.9760568561  -4.6805932627   2.4826591275
C    5.1744180715  -4.5085695453   3.1717265736
C    5.6500518613  -3.2274838646   3.4317883722
H    2.2546485032  -3.1741297983  -0.5304127498
H    3.3002186265  -4.6264920388  -2.2313749714
H    5.3224108479  -3.8445720418  -3.4562943314
H    6.2220879003  -1.5791216244  -3.0292387957
H    4.4691012432   3.1588735523  -1.8356056051
H    2.3608060892   4.3306182571  -1.3744288157
H    0.8290519443   0.7910771736   0.5167909445
H    0.7292429346   0.0363924417   2.4171811168
H   -0.5476285535   1.8795931597   2.3416077092
H   -1.4727903070   2.7937809673   3.5527762133
H   -2.8886154282   1.0165978276   3.2162046086
H   -1.9783061071   0.4934766219   4.6531687592
H   -3.2630602654  -1.4218010776   3.2022593654
H   -1.9193698342  -1.9156417380   4.2564046890
H   -2.1900999698  -3.6875567796   2.7233272311
H   -0.7155668816  -2.8202071238   2.2225478380
H   -4.1554312679  -1.6804409680   1.0194604559
H   -4.1153555266  -3.3692180980   1.5735784330
H   -5.1797324562  -3.2865204062  -0.5580986343
H   -3.6240530529  -4.1517894543  -0.7183121437
H   -5.1937024537  -2.6595298847  -2.8919188663
H   -3.7503078657  -3.7021772030  -3.0300741899
H   -3.8090400403  -2.1578467685  -4.8816699756
H   -2.4053591760  -1.7820253623  -3.8427752633
H   -4.0509217544   0.1027162259  -5.7065964491
H   -2.5182854449   0.4529058621  -4.8582411151
H   -5.2068823822   1.7762662119  -4.2079827715
H   -3.9863805237   2.4526339090  -5.3212323461
H   -4.0925630806   4.2254763136  -3.9220923492
H   -4.7320822181   3.6411983258  -2.3642958122
H   -3.0505221282   5.4917624419  -2.2196138518
H   -1.8249393012   4.4236200144  -2.9532981270
H   -1.7388616977   4.4167592750   0.7897940390
H   -1.7883531364   5.7498167750  -0.3886687744
H    0.5088091480   5.2050091601  -0.0889194676
H    0.0752251661   4.5099807975  -1.6754564298
H    2.2643348029   2.4680571044   5.6041004673
H    4.5137536087   1.4891916468   5.2680699762
H    2.3383649798  -3.7120482269   1.4875600700
H    3.5756348542  -5.6775023843   2.3221518207
H    5.7220933883  -5.3695850450   3.5443196948
H    6.5527968713  -3.0867696040   4.0199790958
N   -3.1819115684   0.5555862370  -0.9803122468
H   -3.4805466803  -0.4090060043  -1.2242246232
C   -1.7166316542   0.5226502588  -0.6207691277
C   -0.8614824087   0.0403353674  -1.7578344880
C   -0.4738862821  -1.2995156136  -1.8268959271
C    0.3650132903  -1.7342368434  -2.8499674087
H    0.6620180632  -2.7779982187  -2.8990672707
C    0.8320362209  -0.8319233935  -3.8030811270
H    1.4967655239  -1.1704320049  -4.5937045213
C    0.4485623539   0.5070394230  -3.7378713026
H    0.8146916475   1.2163746765  -4.4753535485
H   -0.8365355462  -1.9966657039  -1.0753503991
C   -0.3970844476   0.9399107419  -2.7211396970
H   -0.6887158518   1.9853987625  -2.6614489179
H   -1.6263728271  -0.1352588085   0.2502400644
H   -1.4478426111   1.5438510089  -0.3393040431
H   -3.3090509989   1.1444669645  -1.8257570744
C   -3.9930109091   1.0868922293   0.1553304904
H   -3.6543036427   0.5676729777   1.0580996060
C   -5.4786776576   0.9053793939  -0.0085615457
C   -6.0817848150   0.5096391671  -1.2024775128
H   -5.4913173623   0.2969994201  -2.0893910059
C   -7.4686730502   0.3726209340  -1.2758429900
H   -7.9244359485   0.0614567845  -2.2120614942
C   -8.2627135542   0.6307296048  -0.1640631304
H   -9.3421050561   0.5226537148  -0.2243466331
C   -7.6628166990   1.0270087958   1.0312113455
H   -8.2723597041   1.2272793103   1.9081849523
C   -6.2820020451   1.1601059751   1.1086418533
H   -5.8177576313   1.4624572870   2.0451209927
H   -3.7345796956   2.1467299294   0.2613961757

Conformer 21
G(CENSO)=       -3543.93877082  G(xTB)=        -185.97005368        
C    4.3465965503  -1.0861971997  -1.2954955442
C    4.0867453404  -2.3273162793  -1.8848507149
C    4.8095362561  -2.7597057614  -2.9915509033
C    5.7997985652  -1.9464075718  -3.5381721311
C    6.0287327799  -0.6797412590  -3.0119753258
C    5.2905711666  -0.2442500684  -1.9113160939
S    5.5648449025   1.3971393028  -1.2754287500
C    3.9008625936   1.7689374067  -0.7563846260
C    3.4275229612   3.0733592962  -0.8524714195
C    2.1355672834   3.3966292754  -0.4438074905
C    1.2987231695   2.3838330926   0.0305042401
C    1.7635714068   1.0676078561   0.0953735116
C    3.0754950942   0.7525706268  -0.2373855037
C    3.6693386707  -0.5969151144  -0.0698358437
C    3.8282768732  -1.1802171623   1.1463155797
C    3.4117679773  -0.5216732710   2.4099900995
C    2.0768740948  -0.3309170666   2.7813843600
C    1.7707180735   0.4050857819   3.9258447757
O    0.5034691619   0.7021549754   4.3243762822
C   -0.5892994350   0.3026957922   3.4805233264
C   -1.8276114792   0.9705427477   4.0630615684
O   -3.0107649560   0.5059804608   3.4169831882
C   -3.5402841201  -0.6784710414   4.0207280798
C   -4.7557577261  -1.1346657457   3.2617444280
O   -4.3686171677  -1.6696449742   1.9938057833
C   -5.4365985881  -2.3956123541   1.3860493855
C   -4.9367508223  -3.1514256734   0.1855739803
O   -4.7689651280  -2.2714799671  -0.9348981029
C   -4.3320024547  -2.9850317683  -2.1011455722
C   -4.5960915745  -2.1583311554  -3.3281726595
O   -3.7834726167  -0.9879598544  -3.2951877138
C   -4.0185604198  -0.1541653566  -4.4276034502
C   -3.0467752882   0.9921837338  -4.4192690450
O   -3.2939602576   1.8313538207  -3.2845702408
C   -2.6090785829   3.0880022889  -3.4006663778
C   -2.9980691022   3.9747057156  -2.2427340408
O   -2.3658382639   3.6143447446  -1.0094553090
C   -1.1251708545   4.3024440432  -0.8185834561
C   -0.5331946110   3.8876800961   0.5056728053
O    0.0217305443   2.5593939529   0.4797434971
C    2.7977605008   0.8964504992   4.7408149435
C    4.1192556167   0.6265566256   4.4260653520
C    4.4316511356  -0.0877515929   3.2673990085
S    6.1332334464  -0.4549346517   2.8783512094
C    5.8952155197  -2.0677496935   2.1531943694
C    4.7428408057  -2.3250245753   1.3873819411
C    4.5262875422  -3.6300925168   0.9360211157
C    5.4767628559  -4.6236668903   1.1483179806
C    6.6543416161  -4.3298155075   1.8324245809
C    6.8571237305  -3.0569248635   2.3548245671
H    3.3027450920  -2.9509763489  -1.4723385425
H    4.5972949113  -3.7321072834  -3.4265830702
H    6.3735005218  -2.2814516359  -4.3977080897
H    6.7657538424  -0.0234305452  -3.4670852363
H    4.0643575502   3.8554467718  -1.2570603653
H    1.8009346604   4.4234628471  -0.5328206088
H    1.0779113109   0.2944185444   0.4156658969
H    1.2959629115  -0.7595006581   2.1672165001
H   -0.6890303805  -0.7919558550   3.4835697720
H   -0.4215914928   0.6462046967   2.4504358874
H   -1.7758303837   2.0532427342   3.8991397228
H   -1.8767538492   0.7886436804   5.1474071592
H   -3.8369549280  -0.4646828115   5.0603567557
H   -2.7906984907  -1.4847650266   4.0356680814
H   -5.4659089454  -0.3005728451   3.1329051789
H   -5.2546512858  -1.9143350719   3.8599781976
H   -6.2589808253  -1.7184071013   1.0977212117
H   -5.8415687779  -3.1299703824   2.1011052684
H   -5.6793097758  -3.9210388284  -0.0757164140
H   -3.9855844014  -3.6545043743   0.4216949586
H   -4.8966314224  -3.9253130694  -2.1927268404
H   -3.2613877980  -3.2300961190  -2.0132535395
H   -5.6631920500  -1.8841431010  -3.3791121641
H   -4.3572943910  -2.7656623328  -4.2169099994
H   -5.0558001356   0.2213481440  -4.4169270637
H   -3.8704525472  -0.7234844157  -5.3601769370
H   -3.1913532763   1.5698969584  -5.3450932257
H   -2.0090323777   0.6230218800  -4.4014863193
H   -1.5191339293   2.9292392582  -3.4325250184
H   -2.9117273187   3.5750902496  -4.3411336716
H   -4.0803538784   3.8971139624  -2.0812946816
H   -2.7679746371   5.0201529573  -2.4969779001
H   -1.3035231377   5.3902786649  -0.7947836374
H   -0.4266697478   4.0905157590  -1.6431264249
H   -1.3215406495   3.8489440356   1.2648467351
H    0.2189283001   4.6133742128   0.8352928500
H    2.5458659122   1.4619455454   5.6331957627
H    4.9103258780   0.9710012085   5.0866801619
H    3.6017913461  -3.8682623335   0.4219899773
H    5.2956134308  -5.6290393342   0.7791355836
H    7.4029993383  -5.1003786547   1.9932030289
H    7.7496425263  -2.8385562754   2.9350443502
N   -3.7208406774   0.4771175539  -0.6644415831
H   -4.0782840541  -0.4822246909  -0.8223658495
C   -2.4316075771   0.3844795788   0.1150238873
C   -1.4946095364  -0.6091388458  -0.5044052101
C   -1.2985855147  -1.8536205043   0.0972677350
C   -0.4257417093  -2.7797651822  -0.4699525669
H   -0.2765880738  -3.7452977331   0.0060566538
C    0.2488324992  -2.4692835949  -1.6486830168
H    0.9235300144  -3.1937167964  -2.0963797799
C    0.0598067771  -1.2262985933  -2.2518181927
H    0.5949172780  -0.9768272250  -3.1643653365
H   -1.8346407078  -2.0935454984   1.0126002682
C   -0.8038574762  -0.2990433994  -1.6783960928
H   -0.9405402330   0.6770102233  -2.1394392181
H   -2.6977063895   0.0979385696   1.1351455903
H   -2.0025676415   1.3889768666   0.1150721615
H   -3.5346910703   0.8919575313  -1.5956469895
C   -4.7475852912   1.2994110823   0.0615410576
H   -5.0262251990   0.7265991881   0.9534560178
C   -5.9431974669   1.6077201553  -0.7985067217
C   -6.3993120230   2.9241893451  -0.8911913987
H   -5.8761252834   3.7112563727  -0.3533106960
C   -7.5162008737   3.2325694975  -1.6636115866
H   -7.8614846869   4.2609975109  -1.7254679644
C   -8.1818321805   2.2275911295  -2.3604600341
H   -9.0500201897   2.4674712917  -2.9681717686
C   -7.7320008620   0.9116057908  -2.2711791485
H   -8.2498621935   0.1207501660  -2.8072204839
C   -6.6236147775   0.6004667438  -1.4889325298
H   -6.2950299922  -0.4335842155  -1.4160584763
H   -4.2547982359   2.2222143729   0.3801955590

Conformer 22
G(CENSO)=       -3543.93860383  G(xTB)=        -185.97034823        
C    4.3099165038  -0.9514057335  -1.3479514841
C    4.0374530366  -2.1558021814  -2.0040934443
C    4.7643721166  -2.5392340968  -3.1261115221
C    5.7702966579  -1.7121362436  -3.6211908614
C    6.0102686863  -0.4773184283  -3.0286134917
C    5.2683966163  -0.0902225579  -1.9125481429
S    5.5523897356   1.5144657301  -1.1932746973
C    3.8865658541   1.8755142218  -0.6735855507
C    3.4200034991   3.1852608215  -0.7210177258
C    2.1248204815   3.4978417964  -0.3147794552
C    1.2789620943   2.4706459772   0.1104886851
C    1.7386392531   1.1515216445   0.1307268415
C    3.0515006715   0.8430500108  -0.2049132617
C    3.6347372726  -0.5172595148  -0.1003924571
C    3.7902837205  -1.1596878965   1.0857432012
C    3.3866807096  -0.5556832852   2.3798285189
C    2.0558162412  -0.3576265469   2.7617330030
C    1.7645285156   0.3350990246   3.9366201743
O    0.5041258734   0.6413386951   4.3488778824
C   -0.5986391016   0.2949578626   3.4964372469
C   -1.8134880261   1.0012647265   4.0841523075
O   -3.0112763435   0.5840755390   3.4341153386
C   -3.5945717565  -0.5714630677   4.0431703503
C   -4.8279107041  -0.9796924679   3.2856228513
O   -4.4666653893  -1.5587038200   2.0297734560
C   -5.5745194209  -2.2272824234   1.4274687609
C   -5.1097382565  -3.0667275996   0.2695379677
O   -4.8333204784  -2.2461343806  -0.8723806209
C   -4.3884610751  -3.0288757151  -1.9890536374
C   -4.5616051736  -2.2431821887  -3.2585760585
O   -3.6981502085  -1.1103316292  -3.2382459408
C   -3.8467550112  -0.3184012363  -4.4138862969
C   -2.8443350773   0.8012898537  -4.3971254438
O   -3.1331405158   1.6921559132  -3.3136269804
C   -2.4194041085   2.9304932020  -3.4424376968
C   -2.8773496500   3.8829730630  -2.3642446251
O   -2.3262637044   3.5902673732  -1.0753686281
C   -1.1226981823   4.3220561964  -0.8274642919
C   -0.5894492791   3.9453907206   0.5328737108
O   -0.0021263648   2.6324644544   0.5540534968
C    2.8013230715   0.7719508283   4.7700891032
C    4.1171814980   0.4915288972   4.4420765874
C    4.4154531570  -0.1780732147   3.2533037784
S    6.1101027907  -0.5557732124   2.8459536897
C    5.8463666535  -2.1258400446   2.0418781988
C    4.6895886204  -2.3266882455   1.2662643782
C    4.4544669682  -3.6024441644   0.7459896719
C    5.3911352290  -4.6189332660   0.9032788025
C    6.5730675223  -4.3783926950   1.6007800259
C    6.7943027030  -3.1380848220   2.1896495319
H    3.2405417359  -2.7895650379  -1.6325752190
H    4.5433738132  -3.4846472610  -3.6131500607
H    6.3472771456  -2.0099166704  -4.4921768318
H    6.7582405641   0.1931136717  -3.4435321521
H    4.0653745799   3.9794749310  -1.0865784391
H    1.7958134978   4.5290649345  -0.3668295414
H    1.0470720186   0.3696992208   0.4150475129
H    1.2668700310  -0.7457498998   2.1310860674
H   -0.7389165928  -0.7954128722   3.4834485869
H   -0.4165995691   0.6466458889   2.4718012826
H   -1.7218415534   2.0827767159   3.9295519610
H   -1.8692147354   0.8126886727   5.1670127607
H   -3.8857254789  -0.3369384215   5.0797524346
H   -2.8810368303  -1.4096126528   4.0684636244
H   -5.4940479072  -0.1128570782   3.1389669106
H   -5.3676671870  -1.7215969490   3.8962179015
H   -6.3384785317  -1.5025106152   1.0968985299
H   -6.0466627366  -2.9012905957   2.1604057447
H   -5.9083611175  -3.7788767261   0.0112686938
H   -4.2137159429  -3.6410115757   0.5533421600
H   -4.9967016775  -3.9425106465  -2.0662584361
H   -3.3364277058  -3.3232081346  -1.8465148196
H   -5.6119005025  -1.9237560970  -3.3666594863
H   -4.3155322802  -2.8977838958  -4.1110454853
H   -4.8710762915   0.0865405917  -4.4741797699
H   -3.6668367032  -0.9296657142  -5.3136438158
H   -2.9204110058   1.3427499660  -5.3525222255
H   -1.8200961553   0.4065742141  -4.3050796097
H   -1.3326544768   2.7563924189  -3.3839548872
H   -2.6435205317   3.3713464990  -4.4266984022
H   -3.9683057591   3.8180664757  -2.2704910888
H   -2.6251836544   4.9112313501  -2.6619035309
H   -1.3356734369   5.4037988061  -0.8321977767
H   -0.3725782441   4.1197835991  -1.6082556310
H   -1.4129505415   3.8966906118   1.2530170094
H    0.1254602162   4.6967913867   0.8873563933
H    2.5604451049   1.3040454840   5.6857472155
H    4.9154744717   0.7933340573   5.1147336635
H    3.5267378361  -3.7982004183   0.2200372244
H    5.1960892711  -5.6003038571   0.4804924755
H    7.3107673163  -5.1669749985   1.7192984594
H    7.6903176727  -2.9628593983   2.7790341632
N   -3.6658943979   0.4461628346  -0.6608173308
H   -4.0622497854  -0.5050648213  -0.7704811886
C   -2.3891434141   0.3432461901   0.1358620030
C   -1.5018649185  -0.7468280227  -0.3903042976
C   -1.4299679093  -1.9718375358   0.2764470779
C   -0.5964935886  -2.9822378204  -0.1982090003
H   -0.5416850535  -3.9314244511   0.3283111833
C    0.1627801303  -2.7759784852  -1.3481169214
H    0.8119098490  -3.5645474881  -1.7194234715
C    0.0910153525  -1.5563834085  -2.0207321728
H    0.6898915084  -1.3902900593  -2.9124033993
H   -2.0352883266  -2.1282658671   1.1662192149
C   -0.7338421904  -0.5448561578  -1.5396232243
H   -0.7791124367   0.4139322124  -2.0523074139
H   -2.6780083409   0.1505780246   1.1721467897
H   -1.9037489589   1.3199757413   0.0668927663
H   -3.4536044335   0.8002961723  -1.6116317521
C   -4.6596207948   1.3513148604   0.0091660763
H   -4.9654483432   0.8431517587   0.9308038013
C   -5.8390705709   1.6657917825  -0.8710917591
C   -6.2672228802   2.9899900682  -0.9867201834
H   -5.7327824070   3.7739475996  -0.4552022662
C   -7.3680804334   3.3112026046  -1.7764941568
H   -7.6900731234   4.3459194978  -1.8569599513
C   -8.0462660082   2.3109922029  -2.4681017107
H   -8.9014671990   2.5607290130  -3.0901064501
C   -7.6252825693   0.9873909089  -2.3551314119
H   -8.1533956253   0.2002732014  -2.8866771284
C   -6.5328897882   0.6635171711  -1.5554287104
H   -6.2279184678  -0.3763137296  -1.4660270026
H   -4.1278689024   2.2685059774   0.2776039797

Conformer 23
G(CENSO)=       -3543.93831262  G(xTB)=        -185.96797098        
C    4.8831705126  -0.5954974447  -1.3483129726
C    4.6246872303  -1.5500196757  -2.3358841271
C    5.6435532297  -2.0142262500  -3.1615626089
C    6.9370462620  -1.5154227187  -3.0226104960
C    7.2005949237  -0.5104453119  -2.0979044114
C    6.1722095018  -0.0370413265  -1.2835599567
S    6.4856006588   1.3065853499  -0.1538745339
C    4.9126177221   2.1353712511  -0.3044210201
C    4.8629469849   3.5305053308  -0.2855373418
C    3.6512044292   4.1847208282  -0.4275564947
C    2.4804563394   3.4463759191  -0.6354083407
C    2.5248565844   2.0526992536  -0.6692783477
C    3.7350825291   1.3865070879  -0.4480919664
C    3.8727683459  -0.0906626180  -0.3844948845
C    3.3836255984  -0.8378649713   0.6380606532
C    2.6185955090  -0.2556824771   1.7677557535
C    1.3690875148   0.3365673676   1.6241139487
C    0.7202572342   0.9243332993   2.7122236638
O   -0.4630171706   1.5361827642   2.4103290819
C   -1.3421590987   1.9405744989   3.4744995924
C   -2.0513574073   0.7764878879   4.1206910950
O   -3.0056469306   0.2266988377   3.2111765597
C   -3.6594536615  -0.9007445615   3.7937073565
C   -4.8327932382  -1.3389899400   2.9608742421
O   -4.3950369924  -1.8934890537   1.7129828945
C   -5.3905823806  -2.7491374695   1.1348934237
C   -4.8349173384  -3.3972001573  -0.1016189232
O   -4.7267266734  -2.4239504320  -1.1390496092
C   -4.1301737216  -2.9686481241  -2.3142083743
C   -4.2468338833  -1.9812420084  -3.4404877549
O   -3.4486081078  -0.8218225720  -3.1711867991
C   -3.4392211262   0.0524949073  -4.3054165167
C   -2.5112779453   1.2169944797  -4.0911076941
O   -2.9987119263   2.0692510931  -3.0536807866
C   -2.6140348920   3.4303806240  -3.2606528827
C   -3.0325562566   4.2638617849  -2.0728603274
O   -2.2740991466   4.0112021642  -0.8866644623
C   -0.9663879466   4.5824746694  -0.8878995927
C    0.0870581072   3.4859611544  -0.8673968195
O    1.3440338416   4.1756201697  -0.7976995772
C    1.3055989215   0.8843860341   3.9794656618
C    2.5255275923   0.2332832183   4.1426802440
C    3.1775219706  -0.3420184927   3.0559970173
S    4.7224890105  -1.1954059845   3.2983427894
C    4.4933348969  -2.4970944986   2.1025916037
C    3.8135682194  -2.2343962143   0.8984751394
C    3.5727836185  -3.3047906889   0.0321496969
C    4.0690794525  -4.5746754660   0.3069188191
C    4.8063690431  -4.7995782157   1.4670475559
C    5.0037463005  -3.7660429227   2.3761268176
H    3.6143866853  -1.9229287460  -2.4612887206
H    5.4247958617  -2.7650548614  -3.9153253500
H    7.7372139391  -1.8797661804  -3.6606926356
H    8.1949073294  -0.0780633941  -2.0257973002
H    5.7760739005   4.1072551968  -0.1667945780
H    3.6010602914   5.2693834361  -0.4098287297
H    1.6337487169   1.4744847589  -0.8734910881
H    0.8762096764   0.3389660178   0.6608111593
H   -2.0688935010   2.6038703959   2.9944629475
H   -0.8018109328   2.5218904497   4.2311641909
H   -2.5607129910   1.1419069493   5.0280421219
H   -1.3293423811   0.0030196440   4.4292254600
H   -4.0458626558  -0.6368160363   4.7923202130
H   -2.9476135062  -1.7340109552   3.9160186775
H   -5.5249121981  -0.5019018476   2.7846233552
H   -5.3694063445  -2.1100362342   3.5341536822
H   -6.3008680666  -2.1757258488   0.8946675328
H   -5.6595409724  -3.5363755512   1.8553798203
H   -5.5130292749  -4.2080976838  -0.4132250405
H   -3.8480741277  -3.8386858860   0.1164835100
H   -4.6527918470  -3.8912465409  -2.6150074113
H   -3.0724938053  -3.2195543346  -2.1270357187
H   -5.2996967572  -1.6888496578  -3.5862414627
H   -3.8938155011  -2.4661784389  -4.3642203164
H   -4.4597203215   0.4147367348  -4.5129995187
H   -3.0893989337  -0.5034573781  -5.1901185056
H   -2.4643085288   1.7643981577  -5.0451865908
H   -1.4931629013   0.8695543076  -3.8516519477
H   -1.5264831138   3.5069448046  -3.4237695416
H   -3.1147058593   3.8256087931  -4.1607263481
H   -4.0770749234   4.0436945274  -1.8186576380
H   -2.9702836648   5.3274712472  -2.3476281628
H   -0.8588883810   5.2026167943   0.0129172379
H   -0.8136033300   5.2268915832  -1.7642932599
H    0.0316270452   2.8688311463  -1.7754289388
H   -0.0435977036   2.8423119651   0.0140673226
H    0.8218898804   1.3178179897   4.8471861684
H    2.9610605767   0.1654972330   5.1358362015
H    2.9769351632  -3.1405573029  -0.8569558503
H    3.8759228545  -5.3885504714  -0.3860801481
H    5.2012123532  -5.7879367625   1.6846558131
H    5.5356886915  -3.9477489353   3.3061727739
N   -3.3921963387   0.0538186135  -0.3081200881
H   -3.7220469559  -0.6927893979   0.3310875913
C   -1.8953747565   0.1850369841  -0.2233226618
C   -1.2160059640  -1.1459169287  -0.3827574361
C   -1.2203090395  -2.0647789102   0.6711849358
C   -0.5886346851  -3.2966053434   0.5320462927
H   -0.5971236683  -4.0052620056   1.3558713265
C    0.0622967274  -3.6165901943  -0.6584772589
H    0.5580613863  -4.5775078543  -0.7662877919
C    0.0870680388  -2.6971419321  -1.7046020165
H    0.6019099751  -2.9383226474  -2.6307682338
H   -1.7186329238  -1.8106370781   1.6035377805
C   -0.5503911313  -1.4667665832  -1.5669371690
H   -0.5368180193  -0.7495733955  -2.3830924097
H   -1.6741215139   0.6228834734   0.7539043478
H   -1.5990444716   0.8863574752  -1.0093150403
H   -3.6335240235  -0.2439839753  -1.2680995007
C   -4.0932864615   1.3366384605   0.0440425757
H   -3.9051754618   1.5159608205   1.1062723123
C   -5.5657282187   1.2567552535  -0.2443750636
C   -6.4960181096   1.3792466169   0.7885564455
H   -6.1492180474   1.5343663914   1.8071314346
C   -7.8615644504   1.3148795582   0.5183656600
H   -8.5775095969   1.4142866167   1.3296830421
C   -8.3066144683   1.1227909301  -0.7867096241
H   -9.3712223487   1.0710276403  -0.9977606054
C   -7.3820380352   1.0077042338  -1.8242179770
H   -7.7236515559   0.8721229154  -2.8469057983
C   -6.0197904634   1.0804384872  -1.5554837869
H   -5.3019335073   1.0168265240  -2.3693975274
H   -3.6082727741   2.1210429352  -0.5414486389

Conformer 24
G(CENSO)=       -3543.93810077  G(xTB)=        -185.97123269        
C    5.1962936743  -1.0711520004  -0.8869482114
C    4.9548306123  -2.2377373113  -1.6185080149
C    5.9827263441  -2.8701802278  -2.3097662071
C    7.2686397298  -2.3337017865  -2.2916899704
C    7.5144093301  -1.1334576649  -1.6329602033
C    6.4757600989  -0.4949119124  -0.9561688649
S    6.7625357879   1.0808111131  -0.1760119925
C    5.1703594572   1.8205259261  -0.4996194874
C    5.1008793148   3.1829310424  -0.7966084887
C    3.8795615728   3.7775324422  -1.0642386041
C    2.7153243092   3.0020875072  -1.0722039301
C    2.7782822429   1.6369980123  -0.7871079313
C    4.0012855879   1.0437263307  -0.4545922712
C    4.1627671514  -0.3835456412  -0.0736622585
C    3.6506234390  -0.9169251792   1.0640129656
C    2.7783072307  -0.1641282075   1.9966313866
C    1.4770606960   0.2098146527   1.6844347623
C    0.7029859249   0.9381926405   2.5915519513
O   -0.5332076247   1.2762149746   2.1307934337
C   -1.4891331205   1.8888147084   3.0129657503
C   -2.1302875840   0.9071548982   3.9714422943
O   -2.8440618487  -0.1255913498   3.2842623576
C   -2.1842529893  -1.3937554526   3.3079260480
C   -3.0987440138  -2.4597501407   2.7643412108
O   -3.2087086086  -2.3599688345   1.3413087097
C   -3.9335547984  -3.4662444313   0.8033326210
C   -3.7902227369  -3.5154260993  -0.6929411179
O   -4.5085402174  -2.4352384879  -1.3046384476
C   -4.5914649406  -2.5991668365  -2.7281228503
C   -5.4872176975  -1.5413267874  -3.3112412290
O   -4.8229350237  -0.2790739909  -3.2784695869
C   -5.6684203401   0.7787195017  -3.7279540387
C   -4.8547311355   2.0342563686  -3.8834779574
O   -4.3332183755   2.4414257140  -2.6135867129
C   -3.7286141603   3.7397001167  -2.6951318885
C   -3.1604337435   4.1225660907  -1.3502803447
O   -1.9899879244   3.3775547675  -1.0030484925
C   -0.7785054510   3.9717506067  -1.4614787013
C    0.3248888803   2.9694687954  -1.1802924004
O    1.5646247885   3.6652703242  -1.3732991849
C    1.2242296748   1.2743320324   3.8434147533
C    2.5032908730   0.8400267468   4.1862653686
C    3.2728546138   0.1133692891   3.2830579057
S    4.8795538944  -0.5032881874   3.7514668639
C    4.8003079074  -2.0781691039   2.9119230230
C    4.1491471836  -2.1800344084   1.6671598031
C    4.0037286237  -3.4499790539   1.1011116148
C    4.5782173191  -4.5677025030   1.6981500893
C    5.2957627322  -4.4350197076   2.8845085987
C    5.3899711009  -3.1938257298   3.5050718828
H    3.9493098314  -2.6426635826  -1.6500410610
H    5.7781906043  -3.7819273046  -2.8634866095
H    8.0770103940  -2.8279589920  -2.8230779191
H    8.5028431964  -0.6831332263  -1.6648665939
H    6.0070097070   3.7819652857  -0.8248351675
H    3.8175650467   4.8373775702  -1.2927192840
H    1.8932673755   1.0182337958  -0.8341597689
H    1.0381081109  -0.0696885033   0.7332968404
H   -2.2512566124   2.2966920371   2.3410783812
H   -1.0419096552   2.7263890336   3.5656270695
H   -2.8529560551   1.4697249910   4.5794221104
H   -1.3889218932   0.4703417642   4.6541297124
H   -1.9328669864  -1.6653917584   4.3453749313
H   -1.2473513735  -1.3659209655   2.7272206144
H   -4.0931035784  -2.3815139780   3.2343452041
H   -2.6720941699  -3.4404403397   3.0313046496
H   -4.9979619452  -3.4062238683   1.0856633952
H   -3.5298813125  -4.4101495815   1.2054471228
H   -4.2090110490  -4.4714745409  -1.0427509727
H   -2.7280468903  -3.4764602079  -0.9810222011
H   -5.0220026586  -3.5861951191  -2.9554555154
H   -3.5870150049  -2.5486864703  -3.1793756139
H   -6.4331193227  -1.4960141883  -2.7458495996
H   -5.7234981181  -1.8158771350  -4.3522318069
H   -6.4942852085   0.9359561759  -3.0140365636
H   -6.1062553837   0.5321670716  -4.7090604790
H   -5.5087770539   2.8218651441  -4.2904491122
H   -4.0282619043   1.8713657592  -4.5943108497
H   -2.9432732044   3.7431291434  -3.4680360005
H   -4.4924652058   4.4800452643  -2.9837844875
H   -3.9029473031   3.9209149107  -0.5680805919
H   -2.9455263065   5.2013973042  -1.3451343705
H   -0.5828942556   4.9091435112  -0.9160446281
H   -0.8238903422   4.1994972652  -2.5374867351
H    0.2513208712   2.1139620311  -1.8639432316
H    0.2538861067   2.6085393017  -0.1434036105
H    0.6466611192   1.8330165790   4.5710410427
H    2.8883889396   1.0587582625   5.1785438030
H    3.4276187946  -3.5624241867   0.1902996324
H    4.4619967997  -5.5435955960   1.2354960643
H    5.7523457589  -5.3033721593   3.3509184613
H    5.9014168517  -3.0963560196   4.4589411406
N   -3.7802895720   0.2881491948  -0.5547052621
H   -4.0715870547  -0.6808663380  -0.7900452286
C   -2.3161292642   0.2877201949  -0.2100251114
C   -1.4944205481  -0.3608581180  -1.2880469787
C   -0.6874397811  -1.4579224211  -0.9791238000
C    0.1265085375  -2.0342871702  -1.9525248248
H    0.7567129569  -2.8818332013  -1.6961478243
C    0.1260193284  -1.5287579272  -3.2500208648
H    0.7572018631  -1.9786803727  -4.0117640719
C   -0.6877064346  -0.4421231524  -3.5692898194
H   -0.6913332736  -0.0425314243  -4.5799772419
H   -0.6984840216  -1.8582348684   0.0313586615
C   -1.4869968963   0.1437551166  -2.5928359441
H   -2.1012082381   1.0055110279  -2.8446590315
H   -2.2126997920  -0.2434790223   0.7349121067
H   -2.0305042583   1.3332880044  -0.0718599547
H   -3.9402600441   0.8623755953  -1.3970111705
C   -4.6333645030   0.8269516859   0.5648088875
H   -4.4363324388   0.1954980580   1.4358023336
C   -6.0872235258   0.8213358217   0.1849856640
C   -6.7288372349   2.0037595979  -0.1897302105
H   -6.1694535177   2.9356788291  -0.2000147644
C   -8.0742379860   1.9908578653  -0.5484982208
H   -8.5668732696   2.9169302550  -0.8325002553
C   -8.7865478163   0.7937190428  -0.5438979530
H   -9.8360750672   0.7832390471  -0.8253888327
C   -8.1525377676  -0.3897036645  -0.1684068677
H   -8.7062423022  -1.3246560427  -0.1547629392
C   -6.8106381877  -0.3746435183   0.1990918329
H   -6.3186421607  -1.2966724737   0.4997440936
H   -4.2804774071   1.8413252474   0.7731032466

Conformer 25
G(CENSO)=       -3543.93773193  G(xTB)=        -185.97209690        
C    4.7399063405  -0.9264266244  -1.2089984670
C    4.4927336309  -2.0495520009  -2.0041071784
C    5.4461113416  -2.5086822873  -2.9068914573
C    6.6594899662  -1.8377978549  -3.0416693328
C    6.8948072630  -0.6728618571  -2.3188942124
C    5.9287809158  -0.2072527338  -1.4274754989
S    6.1955728253   1.3296590337  -0.5624430481
C    4.5106741529   1.9191199652  -0.5774748537
C    4.2500065891   3.2715526456  -0.7703700761
C    2.9409839928   3.7487773492  -0.8100014866
C    1.8845214774   2.8438644081  -0.6838298946
C    2.1465794972   1.4821818477  -0.5102235992
C    3.4486319071   1.0090514421  -0.4070627729
C    3.7992808593  -0.4156559923  -0.1795246159
C    3.5194156804  -1.0845548400   0.9681861471
C    2.7888081795  -0.4861755894   2.1120807299
C    1.4491748181  -0.1258002486   2.0550077846
C    0.8037467521   0.4326579510   3.1600539944
O   -0.4961242216   0.7776059382   2.9461164005
C   -1.3088143438   1.1368989385   4.0730392148
C   -2.6793721852   1.5096826933   3.5467493054
O   -3.3277423626   0.4981976439   2.7806089728
C   -3.7271292987  -0.6431159241   3.5384824782
C   -4.6111253384  -1.5105728630   2.6794054196
O   -3.8472920647  -1.9608115517   1.5528561310
C   -4.3864234137  -3.1138884497   0.8946092238
C   -5.4839287415  -2.7843441900  -0.0982091870
O   -5.0532492771  -1.9546309623  -1.1783088535
C   -4.1841480396  -2.6092002040  -2.1047458648
C   -4.1629743189  -1.8226733254  -3.3881090483
O   -3.5427128244  -0.5497288620  -3.1715074980
C   -3.4806813398   0.2065523552  -4.3862672602
C   -2.8404509255   1.5492995100  -4.1537881477
O   -3.6987749290   2.3524016124  -3.3460917533
C   -3.4474627799   3.7546072120  -3.4527842417
C   -2.1334297458   4.2160212533  -2.8550612542
O   -2.1200354166   3.8766033212  -1.4691616332
C   -1.2756665021   4.6888437603  -0.6624364769
C    0.2069108997   4.5458869526  -0.9268714571
O    0.5641782441   3.1734179178  -0.7066257576
C    1.4950187915   0.6043882172   4.3613398232
C    2.8244741894   0.1913605167   4.4420800333
C    3.4684842252  -0.3584654168   3.3379445160
S    5.1513284255  -0.9375122947   3.4711126474
C    4.9877953750  -2.4012176717   2.4622532988
C    4.1484152074  -2.3802453430   1.3326014452
C    3.9300618542  -3.5821277708   0.6523929671
C    4.6110611708  -4.7406783054   1.0117629802
C    5.5127177477  -4.7194410509   2.0732441171
C    5.6856984781  -3.5557273836   2.8151460163
H    3.5390591752  -2.5577701235  -1.9196436121
H    5.2385491429  -3.3898330590  -3.5071568588
H    7.4109503205  -2.1963617004  -3.7394323576
H    7.8151756015  -0.1138289317  -2.4649436646
H    5.0715053103   3.9696509155  -0.9065702078
H    2.7706233523   4.8074641632  -0.9676940354
H    1.3089453958   0.7991400195  -0.4719244617
H    0.8731794088  -0.2994705553   1.1565999159
H   -0.8983356025   2.0164367246   4.5897270953
H   -1.3465170614   0.3008621668   4.7850923315
H   -2.5852724966   2.3736940981   2.8784555725
H   -3.3018938712   1.8057791674   4.4070005168
H   -4.2955094746  -0.3334480194   4.4311102863
H   -2.8510774812  -1.2223563367   3.8687285039
H   -5.5008767597  -0.9538220694   2.3499710744
H   -4.9411836622  -2.3714924448   3.2800845520
H   -4.7795643344  -3.8244313693   1.6376256239
H   -3.5399948954  -3.5930159926   0.3884013946
H   -6.2956881486  -2.2358868319   0.3947017769
H   -5.8988416339  -3.7299593660  -0.4856956870
H   -4.5520025207  -3.6233903543  -2.3274636902
H   -3.1622400183  -2.6972767753  -1.7013896494
H   -5.1892154032  -1.6794608768  -3.7621354353
H   -3.5931802674  -2.3900884193  -4.1413936575
H   -4.4952573416   0.3404863394  -4.7944802325
H   -2.8802317963  -0.3432947925  -5.1288390418
H   -2.6901862856   2.0198422498  -5.1391549955
H   -1.8534872738   1.4288705116  -3.6825452276
H   -3.4763388054   4.0649579642  -4.5106032470
H   -4.2763885248   4.2409143768  -2.9256078221
H   -2.0730905164   5.3084861803  -2.9897953301
H   -1.2750927228   3.7659939075  -3.3776969046
H   -1.4880080603   4.3959003409   0.3726337368
H   -1.5344763418   5.7543358564  -0.7807188570
H    0.7336060118   5.2032859411  -0.2203993083
H    0.4773789187   4.8433198075  -1.9499199384
H    1.0169831703   1.0245744972   5.2391889791
H    3.3521696117   0.2873280925   5.3870464491
H    3.2084187651  -3.6090807937  -0.1553588944
H    4.4327008727  -5.6609639080   0.4629978419
H    6.0532185142  -5.6191904018   2.3533446830
H    6.3421263806  -3.5511864080   3.6811509751
N   -3.3095212248   0.3586105478  -0.3938315786
H   -3.5720899175  -0.3813897669   0.2806833511
C   -1.8218542008   0.5948283907  -0.3381898742
C   -1.0538148046  -0.6427391344  -0.7154572834
C   -0.9963764406  -1.7374324638   0.1525391458
C   -0.2629900423  -2.8702978693  -0.1884039165
H   -0.2241733410  -3.7135081171   0.4962689965
C    0.4310482559  -2.9173207581  -1.3960645164
H    1.0072912296  -3.8000893635  -1.6600117983
C    0.3883492223  -1.8257241542  -2.2607135944
H    0.9342012660  -1.8510182376  -3.2000225422
H   -1.5241241904  -1.7000228181   1.1017883021
C   -0.3536698032  -0.6973535577  -1.9225182814
H   -0.3791360387   0.1550115865  -2.5957957916
H   -1.5950472220   0.9051891272   0.6873458738
H   -1.6065138925   1.4233414454  -1.0189671689
H   -3.5504131339   0.0087815973  -1.3374085218
C   -4.0998821757   1.6143710942  -0.1217877922
H   -3.7840020062   1.9850572968   0.8549094376
C   -5.5781712573   1.3492756090  -0.1479383227
C   -6.2304665115   1.0987553827  -1.3593510659
H   -5.6594465089   1.1034565204  -2.2847711534
C   -7.5973729619   0.8448741235  -1.3807419791
H   -8.0954922052   0.6491931205  -2.3267281986
C   -8.3285435639   0.8451384583  -0.1931277369
H   -9.3972920561   0.6488278434  -0.2118602114
C   -7.6872122052   1.1058105667   1.0152509952
H   -8.2535235920   1.1141056106   1.9427231444
C   -6.3160991503   1.3545224620   1.0373580587
H   -5.8104007597   1.5533650716   1.9792395610
H   -3.8027391694   2.3278439446  -0.8940472523

Conformer 26
G(CENSO)=       -3543.93649926  G(xTB)=        -185.97044307        
C    4.6204340260  -0.8803556180  -1.2881787438
C    4.3897609700  -1.9908700251  -2.1051521752
C    5.3392527610  -2.4010318085  -3.0353916430
C    6.5299119538  -1.6915988014  -3.1766496889
C    6.7467158734  -0.5388765636  -2.4288997840
C    5.7858881876  -0.1239019281  -1.5074241569
S    6.0339480129   1.3902808545  -0.5976138190
C    4.3368493162   1.9415219681  -0.5623947293
C    4.0416339865   3.2937815544  -0.6973801892
C    2.7207214338   3.7370018537  -0.7147248177
C    1.6871943357   2.8000963699  -0.6353153550
C    1.9840600700   1.4405568078  -0.5019967299
C    3.2993649673   1.0008758248  -0.4131794127
C    3.6939263455  -0.4180590728  -0.2237971888
C    3.4841357348  -1.1070180498   0.9272031289
C    2.8032776107  -0.5309530687   2.1116010637
C    1.4653481026  -0.1596070668   2.1163478170
C    0.8759075199   0.3986562406   3.2522546060
O   -0.4273101168   0.7612575868   3.0983781692
C   -1.1912713419   1.1111895882   4.2601444159
C   -2.5705062296   1.5200197715   3.7868960562
O   -3.2586326746   0.5389505544   3.0153904469
C   -3.6288841490  -0.6312791106   3.7421937468
C   -4.6878703429  -1.3761762153   2.9725189606
O   -4.1380698122  -1.8938458318   1.7511388459
C   -4.9607894508  -2.9315988839   1.1990392759
C   -4.3157001349  -3.4836723581  -0.0425240721
O   -4.3918780407  -2.5094775061  -1.0808328439
C   -3.7275979133  -2.9254049582  -2.2726079702
C   -4.0223406886  -1.9334998716  -3.3666331508
O   -3.5251244417  -0.6497196882  -2.9816964109
C   -3.6054113967   0.3216727066  -4.0279274722
C   -3.3044161605   1.6597281354  -3.3841140986
O   -3.1256889147   2.6280962928  -4.4090875384
C   -3.2209006768   3.9721120284  -3.9358375061
C   -2.0842403633   4.4235488856  -3.0390085384
O   -2.2470096376   3.8830421032  -1.7231339810
C   -1.5201351721   4.5777024749  -0.7147185516
C   -0.0137391934   4.4804880444  -0.8178279040
O    0.3596940538   3.1016140253  -0.6738963428
C    1.6204112579   0.5568990480   4.4226498823
C    2.9481310159   0.1326455011   4.4419724280
C    3.5380831253  -0.4151461897   3.3068670854
S    5.2256875780  -0.9898467749   3.3646775589
C    5.0369976303  -2.4304530020   2.3306379135
C    4.1518553207  -2.3960916469   1.2373412896
C    3.9282730656  -3.5834496924   0.5335527095
C    4.6434176546  -4.7380258510   0.8336109124
C    5.5850822378  -4.7282643581   1.8602522225
C    5.7674764520  -3.5813289964   2.6253045086
H    3.4533691174  -2.5293719172  -2.0145034186
H    5.1464782544  -3.2743022085  -3.6519223769
H    7.2774729318  -2.0112425984  -3.8971438654
H    7.6486814443   0.0490117013  -2.5759724749
H    4.8447770840   4.0174688320  -0.8073610458
H    2.5226296787   4.7969169637  -0.8241931646
H    1.1665117778   0.7314928671  -0.4816547822
H    0.8497318414  -0.3221247929   1.2423447774
H   -0.7475317076   1.9720189790   4.7801790378
H   -1.2226610900   0.2609600119   4.9555143760
H   -2.4841607041   2.3988063390   3.1371189430
H   -3.1626886429   1.8012261134   4.6727922541
H   -4.0474832706  -0.3573556200   4.7236025781
H   -2.7580353576  -1.2836238313   3.9069598804
H   -5.5428754259  -0.7175820816   2.7522851971
H   -5.0433551044  -2.2081943723   3.5979561640
H   -5.9650632175  -2.5412192299   0.9685652556
H   -5.0662705174  -3.7440469155   1.9334635231
H   -4.8513845423  -4.3994838357  -0.3403227913
H   -3.2658407977  -3.7495354560   0.1601759492
H   -4.0930380574  -3.9139978428  -2.5941909016
H   -2.6420698072  -2.9976218527  -2.0965394951
H   -5.1061383957  -1.8730928318  -3.5536001071
H   -3.5269401446  -2.2702218578  -4.2899630780
H   -4.6096412465   0.3203153393  -4.4784222123
H   -2.8675188944   0.0928371039  -4.8129770014
H   -2.3970747699   1.5693504652  -2.7676848486
H   -4.1406922691   1.9512360323  -2.7290950046
H   -3.2096590843   4.5994126849  -4.8343285112
H   -4.1822065105   4.1236824059  -3.4166512193
H   -2.1034153907   5.5250140530  -2.9943931996
H   -1.1214329460   4.1148006135  -3.4758088742
H   -1.8482635883   4.1480735967   0.2393136617
H   -1.7834774519   5.6484724399  -0.7205897122
H    0.4198675854   5.0805722674  -0.0045638268
H    0.3565974405   4.8732416702  -1.7749543987
H    1.1852558545   0.9770945350   5.3225658128
H    3.5190338504   0.2196205636   5.3624367196
H    3.1756514005  -3.6011347128  -0.2456454890
H    4.4604581855  -5.6464190761   0.2668484964
H    6.1511645813  -5.6250618885   2.0955740807
H    6.4579920647  -3.5866440481   3.4644456111
N   -3.3324807139   0.1886887627  -0.1892119071
H   -3.6712136778  -0.5480425676   0.4604991304
C   -1.8385282018   0.3280605165  -0.0239292711
C   -1.1088962380  -0.9094387840  -0.4664397141
C   -0.9935119423  -2.0107256507   0.3854338894
C   -0.2630247791  -3.1292608026  -0.0055669319
H   -0.1718309113  -3.9775504973   0.6674384619
C    0.3602793443  -3.1556379381  -1.2517477395
H    0.9360480662  -4.0262237089  -1.5540358671
C    0.2449349409  -2.0630231384  -2.1088582281
H    0.7292384596  -2.0778642202  -3.0815102928
H   -1.4668793172  -1.9852199433   1.3640362679
C   -0.4890770088  -0.9471063821  -1.7181717604
H   -0.5730617263  -0.0906922543  -2.3828457589
H   -1.6603582964   0.5374429621   1.0348487617
H   -1.5317579348   1.1925990736  -0.6199873189
H   -3.5237364394  -0.1427437067  -1.1535312392
C   -4.0362305710   1.4801141963   0.0725103665
H   -3.9007471816   1.7055990045   1.1340903398
C   -5.4988994094   1.4633395200  -0.2855564590
C   -6.1890986291   2.6777633709  -0.1958797579
H   -5.6610715153   3.5712482781   0.1318215532
C   -7.5362412098   2.7512031366  -0.5282563218
H   -8.0575806078   3.7020089371  -0.4562866856
C   -8.2151870499   1.6114442490  -0.9598290099
H   -9.2672580117   1.6690575655  -1.2249681216
C   -7.5338677283   0.4029422468  -1.0511850007
H   -8.0511226221  -0.4917437534  -1.3880029087
C   -6.1812553921   0.3254561323  -0.7161568721
H   -5.6799651353  -0.6341088861  -0.8068207225
H   -3.5209189587   2.2510014039  -0.5110421181
